# Supplementary material for: Single-cell analysis of treatment-resistant prostate cancer: Implications of cell state changes for cell surface antigen–targeted therapies
Source: Proc Natl Acad Sci U S A. 2024 Jul 5;121(28):e2322203121. doi: 10.1073/pnas.2322203121 (PMC11252802; doi:10.1073/pnas.2322203121)
Supplement: Supplementary file 2 — Dataset S01 (XLSX) [file pnas.2322203121.sd01.xlsx]

## Sheet: H-score_matrix
Morphology	Identifier	Sample ID	TP63	SYP	INSM1	ASCL1	AR	NKX3.1	SOX2	CK8	DLL3	YAP1	EZH2	Ki-67	FOXA2	MYC	TROP2	TFF3	NEUROD1	POU2F3	Case ID	Subtype	Anatomic Site - large	Anatomic Site - specific
PRAD	Patient 11	18-059CC4	0	0	0	10	170	120	0	85	0	120	130	50	0	170	130		0	0	18-059	1	Bone	L5 VERTEBRA
PRAD	Patient 11	18-059D7	0	4.6	0.4	32.4	155	134	0	106	0	94	42	6.8	0	23	160	100	0	0	18-059	1	Prostate	PROSTATE
PRAD	Patient 13	17-081D16	0	0	15	0	45	170	0	45	0	80	15	35	0	80	200	40	0	0	17-081	1	Prostate	PROSTATE
PRAD	Patient 13	17-081HH3	0	0	0	55	55	70	0	160	0	65	80	7.5	0	120	200	30	0	0	17-081	1	Bone	T12 VERTEBRA
PRAD	Patient 13	17-081P8	0	0	0	0	120	80	0	0	0	60	0	45	0	0	200	20	0	0	17-081	1	Lymph Node	PERIESOPHAGEAL LN
PRAD	Patient 13	17-081D10	0	0	1	0	100	25	0	0	0	18	25	45	0	2	200	0	0	0	17-081	1	Prostate	PROSTATE
PRAD	Patient 13	17-081D6	0	91	11	0	120	160	0	40	0.5	0	70	45	0	90	200	10	0	0	17-081	3	Prostate	PROSTATE
PRAD	Patient 14	17-085C1	0	0	1	0	100	120	0	75	0	70	20	10	0	40	200	155	0	0	17-085	1	Other viscera	PERICARDIAC ST
PRAD	Patient 14	17-085S1	0	12	15	0	140	165	0	135	0	65	0	2	0	15	200	120	0	0	17-085	1	Lymph Node	PERIGASTRIC LN
PRAD	Patient 14	17-085I3	0	1	0	1	150	150	0	65	0	60	10	11	0	55	200	120	0	0	17-085	1	Other viscera	ABDOMINAL FAT
PRAD	Patient 14	17-085U2	0	61	0	0	160	135	0	145	0	51	0	3.5	0	20	200	110	0	0	17-085	3	Lymph Node	PERIPANCREATIC LN
PRAD	Patient 14	17-085G3	0	3	1	0	140	170	0	40	0	45	5	3.5	0	40	200	135	0	0	17-085	1	Other viscera	ADRENAL
PRAD	Patient 14	17-085V10	0	0	0	0	140	125	0	86	0	45	5	6.5	0	60	200	140	0	0	17-085	1	Other viscera	BLADDER
PRAD	Patient 14	17-085C2	0	0	6	10	150	160	0	35	0	40	25	20	0	45	200	165	0	0	17-085	1	Other viscera	PERICARDIAC ST
PRAD	Patient 14	17-085V9	0	8.5	5	0	150	140	0	92	0	40	35	20.5	0	65	200	145	0	0	17-085	1	Other viscera	BLADDER
PRAD	Patient 14	17-085L3	0	0	0	0	160	170	0	15	0	35	0	35	0	15	200	30	0	0	17-085	1	Liver/Lung	LIVER
PRAD	Patient 14	17-085CC2	0	0	0	0	80	120	0	140	0	15	5	1.5	0	5	200	90	0	0	17-085	1	Bone	L5 VERTEBRA
PRAD	Patient 14	17-085G1	0	9	1	0	140	150	0	70	0	0	0	15	0	10	200	170	0	0	17-085	1	Other viscera	ADRENAL
PRAD	Patient 14	17-085H1	0	0	1.5	5	120	140	0	80	0	0	70	15	0	155	200	140	0	0	17-085	1	Other viscera	MUSCLE
PRAD	Patient 14	17-085G7	0	20	20	0	160	175	0	66	0		20	16	0	75	200	150	0	0	17-085	3	Other viscera	ADRENAL
PRAD	Patient 15	19-048II1	0	0	0	0	80	110	0	0	0	20	1	6	0	0	200		0	0	19-048	1	Bone	T11 VERTEBRA
PRAD	Patient 15	19-048AA1	0	0	0	0	60	105	0	200	0	10	40	15	0	70	200	80	0	0	19-048	1	Bone	R ILIAC
PRAD	Patient 15	19-048II5	0	0	0	0	160	160	0	200		0	10	20	0	15	200	160	0	0	19-048	1	Bone	T11 VERTEBRA
PRAD	Patient 15	19-048H8	0	120	0	0	90	10	50	65	0		45	5	30	50	200	160	0	0	19-048	3	Liver/Lung	LIVER
PRAD	Patient 15	19-048E1	0	0		0	180	180	0	200	0	140	40	30					0	0	19-048	1	Liver/Lung	Lung
PRAD	Patient 2	07-042K6	0	120	60	14.5	165	75	0	40	0	0	5	1	5	15	63.3333	65	0	0	07-042	3	Lymph Node	AORTIC LN
PRAD	Patient 2	07-042EE1	0	125	22	0	180	180	0	165	0	0	0.5	5.5	0	30	150		0	0	07-042	3	Bone	L5 VERTEBRA
PRAD	Patient 2	07-042G1	0	135	42	31	190	190	0	165	0	0	0.5	1	1	22	175		0	0	07-042	3	Lymph Node	AORTIC LN
PRAD	Patient 2	07-042L1	0	130	12	20	180	190	0	120	0	0	30	1	1	80	200	180	0	0	07-042	3	Other viscera	ADRENAL
PRAD	Patient 2	07-042GG2	0		35	5.5	145	130						1	0			105	0	0	07-042	3	Bone	L3 VERTEBRA
PRAD	Patient 3	10-056K2	0	180	2	0	60	70	0	30	0	0	0	30	0	0	17	165	0	0	10-056	3	Liver/Lung	LIVER
PRAD	Patient 3	10-056J2	0	165	1	0	50	95	0	16	0	0	0	3	0	5	150	95	0	0	10-056	3	Lymph Node	RETROPERITONEAL LN
PRAD	Patient 6	17-001BB2	0	0	0	2	160	85		40	0		40	60	0	25	200	75	0	0	17-001	1	Other viscera	L ILIAC
PRAD	Patient 9	18-030H6	0	0	0	0	145	110	0	80	0	105	0	5.5	0	0	21	10	0	0	18-030	1	Liver/Lung	LIVER
PRAD	Patient 9	18-030I2	0	0	0	20	190	190	0	0	0	50	0	10	0	20	30	20	0	0	18-030	1	Other viscera	BLADDER
PRAD	Patient 9	18-030H2	0	0	0	0	165	115	0	120	0	130	5	17.5	0	20	55	30	0	0	18-030	1	Liver/Lung	LIVER
PRAD	Patient 9	18-030J4	0	0	0	0.5	160	105	0	80	0	130	0	2.5	0	10	60	0	0	0	18-030	1	Liver/Lung	LIVER
PRAD	Patient 9	18-030D8	0	0	0	0	120	70	0	0	0	34	0	3	0	0	100	15	0	0	18-030	1	Prostate	PROSTATE
PRAD	Patient 9	18-030N2	0	0	0	1.5	160	70	0	10	0	110	0	5.5	0	0	130	15	0	0	18-030	1	Lymph Node	LN
PRAD	Patient 9	18-030L1	0	0	0	0	180	120	0	1	0	40	0	2	0	5	130	0	0	0	18-030	1	Lymph Node	LN
PRAD	Patient 9	18-030M1	0	0	0	4	170	120	0	54	0	70	0	30	0	0	135	30	0	0	18-030	1	Lymph Node	LN
PRAD	Patient 9	18-030K1	0		0	0	170	80	0		0	90	0	2	0		170	35	0	0	18-030	1	Liver/Lung	Liver
HGC	Patient 10	18-039HH2	0	72.4	54	104	60	40	32	55	54	24	124	22	0	153	51	140	0	0	18-039	3	Bone	T12 VERTEBRA
HGC	Patient 11	18-059J1	0	0	0	25	180	120	0	125	0	120	50	35	0	90	80	160	0	0	18-059	1	Lymph Node	R PELVIC LN
HGC	Patient 11	18-059I1	0	0.5		0	100	120	0	110	0	115	40	30	0	70			0	0	18-059	1	Liver/Lung	LIVER
HGC	Patient 12	18-123H2	0	200	5	10	170	55	15	100	0	80	105	65	0	140	90	95	0	0	18-123	3	Liver/Lung	LIVER
HGC	Patient 12	18-123K1	0	190	0	0	170	45	0	115	0	0	95	65	0	120		190	0	0	18-123	3	Liver/Lung	LIVER
HGC	Patient 13	17-081K3	0	0	0	0	180	170	0	50	0	45	55	45	0	50	200	20	0	0	17-081	1	Lymph Node	LN
HGC	Patient 13	17-081D1	0	0	0	0	35	70	0	0	0	6	0	25	0	40	200	0	0	0	17-081	1	Prostate	PROSTATE
HGC	Patient 14	17-085D6	0	20	0	0	180	190	0	30	0	60	0	1	0	0	200	70	0	0	17-085	3	Prostate	PROSTATE
HGC	Patient 14	17-085L1	0	0	0	0	170	165	0	5.5	0	41	0	35	0	0	200	55	0	0	17-085	1	Liver/Lung	LIVER
HGC	Patient 14	17-085D3	0	25	0	5	180	190	0	150	0	40	0	3.5	0	30	200	150	0	0	17-085	3	Prostate	PROSTATE
HGC	Patient 14	17-085D11	0	0	0	0	160		0	20	0	20	20	5	0	20	200	20	0	0	17-085	1	Prostate	PROSTATE
HGC	Patient 14	17-085D1	0	40	0	0	160	140	0	0	0	0	0	0	0	0	200	160	0	0	17-085	3	Prostate	PROSTATE
HGC	Patient 15	19-048G2	0	0	20	0	180	185	0	200	0	130	10	20	0	20	190		0	0	19-048	3	Other viscera	ADRENAL
HGC	Patient 15	19-048H1	0	50	15	0	190	160	15	185	0	145	35	55	50	13	200	10	0	0	19-048	3	Liver/Lung	LIVER
HGC	Patient 15	19-048L1	0	0	5	0	150	50	0	150	0	130	25	15	0	40	200	0	0	0	19-048	1	Other viscera	ADRENAL
HGC	Patient 15	19-048M2	0	0	0	0	175	140	0	100	0	90	15	25	0	0	200	0	0	0	19-048	1	Liver/Lung	LIVER
HGC	Patient 15	19-048M1	0	0	0.5	0	190	150	0	95	0	70	0	10	0	10	200	0	0	0	19-048	1	Liver/Lung	LIVER
HGC	Patient 15	19-048FF4	0	0	0	0	160	180	0	200	0	55	85	30	0	60	200		0	0	19-048	1	Bone	L2 VERTEBRA
HGC	Patient 15	19-048H2	0	0	0	0	200	155	0	170	0	55	20	20	0	10	200	0	0	0	19-048	1	Liver/Lung	LIVER
HGC	Patient 15	19-048HH4	0		0	0	110	120	0	0		0	0	30	0	0	200		0	0	19-048	1	Bone	T12 VERTEBRA
HGC	Patient 15	19-048H7	0		1	0	180	190	0					40		25	200	0	0	0	19-048	1	Liver/Lung	LIVER
HGC	Patient 2	07-042M1	0	85	100	40	185	180	0	100	0	0	2	1	0	45	15	190	0	0	07-042	3	Other viscera	ADRENAL
HGC	Patient 2	07-042H6	0	135	50	40	180	130	0	100	0	0	0	1	1.5	15	80	65	0	0	07-042	3	Lymph Node	MEDIAL RP LN
HGC	Patient 2	07-042I1	0	100	12	0	140	60	0	70	0	0	0	1	1	7	100	200	0	0	07-042	3	Lymph Node	ILIAC LN
HGC	Patient 2	07-042J1	0	130	40	12	170	100	0	30	0	0	0	1	0	1	140	200	0	0	07-042	3	Lymph Node	ILIAC LN
HGC	Patient 2	07-042F2	0	175	10	0	180	180	0	77	0	0	0	1	0.5	5	200	160	0	0	07-042	3	Prostate	PROSTATE
HGC	Patient 3	10-056G1	0	160	0	0	75	90	0	56	0.5	0	0	25	0	0	70	70	0	0	10-056	3	Lymph Node	LEFT SUBCLAVICULAR LN
HGC	Patient 3	10-056I1	0	135	0	0	125	120	0	110	0	32	10	50	0	5	140	150	0	0	10-056	3	Lymph Node	RETROPERITONEAL LN
HGC	Patient 3	10-056I2	0	155	6	0	70	80	0	85	0	30	6	20	0	0			0	0	10-056	3	Lymph Node	RETROPERITONEAL LN
HGC	Patient 4	15-010MM2	0	90	10	10	0	0	0	4	60	0	90	10	0	3	2	50	0	0	15-010	2	Bone	T9 VERTEBRA
HGC	Patient 4	15-010K2	0	0	2	0	195	140	0	85	0	75	0	1		0	40	100	0	0	15-010	1	Lymph Node	PERIAORTIC LN
HGC	Patient 4	15-010MM1	0		60	10		10	120			0					40	70	0	0	15-010	2	Bone	T9 VERTEBRA
HGC	Patient 4	15-010K4	0	20	60	55	100	115	25	70	50	65	60	20.5		40	120	95	0	0	15-010	3	Lymph Node	PERIAORTIC LN
HGC	Patient 4	15-010K3	0	110		32	160	60	25	105	21	44	30	30		15	200	105	0	0	15-010	3	Lymph Node	PERIAORTIC LN
HGC	Patient 7	NA	0	0	0	0	160	160	0	200	0	120	1	2	0				0	0	NA		Bone	R PUBIC
HGC	Patient 7	NA	0	0	0	0	160	160	0	160	0	80	15	1.5	0				0	0	NA		Bone	R PUBIC
HGC	Patient 8	17-033H3	0	0	0	5	160	170	0	1	0	0	80	85	0	75	0	5	0	0	17-033	1	Other viscera	PANCREAS TAIL
HGC	Patient 8	17-033J2	0	80	0.5	0	60	140	0	0	0	0	30	70	0	60	0	0	0	0	17-033	3	Other viscera	R PANCREAS
HGC	Patient 8	17-033FF2	0	0	1	0	165	120	0	40	0	4	80	50	0	170	100	80	0	0	17-033	1	Bone	L4 VERTEBRA
HGC	Patient 9	18-030D5	0	0	0	0	145	0	0	0	0	105	0	7.5	0	2	40	0	0	0	18-030	1	Prostate	PROSTATE
HGC	Patient 9	18-030HH5	0	0	0	1	140	120	0	125	0	40	40	12.5	0	75	80	70	0	0	18-030	1	Bone	T12 VERTEBRA
HGC	Patient 9	18-030P1	0	10	0	0	130	120	0	1	0	40	37	35	0	35	80	5	0	0	18-030	1	Lymph Node	RETROPERITONEL LN
HGC	Patient 9	18-030O2	0	15	0	0	140	130	0	1	0	40	30	20	0	5	100	0	0	0	18-030	1	Lymph Node	LN
HGC	Patient 9	18-030D2	0	0	0	10	67.5	70	0	15.3333	0	40	23.3333	26.25	0	48	113.33	0	0	0	18-030	1	Prostate	PROSTATE
HGC	Patient 9	18-030OO6	0	0	4	0	130	110	0	115	0	50	25	10	0	10	135	65	0	0	18-030	1	Bone	SACRUM
HGC	Patient 9	18-030NN7	0	0	0	0	130	100	0	120	0	100	40	30	0	110	160	30	0	0	18-030	1	Bone	RIB
HGC	Patient 9	18-030FF1	0	0	0	0	160	120	0	135	0	100	35	35	0	100	180	25	0	0	18-030	1	Bone	L2 VERTEBRA
HGC	Patient 9	18-030AA1	0	0	0	0	150	135	0	150	0	170	30	35	0	70	200	0	0	0	18-030	1	Bone	R ILIAC
HGC	Patient 9	18-030DD3	0	0	0	0	145	105	0	180	0	110	30	40	0	130	200	90	0	0	18-030	1	Bone	L4 VERTEBRA
HGC	Patient 9	18-030A3	0	0	1	10	135	160	0	37	0	60	35	55	0	50	200		0	0	18-030	1	Liver/Lung	LIVER
HGC	Patient 9	18-030NN1	0	0	0	0	140	110	0	165	0	90	50	10	0	125			0	0	18-030	1	Bone	RIB
NEPC	Patient 1	05-144AA3	0	100	170	75	0	0	40	120	85	0	60	15	60	105	0	105	0	0	05-144	2	Bone	R ILIAC
NEPC	Patient 1	05-144E1	0	65	150	140	0	0	25	0	110	0	10	6	90	30	0	64	0	0	05-144	2	Liver/Lung	LIVER
NEPC	Patient 1	05-144E1	0		180	70	0	0	10	50	70	0	0	1	60			64	0	0	05-144	2	Liver/Lung	LIVER
NEPC	Patient 1	05-144H3	0	85	90	85	0	0	40	0.5	105	0	45	20	135	60	0	80	0	0	05-144	2	Lymph Node	RETROPREITONEAL LN
NEPC	Patient 1	05-144I2	0	75	160	90	0	0	15	1.5	75	0	55	6	95	72	0	20	0	0	05-144	2	Lymph Node	RETROPREITONEAL LN
NEPC	Patient 1	05-144UU5	0	100	180	85	0	0	50	155	95	0	80	20	110	90	0	60	0	0	05-144	2	Bone	RIB
NEPC	Patient 1	05-144V2	0	65	150	80	0	0	40	0.5	115	0	40	6	90	70	0	100	0	0	05-144	2	Other viscera	ADRENAL
NEPC	Patient 1	05-144Z1	0	80	180	120	0	0	1	15	150	0	60	10.5	50	130	0	75	0	0	05-144	2	Lymph Node	LN
NEPC	Patient 10	18-039D1	0	200	100	145	0	10	20	35	110	0	0	10	5	0	3	100	0	0	18-039	2	Prostate	PROSTATE
NEPC	Patient 10	18-039D2	0	200	95	155	0	0	40	135	125	0	16	15	0	2	1	90	0	0	18-039	2	Prostate	PROSTATE
NEPC	Patient 10	18-039D4	0	200	100	150	0	0	50	20	170	0	20	10	0	10	0	80	0	0	18-039	2	Prostate	PROSTATE
NEPC	Patient 10	18-039EE1	0	80	115	120	0	0	115	0	100	0	130	21	0	190	0		0	0	18-039	2	Bone	L3 VERTEBRA
NEPC	Patient 10	18-039FF4	0	100	140	140	0	0	100	0	70	0	180		0	180	0	20	0	0	18-039	2	Bone	L2 VERTEBRA
NEPC	Patient 10	18-039H5	0	140	120	155	0	0	180	0	120	0	60	100	0	25	0	0	0	0	18-039	2	Liver/Lung	LIVER
NEPC	Patient 10	18-039J3	0	150	160	165	5	10	140	2	150	0	180	90	5	155	0	0	0	0	18-039	2	Lymph Node	R ILIAC LN
NEPC	Patient 10	18-039L1	0	110	80	180	0	50	90	0	110	0	180	90	0	170			0	0	18-039	3	Other viscera	GALL BLADDER
NEPC	Patient 10	18-039M3	0	180	135	170	10	40	100	20.5	120	0	120	80	0	140	0	0	0	0	18-039	3	Lymph Node	PERIAORTIC LN
NEPC	Patient 16	19-045D1	0	140	170	85	0	25	70	20	65	0	185	85	70	200	0	0	0	0	19-045	3	Prostate	PROSTATE
NEPC	Patient 16	19-045H1	0	200	145	110	0	10	55	140	130	0	175	90	105	180	0	0	0	0	19-045	2	Liver/Lung	LIVER
NEPC	Patient 16	19-045J1	0	180	155	50	0	0	140	175	110	0	165	90	100	200	0	0	0	0	19-045	2	Liver/Lung	LIVER
NEPC	Patient 16	19-045M1	0	20	0	35	50	20	35	0	20	0	70	20	0	165	0	0	0	0	19-045	3	Lymph Node	R PELVIC LN
NEPC	Patient 4	15-010H3	0	20	75	90	13	10	80	90	70	60	110	70		35		75	0	0	15-010	2	Liver/Lung	LIVER
NEPC	Patient 5	16-071DD1	0	40	105	90	0	0	0	110	1.5	45	75	90	22	85	1	160	0	0	16-071	2	Bone	BONE
NEPC	Patient 5	16-071E3	0	180	90	130	0	0	0	200	80	0	170	90	40	190	0	0	0	0	16-071	2	Liver/Lung	LUNG
NEPC	Patient 5	16-071FF3	0	0	120	70		0	0	170	50	0	90		20		0	0	0	0	16-071	2	Bone	Bone
NEPC	Patient 5	16-071H1	0	170	105	95	0	0	0	200	40	80	100	90	40	120	0	75	0	0	16-071	2	Liver/Lung	LIVER
NEPC	Patient 5	16-071I3	0	20	90	150	0	0	0	200	110	60	160	90	60	185	7	50	0	0	16-071	2	Liver/Lung	LUNG
NEPC	Patient 5	16-071JJ1	0		90	100	0	0						60	32				0	0	16-071	2	Bone	Bone
NEPC	Patient 6	17-001FF5	0	175	125	70	0	0	50	60	130	30	90	60	0	20	110	85	0	0	17-001	2	Bone	L4 VERTEBRA
NEPC	Patient 6	17-001I1	0	106.667	133.333	126.667	0	0	30.6667	90	120	0	70	63.3333	8.33333	117	76.6667		0	0	17-001	2	Other viscera	ABDOMINAL MASS
NEPC	Patient 6	17-001I2	0	130	160	180	0	0	90	90	140	0	20	70	2	30	86		0	0	17-001	2	Other viscera	ABDOMINAL MASS
NEPC	Patient 7	NA	0	125	160	135	0	0	170	135	155		90	80	65				0	0	NA		Liver/Lung	LIVER
NEPC	Patient 7	NA	0	150	140	105	0	0	145	150	125		145	65	40				0	0	NA		Liver/Lung	LUNG
NEPC	Patient 7	NA	0	180	110	150	0	55	90	130	125		130	25	5				0	0	NA		Prostate	PROSTATE
NEPC	Patient 7	NA	0	200	155	145	0	0	170	185	100		120	80	60				0	0	NA		Liver/Lung	LIVER
NEPC	Patient 7	NA	0	100	170	170	0	0	130	120	60	0	110	80	60				0	0	NA		Liver/Lung	LIVER
NEPC	Patient 7	NA	0	32	120	140	0	35	20	180	130	0	60	75	50				0	0	NA		Lymph Node	L ILIAC LN
NEPC	Patient 7	NA	0	100	140	90	0	0	62	50	80	0	100	80	60				0	0	NA		Bone	L ILIAC

## Sheet: Antibodies
Antibody	Clone	Host Species	Company	Catalog #	Antigen Retrieval	Application	Platform	Location
INSM1	A-8	Mouse monoclonal	Santa Cruz Biotechnology	SC-271408	Citrate	IHC	UltraVision (Quanto)	Fred Hutch
ASCL1	24B7.2D11	Mouse monoclonal	Fisher scientific	BDB556604	HTTR, DAKO	IHC	UltraVision (Quanto)	Fred Hutch
NEUROD1	EPR17084	Rabbit monoclonal	Abcam	ab205300	HTTR, DAKO	IHC	UltraVision (Quanto)	Fred Hutch
AR	D6F11	Rabbit monoclonal	Cell Signaling Technologies	5153T	HTTR, DAKO	IHC	UltraVision (Quanto)	Fred Hutch
NKX3.1	NA	Rabbit polyclonal	Biocare	82788	HTTR, DAKO	IHC	UltraVision (Quanto)	Fred Hutch
FOXA2	EPR4466	Rabbit monoclonal	Abcam	ab108422	HTTR, DAKO	IHC	PowerVision+	Fred Hutch
POU2F3	6D1	Mouse monoclonal	Santa Cruz Biotechnology	SC-293402	HTTR, DAKO	IHC	PowerVision+	Fred Hutch
KI67	SP6	Rabbit monoclonal	Thermo Fisher	MA5-14520	CC1	IHC	Ventana Discovery	Fred Hutch
P63	4A4	Mouse monoclonal	Ventana	790-4509	CC1	IHC	Roche Benchmark Ultra	MSK
CK8	35BetaH11	Mouse monoclonal	Cell Marque	760-2637	Pro 2 8'	IHC	Ventana-Roche	MSK
ASCL1	24B72D11.11	Mouse monoclonal	BD Bioscience	556604	ER2 antigen retrieval	IHC	Leica Bond	MSK
CHGA	LK2H10	Mouse monoclonal	Ventana	760-2519	ER1 antigen	IHC	Roche Benchmark Ultra	MSK
SYP	SNP88	Mouse monoclonal	Bio genex	MU363UC	ER2 antigen retrieval	IHC	Roche Benchmark Ultra	MSK
EZH2	6A10	Mouse monoclonal	Leica Biosystems	NCL-EZH	ER2 antigen retrieval	IHC	Leica Bond	MSK
DLL3	SP347	Rabbit monoclonal	Ventana	790-7016	CC1	IHC	Roche Benchmark Ultra	MSK
YAP	63.7	Mouse monoclonal	Santa Cruz	SC-101199	ER2 antigen retrieval	IHC	Leica Bond	MSK
INSM1	A8	Mouse monoclonal	Santa Cruz	SC-271408	ER2 antigen retrieval	IHC	Leica Bond	MSK
NEUROD1	EPR17084	Rabbit monoclonal	Abcam	ab205300	ER2 antigen retrieval	IHC	Leica Bond	MSK
