# Supplementary material for: Single-cell analysis of treatment-resistant prostate cancer: Implications of cell state changes for cell surface antigen–targeted therapies
Source: Proc Natl Acad Sci U S A. 2024 Jul 5;121(28):e2322203121. doi: 10.1073/pnas.2322203121 (PMC11252802; doi:10.1073/pnas.2322203121)
Supplement: Supplementary file 3 — Dataset S02 (XLSX) [file pnas.2322203121.sd02.xlsx]

## Sheet: Ischemic Time
	Tissue #	Time to Start of TAN
Patient 1	05-144	02:40:00
Patient 2	07-042	02:45:00
Patient 3	10-056	06:32:00
Patient 4	15-010	09:00:00
Patient 5	16-071	04:15:00
Patient 6	17-001	03:42:00
Patient 8	17-033	05:11:00
Patient 13	17-081	05:50:00
Patient 14	17-085	03:41:00
Patient 9	18-030	06:43:00
Patient 10	18-039	05:25:00
Patient 11	18-059	03:35:00
Patient 12	18-123	04:38:00
Patient 16	19-045	02:43:00
Patient 15	19-048	08:59:00
	MEDIAN	04:38:00

## Sheet: Correlation_per_patient
Protein	Pearson's R	p-value
TP63	-0.37	0.173193
SYP	-0.23	0.415526
INSM1	-0.51	0.0544406
ASCL1	-0.31	0.259435
AR	0.23	0.40079
NKX3.1	0.23	0.41737
SOX2	-0.14	0.621936
CK8	-0.06	0.845472
DLL3	-0.34	0.222123
YAP1	0.31	0.255851
EZH2	-0.26	0.348788
Ki-67	-0.05	0.8518
FOXA2	-0.59	0.0213244
MYC	-0.46	0.0809155
TROP2	0.31	0.263601
TFF3	-0.23	0.413955
