# Supplementary material for: Single-cell analysis of treatment-resistant prostate cancer: Implications of cell state changes for cell surface antigen–targeted therapies
Source: Proc Natl Acad Sci U S A. 2024 Jul 5;121(28):e2322203121. doi: 10.1073/pnas.2322203121 (PMC11252802; doi:10.1073/pnas.2322203121)
Supplement: Supplementary file 4 — Dataset S03 (XLSX) [file pnas.2322203121.sd03.xlsx]

## Sheet: Metadata
Group	Patient	Sample ID	Site of Biopsy	Taxane	ARSI	ADT	Notes	# of prior regimen(s)	TP53 alteration	RB1 alteration	PTEN alteration	MYC alteration	Mean AR expression in tumor cell	Mean YAP1 expression in tumor cell	Mean CHGA expression in tumor cell
Naïve or CSPC	MSK-HP07	HMP23A	Prostate	No	No	Yes	NA	0	NA	NA	NA	NA	0.853539	0.434137	0.0043734
Naïve or CSPC		HMP23B	Prostate	No	No	Yes	NA	0	NA	NA	NA	NA
Naïve or CSPC	MSK-HP08	HMP24	Pelvic Mass	NA	NA	Yes	NA	NA	NA	NA	NA	NA	0.710556	0	0
Naïve or CSPC	MSK-HP05	HP100	Prostate	No	No	No	NA	0	NA	NA	NA	NA	0	0	0
Naïve or CSPC	MSK-HP06	HP101	Prostate	No	Yes	Yes	Neoadjuvant	1	NA	NA	NA	NA	0	0	4.07748
Naïve or CSPC	MSK-HP01	HP95	Prostate	No	Yes	Yes	Neoadjuvant	1	Yes	NA	NA	NA	0	1.14678	0
Naïve or CSPC	MSK-HP02	HP96	Prostate	No	Yes	Yes	Neoadjuvant	1	NA	NA	NA	NA	0	0.703229	0.745636
Naïve or CSPC	MSK-HP03	HP97	Prostate	No	Yes	Yes	Neoadjuvant	1	No	No	No	No	0.199252	1.09789	0.0378682
Naïve or CSPC	MSK-HP04	HP99	Prostate	No	No	No	No	0	NA	NA	NA	NA	0.24461	1.034	0
CRPC	MSK-HP09	HMP05	Liver metastasis	No	Yes	Yes		3	Yes	Yes	No	No	0.0143571	0.886112	0
CRPC	MSK-HP10	HMP08	Mediastinal mass	No	Yes	Yes		3	No	CDKN2A	No	No	0.00477361	0.403323	0.00171909
CRPC	MSK-HP11	HMP11A	Brain metastasis	Yes	Yes	Yes		7	Yes	No	Yes	No	1.63335	0.671421	0.000443529
CRPC		HMP11B	Epidural metastasis	Yes	Yes	Yes		7	Yes	No	Yes	No
CRPC	MSK-HP12	HMP13	Supraclavicular lymph node	Yes	Yes	Yes		5	No	No	No	Yes	2.63125	0.46839	0
CRPC	MSK-HP13	HMP14	Left posteriormedial external lymph node	Yes	Yes	Yes		2	No	No	No	No	4.37033	0.627716	0.000717079
CRPC	MSK-HP14	HMP19	Para-aortic lymph node	Yes	Yes	Yes		5	Yes	No	Yes	No	2.63111	0.641993	0.000309005
CRPC	MSK-HP15	HMP20	Bone	No	Yes	Yes		2	NA	NA	NA	NA
CRPC	MSK-HP16	HMP22	LN (from prostate biopsy)	No	Yes	Yes		4	Yes	NA	NA	NA	0	0	1.70779
CRPC	MSK-HP17	HMP25	Liver metastasis	Yes	Yes	Yes		6	NA	NA	NA	NA	0.0243767	0.87247	0.00182764
CRPC	MSK-HP18	HMP26	Liver metastasis	Yes	Yes	Yes		5	Yes	NA	NA	NA	2.59634	0.318403	0
NEPC	MSK-HP19	HMP04	Liver metastasis	Yes	Yes	Yes	small cell	5	Yes	Yes	Yes	No	0.000202088	0.0582076	0.752154
NEPC	MSK-HP20	HMP16	Liver metastasis	Yes	Yes	Yes	small cell	6	Yes	Yes	No	No	0.00154881	0.00243111	2.03933
NEPC	MSK-HP21	HMP17	Left retrocrural abdomen mass	No	Yes	Yes	small cell	4	Yes	No	No	No	0.0515363	0.00935949	0.627954

## Sheet: Genomics
Sample ID	Gene	Mutation Type	AA Change or Alteration	cDNA	Minor Allele Frequency (MAF) or Fold-Change (FC)
HMP23A	FOXA1	Deletion	E255_N256del	(c.764_769delAGAACG)
HMP23A	RASA1	Nonsense	W568X	c.1704G>A
HMP23A	XPO1	Missense	M132K	c.395T>A
HMP23B	FOXA1	Deletion	E255_N256del	(c.764_769delAGAACG)
HMP23B	RASA1	Nonsense	W568X	c.1704G>A
HMP23B	XPO1	Missense	M132K	c.395T>A
HP95	TP53	Missense	F270L	(c.808T>C)	43.2
HP95	FOXA1	Deletion (in-frame)	N252_R261del	(c.754_783del)	35.6
HP95	TP53	Deletion	P27Lfs*17	(c78del)	34.1
HP95	PIK3C2G	Deletion	P584Qfs*14	(c.1751del)	46.8
HP95	FGFR1	Deletion	8p11.22	-	-1.7
HP95	MGA	Insertion	T2966Hfs*33	(c.8895dupC)	37.9
HP97	GRIN2A	Missense	V1018M	(c.3052AG>A)	17.1
HMP05	TP53	Splice	X190_splice	(c.568_559+35del)	0.427
HMP05	RB1	Missense	D332H	(c.994G>C)	0.265
HMP08	CEBPA	Deletion (in-frame)	G104del	(c.311_313del)	0.063
HMP08	KMT2D	Deletion	L2031Sfs*16	(c.6091del)	0.155
HMP08	INPPL1	Insertion	N865Kfs*19	(c.2594dupA)	0.577
HMP08	NTRK1	Missense	R748Q	(c.2243G>A)	0.329
HMP08	AR	Nonsense	S158*	(c.473C>A)	0.1
HMP08	ROS1	Nonsense	R167*	(c.499C>T)	0.546
HMP08	CDKN2Ap16INK4A	Deletion	9p21.3	-	-3.4
HMP08	CDKN2Ap14ARF	Deletion	9p21.3	-	-3.4
HMP08	CDKN2B	Deletion	9p21.3	-	-3.4
HMP08	HGF	Inversion	c.1541+94:HGF_chr7:g.79229801inv (14-18)	c.1541+94:HGF_chr7:g.79229801inv (14-18)
HMP11	MED12	Missense	L1224F	(c.3670C>T)	0.782
HMP11	PTEN	Intragenic Del	-	-	1
HMP11	STK11	Deletion	19p13.3	-	-1.8
HMP11	DNMT3B	Deletion	20q11.21	-	-1.7
HMP11	ANKRD11	Deletion	16q24.3	-	-1.7
HMP11	FANCA	Deletion	16q24.3	-	-1.7
HMP11	GPS2	Deletion	17p13.1	-	-1.6
HMP11	TP53	Deletion	17p13.1	-	-1.6
HMP11	MAP2K4	Deletion	17p12	-	-1.6
HMP11	NCOR1	Deletion	17p11.2	-	-1.6
HMP11	FLCN	Deletion	17p11.2	-	-1.6
HMP11	GATA2	Deletion	3q21.3	-	-1.8
HMP11	ALOX12B	Deletion	17p13.1	-	-1.6
HMP11	AURKB	Deletion	17p13.1	-	-1.6
HMP13	CDK12	Insertion	H224Pfs*6	(c.670dupC)	0.493
HMP13	H3F3C	Deletion	A87Sfs*9	(c.259_260del)	0.258
HMP13	CDK12	Missense	G953S	(c.2857G>A)	0.232
HMP13	MYC	Amplification	8q24.21	-	2
HMP13	MCL1	Amplification	1q21.3	-	2.2
HMP13	CCND1	Amplification	11q13.3	-	3.3
HMP13	FGF19	Amplification	11q13.3	-	3.3
HMP13	MLH1	Amplification	3p22.2	-	2.1
HMP13	HIST2H3D	Amplification	1q21.2	-	2.2
HMP13	HIST2H3C	Amplification	1q21.2	-	2.2
HMP13	RPS6KB2	Amplification	11q13.2	-	3.3
HMP13	FGF4	Amplification	11q13.3	-	3.3
HMP13	HNF1A	Amplification	12q24.31	-	6.7
HMP14	SF3B1	Missense	I556T	(c.1667T>C)	0.289
HMP14	XIAP	Nonsense	Q398*	(c.1192C>T)	0.366
HMP14	TERT	Amplification	5p15.33	-	3.7
HMP14	AR	Amplification	Xq12	-	5.1
HMP14	TBX3	Amplification	12q24.21	-	2.2
HMP14	EIF1AX	Amplification	Xp22.12	-	2.3
HMP14	NOTCH2	Amplification	1p11.2	-	2.4
HMP14	ZRSR2	Amplification	Xp22.2	-	3.4
HMP14	SDHA	Amplification	5p15.33	-	3.7
HMP14	TRIP13	Amplification	5p15.33	-	3.7
HMP14	NOTCH2	Translocation	t(1;8)(p12;q22.1)(chr1:g.120458336::chr8:g.97316895)	-
HMP14	TMPRSS2-ERG	Fusion	c.56-132:TMPRSS2_c.18+10060:ERGdel	c.56-132:TMPRSS2_c.18+10060:ERGdel
HMP19	MALT1	Deletion	18q21.32	-	-3
HMP19	PTEN	Deletion	10q23.31	-	-2.6
HMP19	GPS2	Deletion	17p13.1	-	-1.9
HMP19	TP53	Deletion	17p13.1	-	-1.9
HMP19	ALOX12B	Deletion	17p13.1	-	-1.9
HMP19	AURKB	Deletion	17p13.1	-	-1.9
HMP19	CDK8	Missense	p.Y32F	(c.95A>T)
HMP19	CTNNB1	Missense	p.T41A	(c.121A>G)
HMP19	INHBA	Splice	p.G130E	(c.389G>A)
HMP19	NBN	Frameshift	p.D469Mfs*15	(c.1405delG)
HMP19	SMARCD1	Missense	p.G66D	(c.197G>A)
HMP19	PRKAR1A	Translocation	t(6;17)(q24.2;q24.2)(chr6:g.144894222::chr17:g.66526189)	-
HMP25	APC	Frameshift	T1556Nfs*3	c.4666dupA
HMP25	AKT1	Missense	p.E17K	(c.49G>A)
HMP25	RYBP	Missense	p.P45L	(c.134C>T)
HMP25	TOP1	Missense	p.R508C	(c.1522C>T)
HMP25	TMPRSS2-ERG	Fusion		cc.56-2699:TMPRSS2_c.40-60926:ERGdel
HMP26	TP53	Frameshift	S46Rfs*76	c.135_138delGTCC
HMP26	AR	Amplification			3.9
HMP26	KMT2A	Missense	R366S	c.1098G>T
HMP26	MTOR	Nonsense	K1197*	c.3589A>T
HMP26	ETV1–EIF4A2	Fusion
HMP04	TP53	Missense	G245S	(c.733G>A)	0.917
HMP04	RB1	Frameshift	L44Qfs*3	(c.131_135del)	0.852
HMP04	DIS3	Missense	L297F	(c.889C>T)	0.913
HMP04	DROSHA	Missense	R1359T	(c.4076G>C)	0.147
HMP04	KMT2C	Missense	R37W	(c.109C>T)	0.094
HMP04	KMT2D	Missense	R3491C	(c.10471C>T)	0.268
HMP04	MAPK3	Missense	D37H	(c.109G>C)	0.29
HMP04	PMS2	Missense	E5Q	(c.13G>C)	0.051
HMP04	RUNX1	Missense	E473Q	(c.1417G>C)	0.177
HMP04	SMAD2	Missense	Y279C	(c.836A>G)	0.817
HMP04	PTEN	Deletion	10q23.31	-	-4.6
HMP04	MAP3K1	Deletion	5q11.2	-	-7.6
HMP04	CHEK2	Deletion	22q12.1	-	-2.5
HMP04	PLK2	Deletion	5q11.2	-	-7.6
HMP16	TP53	Missense	C135Y	(c.404G>A)	0.93
HMP16	ERCC2	Missense	I444M	(c.1332C>G)	0.223
HMP16	MGA	Missense	R2435W	(c.7303C>T)	0.958
HMP16	NF1	Missense	W1512R	(c.4534T>A)	0.652
HMP16	NTRK3	Missense	L625R	(c.1874T>G)	0.243
HMP16	RB1	Deletion	13q14.2	-	-7.1
HMP16	LATS2	Deletion	13q12.11	-	-3.5
HMP16	PHOX2B	Deletion	4p13	-	-2.2
HMP16	FLCN	Deletion	17p11.2	-	-2
HMP16	CYSLTR2	Deletion	13q14.2	-	-7.5
HMP16	FGFR3	Deletion	4p16.3	-	-2.2
HMP16	FLT4	Deletion	5q35.3	-	-2.2
HMP16	FGFR4	Deletion	5q35.2	-	-2.1
HMP16	CSF1R	Deletion	5q32	-	-2
HMP16	PDGFRB	Deletion	5q32	-	-2
HMP17	TP53	Missense	p.R181P	(c.542G>C)	0.15
HMP17	SPOP	Missense	p.F133V	(c.397T>G)
