# Supplementary material for: Single-cell analysis of treatment-resistant prostate cancer: Implications of cell state changes for cell surface antigen–targeted therapies
Source: Proc Natl Acad Sci U S A. 2024 Jul 5;121(28):e2322203121. doi: 10.1073/pnas.2322203121 (PMC11252802; doi:10.1073/pnas.2322203121)
Supplement: Supplementary file 5 — Dataset S04 (XLSX) [file pnas.2322203121.sd04.xlsx]

## Sheet: Sheet1
Phenograph Cluster	Cell Number	Mean patient entropy	TP53/RB1 genomic status	Treatment	Site of Biopsy	GRN	Mean AR exp	Mean YAP1 exp	Mean CHGA exp
1	1552	0.0147015	TP53/RB1 Mutant	ARIS/Taxane	Liver	NEPC–HOXD11/SOX6	0.0001129	0.0678189	0.75319
2	551	0.00871003	TP53/RB1 Mutant	ARIS/Taxane	Liver	NEPC–HOXD11/SOX6	0.000458807	0.0272917	0.756578
3	937	0.237953	TP53/RB1 Mutant, TP53 Mutant, RB1 Mutant, TP53/RB1 WT	ARIS/Taxane, ARIS	Liver, LN, Other viscera	AR+ HOXB13+	1.75401	0.11839	0.0602023
4	610	0.300552	TP53/RB1 Mutant, TP53 Mutant, RB1 Mutant, TP53/RB1 WT, NA	ARIS/Taxane, ARIS, Untreated	Liver, LN, Other viscera, Prostate	SOX2/4+ Embryo/EMT	0.139422	0.344755	0.0397825
5	1606	0.0476524	TP53/RB1 Mutant, TP53 Mutant, RB1 Mutant, TP53/RB1 WT	ARIS/Taxane, ARIS	Liver, LN, Other viscera	SOX2/4+ Embryo/EMT	0.008498	0.438659	0.00489371
6	989	0.290953	TP53/RB1 Mutant, TP53 Mutant, RB1 Mutant, TP53/RB1 WT, NA	ARIS/Taxane, ARIS, Untreated	Liver, LN, Other viscera, Prostate	MAFG	0.146322	0.545233	0.0801449
7	336	0.201759	TP53/RB1 Mutant, TP53/RB1 WT	ARIS/Taxane	Liver, LN	NEPC–HOXD11/SOX6	0.0632806	0.00856074	1.01535
8	3717	0.000567416	TP53/RB1 Mutant	ARIS/Taxane	Liver	NEPC–A	0.00124218	0.00233158	2.27233
9	1475	0.00818558	TP53/RB1 Mutant, NA	ARIS/Taxane	Liver	NEPC–A	0.0023369	0.00181264	1.85472
10	527	0.181349	TP53/RB1 Mutant, TP53/RB1 WT	ARIS/Taxane	Liver, LN	NEPC–A	0.60302	0.0844131	1.3449
11	701	0.1368	TP53/RB1 Mutant, TP53 Mutant, TP53/RB1 WT	ARIS/Taxane, ARIS, Untreated	Liver, LN, Other viscera, Prostate	AR+ HOXB13-	4.05529	0.455073	0.013046
12	756	0.0446581	TP53/RB1 Mutant, TP53 Mutant, RB1 Mutant, TP53/RB1 WT, NA	ARIS/Taxane, ARIS, Untreated	Liver, LN, Other viscera, Prostate	SOX2/4+ Embryo/EMT	0.0744514	0.37675	0.00379995
13	4430	0.0170051	TP53 Mutant, TP53/RB1 WT, N/A	ARIS/Taxane, Untreated	Liver, LN, Prostate	AR+ HOXB13-	4.39834	0.655142	0.000467352
14	1026	0.000529506	TP53 Mutant	ARIS	Other viscera	NEPC–A	0.00181259	0.00994905	0.861474
15	976	0.0197244	TP53 Mutant	ARIS/Taxane, ARIS	Liver, Other viscera	NEPC–N	0.097393	0.0101411	0.593627
16	555	0.00183465	TP53 Mutant	ARIS	Other viscera	NEPC–A	0.00318709	0.0095463	0.645883
17	621	0.00498962	TP53 Mutant	ARIS	Other viscera	NEPC–N	0.125033	0.00914345	0.462915
18	922	0.0910906	TP53/RB1 Mutant, TP53 Mutant, TP53/RB1 WT, NA	ARIS/Taxane, ARIS, Untreated	Liver, LN, Other viscera, Prostate	AR+ HOXB13+	1.09181	0.16028	0
19	892	0.0530913	TP53/RB1 Mutant, TP53 Mutant, NA	ARIS/Taxane, ARIS	Liver, Other viscera	IRF2 Inflam	0.0183536	0.881226	0.000301053
20	2539	0.00555206	TP53/RB1 Mutant, TP53 Mutant, RB1 Mutant, TP53/RB1 WT	ARIS/Taxane, ARIS	Liver, Other viscera	SOX2/4+ Embryo/EMT	0.00693948	0.379248	0.000499142
21	343	0.257802	TP53 Mutant, RB1 Mutant, TP53/RB1 WT, N/A	ARIS/Taxane, ARIS, Untreated	Liver, LN, Other viscera, Prostate	HNF4G GI	2.45342	0.496419	0
22	2727	0.0103409	TP53 Mutant, TP53/RB1 WT, N/A	ARIS/Taxane, ARIS, Untreated	Other viscera, Prostate	AR+ HOXB13+ FOXA1+	1.83856	0.859363	0.000603896
23	1580	0.0693248	TP53 Mutant, TP53/RB1 WT, N/A	ARIS/Taxane, ARIS, Untreated	Liver, LN, Other viscera, Prostate	CSPC	0.26256	1.44434	0.037807
24	895	0.219338	TP53 Mutant, TP53/RB1 WT, N/A	ARIS/Taxane, ARIS, Untreated	Liver, LN, Other viscera, Prostate	CSPC	1.08799	0.478172	0.0010687
25	1239	0.0118322	TP53 Mutant	ARIS/Taxane	LN	IRF7/9, STAT1/2 Inflam	2.68236	0.659268	0.00031948
26	936	0.0745901	TP53 Mutant, TP53/RB1 WT, N/A	ARIS/Taxane, ARIS	Liver, LN	CSPC	0.178581	0.891382	0.011602
27	38	0	TP53 Mutant	ARIS/Taxane	LN	IRF7/9, STAT1/2 Inflam	1.0932	0.128429	0
28	941	0.026288	TP53/RB1 WT, N/A	ARIS/Taxane, ARIS	Liver	FOSL1 AP-1 EMT	0.0270195	0.953963	0.00330132
29	639	0.0100862	TP53/RB1 WT, N/A	ARIS/Taxane, ARIS	Liver	FOSL1 AP-1 EMT	0.00923195	0.468964	0.00111245
30	248	0.0144747	TP53/RB1 WT, N/A	ARIS/Taxane, ARIS	Liver	TCF7L2 WNT	0.0452944	1.83513	0.000790706
31	392	0.168132	TP53 Mutant, TP53/RB1 WT, N/A	ARIS/Taxane, ARIS, Untreated	Liver, Other viscera, Prostate	AR+ HOXB13+	2.94408	0.546314	0
