# Supplementary material for: Single-cell analysis of treatment-resistant prostate cancer: Implications of cell state changes for cell surface antigen–targeted therapies
Source: Proc Natl Acad Sci U S A. 2024 Jul 5;121(28):e2322203121. doi: 10.1073/pnas.2322203121 (PMC11252802; doi:10.1073/pnas.2322203121)
Supplement: Supplementary file 6 — Dataset S05 (XLSX) [file pnas.2322203121.sd05.xlsx]

## Sheet: Supp_Table_average_Hman
	NEPC-A/SOX6	NEPC-A	AR+ HOXB13-	NEPC-N	IRF2+ Inflammatory	SOX2/4+ Embryonic EMT	AR+ HOXB13+	MAFG+	AR+ GI	AR+ HOXB13+ FOXA1+	AR+ IRF+ Inflammatory	FOSL1+ AP-1	TCF7L2+ WNT
PURA (21g)	-0.308046	-0.384342	0.731696	0.817872	0.049549	-0.439042	-0.0982661	0.0503152	1.15046	-0.349252	1.57862	-0.366901	0.579209
PPARA (291g)	-0.0984634	-0.334094	0.94134	0.0198795	0.0747088	-0.316171	0.434564	1.13356	0.595631	-0.428479	-0.267804	-0.392012	-0.234549
SATB1 (10g)	0.400169	-0.0838786	0.668458	-0.342791	-0.0308518	-0.366855	-0.405173	-0.345219	-0.425015	-0.20122	0.81909	-0.426028	-0.434761
HSF1_extended (232g)	0.781196	-0.344378	1.31432	0.0380447	0.200037	-1.07851	0.0677595	0.185377	0.334248	-0.460905	0.562407	-0.509588	0.597015
HES4_extended (128g)	-0.222682	-0.383434	2.10209	-0.554328	-0.272114	-0.642791	-0.161708	-0.337747	-0.287307	-0.491383	-0.297084	-0.38944	-0.396084
ZNF274 (169g)	-0.382999	-0.370911	1.97328	-0.383439	-0.444588	-0.440641	-0.379991	-0.328989	0.214609	-0.478191	-0.0777756	-0.528711	-0.451804
HOXA6_extended (21g)	-0.389103	-0.384722	1.94568	-0.251817	-0.407036	-0.393903	-0.381651	-0.36729	-0.211496	-0.415361	-0.41473	-0.417105	-0.412453
ELK4_extended (44g)	-0.483008	-0.374331	1.50546	-0.307219	-0.337818	-0.52325	-0.196253	-0.320969	1.30733	-0.411776	1.53406	-0.62487	0.11528
HOXA13 (47g)	-0.467875	-0.27619	2.07378	-0.4615	-0.590741	-0.582271	-0.466421	-0.573851	-0.240395	-0.28886	0.0853373	-0.671329	-0.653913
UBE2K (69g)	0.672769	-0.442998	0.0114177	-0.209616	0.339353	0.0560607	0.1751	1.7114	1.39119	-0.00361341	-0.269424	-0.393675	2.27676
CNOT4 (24g)	0.581807	-0.275385	0.526186	0.30697	0.105271	-0.0495095	-0.327904	0.5601	0.197344	-0.465243	-0.433734	-0.414227	0.992459
CUX1 (11g)	0.844005	-0.54098	0.573508	-0.08755	0.378848	-0.0648022	-0.521762	0.866415	0.123836	-0.515364	-0.540527	0.380381	4.21176
RB1 (768g)	0.501407	-0.778903	1.45759	-0.447953	0.129221	-0.0863911	-0.51909	0.815554	0.586059	-0.389293	-0.289101	-0.47831	2.19854
NRF1 (1496g)	0.694335	-0.357157	0.928551	-0.210326	0.260685	-0.0285655	-0.606208	0.885862	0.858245	-0.72314	-0.441965	-0.818476	2.3527
TFCP2 (90g)	0.819459	0.00321096	-0.158359	-0.238238	-0.382493	-0.37495	-0.656333	0.498128	0.99873	0.984534	0.313665	-0.884664	1.95101
KDM5A (344g)	0.628983	-0.125678	-0.0488321	0.437763	-0.204778	0.107746	-0.427906	1.10261	1.19669	-0.129567	-0.296486	-0.903856	2.31987
ZBTB7A (28g)	0.230536	-0.171101	0.0948853	-0.0199312	-0.0325446	0.0191915	0.290073	0.586034	0.58727	-0.189006	-0.0161765	-0.255093	0.0106478
ZNF91_extended (208g)	0.116118	-0.00247038	0.678521	0.0210634	-0.294688	-0.522126	-0.537031	0.364534	1.79665	-0.0441978	0.496279	-0.866438	1.63541
FOXP1 (59g)	-0.0180955	0.012108	1.18596	-0.468707	-0.517065	-0.599887	-0.885932	-0.0543854	0.738842	-0.104496	0.574243	-0.684393	1.69164
CLOCK_extended (49g)	0.614992	-0.166516	0.822571	0.246295	-0.0980766	-0.203059	-0.551483	0.42631	0.47151	-0.752251	-0.399195	-0.576013	1.32652
SP4_extended (69g)	1.07033	0.382718	0.407168	0.61463	-0.576122	-0.456984	-0.688989	-0.387399	-0.207484	-0.733689	-0.665554	-0.802366	-0.200594
PUM3_extended (16g)	0.929963	0.543896	0.767469	-0.088574	-0.0335294	-0.671363	-0.86879	-0.363315	-0.493213	-0.912785	-0.795989	-0.756885	0.316127
CERS2 (11g)	-0.452927	0.0918668	-0.505709	-0.459823	-0.106897	-0.0866575	0.121685	-0.0545346	2.15494	0.603777	0.295768	1.05244	-0.492181
ETV7_extended (166g)	-0.350349	-0.15584	-0.38437	-0.365336	4.94105	-0.165896	0.050286	0.611011	-0.155629	-0.316738	0.433204	0.71481	0.094547
CD59 (234g)	-0.306552	0.0294995	-0.731167	-0.551324	4.53659	0.00815233	0.0369915	0.168209	-0.0615531	-0.0602013	0.583951	0.385024	-0.421637
MAF (11g)	-0.473674	1.22507	-0.652984	-1.0022	0.601905	-0.426295	-0.277739	-0.551812	-0.458214	-0.0988127	0.335905	0.0341929	-0.989232
IRF7 (50g)	-0.424551	-0.0130976	-0.486277	-0.518198	1.94481	-0.440306	0.703806	-0.128073	-0.250426	0.00127404	3.18059	-0.024213	-0.461659
FLI1 (108g)	-0.0601829	-0.218481	-0.153435	0.0459021	0.392892	0.0873312	1.0033	1.01378	0.107121	-0.185233	-0.0589329	-0.15623	-0.143117
RUNX3 (68g)	-0.0947605	-0.190427	-0.105501	0.00411888	0.22274	0.102292	0.912745	0.780282	0.157046	-0.149806	-0.139388	-0.124365	-0.138745
ETS1 (173g)	-0.0742649	-0.219369	-0.266568	0.169365	3.05272	0.0103299	0.557243	0.716361	-0.00882578	-0.255842	-0.185334	-0.214021	-0.118371
IKZF1 (92g)	0.0091258	-0.203924	-0.214987	0.361413	0.394197	0.0442019	0.988757	1.08014	0.0716783	-0.200644	-0.149759	-0.204679	-0.130738
STAT4_extended (101g)	-0.131312	-0.247428	-0.234314	0.528665	0.36364	0.180435	0.571853	1.08365	0.148771	-0.286231	-0.213855	0.40537	-0.0880339
ELK3 (21g)	-0.0380578	-0.0290805	-0.0865908	-0.0534401	1.47248	-0.105511	0.0832733	0.495551	0.211024	-0.0185223	-0.0518482	-0.132668	-0.0951843
TEAD4_extended (14g)	-0.0593321	-0.0983126	-0.106393	0.191892	0.87218	-0.0664837	0.0195545	1.0097	-0.0443245	0.0548795	-0.10925	-0.0549259	1.29784
RARG (11g)	-0.125566	-0.135368	-0.131656	-0.113062	3.19588	-0.106113	-0.044104	0.240156	-0.00758542	-0.0225923	-0.133735	0.098014	-0.0579669
KLF2_extended (17g)	-0.231547	-0.275799	-0.00428673	-0.283849	2.2596	0.141383	0.197669	0.100788	0.303316	0.0392953	-0.184268	-0.0160535	-0.192794
EGR2 (121g)	-0.144303	-0.231532	-0.166269	-0.194379	5.08901	-0.158638	0.0499467	0.165049	0.0405842	-0.0742573	-0.120625	-0.123755	-0.230671
EN1_extended (14g)	-0.15176	-0.174479	-0.170777	-0.161652	5.05299	-0.129755	-0.0143141	-0.0740391	-0.120627	-0.166866	-0.100889	-0.158526	-0.161645
GATA3 (14g)	-0.183896	-0.218245	-0.210519	-0.197153	4.97848	-0.140881	0.129765	0.0424723	-0.0556169	-0.206098	0.372477	-0.194939	-0.205038
LTF (92g)	-0.242033	-0.295788	-0.239143	-0.264358	4.91968	-0.013488	0.210345	0.24195	-0.138306	-0.10903	0.183511	-0.208943	0.297434
IRF2 (94g)	-0.119115	-0.194899	-0.18211	-0.102203	3.13131	-0.137676	0.430364	0.569007	0.155745	-0.151682	0.215244	-0.161079	0.0846052
NFATC1 (30g)	-0.149903	-0.162115	-0.15704	-0.0840528	4.93474	-0.145033	-0.0590856	-0.0525594	-0.0596446	-0.1585	-0.153215	-0.15724	-0.158418
NFATC2 (16g)	-0.141434	-0.152829	-0.16816	-0.126136	4.69921	-0.0773576	-0.0765189	-0.0424929	-0.0556797	-0.181128	-0.161316	-0.17165	-0.135648
TFAP2A_extended (17g)	-0.159772	-0.16983	-0.0911477	-0.148057	3.79163	-0.00362819	0.00751431	-0.0208373	-0.135656	-0.170935	-0.17259	-0.135399	-0.162639
TEAD2 (12g)	-0.221572	-0.23508	-0.227029	-0.192182	1.81324	0.584623	-0.0832228	0.226557	0.960728	-0.226998	-0.200309	-0.196238	-0.009946
HOXA10 (19g)	-0.382983	1.05574	0.503541	-0.619788	-0.673642	-0.627179	-0.66293	-0.559415	-0.23202	-0.551765	-0.00844009	-0.707923	-0.507048
HOXA11 (14g)	-0.211617	1.22698	-0.221689	-0.485034	-0.498447	-0.377792	-0.462663	-0.330503	-0.356782	-0.523531	-0.524284	-0.484659	0.00749017
HOXA9 (105g)	-0.108907	1.17649	0.307751	-0.652494	-0.61058	-0.397789	-0.778019	-0.866501	-0.273322	-0.861941	-0.224237	-0.882274	-0.725122
TFAP4_extended (16g)	-0.202248	1.17719	-0.388424	-0.338311	-0.388146	-0.384744	-0.369034	-0.373609	-0.0389779	-0.368326	-0.389465	-0.391249	-0.391649
RFX3 (65g)	0.450253	0.766218	-0.61234	-0.289184	-0.735261	-0.493487	-0.628867	-0.579436	-0.108994	0.990691	0.524086	-0.973572	-0.495561
PBX3_extended (156g)	0.978112	0.654059	0.332722	-0.141902	-0.701317	-0.836237	-0.94555	-0.69855	0.19745	-0.108605	0.337214	-1.12752	0.0267676
ETV6_extended (51g)	0.997551	0.526415	-0.0387231	-0.273817	0.311222	-0.494602	-0.771424	0.226777	0.624847	-0.698482	0.204844	-0.712719	2.15627
SETBP1 (98g)	0.576156	1.22633	-0.479326	0.287503	-0.731153	-0.411548	-0.910243	-0.820828	-0.274788	-0.27822	-0.633359	-1.03052	-0.609339
RFX2 (1244g)	1.30886	0.94135	-0.568863	-0.25845	-0.230956	-0.0114419	-0.975814	-0.325451	-0.322719	-0.763136	-0.792279	-0.922547	0.130472
ARX_extended (19g)	0.808279	0.605715	-0.347836	-0.308397	-0.298271	-0.198408	-0.332567	-0.270069	-0.349404	-0.352613	-0.35221	-0.354962	-0.336
TP73 (37g)	1.26667	0.755092	-0.517828	-0.16267	-0.510637	-0.23606	-0.474082	-0.376741	-0.286668	-0.521069	-0.514623	-0.514911	-0.483203
ASCL1 (34g)	0.787811	1.43767	-0.646235	-0.27336	-0.715248	-0.509083	-0.681371	-0.684786	-0.700102	-0.592538	-0.516008	-0.712615	-0.707254
NKX2-1_extended (28g)	1.39298	1.23177	-0.633113	-0.382579	-0.729785	-0.468382	-0.706513	-0.738	-0.654932	-0.584967	-0.55137	-0.769105	-0.7808
HOXD8_extended (11g)	0.866661	1.22007	-0.630649	-0.345188	-0.766297	-0.32276	-0.730186	-0.742439	-0.630196	-0.371871	-0.470801	-0.756415	-0.772963
PAX5 (36g)	1.33598	1.2026	-0.61765	-0.145951	-0.638647	-0.586149	-0.594521	-0.611916	-0.542045	-0.575635	-0.63696	-0.649326	-0.645318
HOXA7_extended (129g)	0.32852	1.47273	-0.785227	-0.130225	-0.648019	-0.124078	-0.787186	-0.742093	-0.68996	-0.631464	-0.611918	-0.828647	-0.78694
HOXD10_extended (81g)	2.32799	0.515446	-0.641444	0.022387	-0.54757	-0.270745	-0.621879	-0.591246	-0.137777	-0.494904	-0.457941	-0.66633	-0.65565
ONECUT2 (33g)	0.0842873	1.30004	-0.508394	0.000386995	-0.501949	-0.47729	-0.492847	-0.410862	-0.134818	-0.492028	-0.491174	-0.516888	-0.457166
SIX2 (15g)	0.45249	1.29281	-0.536904	-0.311938	-0.532024	-0.458928	-0.527823	-0.484928	-0.505741	-0.540403	-0.54208	-0.459269	-0.53087
TFF3 (56g)	0.393158	1.37495	-0.68252	-0.442869	-0.838927	-0.0163928	-0.72847	-0.880979	-0.727713	-0.860608	-0.236611	-0.680468	-0.926706
HES6 (12g)	1.12096	1.12003	-0.672573	0.948502	-0.619195	-0.539518	-0.656037	-0.663784	-0.637505	-0.67808	-0.671199	-0.674844	-0.685011
RAD21_extended (4275g)	1.15921	0.945877	-0.549035	1.44913	-0.539153	-0.427036	-0.262632	-0.444169	-0.368555	-1.50452	-0.486363	-0.541918	-1.21189
HMGN3_extended (322g)	0.857894	1.40026	-0.649681	0.0814593	-0.37438	-0.553448	-0.655765	-0.870181	-0.569449	-0.808808	-0.661861	-0.494942	-1.13769
MXI1 (34g)	0.900562	0.555998	-0.45529	-0.348015	0.432738	-0.385192	-0.225581	0.0307707	0.351173	-0.579386	-0.352705	0.375474	-0.361722
BATF3_extended (22g)	0.0660785	0.406015	-0.208795	0.348337	-0.177168	-0.166363	-0.124998	-0.0504285	-0.174025	-0.217275	-0.212369	-0.211549	-0.197759
HOXB6_extended (11g)	-0.0877265	0.542912	-0.193061	-0.190235	-0.187776	-0.119787	-0.164362	-0.198961	-0.184806	-0.198961	-0.198175	-0.198613	-0.198961
NR1H4 (97g)	-0.120516	-0.138052	-0.177415	-0.151876	0.298635	-0.0930245	0.795811	2.33558	1.25255	-0.185315	-0.116988	0.214343	0.01063
NR5A2_extended (40g)	-0.120227	-0.143547	-0.152651	-0.130922	0.202764	-0.0478964	0.652669	1.82108	2.58834	-0.150573	-0.147398	0.0477274	0.0615039
HNF1B (80g)	-0.201711	-0.239518	-0.263271	0.0298289	0.595665	-0.14616	0.48987	2.10074	1.10196	-0.266716	-0.0808855	1.43964	0.721512
IRF3 (23g)	0.026852	0.11588	-0.144716	-0.126025	0.645416	-0.1054	0.322133	0.512963	-0.105994	-0.154391	-0.16113	-0.101383	-0.16828
PSMD12_extended (1033g)	-0.305703	-0.25194	-0.519318	0.838515	0.671736	-0.0883767	1.0186	1.79062	0.0403533	-0.748359	-0.694192	2.54797	-0.15372
MAFG (77g)	-0.0461789	-0.236633	-0.230644	0.353726	0.871328	-0.12206	0.384053	2.21926	-0.0865931	-0.224257	-0.205475	0.731868	1.54422
BCL3 (43g)	-0.266325	-0.263276	-0.235893	-0.285732	1.05975	-0.231238	-0.00211285	1.6281	0.137598	-0.202639	-0.23119	2.96639	0.332682
KLF8_extended (37g)	-0.113096	-0.150361	-0.17131	-0.164434	-0.022021	-0.123732	-0.0800817	2.39004	-0.172473	-0.18271	-0.176439	0.873733	7.20906
ZBTB7B (33g)	-0.197137	-0.245144	-0.237495	-0.251809	-0.0736488	-0.199161	-0.115531	2.03319	-0.164873	-0.249191	-0.227734	2.88222	3.90565
MYC (120g)	-0.336196	-0.410888	0.0739025	-0.177425	4.00227	-0.0956921	0.0732401	1.32248	0.513798	-0.258736	-0.263339	0.299234	1.77004
BACH1 (537g)	-0.188738	-0.52703	-0.113555	-0.235631	0.772371	0.15307	-0.349789	2.4148	0.567783	0.256163	-0.314611	0.889254	6.61491
CREB3L2 (229g)	-0.25964	-0.50624	0.302204	-0.47716	-0.067848	-0.102024	-0.153347	2.85549	0.255087	0.149792	-0.248767	0.849902	7.18
USF1_extended (110g)	-0.4709	-0.387574	-0.413992	-0.520981	2.44605	0.186751	-0.127517	1.50323	-0.0917694	-0.393299	-0.490019	3.09361	1.62163
FOXP2_extended (169g)	-0.417832	-0.595576	-0.330018	-0.541241	0.558306	0.385329	-0.242622	2.11677	0.375992	0.296019	0.00486154	1.71999	5.92628
FOSL2 (371g)	-0.440682	-0.527993	-0.478659	-0.543488	1.12737	0.377244	-0.214513	2.16906	0.0699099	-0.0925423	-0.28744	2.73177	4.88577
BATF (558g)	-0.521054	-0.465182	-0.31297	-0.572602	1.06478	0.0450891	-0.103378	2.36236	-0.103623	-0.059846	-0.375101	3.17195	4.27491
MAFK (829g)	-0.455638	-0.478144	-0.487916	-0.544839	1.30065	0.262476	-0.20994	2.38462	-0.129038	-0.0133869	-0.434704	2.81019	4.87195
FOSL1 (661g)	-0.526801	-0.41384	-0.480782	-0.535467	1.7105	0.342621	-0.230417	2.38086	-0.0477014	-0.261763	-0.588314	2.75073	4.26257
VDR (29g)	-0.129242	-0.333437	-0.323055	-0.325344	3.28557	-0.298963	-0.213902	1.43313	-0.252626	0.750043	-0.326609	0.68198	3.59658
CEBPB (540g)	-0.555824	-0.631483	-0.382732	-0.554414	4.1918	-0.133245	0.302889	1.09899	0.230669	0.756831	0.211839	1.35427	1.47202
ATF4 (168g)	-0.433864	-0.53868	-0.124386	-0.153792	0.763264	-0.152751	0.0815842	1.81121	-0.0456889	0.0201269	-0.378978	3.14294	2.90103
POLE4_extended (101g)	-0.649667	-0.774568	0.751422	-0.445878	-0.262673	0.546637	0.635481	-0.174847	-0.231212	-0.363004	-0.255518	1.21169	-0.937226
NR2F6_extended (31g)	-0.354864	-0.191806	0.951488	-0.371547	-0.398308	-0.506607	0.709908	0.0926644	-0.385555	-0.465893	-0.15264	0.82353	-0.615306
TAF7_extended (821g)	-0.454202	-0.399521	1.53129	1.22456	0.0332446	-0.938157	0.463487	-0.0212019	-0.079809	-0.625523	-0.282557	0.329299	-0.719559
NFYB (326g)	-0.211873	0.118162	0.559134	0.623155	-0.47394	-0.361555	0.249632	-0.298661	-0.537177	-0.614032	-0.224863	0.086362	-1.00985
GTF3A (28g)	-0.614878	-0.167686	1.03073	0.117379	-0.573087	-0.685372	-0.101545	0.362007	-0.52802	-0.631426	0.736278	1.66099	-0.495356
ESRRA (84g)	-0.141301	0.641554	0.402729	-0.169186	-0.473508	-0.693809	-0.0127853	-0.0847973	-0.628746	-0.771938	-0.8324	0.97836	-0.55188
UBTF (76g)	0.200154	0.200916	-0.0850579	1.52554	-0.477092	-0.0465596	0.391666	-0.098123	-0.381381	-0.808388	-0.516332	-0.557415	-0.957614
RFXANK_extended (19g)	-0.640944	0.277905	-0.023196	-0.0648854	-0.111104	0.193356	0.0525418	-0.585134	-0.624648	-0.546875	0.376136	0.345516	-0.992275
UQCRB (15g)	-0.100225	0.557516	0.842786	0.165771	-0.404171	-0.971124	-0.307388	-1.28327	-0.696642	-0.511218	-0.143197	0.340854	-1.93139
NELFE_extended (2121g)	-0.429927	0.262291	0.0679437	0.902175	0.30625	-0.615412	0.725047	-0.405227	-0.74479	-0.754235	-0.160922	1.31537	-1.73948
MAZ_extended (3403g)	-0.00211416	0.521477	-0.293307	0.616404	-0.570635	-0.568003	0.657856	-1.22785	-0.80033	-0.0383228	-0.0454324	0.311379	-2.45558
YBX1_extended (260g)	0.271397	0.566323	-0.356916	0.787869	-0.424317	-0.170092	0.0231084	-1.17561	-0.562641	-0.584909	-0.0126221	-0.161014	-1.96528
EZH2 (34g)	0.817732	0.138724	-0.389713	1.25646	0.0634365	0.008547	-0.282665	0.113589	-0.33954	-0.479225	-0.446273	-0.435288	-0.287258
E2F2 (213g)	0.193537	0.157054	-0.383404	1.07898	-0.344402	0.115577	-0.172241	0.526587	-0.30794	-0.24245	-0.374207	-0.209224	-0.061773
BRCA1 (162g)	0.488311	0.0558876	-0.415306	1.3442	-0.1724	0.148541	-0.160545	0.702304	-0.156048	-0.482424	-0.427913	-0.30046	0.295285
E2F8 (156g)	0.0659622	0.183458	-0.338898	0.870126	-0.357385	0.147688	-0.215656	0.392076	-0.34849	-0.234644	-0.352213	-0.0818501	-0.0754026
SAP30_extended (94g)	0.0576058	0.207006	-0.223817	0.69546	-0.215544	0.0246713	-0.13808	0.0699873	-0.255417	-0.274343	-0.232505	-0.084233	-0.195027
MYBL1 (37g)	0.0642411	0.136995	-0.265414	0.951397	-0.249187	0.115703	-0.190629	0.163687	-0.28757	-0.299291	-0.253034	-0.0946307	-0.0547651
HDAC2 (374g)	2.14289	0.133279	-0.838129	0.311379	0.832448	0.103162	-0.248869	0.793419	0.10295	-1.01967	-0.983755	-0.0563095	0.667413
YY1 (1392g)	1.26678	-0.0184957	-0.802166	1.45096	0.0608286	0.203757	0.144963	1.20951	0.954762	-1.29318	-0.814356	0.436448	0.959366
POLE3 (31g)	0.0988287	0.368221	-0.489771	1.92178	-0.0653551	0.0328287	-0.302695	-0.245431	-0.273252	-0.585969	-0.497778	-0.258362	-0.614708
MYBL2 (138g)	0.245642	0.271928	-0.349245	1.06998	-0.233426	0.0498428	-0.21885	0.144885	-0.412267	-0.459633	-0.39597	-0.158364	-0.30401
E2F7 (346g)	0.330471	0.382517	-0.588831	1.32087	-0.437486	0.150071	-0.342159	0.219209	-0.426494	-0.387147	-0.489692	-0.401442	-0.365006
E2F1 (1008g)	0.82698	0.406997	-0.736565	2.61616	-0.445679	-0.0878412	-0.388008	-0.218441	-0.575057	-0.611982	-0.663723	-0.579801	-0.632055
TFDP1 (1367g)	0.476294	0.452344	-0.548037	2.47891	-0.315894	-0.234401	-0.19796	-0.0464597	-0.498815	-0.732095	-0.738578	-0.311134	-0.573289
ATF5_extended (63g)	0.0698887	-0.485985	-0.39546	-0.272558	1.62428	0.316603	0.66022	0.186638	-0.1471	0.408545	-0.332706	0.501981	-0.469633
DDIT3 (31g)	-0.0865679	-0.35	-0.298474	-0.106657	1.4047	0.381798	0.171199	0.135908	0.00227375	0.377729	-0.240093	0.120148	-0.350295
CEBPG (65g)	0.0788371	-0.358589	-0.0988921	-0.20715	0.878512	0.217391	0.165083	0.278437	-0.113517	0.271467	0.0403028	0.0388018	0.213172
DBP (14g)	0.150347	-0.0274692	-0.0551595	-0.0716493	-0.0633326	0.0363044	0.0627752	0.0293063	0.256582	-0.0678336	0.172848	-0.105901	-0.112368
PPARG (23g)	-0.271214	-0.36055	-0.223028	-0.367928	-0.378858	0.645565	-0.301867	-0.245742	-0.265109	0.450079	1.83381	-0.420767	-0.397891
TEF_extended (11g)	-0.275287	-0.29795	-0.28498	-0.284941	-0.307107	0.738265	-0.215917	-0.278489	-0.23385	-0.114549	2.10944	-0.313014	-0.315263
TWIST1 (21g)	-0.366743	-0.401698	-0.375118	-0.372598	2.34438	1.0424	-0.198307	-0.326213	-0.220302	-0.295723	0.740959	-0.399987	-0.407508
CREB3L1_extended (15g)	-0.383181	-0.293219	0.0366226	-0.132489	-0.131425	-0.121298	0.263507	-0.345596	3.15023	-0.197621	3.05275	-0.451184	-0.402753
CEBPA (11g)	-0.238091	-0.241385	-0.131499	0.252152	-0.232263	-0.239576	-0.0779665	-0.127391	-0.228551	-0.218743	4.30573	-0.23666	-0.251156
HNF4G (44g)	-0.292114	-0.328335	-0.243362	-0.305063	0.459795	-0.0459071	0.119037	1.06936	3.57492	0.442611	1.38159	-0.22781	1.27117
STAT2 (59g)	-0.263251	-0.302515	-0.0983043	-0.295183	1.68376	-0.231704	0.349766	0.411128	0.594756	-0.110639	2.19258	-0.0518445	0.585154
STAT1 (234g)	-0.535227	-0.362651	-0.615895	-0.672379	2.00751	-0.0632392	0.25537	0.481243	0.506894	0.507618	3.43851	-0.0290079	1.24454
IRF9 (118g)	-0.193466	-0.431468	-0.467511	-0.251719	0.700487	-0.377934	0.395822	-0.202416	0.952994	0.927731	3.90311	-0.34177	-0.264657
REL (61g)	-0.316364	-0.403082	-0.194069	-0.401153	1.3216	-0.0664637	0.665988	0.318444	0.449399	1.43411	-0.271222	-0.321197	-0.233039
NFKB2 (79g)	-0.340181	-0.385515	-0.217559	-0.368465	2.11382	-0.334741	0.35978	0.382927	1.73324	1.63523	-0.236516	-0.142882	-0.0076603
KLF15_extended (22g)	-0.447303	-0.480399	-0.19362	-0.349914	-0.39566	-0.427219	0.370958	-0.331047	0.0672451	2.85748	1.00361	-0.446151	-0.185606
HOXB13 (14g)	-0.448238	-0.451027	-0.360065	-0.23705	-0.445985	-0.420468	1.08894	-0.362685	0.594448	2.2645	1.41669	-0.454124	-0.385625
NR3C1 (65g)	-0.379799	-0.447908	-0.338584	-0.319864	-0.113592	-0.26883	-0.114514	0.791304	0.328143	2.68339	-0.269646	0.130948	3.08856
NFIL3_extended (18g)	-0.381215	-0.489056	-0.394697	-0.332879	0.982269	-0.433459	0.576354	-0.261026	1.11172	2.38166	1.226	-0.455767	-0.38011
NFKB1 (119g)	-0.427262	-0.495719	-0.252708	-0.442313	0.574018	-0.259682	0.215121	0.0173772	0.851879	2.76874	0.0641265	-0.438417	0.20493
CEBPD (146g)	-0.373125	-0.482595	-0.332283	-0.400267	0.0340078	-0.388342	0.331634	0.0308353	0.705396	2.9899	0.0563855	-0.187648	0.607203
IRF1 (678g)	-0.521478	-0.450536	-0.198186	-0.713013	3.56847	-0.420837	0.24578	0.625724	1.41546	1.41047	0.581871	-0.0965299	1.19552
SNAI2_extended (33g)	-0.340061	-0.36344	-0.276237	1.61087	-0.367495	-0.163571	-0.0368392	-0.25568	-0.226813	1.88979	-0.411634	-0.414604	-0.189124
SOX5_extended (45g)	-0.362741	-0.260758	-0.469757	-0.210673	-0.335204	-0.209256	-0.219467	-0.322028	0.165219	3.11557	-0.0678236	-0.458131	-0.10928
LEF1 (76g)	-0.374537	-0.380554	-0.409869	-0.275427	-0.401197	-0.082357	-0.180532	-0.412013	0.187357	3.01472	0.325972	-0.562584	-0.243125
MAX (70g)	0.0893538	-0.370136	-0.35792	-0.121054	-0.0938963	0.459155	0.36962	0.806477	1.54053	0.590037	-0.286306	-0.462506	0.197678
NCOR1 (17g)	0.0282586	-0.622106	-0.0329026	-0.158607	0.918992	0.602796	-0.300104	0.4204	0.259001	0.53869	0.0373932	-0.396202	1.33146
TCF7L2 (37g)	0.160587	-0.469327	-0.409234	-0.365443	1.41933	0.542318	-0.464293	0.543495	0.975513	0.379131	0.943489	-0.522165	2.24692
ARID5B (36g)	-0.315224	-0.53179	-0.100551	-0.515846	0.278896	0.107434	-0.425475	0.0536726	0.952964	1.45844	1.86064	-0.545677	1.33861
KLF3_extended (135g)	-0.16376	-0.645141	-0.250902	-0.691753	0.570933	0.462941	-0.242402	-0.0535748	0.916397	2.17729	-0.0965064	-0.667745	0.330879
ELF1_extended (1344g)	-0.222717	-0.563385	-0.209195	-0.650374	0.331908	0.30489	-0.388597	0.688537	1.01994	1.93175	0.227801	-0.706116	2.715
ZMIZ1 (655g)	0.0149079	-0.626466	-0.348295	-0.439928	1.34079	0.319416	-0.328273	0.526379	1.8121	1.04936	1.4896	-0.75327	1.89243
MAFF_extended (124g)	-0.567048	-0.593469	0.769401	-0.919867	2.77384	-0.0990238	0.0270557	-0.0164503	0.65564	0.454281	0.293319	-0.33561	0.144992
FOSB (34g)	-0.512482	-0.315209	0.976291	-0.949144	1.68697	-0.224733	0.105884	-0.62071	1.1453	-0.0606749	0.810264	-0.764007	-0.783604
ATF3 (566g)	-0.436805	-0.507115	0.991137	-0.917471	2.35861	-0.0123928	-0.0115717	-0.331307	1.20032	0.156606	0.151729	-1.00696	-0.490117
EGR1 (37g)	-0.543844	-0.232437	0.59908	-0.661624	1.09996	-0.0619043	0.137939	-0.40792	0.471983	0.252115	0.734677	-0.812511	-0.7168
JUN (81g)	-0.632795	-0.342624	1.23993	-1.01199	0.817301	-0.0753132	0.0260137	-0.940079	0.848821	0.0454697	0.698229	-1.04832	-1.12733
JUNB (14g)	-0.716621	-0.259179	1.01754	-0.851102	1.1545	-0.294385	0.0547156	-0.70197	0.799384	0.349953	0.71118	-0.830108	-0.894211
JUND (110g)	-0.205963	-0.0375374	0.196885	-0.809915	0.464354	-0.179493	0.283158	-1.49793	0.314827	1.12796	0.444678	-0.966502	-2.06932
FOS (3196g)	-0.454956	0.354366	0.70263	-1.37695	0.754113	-0.452656	-0.162253	-1.16158	1.11952	0.312233	0.827377	-1.34518	-1.75366
GTF2B (131g)	-0.840025	0.629308	0.628133	-1.01888	0.189538	-0.705254	-0.0644296	-0.833828	0.365905	0.434106	0.282668	-0.837871	-1.1608
REST_extended (601g)	-0.776433	-1.04732	1.61066	-1.04991	0.948577	0.198055	0.164804	0.357498	0.595382	0.0933074	0.169201	-0.101815	0.48816
STAT3 (64g)	-0.627849	-0.8482	1.21641	-1.08662	1.17695	0.0631617	-0.26644	-0.200577	0.969761	0.824832	0.422754	-0.440796	0.51835
RELB (112g)	-0.565775	-0.670683	1.43045	-0.642849	1.02076	-0.602945	-0.0390208	-0.15853	0.993546	1.15573	-0.199393	-0.450206	-0.144885
BCL6_extended (55g)	-0.627555	-0.688154	0.969258	-0.714027	0.965295	-0.489856	-0.0920643	0.169832	1.56989	1.35008	0.487589	-0.229776	1.02016
THRB_extended (22g)	-0.572631	-0.735016	0.983034	-0.791423	0.458612	-0.204923	-0.457831	0.802443	-0.250793	0.845571	0.649006	0.44748	2.38718
PPARD_extended (86g)	-0.299833	-0.740256	0.456721	-0.477863	1.52595	0.220482	-0.328873	0.235927	1.00376	0.754032	0.68741	-0.666932	1.78124
RXRA (179g)	-0.471183	-0.750797	0.0497099	-0.663323	0.81332	-0.279126	0.341673	0.483475	0.587517	2.27693	0.862324	-0.26222	1.49823
HBP1 (98g)	0.125997	-0.387634	0.288962	-0.671501	2.05563	-0.124365	0.184996	0.188344	1.0289	0.162392	0.568111	-0.692622	0.160191
GRHL2 (208g)	-0.239077	-0.78058	0.675777	-0.718676	0.444956	-0.294709	-0.468572	0.437498	0.914766	1.69228	0.938566	-0.44427	2.24639
FOXO3 (337g)	-0.46391	-0.674173	0.478325	-0.740801	0.166697	-0.188101	-0.342953	-0.0585937	1.06216	2.16629	0.967037	-0.799911	1.03403
FOXN3_extended (704g)	0.36873	-0.591244	1.14112	-0.433658	0.00587245	-0.35239	-0.631757	0.108413	0.913669	0.645984	0.242984	-0.992449	1.7431
ATF6 (207g)	-0.433129	-0.610078	1.69527	-0.590906	-0.101044	-0.39019	-0.444821	0.502785	0.607436	0.224574	-0.0897992	-0.363508	1.9421
IRX4 (17g)	-0.528546	-0.532475	2.029	-0.520802	-0.529687	-0.516508	-0.0791986	-0.426964	0.310379	-0.161649	0.349233	-0.532475	-0.527303
AR (12g)	-0.675832	-0.676041	1.81332	-0.674323	-0.665851	-0.662487	0.402789	-0.589255	0.0664103	0.664996	1.06223	-0.683779	-0.66801
GATA2 (22g)	-0.639496	-0.646544	1.87682	-0.643732	-0.638148	-0.616009	0.0853461	-0.567543	0.370298	0.598628	0.817921	-0.647695	-0.621186
FOXA1 (77g)	-0.566012	-0.472059	0.50352	-0.80526	-0.685799	-0.602513	3.09849e-05	-0.464771	0.722701	2.14354	2.19017	-0.729713	-0.129978
MAFB_extended (353g)	-0.454186	-0.793415	0.56916	-0.610395	0.202243	-0.511456	0.355674	-0.448023	1.21596	2.11423	1.76963	-0.799853	-0.280601
ZBTB16 (25g)	-0.569755	-0.54892	0.566106	-0.337524	-0.611157	-0.540649	-0.0930763	-0.384504	0.362362	2.59583	0.530406	-0.560389	-0.124875
NR2F2 (62g)	-0.76614	-0.730788	1.13076	-0.685083	-0.695882	-0.576637	0.315067	-0.54072	0.219857	2.00383	1.10236	-0.585966	-0.423426
NPDC1_extended (14g)	-0.411533	-0.0819201	0.360579	-0.379497	-0.431317	-0.469521	0.933219	-0.292954	-0.268297	0.498445	0.820003	-0.417186	-0.512881
CREB3 (287g)	-0.954696	-0.539832	0.398228	-0.806423	-0.611826	-0.234448	1.11815	-0.59745	-0.151843	1.20941	1.66338	0.282692	-1.30214
CREB3L4_extended (330g)	-0.839849	-0.716228	1.07177	-0.786123	-0.167971	-0.648126	0.197544	-0.472118	0.278018	1.94151	1.32088	-0.239867	-0.373725
XBP1 (197g)	-1.04743	-0.459736	1.13187	-1.17259	-0.519659	-0.4937	0.103792	-0.609367	0.131516	1.54718	1.20456	-0.245091	-0.457412
SIN3A_extended (195g)	-0.154703	0.0291728	-0.404671	1.13649	-0.0252284	0.415758	-0.291859	0.458628	0.274424	-0.311885	0.0376225	-0.511691	0.793244
TAF1 (159g)	0.145883	-0.283722	-0.263729	0.423615	0.386207	0.802279	-0.361864	0.938749	0.577416	-0.522501	-0.17789	-0.546845	1.61687
POLR2A (389g)	-0.149727	-0.422777	-0.089603	-0.262044	-0.117862	1.45664	-0.289118	-0.00267217	0.746533	-0.579005	-0.0229338	-0.843294	-0.186376
MEF2A (11g)	-0.0119404	-0.0688841	-0.0641719	0.0369123	0.0712491	0.209018	0.00772364	0.384664	0.453178	-0.123204	-0.166036	-0.159658	0.390074
EP300_extended (84g)	-0.241001	-0.485814	-0.337716	0.039798	0.0418111	1.24731	-0.325555	0.698465	0.458637	-0.154643	0.128454	-0.532899	1.96693
ELF2_extended (40g)	0.666412	-0.474145	0.0702089	-0.230294	0.45315	0.821867	-0.718915	0.360704	0.484197	-0.485696	-0.342444	-0.512152	2.52407
SREBF2 (1232g)	0.0548887	-0.494876	-0.434453	-0.246198	-0.0162166	1.81169	-0.62091	0.17886	0.261468	-0.314182	-0.475427	-0.780173	0.966608
RCOR1_extended (2798g)	0.733961	-0.615136	-0.160875	-0.151229	0.32087	0.899462	-0.496342	1.26819	0.882894	-0.235067	-0.328196	-0.584787	2.82704
KDM5B_extended (329g)	0.645572	-0.70265	0.0138744	-0.512849	0.257833	0.985076	-0.487687	0.40678	1.00141	-0.0160344	0.070937	-0.798631	1.56579
ZNF148_extended (17g)	-0.0156598	-0.134484	-0.323513	0.194427	0.140481	0.477884	-0.205716	1.05597	1.18124	-0.358984	0.0730933	-0.195948	1.98252
SP3 (39g)	0.424875	-0.285054	-0.492823	-0.113305	0.289992	0.930414	-0.224835	0.701099	0.46752	-0.391006	-0.195998	-0.380791	1.55867
CTCF_extended (4237g)	0.803838	-0.318817	-0.604838	0.461307	0.194257	0.56297	-0.0085612	2.47228	0.921956	-0.763277	-0.739343	0.155347	3.47268
BCLAF1 (4294g)	0.762064	-0.352758	-0.298808	0.446257	0.299404	0.532091	-0.0118684	2.16468	0.828243	-1.07098	-0.900283	0.225164	3.31259
SMAD5 (366g)	1.5171	-0.208849	-0.616954	0.625617	0.207723	0.230268	-0.318106	1.62853	0.750962	-0.579684	-0.378546	-0.442816	3.09871
BRF1_extended (320g)	1.81173	-0.396533	-0.463236	-0.0258544	0.152723	0.291195	-0.17018	1.63562	0.446538	-0.505714	-0.338171	-0.329635	2.77378
SMARCA4 (80g)	1.66465	-0.178016	-0.090964	0.162063	0.144815	0.27121	-0.506471	0.395073	0.565086	-0.827364	-0.485348	-0.746526	0.985739
CREB1 (16g)	0.148477	-0.0912751	-0.100554	-0.0637932	-0.0389181	0.0679687	0.432625	0.67411	0.356892	-0.148043	-0.09575	-0.172903	0.297315
NR2C2 (23g)	0.569747	-0.0942288	-0.071733	0.0987042	0.0215217	0.00206413	0.000601169	0.335489	0.340275	-0.156567	-0.131148	-0.173184	-0.101796
ATF2 (21g)	0.850904	0.0691665	-0.332127	-0.225124	0.166723	0.128462	-0.139631	0.378729	0.23779	-0.325753	-0.0240416	-0.381755	0.19389
SOX6 (176g)	2.22041	0.140015	-0.586725	0.196374	-0.199494	0.294993	-0.711632	-0.505793	0.0584666	-0.664524	-0.398345	-0.999079	-0.152178
FOXJ3 (21g)	1.23295	0.0422982	-0.423348	-0.199983	0.173994	0.303816	-0.443505	0.177453	0.454074	-0.536074	0.017137	-0.602563	0.91384
ZEB1_extended (692g)	-0.0697074	0.291395	-0.536674	2.95765	-0.315862	-0.0330782	-0.579436	-0.307168	-0.377681	-0.0618842	-0.342525	-0.816583	-0.371403
E2F3 (1515g)	0.863722	-0.230272	-0.796438	1.39388	0.319701	1.02917	-0.578501	0.470025	-0.069345	-0.567513	-0.814857	-0.732538	1.04864
MBNL2 (24g)	-0.0449392	-0.131833	-0.198688	-0.115069	0.504877	0.301754	-0.0445345	1.33162	0.500058	-0.175077	-0.223442	-0.0563058	1.78329
ARID3A_extended (37g)	-0.0484618	-0.131197	-0.275665	-0.263083	-0.184052	0.946589	-0.143902	-0.14731	-0.189045	-0.264537	-0.252544	-0.280272	-0.258482
MSX2_extended (17g)	-0.133646	-0.141696	-0.141824	-0.125003	-0.132965	0.645522	-0.0844225	-0.0704089	0.0438898	-0.149979	-0.127329	-0.135857	-0.151029
ZNF189 (13g)	0.350312	-0.246741	-0.183799	-0.0634982	1.13183	-0.00867882	1.05794	-0.033073	0.306191	-0.173585	-0.254473	-0.259629	-0.272502
TCF7 (126g)	0.159424	-0.279856	-0.328522	0.467193	-0.217787	0.811099	-0.20844	-0.106988	0.0217207	-0.211304	-0.335529	-0.041042	-0.0864734
ETS2_extended (729g)	0.0868179	0.382169	-0.881746	-0.958357	0.265504	0.199734	-0.786828	1.75856	0.155342	0.220181	-0.406406	0.978815	3.94906
NFE2L2 (14g)	0.425546	0.00954848	-0.417634	-0.334528	0.571071	0.0191389	-0.209174	1.18491	-0.26262	0.190111	-0.269597	-0.0825109	3.48267
STAT6 (79g)	1.17511	-0.256754	-0.445068	-0.206646	1.79618	-0.284126	-0.272469	1.59135	-0.0271704	-0.453298	0.897201	0.297339	3.41773
FOXK1 (92g)	0.152605	-0.245334	-0.303935	-0.187296	3.3051	0.0348972	-0.103855	1.63687	0.180327	-0.282699	-0.205486	-0.0973057	3.15131
STAT5B (26g)	0.352535	-0.188802	-0.223805	0.123288	0.4424	0.288838	-0.122631	0.682757	0.479129	-0.23866	-0.027349	-0.24547	1.4079
GTF3C2 (65g)	0.730111	-0.0770052	-0.29598	-0.0260581	0.0729872	0.222769	0.116512	1.15992	0.248556	-0.356086	-0.352236	-0.364995	0.486935
RBPJ_extended (13g)	1.06723	-0.12981	-0.203559	-0.142562	0.242903	-0.0387434	0.0509523	0.442609	-0.0136095	-0.157828	-0.123681	-0.190134	-0.0132803
HOXC8_extended (11g)	-0.242456	0.0714837	-0.31756	0.345487	-0.0890961	0.589697	-0.263008	0.239463	-0.224984	-0.318009	-0.313802	-0.228249	1.08532
BCL11A_extended (37g)	0.254332	-0.274796	-0.523523	0.665354	0.410663	1.20484	-0.439057	-0.076773	-0.296275	-0.519463	-0.517587	-0.493083	0.232269
MSI2 (17g)	1.18305	-0.354838	-0.59336	0.0329088	-0.273874	1.14678	-0.572298	0.0426493	-0.297167	-0.567713	-0.32086	-0.383703	1.65348
RUNX1 (25g)	0.475058	-0.328991	-0.481679	-0.246708	-0.153219	1.23026	-0.426808	0.401919	-0.126656	-0.477875	-0.478709	-0.177477	2.14482
SOX4 (379g)	0.634753	-0.0114064	-0.953992	-0.0123484	-0.0232859	1.77428	-0.644722	-0.72354	-0.289565	-0.762693	-0.642129	-0.845266	-0.63032
SOX2 (384g)	0.28501	-0.00319267	-0.946491	-0.143485	-0.198654	1.85768	-0.780975	-0.618301	-0.365482	-0.464389	-0.690577	-0.691722	-0.56479
SOX13_extended (31g)	-0.339537	-0.409253	-0.478833	-0.408451	-0.410185	2.06244	-0.450538	-0.411517	-0.256933	-0.419394	-0.371812	-0.476726	-0.386389
TCF4 (16g)	-0.449535	-0.241055	-0.510448	-0.100012	-0.458765	1.91092	-0.454621	-0.431615	-0.350601	-0.458358	-0.516821	-0.514523	-0.460723
FOXA2 (26g)	-0.430305	-0.354482	-0.453995	-0.44353	-0.391317	2.03268	-0.407699	-0.357265	-0.388829	-0.452163	-0.453111	-0.454744	-0.399714
ETV4 (21g)	-0.249765	-0.271456	-0.57239	-0.290112	0.438238	1.7871	-0.46494	-0.204518	0.028317	-0.565077	-0.491322	-0.420949	-0.0678219
NR1D2_extended (19g)	1.30806	-0.0936554	-0.80619	0.363356	0.944854	0.581465	-0.258107	-0.699577	0.829212	-0.594018	0.424358	-0.807598	-0.860049
POU3F2 (23g)	0.401257	-0.406545	-0.531738	-0.212656	-0.424791	1.86862	-0.523386	-0.493317	-0.458735	-0.529223	-0.559771	-0.565347	-0.554347
HOXD13 (28g)	1.63072	-0.338932	-0.534	0.0686111	-0.471055	1.03024	-0.470277	-0.423787	-0.44203	-0.486556	-0.532688	-0.535957	-0.539683
TWIST2_extended (15g)	-0.148993	-0.252358	-0.265874	0.261849	-0.200429	1.023	-0.254371	-0.246138	-0.26306	-0.268256	-0.101932	-0.286785	-0.283221
RUNX2 (23g)	-0.287491	-0.324085	-0.326607	0.0920251	-0.278765	1.42445	-0.247245	-0.245531	-0.290725	-0.340511	-0.335362	-0.353148	-0.321461
HOXC9_extended (28g)	-0.239414	-0.307462	-0.337083	0.121532	-0.310326	1.32152	-0.14618	-0.186683	-0.227955	-0.328414	-0.313092	-0.336481	-0.329983
FOXQ1 (32g)	-0.280564	-0.448282	-0.473877	-0.131767	-0.382823	2.05636	-0.447302	-0.401461	-0.402804	-0.456188	-0.495676	-0.495475	-0.409211
EBF1 (29g)	-0.216297	-0.450646	-0.483032	0.160849	-0.487015	1.99142	-0.449311	-0.439769	-0.257231	-0.48952	-0.506469	-0.515662	-0.496076
TBX2_extended (26g)	-0.441622	-0.422814	-0.44815	-0.0597403	-0.429872	2.0042	-0.42746	-0.388069	-0.324394	-0.451066	-0.355701	-0.466754	-0.39667
HOXC10_extended (24g)	-0.433472	-0.367814	-0.470305	0.925399	-0.46765	1.70569	-0.419109	-0.396506	-0.435522	-0.471019	-0.468003	-0.472565	-0.472565
LHX1_extended (22g)	-0.440059	-0.423805	-0.449631	-0.0483983	-0.408677	2.0197	-0.415685	-0.399636	-0.402104	-0.45148	-0.452761	-0.451262	-0.406933
EMX2_extended (13g)	-0.43287	-0.43578	-0.447351	0.142487	-0.424577	1.96185	-0.41053	-0.398264	-0.395192	-0.443287	-0.436831	-0.432402	-0.442018
DLX5 (16g)	-0.420143	-0.403062	-0.45349	-0.415653	0.0226759	1.61319	-0.348914	-0.387519	-0.356954	0.278403	-0.414017	-0.447735	-0.385381
MSX1 (12g)	-0.234335	-0.238328	-0.248468	-0.234837	-0.178877	1.17981	-0.236704	-0.225008	-0.236171	-0.251521	-0.253847	-0.253577	-0.253847
HOXB9_extended (13g)	-0.351968	-0.360403	-0.365148	-0.335782	-0.348308	1.71039	-0.329569	-0.254525	-0.353632	-0.356241	-0.335351	-0.314903	-0.217193
HOXB8_extended (11g)	-0.317931	-0.30863	-0.320957	-0.315101	-0.318647	1.54371	-0.30265	-0.278618	-0.318568	-0.320997	-0.321574	-0.321404	-0.321574
SOX9 (34g)	-0.469105	-0.55075	-0.157266	-0.506774	3.40092	1.137	-0.316506	-0.23625	-0.206721	-0.2872	0.214195	-0.489701	-0.473818
SREBF1_extended (78g)	-0.478964	-0.546583	-0.189281	-0.477335	0.0329158	1.97324	-0.391222	-0.299638	-0.0740499	-0.466912	-0.381295	-0.541344	-0.0860445
BHLHE40_extended (17g)	-0.36786	-0.496532	-0.191173	-0.493492	1.31221	1.34755	-0.1211	-0.111286	0.397195	-0.388436	-0.0897815	-0.459979	0.281676
CREB5 (60g)	-0.244437	-0.391528	-0.449949	-0.198744	2.13052	1.22865	-0.273982	-0.0622005	-0.115267	-0.13133	-0.517366	-0.383369	-0.221186
BACH2_extended (52g)	-0.40534	-0.432862	-0.47004	-0.166489	3.2446	1.20233	-0.301704	0.259307	-0.118441	-0.436029	-0.445198	-0.128023	0.533071
ASCC1 (28g)	-0.245969	-0.30552	-0.31639	-0.309175	4.02026	0.661799	-0.216266	-0.038286	0.0475746	-0.291975	-0.303169	-0.251972	-0.282757
PRDM1_extended (188g)	-0.383467	-0.502172	-0.537287	-0.420873	0.27937	2.04522	-0.334162	-0.116279	-0.415435	-0.415028	-0.517233	-0.234752	-0.0546424
TCF7L1 (206g)	-0.383595	-0.472456	-0.49043	-0.351656	0.131392	2.08273	-0.486003	-0.291379	-0.376979	-0.500977	-0.416091	-0.325716	-0.140112
KLF5_extended (15g)	-0.094534	-0.391543	-0.370383	-0.422984	0.0204319	1.48689	-0.299213	0.00918119	0.00262431	-0.245933	-0.285877	-0.416847	0.141939
ZNF217 (79g)	-0.422159	-0.58267	-0.466248	-0.369542	0.0799161	1.48068	-0.223113	0.0611152	1.01893	-0.165408	1.33983	-0.550236	0.458707
FOXO1 (223g)	-0.472685	-0.449216	-0.564031	-0.474313	0.215039	1.88305	-0.490927	0.443471	-0.0315479	-0.438479	-0.22246	-0.121936	1.82856
ZNF423 (10g)	-0.025941	-0.124021	-0.136142	1.93871	-0.145104	-0.0266245	-0.127541	-0.0901978	-0.120108	-0.128307	-0.144658	-0.14573	-0.127935
SHOX2_extended (22g)	-0.0943254	-0.13276	-0.156552	2.7273	-0.159642	-0.164647	-0.146352	-0.0647697	-0.163448	-0.172087	-0.175366	-0.161106	0.156432
OLIG1_extended (12g)	-0.0898176	-0.102795	-0.135607	2.30432	-0.139186	-0.134051	-0.120097	-0.11595	-0.139186	-0.137938	-0.13809	-0.13418	-0.128833
NEUROD2 (58g)	-0.155044	-0.202328	-0.23877	3.70421	-0.228147	-0.14115	-0.207527	-0.198615	0.0440726	-0.216154	-0.225266	-0.24083	-0.24124
CPEB1_extended (52g)	-0.120173	-0.230381	-0.253751	3.61358	-0.220853	-0.0603675	-0.218396	-0.18928	0.0330385	-0.223051	-0.254978	-0.255638	-0.248152
NHLH2 (33g)	-0.139723	-0.190543	-0.215462	3.4903	-0.208219	-0.133136	-0.189123	-0.17789	-0.20151	-0.21381	-0.215353	-0.215853	-0.216806
POU3F1_extended (33g)	-0.0394804	-0.14081	-0.191465	2.8055	-0.137139	-0.143814	-0.134527	-0.100873	-0.174577	-0.179314	-0.185546	-0.192214	-0.18518
SOX11_extended (67g)	0.23282	0.168853	-0.243691	3.53089	-0.517806	-0.242005	-0.514043	-0.511547	-0.463208	-0.530166	-0.481237	-0.54646	-0.525408
NEUROD1 (59g)	-0.16943	-0.0537616	-0.261813	3.68673	-0.249981	-0.23655	-0.240281	-0.22008	-0.250302	-0.263095	-0.262191	-0.260521	-0.231671
ONECUT1 (138g)	-0.180383	-0.0833507	-0.278075	3.3369	-0.106014	-0.207075	-0.157267	0.221219	-0.126964	-0.27276	-0.230515	-0.169902	-0.0463185
FOXG1 (17g)	-0.0767312	-0.160975	-0.227229	3.59076	-0.207745	-0.194559	-0.216126	-0.210849	-0.221526	-0.228192	-0.22644	-0.230295	-0.226044
NFATC4 (57g)	0.453464	0.164592	-0.401628	0.372342	-0.067953	0.219114	-0.306801	0.0317808	-0.323179	-0.129665	-0.37961	-0.333153	0.2113
HOXC4 (27g)	-0.180617	0.191869	-0.311278	0.662632	0.120696	0.132828	-0.248301	-0.241777	-0.28035	0.169859	-0.286836	-0.316438	-0.32078
HOXC6 (16g)	0.0456193	0.145091	-0.0885399	0.0778404	-0.0966287	-0.0774457	0.09969	-0.00415497	-0.0851228	-0.0948411	-0.0726187	-0.0944811	-0.101272
PGAM2_extended (31g)	-0.0235139	0.483807	-0.185078	-0.00562072	-0.177096	-0.174644	-0.104124	-0.116886	-0.17387	-0.191533	-0.190756	-0.186809	-0.192175
MEOX2_extended (24g)	-0.0950165	0.291041	-0.181309	0.740214	-0.147554	-0.10462	-0.152856	-0.0553833	-0.16398	-0.184876	-0.168157	-0.177978	-0.179049
SIX1 (13g)	0.807404	-0.205562	0.568094	0.232533	-0.46575	-0.137084	-0.422121	-0.426852	-0.133924	-0.53949	0.569986	-0.551456	-0.502446
OTP_extended (21g)	1.46634	0.26136	-0.289202	0.0667824	-0.280986	-0.28298	-0.304106	-0.282424	-0.131234	-0.314152	-0.323797	-0.323226	-0.314377
HIVEP2_extended (12g)	0.864762	-0.296394	0.248591	0.219016	0.196988	-0.231052	-0.270477	0.433211	0.366122	0.190072	-0.351105	-0.509437	1.13057
SNAI3 (12g)	0.62628	-0.0580268	-0.0401082	-0.0591728	-0.0804501	-0.0698474	-0.0221783	0.00270043	-0.022228	-0.0679157	-0.0804501	-0.0804501	-0.0804501
HOXD1_extended (48g)	2.01398	-0.37659	-0.233254	0.0426068	-0.435204	-0.0307893	-0.3523	-0.348459	-0.348924	0.044198	0.675054	-0.477786	-0.481635
HOXD3_extended (35g)	2.21284	0.0930249	-0.40758	-0.18732	-0.391553	-0.0784367	-0.388557	-0.35896	-0.110761	-0.38352	-0.412872	-0.445471	-0.414605
HOXD9_extended (25g)	2.22248	-0.137927	-0.249006	-0.228429	-0.217007	-0.191375	-0.205671	-0.18755	-0.151381	-0.251278	-0.239112	-0.251821	-0.253301
HOXD11_extended (17g)	2.69962	-0.253255	-0.261468	-0.115284	-0.227095	-0.256666	-0.233629	-0.214526	-0.1825	-0.2652	-0.266423	-0.263974	-0.266878
ESR2 (24g)	0.128768	-0.109819	0.0815148	-0.0700845	-0.0181243	0.0490955	0.0330975	0.343214	0.576825	-0.0957453	-0.0591355	-0.107382	0.0210323
NR1H2 (15g)	0.241157	-0.0453526	0.0550392	-0.07077	-0.0275851	-0.0724303	0.248101	0.0965829	-0.0313264	-0.105435	-0.091399	-0.112501	-0.118383
GBX1_extended (16g)	0.0523115	-0.116073	-0.0209744	1.30182	-0.0908125	-0.0662765	-0.0553667	-0.0377716	-0.0720711	-0.116576	-0.11295	-0.110623	-0.126252
LHX4_extended (15g)	0.0342123	-0.116892	0.0726364	-0.0901552	-0.0690497	-0.103393	-0.0767064	-0.0159112	5.74995	-0.0932949	-0.0694577	-0.105921	-0.120738
SNAI1 (26g)	0.0416334	-0.0928485	-0.0975797	0.745139	-0.0505247	0.0790726	0.0541427	0.0180917	0.146544	-0.0985856	-0.103012	-0.138827	-0.150443
USF2 (13g)	0.154996	-0.0661369	0.00394269	-0.0334456	-0.0714197	-0.063521	0.43504	0.379572	0.085781	-0.0976317	-0.0789277	-0.112441	-0.124556
NR2C1_extended (14g)	0.102003	-0.0343552	-0.172924	0.148397	-0.0965694	0.259382	0.0410362	0.0686136	0.488897	-0.149447	-0.172365	-0.171539	-0.14179
VEZF1_extended (22g)	0.108831	-0.160317	-0.185253	0.422973	0.0931656	0.400001	0.0527991	0.437514	0.240837	-0.265636	-0.194508	-0.264302	-0.164958
SUZ12_extended (16g)	0.510089	-0.0215665	-0.478841	0.911986	-0.161611	0.565261	-0.147236	0.277889	-0.188266	-0.481117	-0.531915	-0.46815	-0.324139
ETV3_extended (22g)	-0.0185364	-0.121977	-0.0717869	-0.0421889	0.111166	-0.0284529	0.1841	1.58678	-0.0277247	-0.135781	-0.128327	0.268081	2.00807
HOXB7_extended (12g)	-0.125817	-0.207184	-0.168602	0.0792241	-0.177383	0.333813	-0.110297	0.337483	-0.131023	-0.167362	-0.229959	1.07362	0.676137
MTA3_extended (17g)	0.081191	-0.170721	-0.252372	-0.197332	-0.101266	0.344166	0.129388	1.45816	0.439315	-0.25226	0.119688	-0.119203	2.40313
ZNF787 (18g)	0.0660973	-0.0783319	-0.00760405	0.00732964	-0.00420315	0.0155296	0.40404	0.225465	0.0538311	-0.103116	-0.113352	-0.09567	-0.0838678
TERF1_extended (11g)	0.0766873	0.0721017	-0.168217	-0.146083	-0.186848	0.188107	0.0142278	0.173386	0.0625007	-0.116017	0.0813727	-0.219416	-0.141757
THRA_extended (10g)	0.0734803	-0.0332492	0.0284315	-0.0144156	-0.0380852	-0.0259565	0.0916057	0.192236	0.226046	-0.0510442	-0.0124854	-0.0510442	-0.0510442
ASCL2_extended (17g)	-0.00861151	0.0860273	-0.0877852	-0.0475975	-0.0689025	-0.0337227	-0.0214528	0.626028	-0.0887429	-0.0887429	-0.0758344	0.185951	0.0578493
ZNF467_extended (15g)	-0.221705	-0.0657789	0.162969	-0.246409	0.114752	0.0262946	0.490012	-0.00963631	0.508903	-0.251138	0.276529	-0.250177	-0.298383
ZNF580 (12g)	0.111686	0.164538	-0.171151	-0.0789495	-0.164768	-0.15536	0.361839	-0.121911	0.0267268	0.0905472	-0.0384673	-0.220394	-0.222121
ESR1 (12g)	-0.151928	-0.155513	0.464327	-0.123228	-0.102324	-0.112385	0.131609	0.284658	-0.0438715	0.0213909	-0.153412	-0.134615	-0.0760194
STAT5A (15g)	-0.0262431	-0.0928144	-0.0931475	-0.0483923	1.20073	-0.0799072	0.403235	0.544589	0.0477466	-0.0819349	-0.0647629	-0.0599874	-0.0221525
RELA (36g)	-0.0870965	-0.13362	-0.123252	-0.143007	0.480768	-0.14779	0.50286	0.729937	4.84812	-0.137792	-0.100133	0.0345919	-0.047576
JDP2_extended (27g)	0.275701	-0.169578	-0.150417	0.268808	0.0400849	-0.0376238	0.116635	0.584093	0.119611	-0.204637	0.820043	-0.0529665	0.394049
NFE2L1_extended (19g)	0.136313	-0.106715	-0.122898	-0.0413387	0.069944	-0.0108231	0.481366	0.736419	0.417784	-0.0656856	-0.111107	0.0301672	-0.172176
