# Supplementary material for: Single-cell analysis of treatment-resistant prostate cancer: Implications of cell state changes for cell surface antigen–targeted therapies
Source: Proc Natl Acad Sci U S A. 2024 Jul 5;121(28):e2322203121. doi: 10.1073/pnas.2322203121 (PMC11252802; doi:10.1073/pnas.2322203121)
Supplement: Supplementary file 7 — Dataset S06 (XLSX) [file pnas.2322203121.sd06.xlsx]

## Sheet: T_test
GRN	Regulon	t_test_p	Mean	Mean_diff
IRF2+ Inflammatory	EN1_extended14g	9.81e-290	5.05299	5.2
IRF2+ Inflammatory	NFATC130g	2.85e-265	4.93474	5.08
IRF2+ Inflammatory	NFATC216g	6.37e-236	4.69921	4.84
IRF2+ Inflammatory	GATA314g	0	4.97848	5.12
IRF2+ Inflammatory	EGR2121g	0	5.08901	5.24
IRF2+ Inflammatory	TFAP2A_extended17g	1.46e-130	3.79163	3.9
IRF2+ Inflammatory	LTF92g	0	4.91968	5.06
IRF2+ Inflammatory	RARG11g	7.93e-101	3.19588	3.29
IRF2+ Inflammatory	ASCC128g	4e-281	4.02026	4.14
IRF2+ Inflammatory	ETV7_extended166g	0	4.94105	5.08
IRF2+ Inflammatory	IRF294g	3.42e-113	3.13131	3.22
IRF2+ Inflammatory	ETS1173g	1.09e-143	3.05272	3.14
IRF2+ Inflammatory	MYC120g	3.07e-307	4.00227	4.12
IRF2+ Inflammatory	BACH2_extended52g	0	3.2446	3.34
IRF2+ Inflammatory	SOX934g	0	3.40092	3.5
IRF2+ Inflammatory	TWIST121g	2.15e-295	2.34438	2.41
IRF2+ Inflammatory	TEAD212g	1.07e-91	1.81324	1.87
IRF2+ Inflammatory	KLF2_extended17g	4.8e-130	2.2596	2.32
IRF2+ Inflammatory	CD59234g	0	4.53659	4.67
IRF2+ Inflammatory	ELK321g	9.25e-36	1.47248	1.52
SOX2/4+ Embryonic EMT	LHX1_extended22g	0	2.0197	2.43
SOX2/4+ Embryonic EMT	FOXA226g	0	2.03268	2.45
SOX2/4+ Embryonic EMT	SOX13_extended31g	0	2.06244	2.48
SOX2/4+ Embryonic EMT	TBX2_extended26g	0	2.0042	2.41
SOX2/4+ Embryonic EMT	EMX2_extended13g	0	1.96185	2.36
SOX2/4+ Embryonic EMT	FOXQ132g	0	2.05636	2.48
SOX2/4+ Embryonic EMT	EBF129g	0	1.99142	2.4
SOX2/4+ Embryonic EMT	PRDM1_extended188g	0	2.04522	2.46
SOX2/4+ Embryonic EMT	TCF7L1206g	0	2.08273	2.51
SOX2/4+ Embryonic EMT	HOXB9_extended13g	0	1.71039	2.06
SOX2/4+ Embryonic EMT	TCF416g	0	1.91092	2.3
SOX2/4+ Embryonic EMT	HOXC10_extended24g	0	1.70569	2.05
SOX2/4+ Embryonic EMT	POU3F223g	0	1.86862	2.25
SOX2/4+ Embryonic EMT	SREBF1_extended78g	0	1.97324	2.38
SOX2/4+ Embryonic EMT	ETV421g	0	1.7871	2.15
SOX2/4+ Embryonic EMT	RUNX223g	0	1.42445	1.71
SOX2/4+ Embryonic EMT	HOXB8_extended11g	0	1.54371	1.86
SOX2/4+ Embryonic EMT	DLX516g	0	1.61319	1.94
SOX2/4+ Embryonic EMT	FOXO1223g	0	1.88305	2.27
SOX2/4+ Embryonic EMT	KLF5_extended15g	0	1.48689	1.79
SOX2/4+ Embryonic EMT	HOXC9_extended28g	0	1.32152	1.59
SOX2/4+ Embryonic EMT	ZNF21779g	0	1.48068	1.78
SOX2/4+ Embryonic EMT	BHLHE40_extended17g	0	1.34755	1.62
SOX2/4+ Embryonic EMT	CREB560g	0	1.22865	1.48
SOX2/4+ Embryonic EMT	BCL11A_extended37g	0	1.20484	1.45
SOX2/4+ Embryonic EMT	RUNX125g	0	1.23026	1.48
SOX2/4+ Embryonic EMT	SREBF21232g	0	1.81169	2.18
SOX2/4+ Embryonic EMT	SOX2384g	0	1.85768	2.24
SOX2/4+ Embryonic EMT	EP300_extended84g	0	1.24731	1.5
SOX2/4+ Embryonic EMT	POLR2A389g	0	1.45664	1.75
SOX2/4+ Embryonic EMT	MSX112g	0	1.17981	1.42
SOX2/4+ Embryonic EMT	TWIST2_extended15g	0	1.023	1.23
SOX2/4+ Embryonic EMT	SOX4379g	0	1.77428	2.14
SOX2/4+ Embryonic EMT	ARID3A_extended37g	0	0.946589	1.14
SOX2/4+ Embryonic EMT	SP339g	0	0.930414	1.12
SOX2/4+ Embryonic EMT	TCF7126g	4.62e-231	0.811099	0.98
SOX2/4+ Embryonic EMT	MSX2_extended17g	6.54e-131	0.645522	0.78
AR+ HOXB13+	FLI1108g	1.22e-103	1.0033	1.07
AR+ HOXB13+	IKZF192g	1.92e-99	0.988757	1.06
AR+ HOXB13+	ZNF18913g	3.19e-101	1.05794	1.13
AR+ HOXB13+	RUNX368g	2.67e-83	0.912745	0.98
AR+ HOXB13+	NPDC1_extended14g	3.53e-134	0.933219	1
AR+ HOXB13+	NR2F6_extended31g	3.52e-134	0.709908	0.76
AR+ HOXB13+	ATF5_extended63g	2.15e-155	0.66022	0.71
AR+ HOXB13+	CREB3287g	0	1.11815	1.2
AR+ HOXB13+	POLE4_extended101g	4.37e-215	0.635481	0.68
AR+ HOXB13+	STAT4_extended101g	2.05e-52	0.571853	0.61
AR+ HOXB13+	NELFE_extended2121g	0	0.725047	0.78
AR+ HOXB13+	UBTF76g	1.26e-62	0.391666	0.42
AR+ HOXB13+	MAZ_extended3403g	4.36e-178	0.657856	0.7
AR+ HOXB13+	ZNF467_extended15g	4.94e-46	0.490012	0.52
AR+ HOXB13+	NFYB326g	8.96e-77	0.249632	0.27
AR+ HOXB13+	JUND110g	1.27e-48	0.283158	0.3
AR+ HOXB13+	YY11392g	8.54e-22	0.144963	0.15
AR+ HOXB13+	CEBPG65g	1.88e-17	0.165083	0.18
AR+ HOXB13+	HBP198g	3.24e-14	0.184996	0.2
AR+ HOXB13+	DDIT331g	2.87e-15	0.171199	0.18
AR+ HOXB13+	ZNF58012g	1.39e-26	0.361839	0.39
AR+ HOXB13+	USF213g	3.96e-22	0.43504	0.47
AR+ HOXB13+	ZNF78718g	1.11e-19	0.40404	0.43
AR+ HOXB13+	NR1H215g	5.09e-11	0.248101	0.27
MAFG+	NR1H497g	1.27e-30	2.33558	2.37
MAFG+	MAFG77g	2.98e-53	2.21926	2.25
MAFG+	ETV3_extended22g	7.87e-19	1.58678	1.61
MAFG+	MBNL224g	2.16e-25	1.33162	1.35
MAFG+	UBE2K69g	1.11e-70	1.7114	1.74
MAFG+	GTF3C265g	2.56e-34	1.15992	1.18
MAFG+	CTCF_extended4237g	1.94e-179	2.47228	2.51
MAFG+	NFE2L1_extended19g	5.33e-13	0.736419	0.75
MAFG+	CREB116g	2.58e-11	0.67411	0.68
MAFG+	STAT5A15g	1.6e-06	0.544589	0.55
MAFG+	ZBTB7A28g	4.36e-12	0.586034	0.59
MAFG+	IRF323g	1.01e-08	0.512963	0.52
MAFG+	ASCL2_extended17g	3.39e-05	0.626028	0.63
MAFG+	VEZF1_extended22g	5.25e-10	0.437514	0.44
AR+ GI	LHX4_extended15g	2.6e-57	5.74995	5.81
AR+ GI	RELA36g	1.48e-66	4.84812	4.9
AR+ GI	NR5A2_extended40g	1.79e-46	2.58834	2.61
AR+ GI	HNF4G44g	1.59e-81	3.57492	3.61
AR+ GI	MAX70g	8.49e-57	1.54053	1.56
AR+ GI	ESR224g	6.75e-05	0.576825	0.58
AR+ GI	NR2C1_extended14g	1.84e-06	0.488897	0.49
AR+ GI	MEF2A11g	6.05e-06	0.453178	0.46
AR+ HOXB13+ FOXA1+	SOX5_extended45g	0	3.11557	3.41
AR+ HOXB13+ FOXA1+	KLF15_extended22g	0	2.85748	3.13
AR+ HOXB13+ FOXA1+	NR3C165g	0	2.68339	2.93
AR+ HOXB13+ FOXA1+	LEF176g	0	3.01472	3.3
AR+ HOXB13+ FOXA1+	CEBPD146g	0	2.9899	3.27
AR+ HOXB13+ FOXA1+	NFKB1119g	0	2.76874	3.03
AR+ HOXB13+ FOXA1+	HOXB1314g	0	2.2645	2.48
AR+ HOXB13+ FOXA1+	NFIL3_extended18g	0	2.38166	2.6
AR+ HOXB13+ FOXA1+	ZBTB1625g	0	2.59583	2.84
AR+ HOXB13+ FOXA1+	SNAI2_extended33g	0	1.88979	2.07
AR+ HOXB13+ FOXA1+	NFKB279g	0	1.63523	1.79
AR+ HOXB13+ FOXA1+	RXRA179g	0	2.27693	2.49
AR+ HOXB13+ FOXA1+	KLF3_extended135g	0	2.17729	2.38
AR+ HOXB13+ FOXA1+	REL61g	0	1.43411	1.57
AR+ HOXB13+ FOXA1+	NR2F262g	0	2.00383	2.19
AR+ HOXB13+ FOXA1+	MAFB_extended353g	0	2.11423	2.31
AR+ HOXB13+ FOXA1+	FOXA177g	0	2.14354	2.34
AR+ HOXB13+ FOXA1+	ARID5B36g	0	1.45844	1.6
AR+ HOXB13+ FOXA1+	FOXO3337g	0	2.16629	2.37
AR+ HOXB13+ FOXA1+	GRHL2208g	0	1.69228	1.85
AR+ HOXB13+ FOXA1+	IRF1678g	0	1.41047	1.54
AR+ HOXB13+ FOXA1+	CREB3L4_extended330g	0	1.94151	2.12
AR+ HOXB13+ FOXA1+	ELF1_extended1344g	0	1.93175	2.11
AR+ HOXB13+ FOXA1+	TFCP290g	0	0.984534	1.08
AR+ HOXB13+ FOXA1+	PPARD_extended86g	0	0.754032	0.82
AR+ HOXB13+ FOXA1+	NCOR117g	4.26e-148	0.53869	0.59
AR+ HOXB13-	HOXA6_extended21g	0	1.94568	2.33
AR+ HOXB13-	IRX417g	0	2.029	2.43
AR+ HOXB13-	ZNF274169g	0	1.97328	2.36
AR+ HOXB13-	HOXA1347g	0	2.07378	2.48
AR+ HOXB13-	GATA222g	0	1.87682	2.25
AR+ HOXB13-	AR12g	0	1.81332	2.17
AR+ HOXB13-	HES4_extended128g	0	2.10209	2.52
AR+ HOXB13-	ELK4_extended44g	0	1.50546	1.8
AR+ HOXB13-	RELB112g	0	1.43045	1.71
AR+ HOXB13-	ATF6207g	0	1.69527	2.03
AR+ HOXB13-	PPARA291g	0	0.94134	1.13
AR+ HOXB13-	REST_extended601g	0	1.61066	1.93
AR+ HOXB13-	RB1768g	0	1.45759	1.75
AR+ HOXB13-	BCL6_extended55g	0	0.969258	1.16
AR+ HOXB13-	TAF7_extended821g	0	1.53129	1.83
AR+ HOXB13-	STAT364g	0	1.21641	1.46
AR+ HOXB13-	THRB_extended22g	0	0.983034	1.18
AR+ HOXB13-	JUNB14g	0	1.01754	1.22
AR+ HOXB13-	FOXP159g	0	1.18596	1.42
AR+ HOXB13-	FOSB34g	0	0.976291	1.17
AR+ HOXB13-	JUN81g	0	1.23993	1.48
AR+ HOXB13-	CLOCK_extended49g	0	0.822571	0.98
AR+ HOXB13-	HSF1_extended232g	0	1.31432	1.57
AR+ HOXB13-	FOXN3_extended704g	0	1.14112	1.37
AR+ HOXB13-	XBP1197g	0	1.13187	1.36
AR+ HOXB13-	MAFF_extended124g	0	0.769401	0.92
AR+ HOXB13-	NRF11496g	0	0.928551	1.11
AR+ HOXB13-	ATF3566g	0	0.991137	1.19
AR+ HOXB13-	EGR137g	0	0.59908	0.72
AR+ HOXB13-	ZNF91_extended208g	0	0.678521	0.81
AR+ HOXB13-	CNOT424g	7.62e-236	0.526186	0.63
AR+ HOXB13-	ESR112g	3.66e-92	0.464327	0.56
AR+ IRF+ Inflammatory	CEBPA11g	0	4.30573	4.49
AR+ IRF+ Inflammatory	IRF9118g	0	3.90311	4.07
AR+ IRF+ Inflammatory	CREB3L1_extended15g	0	3.05275	3.18
AR+ IRF+ Inflammatory	IRF750g	0	3.18059	3.31
AR+ IRF+ Inflammatory	STAT259g	4.74e-185	2.19258	2.28
AR+ IRF+ Inflammatory	TEF_extended11g	3.1e-158	2.10944	2.2
AR+ IRF+ Inflammatory	STAT1234g	0	3.43851	3.58
AR+ IRF+ Inflammatory	PPARG23g	1.71e-155	1.83381	1.91
AR+ IRF+ Inflammatory	PURA21g	1.72e-219	1.57862	1.64
AR+ IRF+ Inflammatory	ZMIZ1655g	2.27e-162	1.4896	1.55
AR+ IRF+ Inflammatory	SATB110g	2.46e-89	0.81909	0.85
AR+ IRF+ Inflammatory	JDP2_extended27g	6.52e-53	0.820043	0.85
AR+ IRF+ Inflammatory	TERF1_extended11g	0.00828994	0.0813727	0.08
FOSL1+ AP-1	ZBTB7B33g	0	2.88222	3.03
FOSL1+ AP-1	BCL343g	0	2.96639	3.12
FOSL1+ AP-1	USF1_extended110g	0	3.09361	3.25
FOSL1+ AP-1	BATF558g	0	3.17195	3.34
FOSL1+ AP-1	FOSL2371g	0	2.73177	2.87
FOSL1+ AP-1	HNF1B80g	1.4e-211	1.43964	1.51
FOSL1+ AP-1	FOSL1661g	0	2.75073	2.89
FOSL1+ AP-1	MAFK829g	0	2.81019	2.96
FOSL1+ AP-1	ATF4168g	0	3.14294	3.31
FOSL1+ AP-1	PSMD12_extended1033g	0	2.54797	2.68
FOSL1+ AP-1	GTF3A28g	0	1.66099	1.75
FOSL1+ AP-1	HOXB7_extended12g	3.41e-80	1.07362	1.13
FOSL1+ AP-1	CERS211g	2.87e-188	1.05244	1.11
FOSL1+ AP-1	CEBPB540g	0	1.35427	1.42
TCF7L2+ WNT	KLF8_extended37g	9.9e-94	7.20906	7.27
TCF7L2+ WNT	CREB3L2229g	4.21e-175	7.18	7.24
TCF7L2+ WNT	VDR29g	2.04e-90	3.59658	3.62
TCF7L2+ WNT	FOXK192g	3.67e-105	3.15131	3.18
TCF7L2+ WNT	BACH1537g	1.45e-181	6.61491	6.67
TCF7L2+ WNT	FOXP2_extended169g	2.91e-161	5.92628	5.97
TCF7L2+ WNT	NFE2L214g	1.16e-66	3.48267	3.51
TCF7L2+ WNT	MTA3_extended17g	8e-43	2.40313	2.42
TCF7L2+ WNT	STAT679g	1.81e-98	3.41773	3.44
TCF7L2+ WNT	CUX111g	6.52e-166	4.21176	4.24
TCF7L2+ WNT	TEAD4_extended14g	1.39e-10	1.29784	1.31
TCF7L2+ WNT	ZNF148_extended17g	1.02e-41	1.98252	2
TCF7L2+ WNT	STAT5B26g	1.02e-19	1.4079	1.42
TCF7L2+ WNT	TCF7L237g	1.19e-86	2.24692	2.26
TCF7L2+ WNT	HOXC8_extended11g	5.35e-24	1.08532	1.09
TCF7L2+ WNT	ELF2_extended40g	6.61e-128	2.52407	2.54
TCF7L2+ WNT	TAF1159g	1.7e-82	1.61687	1.63
NEPC-N	NEUROD258g	0	3.70421	3.9
NEPC-N	FOXG117g	0	3.59076	3.78
NEPC-N	NHLH233g	0	3.4903	3.68
NEPC-N	NEUROD159g	0	3.68673	3.88
NEPC-N	CPEB1_extended52g	0	3.61358	3.81
NEPC-N	ONECUT1138g	0	3.3369	3.51
NEPC-N	POU3F1_extended33g	6.09e-232	2.8055	2.95
NEPC-N	SHOX2_extended22g	5.35e-203	2.7273	2.87
NEPC-N	OLIG1_extended12g	8.42e-136	2.30432	2.43
NEPC-N	SOX11_extended67g	0	3.53089	3.72
NEPC-N	ZNF42310g	1.45e-106	1.93871	2.04
NEPC-N	ZEB1_extended692g	0	2.95765	3.11
NEPC-N	POLE331g	0	1.92178	2.02
NEPC-N	E2F11008g	0	2.61616	2.75
NEPC-N	BRCA1162g	2.78e-189	1.3442	1.42
NEPC-N	GBX1_extended16g	6.8e-57	1.30182	1.37
NEPC-N	E2F2213g	3.69e-132	1.07898	1.14
NEPC-N	MYBL2138g	4.09e-139	1.06998	1.13
NEPC-N	SIN3A_extended195g	4.77e-182	1.13649	1.2
NEPC-N	MYBL137g	8e-85	0.951397	1
NEPC-N	MEOX2_extended24g	2.72e-65	0.740214	0.78
NEPC-N	E2F8156g	5.73e-86	0.870126	0.92
NEPC-N	SAP30_extended94g	9.58e-54	0.69546	0.73
NEPC-N	HOXC427g	4.51e-61	0.662632	0.7
NEPC-N	SNAI126g	2.47e-31	0.745139	0.78
NEPC-N	HOXC616g	0.008339	0.0778404	0.08
NEPC-A/SOX6	HOXD11_extended17g	0	2.69962	2.95
NEPC-A/SOX6	HOXD9_extended25g	0	2.22248	2.43
NEPC-A/SOX6	HOXD3_extended35g	0	2.21284	2.41
NEPC-A/SOX6	HOXD1_extended48g	0	2.01398	2.2
NEPC-A/SOX6	HOXD10_extended81g	0	2.32799	2.54
NEPC-A/SOX6	OTP_extended21g	0	1.46634	1.6
NEPC-A/SOX6	BRF1_extended320g	0	1.81173	1.98
NEPC-A/SOX6	HOXD1328g	0	1.63072	1.78
NEPC-A/SOX6	SOX6176g	0	2.22041	2.42
NEPC-A/SOX6	SMARCA480g	0	1.66465	1.82
NEPC-A/SOX6	SMAD5366g	0	1.5171	1.66
NEPC-A/SOX6	FOXJ321g	0	1.23295	1.35
NEPC-A/SOX6	MSI217g	0	1.18305	1.29
NEPC-A/SOX6	HDAC2374g	0	2.14289	2.34
NEPC-A/SOX6	RBPJ_extended13g	6.32e-125	1.06723	1.16
NEPC-A/SOX6	NR1D2_extended19g	0	1.30806	1.43
NEPC-A/SOX6	SP4_extended69g	0	1.07033	1.17
NEPC-A/SOX6	HIVEP2_extended12g	3.14e-262	0.864762	0.94
NEPC-A/SOX6	EZH234g	2.12e-182	0.817732	0.89
NEPC-A/SOX6	ARX_extended19g	6.67e-175	0.808279	0.88
NEPC-A/SOX6	SIX113g	3.02e-256	0.807404	0.88
NEPC-A/SOX6	ATF221g	1.75e-144	0.850904	0.93
NEPC-A/SOX6	E2F31515g	0	0.863722	0.94
NEPC-A/SOX6	NFATC457g	3.03e-141	0.453464	0.49
NEPC-A/SOX6	RCOR1_extended2798g	0	0.733961	0.8
NEPC-A/SOX6	KDM5B_extended329g	1.48e-259	0.645572	0.7
NEPC-A/SOX6	KDM5A344g	2.25e-219	0.628983	0.69
NEPC-A/SOX6	SUZ12_extended16g	2.63e-110	0.510089	0.56
NEPC-A/SOX6	NR2C223g	3.24e-51	0.569747	0.62
NEPC-A/SOX6	SNAI312g	9.72e-32	0.62628	0.68
NEPC-A	ASCL134g	0	1.43767	1.87
NEPC-A	SIX215g	0	1.29281	1.68
NEPC-A	ONECUT233g	0	1.30004	1.69
NEPC-A	PAX536g	0	1.2026	1.57
NEPC-A	HOXA1114g	0	1.22698	1.6
NEPC-A	TFAP4_extended16g	0	1.17719	1.53
NEPC-A	HOXA7_extended129g	0	1.47273	1.92
NEPC-A	NKX2_1_extended28g	0	1.23177	1.6
NEPC-A	HES612g	0	1.12003	1.46
NEPC-A	HOXD8_extended11g	0	1.22007	1.59
NEPC-A	TFF356g	0	1.37495	1.79
NEPC-A	HOXA1019g	0	1.05574	1.37
NEPC-A	SETBP198g	0	1.22633	1.6
NEPC-A	MAF11g	0	1.22507	1.6
NEPC-A	TP7337g	0	0.755092	0.98
NEPC-A	HMGN3_extended322g	0	1.40026	1.82
NEPC-A	HOXA9105g	0	1.17649	1.53
NEPC-A	RFX21244g	0	0.94135	1.23
NEPC-A	RFX365g	0	0.766218	1
NEPC-A	ESRRA84g	0	0.641554	0.84
NEPC-A	PBX3_extended156g	0	0.654059	0.85
NEPC-A	PUM3_extended16g	0	0.543896	0.71
NEPC-A	GTF2B131g	0	0.629308	0.82
NEPC-A	ETV6_extended51g	0	0.526415	0.69
NEPC-A	MXI134g	0	0.555998	0.72
NEPC-A	RAD21_extended4275g	0	0.945877	1.23
NEPC-A	UQCRB15g	0	0.557516	0.73
NEPC-A	TFDP11367g	0	0.452344	0.59
NEPC-A	E2F7346g	2.16e-233	0.382517	0.5
NEPC-A	YBX1_extended260g	0	0.566323	0.74
NEPC-A	ETS2_extended729g	0	0.382169	0.5
NEPC-A	FOS3196g	6.3e-277	0.354366	0.46
NEPC-A	RFXANK_extended19g	2.66e-123	0.277905	0.36
NEPC-A	HOXB6_extended11g	3e-225	0.542912	0.71
NEPC-A	PGAM2_extended31g	1.22e-176	0.483807	0.63
NEPC-A	BATF3_extended22g	2.88e-158	0.406015	0.53

## Sheet: NEPCN
GRN	Regulon	t_test_p	Mean	Mean_diff
NEPC-N	NEUROD258g	0	3.70421	3.9
NEPC-N	NEUROD159g	0	3.68673	3.88
NEPC-N	CPEB1_extended52g	0	3.61358	3.81
NEPC-N	FOXG117g	0	3.59076	3.78
NEPC-N	SOX11_extended67g	0	3.53089	3.72
NEPC-N	NHLH233g	0	3.4903	3.68
NEPC-N	ONECUT1138g	0	3.3369	3.51
NEPC-N	ZEB1_extended692g	0	2.95765	3.11
NEPC-N	POU3F1_extended33g	6.09e-232	2.8055	2.95
NEPC-N	SHOX2_extended22g	5.35e-203	2.7273	2.87
NEPC-N	E2F11008g	0	2.61616	2.75
NEPC-N	OLIG1_extended12g	8.42e-136	2.30432	2.43
NEPC-N	ZNF42310g	1.45e-106	1.93871	2.04
NEPC-N	POLE331g	0	1.92178	2.02
NEPC-N	BRCA1162g	2.78e-189	1.3442	1.42
NEPC-N	GBX1_extended16g	6.8e-57	1.30182	1.37
NEPC-N	SIN3A_extended195g	4.77e-182	1.13649	1.2
NEPC-N	E2F2213g	3.69e-132	1.07898	1.14
NEPC-N	MYBL2138g	4.09e-139	1.06998	1.13
NEPC-N	MYBL137g	8e-85	0.951397	1
NEPC-N	E2F8156g	5.73e-86	0.870126	0.92
NEPC-N	SNAI126g	2.47e-31	0.745139	0.78
NEPC-N	MEOX2_extended24g	2.72e-65	0.740214	0.78
NEPC-N	SAP30_extended94g	9.58e-54	0.69546	0.73
NEPC-N	HOXC427g	4.51e-61	0.662632	0.7
NEPC-N	HOXC616g	0.008339	0.0778404	0.08

## Sheet: NEPCHS
GRN	Regulon	t_test_p	Mean	Mean_diff
NEPC-A/SOX6	HOXD11_extended17g	0	2.69962	2.95
NEPC-A/SOX6	HOXD10_extended81g	0	2.32799	2.54
NEPC-A/SOX6	HOXD9_extended25g	0	2.22248	2.43
NEPC-A/SOX6	SOX6176g	0	2.22041	2.42
NEPC-A/SOX6	HOXD3_extended35g	0	2.21284	2.41
NEPC-A/SOX6	HDAC2374g	0	2.14289	2.34
NEPC-A/SOX6	HOXD1_extended48g	0	2.01398	2.2
NEPC-A/SOX6	BRF1_extended320g	0	1.81173	1.98
NEPC-A/SOX6	SMARCA480g	0	1.66465	1.82
NEPC-A/SOX6	HOXD1328g	0	1.63072	1.78
NEPC-A/SOX6	SMAD5366g	0	1.5171	1.66
NEPC-A/SOX6	OTP_extended21g	0	1.46634	1.6
NEPC-A/SOX6	NR1D2_extended19g	0	1.30806	1.43
NEPC-A/SOX6	FOXJ321g	0	1.23295	1.35
NEPC-A/SOX6	MSI217g	0	1.18305	1.29
NEPC-A/SOX6	SP4_extended69g	0	1.07033	1.17
NEPC-A/SOX6	RBPJ_extended13g	6.32e-125	1.06723	1.16
NEPC-A/SOX6	HIVEP2_extended12g	3.14e-262	0.864762	0.94
NEPC-A/SOX6	E2F31515g	0	0.863722	0.94
NEPC-A/SOX6	ATF221g	1.75e-144	0.850904	0.93
NEPC-A/SOX6	EZH234g	2.12e-182	0.817732	0.89
NEPC-A/SOX6	ARX_extended19g	6.67e-175	0.808279	0.88
NEPC-A/SOX6	SIX113g	3.02e-256	0.807404	0.88
NEPC-A/SOX6	RCOR1_extended2798g	0	0.733961	0.8
NEPC-A/SOX6	KDM5B_extended329g	1.48e-259	0.645572	0.7
NEPC-A/SOX6	KDM5A344g	2.25e-219	0.628983	0.69
NEPC-A/SOX6	SNAI312g	9.72e-32	0.62628	0.68
NEPC-A/SOX6	NR2C223g	3.24e-51	0.569747	0.62
NEPC-A/SOX6	SUZ12_extended16g	2.63e-110	0.510089	0.56
NEPC-A/SOX6	NFATC457g	3.03e-141	0.453464	0.49

## Sheet: NEPCA
GRN	Regulon	t_test_p	Mean	Mean_diff
NEPC-A	HOXA7_extended129g	0	1.47273	1.92
NEPC-A	ASCL134g	0	1.43767	1.87
NEPC-A	HMGN3_extended322g	0	1.40026	1.82
NEPC-A	TFF356g	0	1.37495	1.79
NEPC-A	ONECUT233g	0	1.30004	1.69
NEPC-A	SIX215g	0	1.29281	1.68
NEPC-A	NKX2_1_extended28g	0	1.23177	1.6
NEPC-A	HOXA1114g	0	1.22698	1.6
NEPC-A	SETBP198g	0	1.22633	1.6
NEPC-A	MAF11g	0	1.22507	1.6
NEPC-A	HOXD8_extended11g	0	1.22007	1.59
NEPC-A	PAX536g	0	1.2026	1.57
NEPC-A	TFAP4_extended16g	0	1.17719	1.53
NEPC-A	HOXA9105g	0	1.17649	1.53
NEPC-A	HES612g	0	1.12003	1.46
NEPC-A	HOXA1019g	0	1.05574	1.37
NEPC-A	RAD21_extended4275g	0	0.945877	1.23
NEPC-A	RFX21244g	0	0.94135	1.23
NEPC-A	RFX365g	0	0.766218	1
NEPC-A	TP7337g	0	0.755092	0.98
NEPC-A	PBX3_extended156g	0	0.654059	0.85
NEPC-A	ESRRA84g	0	0.641554	0.84
NEPC-A	GTF2B131g	0	0.629308	0.82
NEPC-A	YBX1_extended260g	0	0.566323	0.74
NEPC-A	UQCRB15g	0	0.557516	0.73
NEPC-A	MXI134g	0	0.555998	0.72
NEPC-A	PUM3_extended16g	0	0.543896	0.71
NEPC-A	HOXB6_extended11g	3e-225	0.542912	0.71
NEPC-A	ETV6_extended51g	0	0.526415	0.69
NEPC-A	PGAM2_extended31g	1.22e-176	0.483807	0.63
NEPC-A	TFDP11367g	0	0.452344	0.59
NEPC-A	BATF3_extended22g	2.88e-158	0.406015	0.53
NEPC-A	E2F7346g	2.16e-233	0.382517	0.5
NEPC-A	ETS2_extended729g	0	0.382169	0.5
NEPC-A	FOS3196g	6.3e-277	0.354366	0.46
NEPC-A	RFXANK_extended19g	2.66e-123	0.277905	0.36

## Sheet: TCF7L2
GRN	Regulon	t_test_p	Mean	Mean_diff
TCF7L2+ WNT	KLF8_extended37g	9.9e-94	7.20906	7.27
TCF7L2+ WNT	CREB3L2229g	4.21e-175	7.18	7.24
TCF7L2+ WNT	BACH1537g	1.45e-181	6.61491	6.67
TCF7L2+ WNT	FOXP2_extended169g	2.91e-161	5.92628	5.97
TCF7L2+ WNT	CUX111g	6.52e-166	4.21176	4.24
TCF7L2+ WNT	VDR29g	2.04e-90	3.59658	3.62
TCF7L2+ WNT	NFE2L214g	1.16e-66	3.48267	3.51
TCF7L2+ WNT	STAT679g	1.81e-98	3.41773	3.44
TCF7L2+ WNT	FOXK192g	3.67e-105	3.15131	3.18
TCF7L2+ WNT	ELF2_extended40g	6.61e-128	2.52407	2.54
TCF7L2+ WNT	MTA3_extended17g	8e-43	2.40313	2.42
TCF7L2+ WNT	TCF7L237g	1.19e-86	2.24692	2.26
TCF7L2+ WNT	ZNF148_extended17g	1.02e-41	1.98252	2
TCF7L2+ WNT	TAF1159g	1.7e-82	1.61687	1.63
TCF7L2+ WNT	STAT5B26g	1.02e-19	1.4079	1.42
TCF7L2+ WNT	TEAD4_extended14g	1.39e-10	1.29784	1.31
TCF7L2+ WNT	HOXC8_extended11g	5.35e-24	1.08532	1.09

## Sheet: MAFG
GRN	Regulon	t_test_p	Mean	Mean_diff
MAFG+	CTCF_extended4237g	1.94e-179	2.47228	2.51
MAFG+	NR1H497g	1.27e-30	2.33558	2.37
MAFG+	MAFG77g	2.98e-53	2.21926	2.25
MAFG+	UBE2K69g	1.11e-70	1.7114	1.74
MAFG+	ETV3_extended22g	7.87e-19	1.58678	1.61
MAFG+	MBNL224g	2.16e-25	1.33162	1.35
MAFG+	GTF3C265g	2.56e-34	1.15992	1.18
MAFG+	NFE2L1_extended19g	5.33e-13	0.736419	0.75
MAFG+	CREB116g	2.58e-11	0.67411	0.68
MAFG+	ASCL2_extended17g	3.39e-05	0.626028	0.63
MAFG+	ZBTB7A28g	4.36e-12	0.586034	0.59
MAFG+	STAT5A15g	1.6e-06	0.544589	0.55
MAFG+	IRF323g	1.01e-08	0.512963	0.52
MAFG+	VEZF1_extended22g	5.25e-10	0.437514	0.44

## Sheet: IRF7
GRN	Regulon	t_test_p	Mean	Mean_diff
AR+ IRF+ Inflammatory	CEBPA11g	0	4.30573	4.49
AR+ IRF+ Inflammatory	IRF9118g	0	3.90311	4.07
AR+ IRF+ Inflammatory	STAT1234g	0	3.43851	3.58
AR+ IRF+ Inflammatory	IRF750g	0	3.18059	3.31
AR+ IRF+ Inflammatory	CREB3L1_extended15g	0	3.05275	3.18
AR+ IRF+ Inflammatory	STAT259g	4.74e-185	2.19258	2.28
AR+ IRF+ Inflammatory	TEF_extended11g	3.1e-158	2.10944	2.2
AR+ IRF+ Inflammatory	PPARG23g	1.71e-155	1.83381	1.91
AR+ IRF+ Inflammatory	PURA21g	1.72e-219	1.57862	1.64
AR+ IRF+ Inflammatory	ZMIZ1655g	2.27e-162	1.4896	1.55
AR+ IRF+ Inflammatory	JDP2_extended27g	6.52e-53	0.820043	0.85
AR+ IRF+ Inflammatory	SATB110g	2.46e-89	0.81909	0.85
AR+ IRF+ Inflammatory	TERF1_extended11g	0.00828994	0.0813727	0.08

## Sheet: FOSL1
GRN	Regulon	t_test_p	Mean	Mean_diff
FOSL1+ AP-1	BATF558g	0	3.17195	3.34
FOSL1+ AP-1	ATF4168g	0	3.14294	3.31
FOSL1+ AP-1	USF1_extended110g	0	3.09361	3.25
FOSL1+ AP-1	BCL343g	0	2.96639	3.12
FOSL1+ AP-1	ZBTB7B33g	0	2.88222	3.03
FOSL1+ AP-1	MAFK829g	0	2.81019	2.96
FOSL1+ AP-1	FOSL1661g	0	2.75073	2.89
FOSL1+ AP-1	FOSL2371g	0	2.73177	2.87
FOSL1+ AP-1	PSMD12_extended1033g	0	2.54797	2.68
FOSL1+ AP-1	GTF3A28g	0	1.66099	1.75
FOSL1+ AP-1	HNF1B80g	1.4e-211	1.43964	1.51
FOSL1+ AP-1	CEBPB540g	0	1.35427	1.42
FOSL1+ AP-1	HOXB7_extended12g	3.41e-80	1.07362	1.13
FOSL1+ AP-1	CERS211g	2.87e-188	1.05244	1.11

## Sheet: HOXB13FOXA1
GRN	Regulon	t_test_p	Mean	Mean_diff
AR+ HOXB13+ FOXA1+	SOX5_extended45g	0	3.11557	3.41
AR+ HOXB13+ FOXA1+	LEF176g	0	3.01472	3.3
AR+ HOXB13+ FOXA1+	CEBPD146g	0	2.9899	3.27
AR+ HOXB13+ FOXA1+	KLF15_extended22g	0	2.85748	3.13
AR+ HOXB13+ FOXA1+	NFKB1119g	0	2.76874	3.03
AR+ HOXB13+ FOXA1+	NR3C165g	0	2.68339	2.93
AR+ HOXB13+ FOXA1+	ZBTB1625g	0	2.59583	2.84
AR+ HOXB13+ FOXA1+	NFIL3_extended18g	0	2.38166	2.6
AR+ HOXB13+ FOXA1+	RXRA179g	0	2.27693	2.49
AR+ HOXB13+ FOXA1+	HOXB1314g	0	2.2645	2.48
AR+ HOXB13+ FOXA1+	KLF3_extended135g	0	2.17729	2.38
AR+ HOXB13+ FOXA1+	FOXO3337g	0	2.16629	2.37
AR+ HOXB13+ FOXA1+	FOXA177g	0	2.14354	2.34
AR+ HOXB13+ FOXA1+	MAFB_extended353g	0	2.11423	2.31
AR+ HOXB13+ FOXA1+	NR2F262g	0	2.00383	2.19
AR+ HOXB13+ FOXA1+	CREB3L4_extended330g	0	1.94151	2.12
AR+ HOXB13+ FOXA1+	ELF1_extended1344g	0	1.93175	2.11
AR+ HOXB13+ FOXA1+	SNAI2_extended33g	0	1.88979	2.07
AR+ HOXB13+ FOXA1+	GRHL2208g	0	1.69228	1.85
AR+ HOXB13+ FOXA1+	NFKB279g	0	1.63523	1.79
AR+ HOXB13+ FOXA1+	ARID5B36g	0	1.45844	1.6
AR+ HOXB13+ FOXA1+	REL61g	0	1.43411	1.57
AR+ HOXB13+ FOXA1+	IRF1678g	0	1.41047	1.54
AR+ HOXB13+ FOXA1+	TFCP290g	0	0.984534	1.08
AR+ HOXB13+ FOXA1+	PPARD_extended86g	0	0.754032	0.82
AR+ HOXB13+ FOXA1+	NCOR117g	4.26e-148	0.53869	0.59

## Sheet: CREB3
GRN	Regulon	t_test_p	Mean	Mean_diff
AR+ HOXB13+	CREB3287g	0	1.11815	1.2
AR+ HOXB13+	ZNF18913g	3.19e-101	1.05794	1.13
AR+ HOXB13+	FLI1108g	1.22e-103	1.0033	1.07
AR+ HOXB13+	IKZF192g	1.92e-99	0.988757	1.06
AR+ HOXB13+	NPDC1_extended14g	3.53e-134	0.933219	1
AR+ HOXB13+	RUNX368g	2.67e-83	0.912745	0.98
AR+ HOXB13+	NELFE_extended2121g	0	0.725047	0.78
AR+ HOXB13+	NR2F6_extended31g	3.52e-134	0.709908	0.76
AR+ HOXB13+	ATF5_extended63g	2.15e-155	0.66022	0.71
AR+ HOXB13+	MAZ_extended3403g	4.36e-178	0.657856	0.7
AR+ HOXB13+	POLE4_extended101g	4.37e-215	0.635481	0.68
AR+ HOXB13+	STAT4_extended101g	2.05e-52	0.571853	0.61
AR+ HOXB13+	ZNF467_extended15g	4.94e-46	0.490012	0.52
AR+ HOXB13+	USF213g	3.96e-22	0.43504	0.47
AR+ HOXB13+	ZNF78718g	1.11e-19	0.40404	0.43
AR+ HOXB13+	UBTF76g	1.26e-62	0.391666	0.42
AR+ HOXB13+	ZNF58012g	1.39e-26	0.361839	0.39
AR+ HOXB13+	JUND110g	1.27e-48	0.283158	0.3
AR+ HOXB13+	NFYB326g	8.96e-77	0.249632	0.27
AR+ HOXB13+	NR1H215g	5.09e-11	0.248101	0.27
AR+ HOXB13+	HBP198g	3.24e-14	0.184996	0.2
AR+ HOXB13+	DDIT331g	2.87e-15	0.171199	0.18
AR+ HOXB13+	CEBPG65g	1.88e-17	0.165083	0.18
AR+ HOXB13+	YY11392g	8.54e-22	0.144963	0.15

[truncated: 4 more sheets: GATA2, HNF4G, IRF2, SOX2]
