# Supplementary material for: Single-cell analysis of treatment-resistant prostate cancer: Implications of cell state changes for cell surface antigen–targeted therapies
Source: Proc Natl Acad Sci U S A. 2024 Jul 5;121(28):e2322203121. doi: 10.1073/pnas.2322203121 (PMC11252802; doi:10.1073/pnas.2322203121)
Supplement: Supplementary file 8 — Dataset S07 (XLSX) [file pnas.2322203121.sd07.xlsx]

## Sheet: TCF7L2+ WNT
GSEA - Curated geneset					ORA - Curated geneset
pathway	pval	padj	NES	leadingEdge_genes
SCLC-Y	2.44395e-05	6.9434e-05	2.41915	AHR, YAP1, CSGALNACT1, SEMA3C, ADARB1, ANGPT1, TNFRSF10B, ITGB5, WWTR1, PDE4A, TANC1, ABLIM3, HOXA3
ZHANG_GATA6_TARGETS_DN	3.77415e-05	0.000105824	2.3487	GALNT14, COL4A3, COL4A4, PCBP3, MUC1, EGFR, ADCY7, DCBLD1, RAB27A, CHST11, RERG, THBS3, TEAD4, TXNRD3, LAMA3, RHOF
HALLMARK_UV_RESPONSE_DN	3.92419e-06	1.21113e-05	2.32009	PTPRM, ABCC1, LPAR1, NR3C1, PTEN, RUNX1, TFPI, DYRK1A, DLG1, CDK13, SIPA1L1, TGFBR2, IGF1R, MET, SCAF8, INPP4B, VAV2, ADORA2B, ATP2B4, MAPK14, RND3, ATXN1, RASA2, CAV1, FHL2, AMPH, SMAD3, ANXA2, PRKCE, PTPN21, PPARG, APBB2, CDC42BPA, SYNJ2, ICA1, SLC7A1, ANXA4, MIOS, MAP2K5, ATRN, ERBB2, IRS1, WDR37, RXRA, LAMC1, LTBP1, SLC22A18, NOTCH2
REACTOME_INTEGRIN_CELL_SURFACE_INTERACTIONS	6.69238e-05	0.00018404	2.27319	PTK2, FGA, FGG, COL4A3, COL4A4, ITGA2, LAMA5, SHC1, ITGA3, ITGB4, ITGB5, APBB1IP, ITGA1, COL4A5, ITGB1, FGB, F11R, BCAR1, ITGB6, COL4A1, SOS1, ITGAV, SRC, LAMC1, LAMB1, ITGA5
PID_INTEGRIN1_PATHWAY	0.000105897	0.000283935	2.26607	FGA, FGG, COL4A3, COL4A4, COL18A1, LAMB3, ITGA2, LAMA5, ITGA3, ITGA1, COL4A5, ITGB1, FGB, LAMA3, COL4A1, ITGAV, LAMC1, LAMB1, LAMC2, ITGA5, COL7A1, VEGFA, TGFBI, COL5A2
PID_INTEGRIN3_PATHWAY	0.000846501	0.00207514	2.1167	FGA, FGG, COL4A3, COL4A4, TGFBR2, COL4A5, FGB, F11R, COL4A1, SDC4, ITGAV, LAMC1, LAMB1, VEGFA, TGFBI
Cao2019Embryo_epi_PericardiumTrajectory_1_of_1	0.000727339	0.00179327	2.09216	AHR, CARD14, GNAL, BDKRB2, ATP2C2, NEBL, NOTCH3, NECTIN4, PRKCH, ABLIM1, TRIM29, IKZF2, PROM2, ZFYVE28, EMP1, ZFYVE26, RNF149, ESRP2, HSBP1L1, RHOV, DSC2, MARVELD2, ESR2, SLC6A14, ANXA1, FECH, DUOX1, WWC1
Cao2019Embryo_epi_StomachEpithelialTrajectory_1_of_2	0.00157983	0.00370894	2.05295	BACE2, PTPRK, MUC4, SLC26A2, MYO16, RASGRP3, FHL2, SIDT1, GALNT4, DNAH5
KEGG_JAK_STAT_SIGNALING_PATHWAY	0.00123336	0.00295594	1.98654	OSMR, IL15, CCND3, CSF2RA, STAT6, SPRED1, IL15RA, CBLB, CLCF1, IL20RB, CCND1, SOCS7, PIK3CB, BCL2L1, IL7, LEPR, SPRED2, IL6ST, PIAS1, IFNGR1, IFNAR2, STAM2, SOS1, PTPN11, STAT5B, IL13RA1, EP300, STAT1, JAK2, SPRY4, STAM, SOCS4, IL10RB
GO_TAXIS	0.000103381	0.000278933	1.96936	PTPRM, PDE4D, EFNA5, PTK2, IL6R, S100A8, S100A9, LPAR1, PLD1, CMTM4, SEMA3C, FLRT2, LGALS3, EXT1, PIP5K1A, FOSL1, EZR, NTN4, FER, VEGFC, ANGPT1, SAA1, MET, TYMP, KLF7, GLI3, CCR3, SEMA3E, FEZ2, ANO6, EDN1, SEMA4B, BMPR1B, MAPK14, CCL18, ITGA1, LGALS9, FES, SAA2, ARHGEF16, EPHA2, ZNF280D
PID_INTEGRIN_CS_PATHWAY	0.00363522	0.00812244	1.94154	ITGA2, ITGA3, ITGB4, ITGB5, ITGA1, ITGB1, ITGB6, ITGAV, ITGA5
Cao2019Embryo_epi_LungEpithelialTrajectory_1_of_1	0.00629065	0.0134934	1.88153	FOXP2, IL15, GPRC5A, PPP1R3B, RAI14, ACSS3, EPS8, SPAG17, LAMA3, ABCC6
PID_INTEGRIN2_PATHWAY	0.00450753	0.00996768	1.85793	FGA, FGG, C3, FGB, F11R
Cao2019Embryo_epi_ApicalEctodermalRidgeTrajectory_1_of_1	0.00729285	0.0152616	1.85705	TXNRD1, LMO7, SLC7A11, FNDC3A, SLC41A2, SPTLC3, CD44, ADAMTS3, VWDE, IL1RAP, TIAM2, MAPKBP1, RAB6A, MAP3K8, LNX1
REACTOME_TGF_BETA_RECEPTOR_SIGNALING_IN_EMT_EPITHELIAL_TO_MESENCHYMAL_TRANSITION	0.00911043	0.0187903	1.81017	SMURF1, PARD3, TGFBR2, CGN, PRKCZ, F11R
REACTOME_P130CAS_LINKAGE_TO_MAPK_SIGNALING_FOR_INTEGRINS	0.0115065	0.0233948	1.79482	PTK2, FGA, FGG, APBB1IP, FGB, BCAR1
PID_INTEGRIN4_PATHWAY	0.0129693	0.0261212	1.75413	LAMB3, LAMA5, ITGB4, LAMA3, LAMC1, LAMB1, LAMC2
HALLMARK_APICAL_JUNCTION	0.0068332	0.0144406	1.74013	PTK2, CTNND1, PTEN, CTNNA1, MPZL1, DLG1, EGFR, LAMB3, B4GALT1, ITGA2, PPP2R2C, SHC1, ITGA3, EXOC4, VAV2, ITGB4, ADAM15, MAPK14, CNN2, NF1, RASA1, SKAP2, THBS3, INPPL1, MSN, ITGB1, PIK3CB, MPP5, LAMA3, RHOF
hESC_NAIVE_SMITH_CELL2018	0.0164894	0.0329022	1.73888	IL6R, SLC23A2, SLC8B1, VAV2, PYGB, PTPRU, DNAJC15, TNS3, ATAD3B, DCAF4, SLC25A44, UPP1, CBFA2T2, GALNT6, TFCP2L1, SLC25A16
KEGG_SMALL_CELL_LUNG_CANCER	0.0102616	0.020963	1.7363	PTK2, FHIT, PTEN, COL4A4, LAMB3, ITGA2, LAMA5, BIRC3, ITGA3, TRAF3, CCND1, RB1, ITGB1, PIK3CB, BCL2L1, LAMA3, IKBKB, XIAP, PIAS1, COL4A1, ITGAV, CASP9, RXRA, E2F3, LAMC1, LAMB1, LAMC2
PID_AVB3_INTEGRIN_PATHWAY	0.0147695	0.0296081	1.73527	PTK2, COL4A3, COL4A4, TGFBR2, IGF1R, COL14A1, COL4A5, CASP8, MAPK1, F11R, BCAR1, PXN, PTK2B, COL4A1, PTPN11, IRS1, ITGAV, SRC, PI4KA, PI4KB, COL7A1, VEGFA
KEGG_FOCAL_ADHESION	0.00625449	0.0134833	1.71497	PTK2, PTEN, ARHGAP5, DOCK1, COL4A4, EGFR, LAMB3, ITGA2, LAMA5, EGF, CCND3, IGF1R, VEGFC, MET, CAV2, BIRC3, SHC1, ITGA3, VAV2, ITGB4, ITGB5, PDGFC, ITGA1, RAPGEF1, CAV1, PAK1, THBS3, CCND1, MAPK1, ITGB1, MAPK9, BCAR1, PIK3CB, ITGB6, LAMA3, PXN, XIAP, PDGFA, CAPN2, ERBB2, COL4A1, SOS1, ITGAV, SRC, PARVA, LAMC1, LAMB1, LAMC2, ITGA5
Cao2019Embryo_epi_EpidermisTrajectory_8_of_8	0.0260158	0.0496035	1.67842	TNS1, SAMD5, SYNDIG1, ITGB4, PCSK6, SS18L1, STEAP3, PCNX4, BEND6, SLC24A3, SVIL
Luminal_Org_2	0.0211156	0.0415531	1.65329	ABCA12, CARD14, AHNAK, CLIP1, CLIP4, ATP2C2, ADGRF4, ABLIM1, ADAM15, ARHGAP27, AGPAT4, ACSS2, AGPAT3, ANXA2, ALDH3A1, CAMK1D, ABCB10, CBR3, BTC, ATP6V0A1
HALLMARK_ESTROGEN_RESPONSE_EARLY	0.00955243	0.0196076	1.64337	MAST4, SLC7A2, MYOF, OPN3, ALDH3B1, MUC1, FRK, B4GALT1, IGF1R, MLPH, MED13L, MREG, CELSR1, NRIP1, ABLIM1, PTGES, SNX24, OVOL2, ITPK1, NADSYN1, NCOR2, TPD52L1, SLC26A2, TJP3, SLC7A5, RHOBTB3, NAV2, CD44, FKBP5, CCND1, THSD4, SCNN1A, FHL2, SLC22A5, AMFR, CA12, TSKU, TBC1D30, IGFBP4, ELF1, TFAP2C, BLVRB, GAB2, RAB31, SLC24A3, IL6ST, UGCG, SCARB1, SH3BP5, SVIL, ESRP2, INPP5F, SULT2B1, ZNF185, STC2, S…
Cao2019Embryo_epi_PrimordialGermCellTrajectory_1_of_1	0.00724361	0.0152329	1.6247	GCLC, TFPI, KLF8, SLC23A2, KNDC1, FAM185A, ANKRD31, UBR5, ADGRF4, SLC17A9, RAB27A, MDN1, PFKFB3, STK38, DIAPH1, ITPK1, SLC35F2, DPY19L1, PDE8A, EARS2, WDR89, HEATR5A, PLCG2, STK17B, NADK, USPL1, DTWD2, UHRF1BP1, CCNYL1, KLHL22, TMEM241, SLC7A6, CCDC170, NDEL1, CEP295, NACC2, STK31, TMEM63A, ATG14, PALB2, MAOA, ATF7IP2, PFKP, STK35, PRMT7, ABL2, TFAP2C, LRP11, IMPA2, TAF8, ANAPC7, RAB35, ZNFX1, US…
HALLMARK_INFLAMMATORY_RESPONSE	0.0221638	0.0430239	1.61617	AHR, SLC7A2, OSMR, LPAR1, NAMPT, IL15, IL18, PTPRE, CD55, MET, ROS1, ADORA2B, IL15RA, EDN1
GO_WOUND_HEALING	0.0219058	0.0427163	1.49268	S100A8, DYSF, MYOF, FGA, MAFK, FGG, DGKG, SLC7A11, TFPI, DOCK1, AHNAK2, ARRB1, SERPINA1, CYP4F11, PTPN12, B4GALT1, ITGA2, TGFBR2, PRKCH, SAA1, CELSR1, RAB27A, GLI3, DOCK9, VAV2, C3, ADAM15, PDGFC, FUT10, ITPK1, ANO6, YWHAZ, AP3B1, RCOR1, MAPK14, AKAP10, GNA12, DGKD, VPS45, NF1, DCBLD2, CAV1, PLCG2, PAK1, CFLAR, MAPK1, SMAD3, PRKCE, FGB, BIN3, FNTB, TEC, PIK3CB, DGKI
HALLMARK_GLYCOLYSIS	0.0248844	0.047658	-1.45957	MIF, PPIA, TPI1, TXN, MDH2, TFF3, SOD1, PGLS, CLDN3, AKR1A1, STMN1, CYB5A, NASP, LDHA, MDH1, FAM162A, FKBP4, ENO1, HSPA5, TSTA3, PSMC4, PGK1, ELF3, HAX1, NDUFV3, GUSB, SDC2, PGAM1, COPB2, POLR3K
HALLMARK_ANDROGEN_RESPONSE	0.0214185	0.0419568	-1.55449	DBI, B2M, KRT8, MYL12B, TMEM50A, SMS, PA2G4, UBE2I, LMAN1, TMPRSS2, CAMKK2, KRT19, ADRM1, RAB4A, TPD52, SPDEF, NKX3-1, SRP19, ELOVL5, SPCS3, AZGP1, HOMER2, SORD, XRCC6
REACTOME_ANTIGEN_PROCESSING_UBIQUITINATION_PROTEASOME_DEGRADATION	0.00574144	0.0125029	-1.60621	PSMD8, ANAPC11, PSMA2, PSMA7, PSMB5, UBE2S, PSMB1, UBE2M, PSMA4, PSMB3, PSMB2, STUB1, PSME1, PSMB6, PSME2, PSMC5, PSMD2, PSMC1, PSMB4, PSMB7, PSMC3, PSMC4, PSMA5, PSMD13, UBE2N, PSMA6, PSMD9, PSMD6, MKRN1, UBE2L3, PSMA1, UBA2, UBE2E2, UBE2V2, PSMD3
Luminal	0.0232741	0.044774	-1.71839	KRT18, EPCAM, KRT8, KRTCAP2, TMPRSS2, CLDN7, KRT19
Luminal_curated	0.0232741	0.044774	-1.71839	KRT18, EPCAM, KRT8, KRTCAP2, TMPRSS2, CLDN7, KRT19
E8p75_GutTube_DE_Pancreas	0.0121659	0.0246188	-1.72282	TPI1, H2AFV, TUBA1A, SOX4, CCNI, MDK, CADM1, SMOC2, CAMKK2, ENAH, CSRP1, RBP1, FOXA1, FAM32A, ANP32A, MAP1LC3A, TRAF4, DAZAP2, SESN3, HIKESHI
HALLMARK_PI3K_AKT_MTOR_SIGNALING	0.00582269	0.0126158	-1.73598	ARPC3, CFL1, CALR, PFN1, HSP90B1, RAC1, AP2M1, ARF1, PIN1, CSNK2B, MAPK10, CDK4, YWHAB, PPP1CA, ARHGDIA, HRAS, GNGT1, UBE2N, CAB39L
REACTOME_GAP_JUNCTION_DEGRADATION	0.0209367	0.041391	-1.75134	CLTA, AP2M1, CLTB, MYO6
REACTOME_GAP_JUNCTION_TRAFFICKING	0.0209367	0.041391	-1.75134	CLTA, AP2M1, CLTB, MYO6
REACTOME_CELL_CYCLE_MITOTIC	0.000242345	0.000630096	-1.78138	DYNLL1, PSMD8, ANAPC11, HSP90AA1, PSMA2, TUBB4B, PSMA7, PSMB5, PSMB1, NUDC, DCTN3, PSMA4, PSMB3, PSMB2, PSME1, PSMB6, TUBA1A, YWHAE, SSNA1, PSME2, PSMC5, CDK4, PSMD2, RPA3, PSMC1, PSMB4, POLD2, RAD21, PSMB7, PSMC3, GMNN, HDAC1, CDKN2A, PSMC4, CDKN2C, PSMA5, PSMD13, POLD4, PSMA6, PSMD9, PSMD6, DCTN2, PSMA1
E8p75_GutTube_DE_SmallInt	0.0078498	0.0162684	-1.8125	SIVA1, TMEM141, SNRPN, EIF1AX, SSBP1, THOC7, POLR2H, DPY30, TAF10, PFDN2, PIN4, ACTL6A, ANAPC15, HMGB3, LAPTM4B, PRPF38A, MED30, FDFT1, ACAT2, HMGCS1, SQLE, MSMO1, GAR1, NDE1, PDK3, DPYSL2, E2F5, VOPP1, LDLR, PKIG, CCDC58, POLR2D, FDPS, FAM189B
E5p5_exVE	0.00385463	0.00856805	-1.83261	ATP6V0B, GABARAP, DBI, ARL6IP1, ROMO1, ARF5, APRT, ATP1A1, TBX3, SNX3, RNF181, SELENOT, VCP, ATP6AP2, GCSH, GLUL, CTSZ, ATP6V0D1, BEX4, ATP6V1E1, MYO6, SNX2, DEGS1
E5p5_ExE	0.00344131	0.00772943	-1.84183	CLTA, CD9, CLDN3, S100A13, S100A11, POLR1D, PEG10, SLC25A4, BEX3, CPNE3, ID2, CLDN4, ANXA5, TAGLN2, GSTO1, HIGD1A, AK1, PERP, PHLDA2, EFHD2, AK2, LGALS1, S100A10, MPC1, OXCT1, UBE2A, SFN
HALLMARK_PROTEIN_SECRETION	0.00215503	0.00494389	-1.84261	GNAS, CD63, KRT18, CLTA, COPE, AP2S1, SOD1, AP2M1, ARF1, TMED10, TMED2, ATP1A1, RER1, LMAN1, RAB14, TSPAN8, NAPA, TPD52, BNIP3, YIPF6, COPB2, ARFGAP3, RAB5A, SEC22B, COPB1, ERGIC3, VPS4B, SNX2, TSG101
HALLMARK_MYC_TARGETS_V2	0.0052915	0.0115819	-1.86605	HSPE1, NPM1, PHB, PA2G4, SRM, DCTPP1, HSPD1, CDK4, CBX3, GNL3, DDX18, NOP56, SORD, TBRG4, NOP16, IMP4, WDR74, NDUFAF4, FARSA, EXOSC5, MCM4, MYC, PPAN, RRP9, NIP7
E8p75_GutTube_VE_Lung	0.00482118	0.0106066	-1.88373	JUND, SNHG6, IGFBP2, JUN, CKB, FOS, DTNA, CDKN2A, IFT22, AK1, IFITM3, PERP, UBE2E2
HALLMARK_CHOLESTEROL_HOMEOSTASIS	0.00325604	0.0073518	-1.88922	ACTG1, CD9, S100A11, ANXA5, ECH1, TM7SF2, CYP51A1, FABP5, GUSB, FASN, PNRC1, EBP, PMVK, IDI1, ETHE1, FDFT1, ACAT2, LGMN, ATF3, ATF5, NFIL3, HMGCS1, CLU, SQLE, HMGCR, PDK3, JAG1, TP53INP1, HSD17B7, ANTXR2, MVD, ALCAM, PLAUR, LSS, LDLR, CTNNB1, FDPS, TNFRSF12A, CHKA, STX5
E8p75_ParE	0.00159254	0.00370894	-1.90298	CALR, CD9, ERP29, PDIA6, HSP90B1, SERP1, SSR3, MLEC, TMED10, LRPAP1, P4HB, TMED2, LMAN1, RCN2, HSPA5, TRAM1, DNAJB11, PDIA3, COPB2, RPN1, LRRC59, CANX, COPB1, CKAP4
E8p75_GutTube_DE_Colon	0.00223795	0.00510681	-1.91354	PFDN5, GUK1, LSM7, NDUFA7, CACNA2D1, GTF3A, GTF3C6, HSD17B10, HIGD2A, ARL3, PPP4C, HOXA9, HAX1, ELOF1, ARL2, HDAC2, CCDC85B, TMX4, RTCB, HDDC2, CETN2, SNRPA, SFN, FN1, CRIP2, IFITM2, NDUFAF4, NRARP, SH3BGRL, MED21, SNAPC5, PKM
combined_predtype_geno.Epi_Luminal_3Foxi1_T01_Cast_Day1	0.00783392	0.0162684	-1.91746	ATP6V0B, CHCHD10, LDHB, NCALD, ATP6AP2, ELOVL5, PGRMC1, ATP6V1E1, CMPK1, GDE1, HEXB
E6p5_TE	0.00192731	0.00444525	-1.92485	MARCKSL1, CLDN3, PIN1, POLR1D, BEX3, CPNE3, ID2, CLDN4, ANXA5, IMPDH2, KRT19, PGK1, AK1, MKRN1, PERP, ELOF1, PHLDA2, PCSK1N, ANKRD37, TMEM54, LGALS1, LMO4, OXCT1, UBE2A, SFN, CDK2AP2, CRIP2, EIF4EBP1
HALLMARK_MTORC1_SIGNALING	9.81326e-05	0.000268146	-1.93122	PPIA, GAPDH, HSPE1, TPI1, CALR, CD9, PSMB5, PPA1, HSP90B1, SERP1, PDAP1, SEC11A, PRDX1, PSMA4, CCT6A, BTG2, LDHA, TCEA1, ARPC5L, COPS5, HSPD1, CACYBP, TM7SF2, HSPA5, PSMC4, EEF1E1, PGK1, PSMD13, XBP1, ELOVL5, TOMM40, SDF2L1, EBP, IGFBP5, PIK3R3, RPN1, NUPR1, RDH11, CCNG1, SORD, STIP1, CANX, ATP6V1D
combined_predtype_geno.Epi_Basal_1_T04_Cast_Day28	0.00633155	0.0135136	-1.94589	JUND, CALM2, UBC, S100A11, TACSTD2, DDX5, IFITM3, CEBPB, SFN, COQ10B, KLF4, CDKN1A
HALLMARK_PANCREAS_BETA_CELLS	0.00675249	0.0143407	-1.95497	SRP14, SPCS1, SRP9, SEC11A
E8p75_ap_Midline	0.00159901	0.00370894	-1.9614	TMEM59, BTG1, BSG, LAPTM4A, TMEM50A, SOX4, PSME2, HSD17B10, HMGN3, RCN2, ANXA5, IER3IP1, ARL4A, KRT19, RCN1, CUEDC2, REEP5, IGFBP5, PTPRD, SARS
NEPC_genes.v2	0.00257069	0.00583507	-1.96184	CPNE4, STEAP1, STEAP2, TUBB2B, KLK3, TMPRSS2, KLK2, CDKN2A, AR, NRCAM, PLP2, PROX1, CHGB, SCG3, NOL4, VGF, RDH11, AGBL4, LRRC26, ACPP
E6p5_exVE	0.00149585	0.00354541	-1.97438	ATP6V0B, CD63, DDT, DBI, SOD1, CYBA, CALM3, PEG10, CHCHD10, RNF181, TMEM160, SELENOP, AQP3, GLUL, CTSZ, RPN1, ATP6V1E1, MYO6
combined_predtype_geno.Epi_Luminal_2Psca_T03_Cast_Day14	0.000687007	0.00170362	-2.02887	EIF1, KRT18, SPINT2, CLIC1, EPCAM, CD9, TUBB4B, KRT8, RAC1, CYBA, CLDN3, S100A11, PTP4A2, ARL6IP5, CLDN7, CLDN4, TAGLN2, TACSTD2, TSPAN8, KRT19, AMD1, ARF6, TNFAIP2, HNRNPA0, CXADR, NUPR1
HALLMARK_REACTIVE_OXIGEN_SPECIES_PATHWAY	0.00140252	0.00334268	-2.04586	PRDX2, GPX4, NDUFB4, TXN, FTL, SOD1, PRDX4, NDUFA6, PRDX1, PRDX6, ATOX1, JUNB
E8p75_GutTube_DE_Liver	0.00106546	0.00258238	-2.07122	SMS, APEX1, NME4, LAGE3, DNPH1, FUNDC2, SMARCE1, FABP5, GUSB, IMP3, NMRAL1, METRN, CBX1, FLYWCH2, PPIE, MCM7, MAPRE2, NELFCD, RUVBL2, APIP, PDCD4, DDX39B, IFT27, RPA2, DTD1, PIGX, PRPF19, DEPTOR
E7p5_DE	0.000947111	0.00230858	-2.08175	EID1, KRT8, SIVA1, TMEM141, SSBP1, TPM1, SMS, STMN1, HSD17B10, BCAM, BTF3L4, PSIP1, SIX1, RAB25, GNAI2, POLR3K, CBX1, FOXA1, BAMBI
Basal_Org_1	0.000286223	0.000734147	-2.09471	HSPE1, HNRNPA1, EID1, HMGN1, GGCT, APEX1, C1QBP, BEX3, ATP1A1, DUT, CDK4, FBL, BCAM, ANXA5, FKBP1A, AMD1, CTNNAL1, GNL3, HES6, CUEDC2
HALLMARK_ADIPOGENESIS	2.14903e-05	6.18748e-05	-2.11701	COX6A1, COX8A, UQCR11, GPX4, UQCR10, COX7B, UBC, NDUFB7, UQCRQ, DDT, NDUFAB1, MDH2, CYC1, SOD1, NDUFA5, ECHS1, DHRS7, CHCHD10, SUCLG1, VEGFB, SCP2, NDUFS3, PRDX3, ECH1, CD151, UQCRC1, ARL4A, CDKN2C, GADD45A, APLP2, ETFB, MTCH2, REEP5, DECR1, GHITM, JAGN1, AK2, SDHB, ACADM, SORBS1, CMBL, PHYH, CMPK1
REACTOME_MITOTIC_M_M_G1_PHASES	2.30363e-05	6.58838e-05	-2.12472	PSMD8, PSMA2, PSMA7, PSMB5, PSMB1, NUDC, PSMA4, PSMB3, PSMB2, PSME1, PSMB6, PSME2, PSMC5, PSMD2, RPA3, PSMC1, PSMB4, RAD21, PSMB7, PSMC3, GMNN, PSMC4, PSMA5, PSMD13, PSMA6, PSMD9, PSMD6, PSMA1, PSMD3, SEC13, PPP2R1A, BUB3, SMC3, PSMD7
E7p5_exVE	0.000429553	0.00108399	-2.15305	ATP6V0B, UQCRQ, DDT, DBI, FTH1, PCBD1, TOMM5, CYBA, MPC2, TXNDC17, APRT, GCSH, AQP3, GLUL, CTSZ, ATP6V1E1, MYO6, VPS35
REACTOME_CHROMOSOME_MAINTENANCE	0.000287498	0.000734147	-2.15376	H2AFZ, NPM1, NHP2, UBE2I, RPA3, POLD2, HIST1H4C, RAD21, POLD4, RBBP7, TERF1, RUVBL1, RBBP4, SMC3, TERF2IP, RUVBL2, H2AFX, DKC1, RFC2, STAG3, MIS18A, RPA2, PCNA, RFC4, ITGB3BP, LMNB1, RFC5, LIG1, CENPP, RFC3, POLE2, PRIM2, STAG2, DNA2, HIST1H4H, POLA2, POLE, MIS18BP1, POLA1, CENPO, BRCA1
combined_predtype_geno.Epi_Basal_1_T09_Regen_Day14	0.00159943	0.00370894	-2.1613	JUN, IER2, FXYD3, BTG2, JUNB, DNAJB1, RSRP1, S100A10, EGR1, ZFP36, SFN
HALLMARK_UNFOLDED_PROTEIN_RESPONSE	6.56471e-05	0.000181694	-2.17192	SPCS1, EEF2, CALR, EIF4A1, NPM1, LSM4, PDIA6, HSP90B1, SERP1, SEC11A, BANF1, EIF4A2, NHP2, TUBB2A, YIF1A, HSPA5, XBP1, TSPYL2, IMP3, SPCS3, PAIP1, HERPUD1, ATP6V0D1, EXOSC4, NOP56, CKS1B, CEBPB, EIF4A3, SSR1, EIF2S1, LSM1, EXOSC1, EIF4EBP1, NFYB, H2AFX, KIF5B, POP4, TARS, DKC1, KHSRP, SRPRB, DNAJA4, ATF3, NOLC1, EXOSC5, DNAJB9, CEBPG
E8p75_ap_Mes	0.000503654	0.00126355	-2.1783	GPC6, SNRPN, ODC1, HNRNPDL, KHDRBS1, TUBB2B, NASP, MDK, ILF2, FKBP4, CDK2AP1, SRSF7, PSIP1, DACH1, SMARCE1, FABP5, BASP1, HMGA1, METRN, HNRNPR, SSRP1, NR2F2, SRSF1, PTPRS, H2AFY2, BRD3, CCDC34, SMARCC1, SAP30
E5p5_EPI	0.000173222	0.000458717	-2.17892	PARK7, PEBP1, IGFBP2, SIVA1, SNRPN, H2AFV, EIF1AX, SMS, TMEM238, PSME1, STMN1, MDK, PSME2, CDK2AP1, BAX, PSIP1, MARCKS, FUNDC2, PIGP, IFITM3, MKRN1
E8p75_GutTube_VE_Liver	0.00020256	0.000529866	-2.1955	PPDPF, AUTS2, STMN1, TSHZ2, ID2, SSBP4, PROX1, TCEAL8, TSEN34, PTOV1, POLR3K, SLC25A33, RNF187, SARNP, NRP1, UPF3B, BEX4, IVNS1ABP, CTNNBIP1, KLHDC2, PLA2G12A, TPST1, ANK2, BCL7A, YDJC, SAP30, MAPRE3, TCF3, EGFL7, CASP6, MYC
combined_predtype_geno.Epi_Basal_1_T00_intact	0.00121193	0.00292089	-2.227	IER2, FXYD3, JUNB, ATP1A1, GSN, HSPA1A, RSRP1, IGFBP5, GLUL
E4p5_EPI	0.000155908	0.000415433	-2.23183	PARK7, IGFBP2, POLR2I, SNRPN, PRDX1, SMS, PARP1, DPY30, DNAJC8, CHCHD10, GABARAPL2, DCTPP1, BAX, TRIM28, ENAH, MKRN1, TCEA3, CBX1, PDHB, ANP32A, SUMO3, TLE4, FN1, ETV5, EIF4EBP1, UBXN2A, IFITM2, EHMT2
E7p5_EPI	0.00010318	0.000278933	-2.30192	PPA1, HSPB1, CLDN3, PIN1, POLR1D, BEX3, CPNE3, DCTPP1, RSL1D1, ID2, CLDN4, TACSTD2, KRT19, GSTO1, HIGD1A, AK1, MKRN1, PERP, TOMM40, PCSK1N, AK2, TMEM54, LGALS1, LMO4, OXCT1, UBE2A, SFN, CDK2AP2, EIF4EBP1, CEBPZ, LYAR, EIF2S2, PPIF
combined_predtype_geno.Epi_Basal_1_T10_Regen_Day28	0.00020249	0.000529866	-2.31036	ACTG1, ACTB, DNAJA1, HSPB1, TPM1, SRSF3, BTG2, CLDN4, MYL12A, HSPA5, CSRP1, PERP, LRRC58, SFN, EMD, COQ10B, RHEB, ATF3, ID3
CIN70	0.000254592	0.000657952	-2.32147	H2AFZ, LSM4, NDUFAB1, CCT5, RAD21, ELAVL1, CKS2, MTCH2, ACTL6A, CMAS, MSH6, MCM7, H2AFX, DKC1, NXT1, PTTG1, PCNA, RFC4, EZH2, PRC1, ATAD2, GPI, NCAPG2
combined_predtype_geno.Epi_Basal_1_T08_Regen_Day7	0.000514387	0.00128298	-2.34414	MARCKSL1, DBI, BTG2, ATP1A1, ID2, RBP1, IGFBP5, PHLDA1, MAP1LC3A, S100A10, SFN
Secretory_alveoli_cell	0.000403344	0.00102387	-2.37439	SSR4, PRDX4, MPC2, NUCB2, ELOVL5, NUPR1, RAB18, MPC1, ISG20, FKBP11, SLC25A1, MSRB1, CLU
E8p75_gfp_Blood	6.07009e-05	0.000169095	-2.42465	PRDX2, UQCRQ, COX17, FTH1, TOMM5, ANP32B, NOP10, GLRX5, TMEM14C, NHP2, ARF5, SRM, BOLA3, PRDX3, REXO2, POP5, PRR13, FAM210B, PABPC4, RGS10, MPC1
luminal_2	4.45482e-06	1.36508e-05	-2.42736	SPINT2, TSTD1, EPCAM, CD9, KRT8, PRDX5, SMIM22, CLDN3, DCXR, FXYD3, PLPP2, S100A11, CHCHD10, TSPAN1, NANS, CLDN7, TACSTD2, ID1, TSPAN8, KRT19, PPP1R1B, GSTO1, ATP6AP2, CHPT1, ELF3, RAB25, FOXA1, RAB11FIP1, PHLDA1, BEX4, SPTSSA, LMO4, SLC12A2, CMAS
Basal_Org_3	1.62969e-05	4.75602e-05	-2.4361	CALM2, ANAPC11, ANP32B, BANF1, ARL6IP1, APEX1, C1QBP, BEX3, CACYBP, BCAM, CBX3, ANXA5, CCDC167, BCL7C, AHSA1, CBX5, ALYREF, CBX1, AHCY, AXIN2, ACTL6A, BUB3, AIDA, ARL4C, ANAPC15
HALLMARK_FATTY_ACID_METABOLISM	7.2673e-07	2.36187e-06	-2.44078	MIF, HSP90AA1, H2AFZ, ERP29, PCBD1, MDH2, ODC1, SMS, ECHS1, PSME1, APEX1, ECI1, PRDX6, LDHA, OSTC, MDH1, HSD17B10, SUCLG1, GRHPR, ECH1, ECI2, YWHAH, FASN, ELOVL5, NTHL1, DECR1, GLUL, PDHB, ACAA1, SDHA, LGALS1, HSPH1, RDH11, ACADM, PDHA1, S100A10, UROS, ACADVL, ALDH9A1, SDHD, IDH3G, FH, HADHB
HALLMARK_UV_RESPONSE_UP	2.36885e-06	7.41779e-06	-2.44947	BTG1, DNAJA1, EPCAM, AP2S1, TMBIM6, ATP6V1F, IGFBP2, PDAP1, BSG, POLR2H, BTG2, SLC25A4, JUNB, FOS, FKBP4, PSMC3, AMD1, EIF2S3, AQP3, PPP1R2, DNAJB1, EIF5, CLTB, RHOB, PTPRD, ACAA1, RPN1, CDC5L, STIP1, KLHDC3, CDC34, BTG3, POLE3, GRPEL1, GRINA, GCH1, H2AFX, NFKBIA, TARS, ATF3, PPIF, CEBPG, TAP1, TST, CASP3, HYAL2, PRKCD, DGAT1, PRKACA, RFC4, CYB5R1, PPT1, ALAS1, CNP, BID, PARP2, HNRNPU, HSPA13, PP…
E4p5_TE	1.01521e-05	3.02449e-05	-2.45239	MYL6, KRT18, CALM2, ACTB, MARCKSL1, EPCAM, KRT8, CLDN3, ARPC5, TPM1, SRI, S100A11, ARPC2, SUCLG1, CLDN7, CLDN4, TAGLN2, MYL12A, TACSTD2, TSPAN8, YWHAH, CSRP1, AQP3, EFHD2, AK2, LGALS1, PSAP
E7p5_Mes	8.48384e-06	2.54515e-05	-2.46558	HNRNPA1, MARCKSL1, SUMO1, SNRPN, EIF1AX, AUTS2, APEX1, NME4, PPP1CC, FAM162A, MARCKS, METTL9, SMARCE1, FABP5, SRSF10, CBX5, BASP1, HMGA1, CCDC88A, HNRNPR, CACHD1, RBBP4, CDC26, HMGB3, KLHDC2, PHF6, TFDP2, PAICS, H2AFX, SRSF1, MESP1, SMARCD1, MYEF2, BRD3, SMARCC1, SAP30, TCF3
PID_MYC_ACTIV_PATHWAY	1.99073e-05	5.77044e-05	-2.46732	GAPDH, NME2, HSP90AA1, EIF4A1, NPM1, ODC1, PEG10, LDHA, TAF10, HSPD1, CDK4, NME1, PRDX3, ID2, BAX, NCL, DDX18, RUVBL1, ACTL6A, UBTF, PDCD10, EIF2S1, SERPINI1, RUVBL2, TAF9, TAF12
E3p5_x	1.27844e-05	3.75651e-05	-2.50562	NPM1, PPA1, SSR2, CKB, NUDC, PRDX1, PIN1, PRMT1, APEX1, PARP1, C1QBP, PRDX6, DPY30, CACYBP, NME1, TRIM28, FABP5, RCN1, SOX2, PGAM1, DDX18, AGTRAP, LACTB2, FN1, TXNDC12, ETV5, TWISTNB, EIF4EBP1, IFITM2, KLF4, SAT1, SPP1, TET1, ID3
REACTOME_MITOTIC_G1_G1_S_PHASES	1.11461e-06	3.56843e-06	-2.50906	PSMD8, PSMA2, PSMA7, PSMB5, PSMB1, PSMA4, PSMB3, PSMB2, PSME1, PSMB6, PSME2, PSMC5, CDK4, PSMD2, RPA3, PSMC1, PSMB4, PSMB7, PSMC3, HDAC1, CDKN2A, PSMC4, CDKN2C, PSMA5, PSMD13, PSMA6, PSMD9, PSMD6, PSMA1, PSMD3, PPP2R1A, RBBP4, CKS1B, PSMD7, PSMB8, PSMD4, PSMA3, MCM7
REACTOME_APOPTOSIS	3.51026e-07	1.16737e-06	-2.55541	DYNLL1, PSMD8, PSMA2, CYCS, PSMA7, PSMB5, PSMB1, PSMA4, PSMB3, PSMB2, PSME1, PSMB6, PSME2, PSMC5, YWHAB, PSMD2, PSMC1, GSN, PSMB4, BAX, BAD, PSMB7, PSMC3, APPL1, PSMC4, PSMA5, PSMD13, BCAP31, PSMA6, PSMD9, PSMD6, PSMA1, PSMD3, VIM, HMGB2, BCL2, PSMD7, PSMB8, DBNL, PSMD4, PSMA3, SPTAN1, HIST1H1C
REACTOME_EXTENSION_OF_TELOMERES	3.47402e-05	9.80497e-05	-2.59861	NHP2, RPA3, POLD2, POLD4, RUVBL1, RUVBL2, DKC1, RFC2, RPA2, PCNA, RFC4, RFC5, LIG1, RFC3, POLE2, PRIM2, DNA2, POLA2, POLE, POLA1
E7p5_ParE	3.24573e-06	1.009e-05	-2.62203	COX6A1, CALR, BTG1, CD9, ERP29, B2M, PDIA6, HSP90B1, KDELR2, FXYD3, TMED10, TMED9, LRPAP1, P4HB, OSTC, TMED2, RCN2, ANXA5, TMEM160, HSPA5, RCN1, PDIA3, REEP5
combined_predtype_geno.Epi_Luminal_2Psca_T02_Cast_Day7	2.2511e-06	7.10089e-06	-2.6555	SPINT2, EPCAM, CD9, B2M, KRT8, PRDX5, BRI3, CYBA, TSPO, CLDN3, DCXR, FXYD3, S100A11, TSPAN1, FOS, CLDN7, TACSTD2, ID1, TSPAN8, KRT19, PPP1R1B, HSPA1A, RAB25, HES1, NUPR1, PHLDA1, BEX4, LMO4, SLC12A2
E8p75_GutTube_VE_Colon	6.03636e-06	1.82366e-05	-2.68935	POLR2K, TSPO, IER2, PSME1, BTG2, FKBP3, PSME2, LDHB, JUNB, HOXA10, MEA1, BAX, ARL4A, PLP2, COMMD3, PAIP2, CUEDC2, PNRC1, HES1, TRAPPC6A, AXIN2, PHLDA1, PPP1CB, TNFRSF19, HDAC3, ASPSCR1, RAC3, TPGS1, SDC1
REACTOME_TELOMERE_MAINTENANCE	1.09435e-05	3.23775e-05	-2.6918	H2AFZ, NHP2, RPA3, POLD2, HIST1H4C, POLD4, TERF1, RUVBL1, TERF2IP, RUVBL2, H2AFX, DKC1, RFC2, RPA2, PCNA, RFC4, RFC5, LIG1, RFC3, POLE2, PRIM2, DNA2, HIST1H4H, POLA2, POLE, POLA1
Cao2019Embryo_epi_EpidermisTrajectory_7_of_8	2.15438e-06	6.84615e-06	-2.69317	SNRPD2, COX4I1, MARCKSL1, PSMA2, TUBB4B, POLR2K, COPS6, PSME1, C1QBP, SSNA1, SH3BGRL3, HSPD1, ARL1, PCBP1, PSMC4, RAB4A, SEPHS2, SLC39A3, SDHB, CD2BP2, SSRP1, EMD, COQ10B, ACTN4, SF3A3
combined_predtype_geno.Epi_Luminal_2Psca_T04_Cast_Day28	6.34208e-07	2.07691e-06	-2.7074	KRT18, NDUFA4, JUND, SPINT2, CLIC1, EPCAM, KRT8, CD81, CYBA, TSPO, CLDN3, SOX4, S100A11, FOS, CLDN7, TAGLN2, TACSTD2, ID1, TSPAN8, KRT19, PPP1R1B, APLP2, IFITM3, BASP1, GNAI2, CXADR, NUPR1, S100A10, SLC12A2, PSMB8, LRRC26
Erythroblast	8.20852e-07	2.64771e-06	-2.71846	UBB, PRDX2, NDUFA7, PDCD5, HSPB1, ARF5, DPY30, BEX3, CHCHD10, MDK, LDHB, CPE, RNF181, GAMT, CD151, FKBP1A, LSR, VDAC3, MED10, MKRN1, UBE2L3, BEX4, BUB3, ERGIC3, FAM210B, HMGB3, ADH5, BEX2, TXNDC12, TCEAL9, TUBA1C, GMPR, DNPEP, MED19, UCP2
E4p5_PrE	3.10174e-07	1.03957e-06	-2.73713	ATP6V0B, CALR, ERP29, FTH1, CST3, PCBD1, PDIA6, HSP90B1, SERP1, SELENOK, SSR3, RAB11A, ITM2B, SELENOS, SLC25A4, MANF, LRPAP1, P4HB, OSTC, VAMP8, SNX3, HSPA5, DNAJB11, PDIA3, REEP5, SDF2L1, CTSZ, SURF4
basal	4.79385e-06	1.45855e-05	-2.75809	NDUFA11, BSG, HMGN1, HSPB1, TPM1, IER2, FXYD3, STMN1, BTG2, ATP1A1, CPE, BCAM, CLDN4, MYL12A, HRAS, DNAJB1, PERP, GLUL, HMGB2, PHLDA1, MAP1LC3A, NFIX
luminal_3	4.55011e-08	1.58699e-07	-2.77712	ATP6V0B, UQCRB, GAPDH, NDUFA4, PRDX2, COX5A, TPI1, SPINT2, EPCAM, CD9, CYCS, UQCRFS1, ARL6IP1, CLDN3, OCIAD2, SOX4, LDHA, CHCHD10, LDHB, ATP1A1, NCALD, TMBIM4, PCBP1, ID2, CLDN7, APLP2, RCN1, PGAM1, PGRMC1, BEX4, BCL2, ARF3, ATP6V1E1, ATP6V1D
Urothelium	1.02354e-16	5.77762e-16	-2.79447	EEF1A1, PFDN5, PPDPF, PPIA, KRT18, OST4, TOMM7, TPT1, PEBP1, UQCR10, EEF2, SPINT2, EEF1B2, UBC, TMEM59, EPCAM, CD9, COX7A2L, SF3B6, TMBIM6, KRT8, IGFBP2, PRDX5, PET100, JUN, COPS9, MYL12B, SMIM22, SOD1, HEBP2, LAPTM4A, EIF3F, HSPB1, EIF4A2, ARF1, TMEM238, DCXR, OCIAD2, FXYD3, RAB11A, ITM2B, ECI1, TMEM134, CYB5A, PLPP2, ARPC1A, S100A11, HINT2, BTG2, ARPC2, MIEN1, H2AFJ, CHMP5, ARPC5L, CSTB, AP1M2,…
E6p5_EPI	4.07399e-07	1.34442e-06	-2.80421	EPCAM, IGFBP2, SUMO1, SIVA1, SNRPN, H2AFV, EIF1AX, DEK, SMS, STMN1, APEX1, NME4, TUBA1A, SOX4, NASP, UBE2I, DCTPP1, DUT, CADM1, PSIP1, MARCKS, FUNDC2, FABP5, PAIP2, HMGA1, GNAI2, CBX1, ANP32A, CDC26, KLHDC2, PHF6, PAICS, IFITM2, SMARCD1, MYEF2, BRD3, LYAR, SMARCC1, SAP30
combined_predtype_geno.Epi_Luminal_2Psca_T08_Regen_Day7	2.75611e-07	9.31e-07	-2.84353	NDUFA4, SPINT2, EPCAM, CD9, B2M, KRT8, PRDX5, SEC11C, BRI3, CYBA, CLDN3, DCXR, FXYD3, S100A11, PTP4A2, TSPAN1, CLDN7, TACSTD2, ID1, TSPAN8, KRT19, PPP1R1B, HSPA1A, ATP6AP2, NUPR1, PHLDA1, PDLIM1, S100A10, SPTSSA, LMO4, SLC12A2
E8p75_GutTube_DE_Thyroid	1.52841e-07	5.20387e-07	-2.84628	H3F3A, GNAS, MARCKSL1, COX7A2L, SELENOW, CIRBP, CLDN3, TMEM50A, SH3BGRL3, PAFAH1B3, TBX3, BCAM, NRXN3, FAAP20, ID1, CAPNS1, ATXN7L3B, BASP1, PPP1R2, PFN2, IGFBP5, BAMBI, CSRP2, BCL2, WLS, DDAH2, YPEL3, NREP, DNPEP, H2AFY2, NUAK1, MEST, TXNIP, CYSTM1, ID3
Alveolar_type_II_cell	8.9182e-10	3.60935e-09	-2.91843	JUND, ATP6V1G1, GPX4, SPINT2, TMEM59, PTMS, CD9, TMBIM6, MYL12B, BRI3, BSG, ARL6IP1, TSPO, CLDN3, MTCH1, DCXR, RABAC1, SELENOS, S100A11, CHCHD10, H2AFJ, ATP1A1, BCAM, SCP2, RAMP1, CADM1, NPC2, ID2, VAMP8, TAGLN2, EMP2, NUCB2, SELENOP, APLP2, FABP5, CSRP1, IAH1, FASN, APP, RSRP1, MXD4, HERPUD1, NUPR1, PHLDA1, PDLIM1, MAP1LC3A, NRP1, BEX4, EIF4H, CYB5R3, DEGS1, CD74, BEX2, LAMP2, CDK2AP2, EXOSC7, T…
E3p5_TE	8.63406e-08	2.96321e-07	-2.93591	MYL6, SERF2, KRT18, GPX4, MARCKSL1, EPCAM, KRT8, PFN1, ARPC5, TPM1, S100A11, CSTB, ID2, VAMP8, CLDN7, CLDN4, TAGLN2, RALBP1, TSPAN8, WNK2, ELF3, CSRP1, BNIP3, PERP, SNX1, EFHD2, LGALS1, PSAP, SORD, S100A10
combined_predtype_geno.Epi_Luminal_1_T03_Cast_Day14	2.33116e-08	8.26503e-08	-2.9384	ACTG1, KRT18, OST4, CFL1, SPINT2, CLIC1, ACTB, EPCAM, TUBB4B, KRT8, PFN1, CLDN3, TUBB2A, GNG5, CHCHD10, MIEN1, TSPAN1, ARL6IP5, CLDN7, CLDN4, TAGLN2, MARCKS, TSPAN8, KRT19, AMD1
E8p75_gfp_Midline	7.96737e-08	2.75645e-07	-2.96821	BTG1, COPE, CKB, HSBP1, LAPTM4A, TSPO, EIF4A2, TMED9, CHMP5, PSME2, HMGN3, RCN2, ANXA5, IER3IP1, HDAC1, ARL4A, KRT19, CAPNS1, MAGED2, RCN1, APP, PERP, CUEDC2, REEP5, IGFBP5, FOXA1, PTPRD
E6p5_emVE	1.749e-08	6.25266e-08	-2.9852	MYL6, KRT18, SPINT2, GABARAP, KRT8, MYL12B, SEC11A, SELENOK, LAPTM4A, TPM1, ITM2B, LRPAP1, LDHB, TECR, VAMP8, CDKN2A, RAB4A, COMMD3, CSRP1, TMEM9, RBP1, EBP, TCEA3, CSRP2, S100A10, HMGB3, ABRACL, LAPTM4B, RAB18, BEX2, DDAH2, TXNDC12, TALDO1, LCP1, SGCE, MEST, HCFC1R1
combined_predtype_geno.Epi_Basal_1_T03_Cast_Day14	1.01367e-08	3.71679e-08	-2.99588	ACTG1, EIF1, KRT18, CFL1, ACTB, RAN, EPCAM, CD9, TUBB4B, EIF4A1, KRT8, PFN1, TPM1, S100A11, ARPC2, ARL6IP5, CLDN4, EIF5A, TAGLN2, MYL12A, TACSTD2, KRT19, AMD1, CSRP1, NCL, EIF6, ARF6
HALLMARK_E2F_TARGETS	2.73598e-11	1.16211e-10	-3.06943	RAN, H2AFZ, SNRPB, NAP1L1, UBE2S, PRDX4, RANBP1, DEK, PA2G4, STMN1, NASP, DCTPP1, DUT, CDK4, POP7, NAA38, NME1, RPA3, POLD2, RAD21, PSIP1, CDKN2A, CDKN2C, POLE4, USP1, RBBP7, CBX5, CKS2, SRSF2, DNMT1, AK2, NOP56, HMGB2, RFC1, XRCC6, CKS1B, SMC3, SLBP, GSPT1, EXOSC8, KIF22, SSRP1, TBRG4, ILF3, TMPO, EIF2S1, HNRNPD, MCM7, SMC6, PAICS, SYNCRIP, H2AFX, LBR, SRSF1, RFC2, LYAR, RAD51C, RPA2, CCP110, CD…
E7p5_emVE	1.403e-08	5.05787e-08	-3.09766	KRT18, SPINT2, TMEM59, CLIC1, EPCAM, CST3, IGFBP2, MYL12B, METTL26, RAB11A, ITM2B, CSTB, TECR, NPC2, GSN, VAMP8, CLDN7, TEX264, CDKN2A, RNH1, BCAP31, RAB4A, SELENOP, PLP2, COMMD3, CSRP1, TMEM9, RBP1, EBP, S100A10, LIMA1, SLC39A4, LAPTM4B, BEX2, DDAH2
combined_predtype_geno.Epi_Luminal_3Foxi1_T10_Regen_Day28	1.13112e-08	4.1123e-08	-3.10155	NDUFA13, ATP6V0B, UBB, UQCRB, COX8A, NDUFA4, COX6C, COX5A, TPI1, NDUFC2, FTH1, UQCRFS1, LDHA, CHCHD10, LDHB, NCALD, TMBIM4, ISCU, FKBP1A, ARL4A, APLP2, APP, ELOVL5, PGAM1, PGRMC1, KCNMA1, GADD45G, ATP6V1E1, ATP6V1D
combined_predtype_geno.Epi_Luminal_1_T02_Cast_Day7	3.95874e-08	1.39205e-07	-3.15197	SEC61B, OST4, SEC61G, NDUFA1, B2M, PDIA6, KRTCAP2, DCXR, PRDX6, MIEN1, H2AFJ, TSPAN1, FOS, BRD2, HSPA5, HSPA1A, NDUFV3, HERPUD1
Stromal_cell	4.24258e-14	2.11635e-13	-3.15494	GNAS, MYL6, SERF2, CD63, JUND, PPIB, TMEM59, CALR, PTMS, KDELR1, SELENOW, HSP90B1, CD81, SEC11A, RAC1, NENF, LAPTM4A, SEC62, TMEM50A, NPDC1, ATRAID, S100A13, RABAC1, SSR3, ITM2B, TUBA1A, CYB5A, S100A11, TMED9, P4HB, TMED2, RER1, TSHZ2, RHOC, ARL1, VKORC1, GSN, ANXA5, SMOC2, CD164, MARCKS, ARF4, CAPNS1, SELENOP, XBP1, NFIB, ATP6AP1, APLP2, TCF4, MAGED2, RCN1, IFITM3, CD47, LGALS3BP, APP, SDC2, RSR…
combined_predtype_geno.Epi_Luminal_2Psca_T10_Regen_Day28	1.9503e-09	7.53764e-09	-3.17965	UBB, SPINT2, EPCAM, CD9, B2M, KRT8, CST3, PRDX5, CYBA, HSPB1, TSPO, CLDN3, DCXR, RAB11A, S100A11, TSPAN1, CLDN7, TACSTD2, TSPAN8, KRT19, RNH1, PPP1R1B, HSPA1A, GSTO1, ATP6AP2, ELF3, DNAJB1, RAB25, NUPR1, PHLDA1, PDLIM1, S100A10, SLC12A2
E5p5_VE	1.62703e-09	6.46294e-09	-3.19241	CD63, ATP6V1G1, CALR, ERP29, KDELR1, PCBD1, MYDGF, PDIA6, HSP90B1, SERP1, BSG, HSPB1, ARPC5, ARF1, SSR3, RAB11A, TMED10, SELENOS, TMED9, LRPAP1, P4HB, CDC42, TMED2, RAB14, TMEM256, IER3IP1, HSPA5, ARF4, TRAM1, RBBP7, PRKCSH, SURF4, RPN1, CKAP4, RPN2, CTNNBIP1, SSR1, FRMD4A, GNAI3, TXNDC12
E8p75_gfp_GermCells	1.6762e-09	6.59717e-09	-3.1935	OST4, TOMM7, NDUFA11, NDUFS6, NDUFA7, ATP6V1F, CHMP2A, NUDC, NDUFA6, HSPB1, PSME1, PARP1, PAM16, TIMM8B, CHCHD10, H2AFJ, MEA1, BAX, TMEM256, SSBP4, IMPDH2, CISD1, BCL7C, GADD45A, IFITM3, MKRN1, SOX2, PHLDA2, PTGES2, LGALS1
combined_predtype_geno.Epi_Luminal_2Psca_T00_intact	2.61501e-09	9.92777e-09	-3.19513	NDUFA4, NDUFC2, SPINT2, EPCAM, CD9, B2M, KRT8, CST3, PRDX5, SEC11C, BRI3, CD81, CYBA, CLDN3, DCXR, FXYD3, S100A11, PTP4A2, TSPAN1, ATP1A1, CLDN7, TACSTD2, ID1, TSPAN8, KRT19, PPP1R1B, HSPA1A, ATP6AP2
REACTOME_REGULATION_OF_MITOTIC_CELL_CYCLE	1.99837e-09	7.65448e-09	-3.25509	PSMD8, ANAPC11, PSMA2, PSMA7, PSMB5, PSMB1, PSMA4, PSMB3, PSMB2, PSME1, PSMB6, PSME2, PSMC5, PSMD2, PSMC1, PSMB4, PSMB7, PSMC3, PSMC4, PSMA5, PSMD13, PSMA6, PSMD9, PSMD6, PSMA1, PSMD3, CDC26, BUB3, PSMD7, PSMB8, PSMD4, PSMA3
REACTOME_SIGNALING_BY_WNT	6.20706e-09	2.33581e-08	-3.27239	PSMD8, PSMA2, PSMA7, PSMB5, PSMB1, PSMA4, PSMB3, PSMB2, PSME1, PSMB6, PSME2, PSMC5, PSMD2, PSMC1, PSMB4, PSMB7, PSMC3, PSMC4, PSMA5, PSMD13, PSMA6, PSMD9, PSMD6, PSMA1, PSMD3, PPP2R1A, PSMD7, PSMB8, PSMD4, PSMA3
HALLMARK_DNA_REPAIR	6.07106e-13	2.83096e-12	-3.27276	EDF1, GPX4, DAD1, GUK1, COX17, VPS28, POLR2J, POLR2I, POLR2K, ARL6IP1, RBX1, GTF2A2, POLR2H, EIF1B, NME4, APRT, POLR1D, MPG, TAF10, NME3, TMED2, DUT, BCAM, NME1, RPA3, SURF1, GTF2H5, POLR2F, IMPDH2, POLR2E, POLE4, BCAP31, ADRM1, POLD4, POLR2G, AK1, SDCBP, SUPT4H1, POLR3GL, UPF3B, NT5C, POLR2A, CETN2, NCBP2, SSRP1, TSG101, ERCC1, HPRT1, DGUOK, ZNRD1, NUDT9, TAF9, TAF12, SF3A3, SEC61A1, POLR1C, XPC…
combined_predtype_geno.Epi_Luminal_1_T04_Cast_Day28	8.20837e-09	3.06208e-08	-3.29076	PFDN5, KRT18, JUND, SPINT2, EPCAM, KRT8, CD81, CYBA, EIF3F, TSPO, CLDN3, PSME1, S100A11, CHCHD10, FOS, CLDN7, CLDN4, TACSTD2, ID1, TSPAN8, KRT19, EIF3H, BASP1, CXADR, NUPR1, BEX4, SLC12A2, PSMB8, LRRC26, CD74, USE1, CRIP2
combined_predtype_geno.Epi_Luminal_1_T01_Cast_Day1	8.30109e-09	3.06997e-08	-3.34437	UBB, KRT18, SEC61B, SSR4, NDUFA1, B2M, CST3, PDIA6, CLDN3, KRTCAP2, DCXR, PRDX6, H2AFJ, TSPAN1, TMBIM4, KRT19, COMT, NDUFV3
combined_predtype_geno.Epi_Luminal_2Psca_T07_Regen_Day3	4.87712e-10	1.99265e-09	-3.34467	NDUFA4, PEBP1, NDUFC2, SPINT2, CLIC1, EPCAM, CD9, PPP1R14B, PRDX5, SEC11C, CD81, BSG, CYBA, CLDN3, AKR1A1, DCXR, FXYD3, PSME1, S100A11, TSPAN1, FAM162A, CLDN7, TSPAN8, KRT19, RNH1, PPP1R1B, ATP6AP2, RAB25, NUPR1, SPTSSA, LMO4, SLC12A2, CMAS
REACTOME_APC_C_CDH1_MEDIATED_DEGRADATION_OF_CDC20_AND_OTHER_APC_C_CDH1_TARGETED_PROTEINS_IN_LATE_MITOSIS_EARLY_G1	1.69516e-09	6.61113e-09	-3.37304	PSMD8, ANAPC11, PSMA2, PSMA7, PSMB5, PSMB1, PSMA4, PSMB3, PSMB2, PSME1, PSMB6, PSME2, PSMC5, PSMD2, PSMC1, PSMB4, PSMB7, PSMC3, PSMC4, PSMA5, PSMD13, PSMA6, PSMD9, PSMD6, PSMA1, PSMD3, CDC26, PSMD7, PSMB8, PSMD4, PSMA3
Decidual_stromal_cell	4.86795e-14	2.4004e-13	-3.41749	ATP6V0B, CD63, SPCS1, TPI1, PSMD8, FTH1, B2M, CHMP2A, RAC1, PRDX1, HSPB1, DRAP1, AKR1A1, TMED10, CYB5A, CHCHD10, P4HB, CSTB, CPE, RHOC, FAM162A, RAMP1, VAMP8, UCHL1, TAGLN2, ARHGDIA, MYL12A, CD151, HSPA5, RRAGA, ARL4A, RNH1, BCAP31, SELENOP, RHOA, GADD45A, CNIH4, FABP5, CSRP1, LGALS3BP, BNIP3, QPCT, SNX1, PGRMC1, TNFAIP2, PRR13, CTSZ, COPS3, PSAP, GADD45G, PDLIM1, GADD45B, PLPP1, SPTSSA, CYB5R3, …
REACTOME_APC_C_CDC20_MEDIATED_DEGRADATION_OF_MITOTIC_PROTEINS	1.19927e-10	4.947e-10	-3.42501	PSMD8, ANAPC11, PSMA2, PSMA7, PSMB5, PSMB1, PSMA4, PSMB3, PSMB2, PSME1, PSMB6, PSME2, PSMC5, PSMD2, PSMC1, PSMB4, PSMB7, PSMC3, PSMC4, PSMA5, PSMD13, PSMA6, PSMD9, PSMD6, PSMA1, PSMD3, CDC26, BUB3, PSMD7, PSMB8, PSMD4, PSMA3
combined_predtype_geno.Epi_Luminal_1_T00_intact	3.77135e-11	1.58619e-10	-3.46013	SEC61B, SEC61G, SSR4, PPIB, CALR, UQCRQ, SRP9, NDUFA1, B2M, PDIA6, HSP90B1, SEC11C, SERP1, KRTCAP2, PRDX6, MANF, H2AFJ, P4HB, TSPAN1, TMEM160, IER3IP1, HSPA5, HSPA1A, NKX3-1, NDUFV3, RCN1, PDIA3, SDF2L1, HERPUD1, SARS, HSPH1
E7p5_Midline	1.07878e-09	4.3252e-09	-3.48505	H3F3A, TOMM7, NUDC, H2AFV, TUBA1A, CADM1, ARL3, MORN2, IFT22, CFAP36, ARL4A, VBP1, ELOF1, RFX3, TCTEX1D2, IFT57, CTHRC1, CYB561, CETN2, LARP7, CRIP2, DNAJC12, NREP, CCDC34, IFT27, MED31, IFT74, DALRD3, NDRG1, MLF1, DDIT4, TMEM107, B9D1
E8p75_GutTube_VE_Pancreas	1.09666e-11	4.80069e-11	-3.51134	KRT18, SPINT2, TMEM59, CLIC1, EPCAM, KRT8, CST3, CD81, BSG, NENF, LAPTM4A, PRDX4, TMED4, ECHS1, OCIAD2, TUBB2B, S100A11, TECR, HSPB11, CLDN4, ENO1, CD320, CD151, ATP6AP2, PIGP, RBBP7, BNIP3, EMC10, PGAM1, RAB25, RNF5, RHOB, LEPROT, SDCBP, ANKRD37, S100A10, ERGIC3, ARL4C
E8p75_ap_YsE	1.97373e-11	8.55283e-11	-3.51324	MYL6, CD63, KRT18, SPINT2, DAD1, EPCAM, CD9, DBI, KRT8, CST3, PCBD1, MYL12B, SSR2, CYBA, RAB11A, ITM2B, CYB5A, S100A11, PEG10, LRPAP1, CSTB, VKORC1, TMPRSS2, VAMP8, CLDN7, TAGLN2, CDKN2A, GCSH, RBP1, GLUL, CTSZ
Endothelial_cell	1.01206e-17	6.03016e-17	-3.5248	ACTG1, GNAS, MYL6, PPIA, ARPC3, TMEM59, PTMS, CALM1, YWHAQ, CD9, TMBIM6, B2M, SELENOW, GNB2, JUN, MYL12B, CD81, CHMP2A, SELENOK, RAC1, LAPTM4A, HSPB1, ARF1, NDUFA8, TMEM50A, IER2, S100A13, RABAC1, RAB11A, PSME1, ITM2B, SRI, TMED10, EIF4G2, PSME2, ATOX1, RHOC, BCAM, YWHAB, ARL6IP5, ANXA5, SNX3, TAGLN2, RAB14, ARHGDIA, MYL12A, CD151, FKBP1A, ID1, RAB5C, DDX5, CAPNS1, SELENOP, RHOA, NFIB, APLP2, FAB…
E8p75_YsE	8.69651e-11	3.62214e-10	-3.57363	ATP6V0B, UQCR11, COX5A, GPX4, UQCR10, TOMM20, UQCRQ, DDT, DBI, PCBD1, TOMM5, CYBA, TXNDC17, APRT, CHCHD10, CSTB, CIB1, SNX3, SELENOP, GCSH, AQP3, PHLDA2, CTSZ
REACTOME_REGULATION_OF_APOPTOSIS	2.01732e-11	8.65431e-11	-3.6745	PSMD8, PSMA2, PSMA7, PSMB5, PSMB1, PSMA4, PSMB3, PSMB2, PSME1, PSMB6, PSME2, PSMC5, PSMD2, PSMC1, PSMB4, PSMB7, PSMC3, APPL1, PSMC4, PSMA5, PSMD13, PSMA6, PSMD9, PSMD6, PSMA1, PSMD3, PSMD7, PSMB8, PSMD4, PSMA3
REACTOME_P53_DEPENDENT_G1_DNA_DAMAGE_RESPONSE	7.84581e-12	3.46995e-11	-3.73222	PSMD8, PSMA2, PSMA7, PSMB5, PSMB1, PSMA4, PSMB3, PSMB2, PSME1, PSMB6, PSME2, PSMC5, PSMD2, PSMC1, PSMB4, PSMB7, PSMC3, PSMC4, PSMA5, PSMD13, PSMA6, PSMD9, PSMD6, PSMA1, PSMD3, PSMD7, PSMB8, PSMD4, PSMA3
NK_cell	4.71481e-15	2.40792e-14	-3.75736	EEF1A1, ACTG1, MYL6, PPIA, ARPC3, CFL1, SUB1, EEF2, CLIC1, BTG1, ACTB, H2AFZ, TMBIM6, B2M, PFN1, MYL12B, CYBA, TSPO, ARPC5, PSME1, SRI, S100A11, ARPC2, SH3BGRL3, PSME2, CDC42, JUNB, SARAF, ARL6IP5, PPP1CA, ID2, SRSF5, MYL12A, DDX5, CORO1B, CD47, HNRNPF, REEP5, PNRC1, CAPZB, GNAI2, PRR13, SDCBP, EFHD2, LGALS1, HMGB2, SLC3A2, S100A10, ABRACL, PSMB8, UBE2B, OSTF1
combined_predtype_geno.Epi_Luminal_2Psca_T05_Regen_Day1	6.87262e-13	3.17027e-12	-3.76283	YBX1, KRT18, NDUFA4, COX5A, PEBP1, TPI1, SPINT2, CLIC1, RAN, EPCAM, CD9, KRT8, PRDX5, CD81, CYBA, PRDX1, TSPO, CLDN3, RANBP1, S100A11, CHCHD10, TSPAN1, NME1, CLDN7, TAGLN2, TACSTD2, ID1, TSPAN8, KRT19, RNH1, PPP1R1B, IFITM3, RAB25, NUPR1, PDLIM1, BEX4, S100A10, SLC12A2
SCLC-A	1.02221e-13	4.92729e-13	-3.78385	EIF1, OAZ1, COX6A1, COX8A, UQCR11, EPCAM, AP2S1, COX17, SYT1, NDUFAB1, SEC11C, RIMS2, GLRX5, ARL6IP1, NDUFA5, HINT2, MIEN1, NDUFS7, BAD, TIMM17B, PLEKHJ1, CYP51A1, PLP2, TPD52, DNALI1, SCG3, PCMT1, SERGEF, HES6, CERS4, EBP, NOL4, ZNHIT3, WSB2, DYNLT3, RAB3IP, TMEM61, CNTNAP2, PSMG1, GCH1
REACTOME_P53_INDEPENDENT_G1_S_DNA_DAMAGE_CHECKPOINT	4.28167e-12	1.93351e-11	-3.79417	PSMD8, PSMA2, PSMA7, PSMB5, PSMB1, PSMA4, PSMB3, PSMB2, PSME1, PSMB6, PSME2, PSMC5, PSMD2, PSMC1, PSMB4, PSMB7, PSMC3, PSMC4, PSMA5, PSMD13, PSMA6, PSMD9, PSMD6, PSMA1, PSMD3, PSMD7, PSMB8, PSMD4, PSMA3
combined_predtype_geno.Epi_Luminal_2Psca_T09_Regen_Day14	9.57427e-14	4.66746e-13	-3.82347	TPT1, SPINT2, EPCAM, CD9, B2M, CST3, PRDX5, JUN, SEC11C, BRI3, CD81, CYBA, HSPB1, TSPO, CLDN3, DCXR, RABAC1, FXYD3, CYB5A, S100A11, TSPAN1, FOS, VAMP8, CLDN7, TACSTD2, ID1, NUCB2, TSPAN8, KRT19, PPP1R1B, HSPA1A, ATP6AP2
combined_predtype_geno.Epi_Luminal_3Foxi1_T04_Cast_Day28	6.5142e-12	2.91103e-11	-3.83023	ATP6V0B, UQCRB, COX7A2, NDUFA4, COX5A, ATP6V1G1, TPI1, NDUFB7, FTH1, CD81, CYBA, CYB5A, S100A11, CHCHD10, LDHB, TMBIM4, CLDN7, ATP6AP2, APLP2, CD47, PGRMC1, GNAI2, CXADR, NUPR1, ARF3, ATP6V1E1
Mast_cell	1.24275e-16	6.92391e-16	-3.84845	H3F3B, CD63, ARPC3, JUND, CFL1, SUB1, CALM2, GABARAP, PTMS, HSP90AA1, CLIC1, SLC25A5, DNAJA1, HSPA8, JUN, COPS9, CD81, RAC1, TMEM50A, IER2, HNRNPDL, ITM2B, NME4, SELENOS, LDHA, ARPC2, SH3BGRL3, JUNB, YWHAB, ID2, TAGLN2, IER3IP1, HSPA5, HNRNPM, DDX5, RNH1, BASP1, DNAJB1, EIF5, RSRP1, REEP5, PNRC1, CAPZB, VIM, HES1, AK2, LGALS1, SDF4, SLC3A2
REACTOME_AUTODEGRADATION_OF_THE_E3_UBIQUITIN_LIGASE_COP1	1.14961e-12	5.24663e-12	-3.85627	PSMD8, PSMA2, PSMA7, PSMB5, PSMB1, PSMA4, PSMB3, PSMB2, PSME1, PSMB6, PSME2, PSMC5, PSMD2, PSMC1, PSMB4, PSMB7, PSMC3, PSMC4, PSMA5, PSMD13, PSMA6, PSMD9, PSMD6, PSMA1, PSMD3, PSMD7, PSMB8, PSMD4, PSMA3
Endothelial_Cell	2.84635e-19	1.74441e-18	-3.86299	EIF1, H3F3B, JUND, TPT1, CLTA, UBC, CALR, CALM1, MARCKSL1, DNAJA1, TMBIM6, FTH1, B2M, HSPA8, GNB2, JUN, HSP90B1, CD81, SELENOK, RAC1, SOD1, CYBA, ARPC5, IER2, S100A13, ELOC, PSME1, ITM2B, BTG2, CSTB, JUNB, ATP1A1, SARAF, ZFAS1, FOS, HNRNPAB, PCBP1, ID2, ANXA5, TAGLN2, SRSF5, CD164, RAB5C, DDX5, SELENOP, HSPA1A, RHOA, IFITM3, CD47, LGALS3BP, DNAJB1, APP, EIF5, PDIA3, SERTAD1, PNRC1, SRSF2, RHOB, G…
combined_predtype_geno.Epi_Luminal_3Foxi1_T00_intact	1.84713e-14	9.32259e-14	-3.89507	ATP6V0B, COX6A1, SERF2, UQCRB, COX8A, COX7A2, UQCR11, NDUFA4, COX6C, PRDX2, COX5A, COX7C, UQCR10, TPI1, CYCS, NDUFA1, FTH1, UQCRFS1, NDUFC1, SOX4, LDHA, CHCHD10, TSPAN1, LDHB, NCALD, TMBIM4, ISCU, FKBP1A, APLP2, PGAM1, PGRMC1, KCNMA1
combined_predtype_geno.Epi_Luminal_1_T10_Regen_Day28	4.45975e-13	2.10245e-12	-3.92612	UBB, SEC61B, SEC61G, SSR4, PPIB, CALR, SRP9, NDUFA1, B2M, PDIA6, HSP90B1, SEC11C, KRTCAP2, PRDX6, MANF, H2AFJ, TSPAN1, TMEM160, HSPA5, HSPA1A, NKX3-1, NDUFV3, SDF2L1, HERPUD1, HSPH1
Stomach_epithelial_cell	2.64768e-26	2.10344e-25	-3.92924	ACTG1, PPDPF, COX6B1, COX6A1, UQCRB, NDUFS5, COX8A, KRT18, ARPC3, COX5A, SEC61G, UQCR10, SPINT2, PPIB, CALM1, SLC25A5, CYCS, TMBIM6, VDAC2, DBI, KRT8, SMDT1, PPA1, SEC11C, BRI3, SMIM22, BSG, NDUFS8, PRDX1, TMEM14C, METTL26, TSPO, TPM1, TMED4, TMEM238, OCIAD2, FMC1, FXYD3, RAB11A, SRI, TFF1, ECI1, HSD17B12, GNG5, CYB5A, PLPP2, S100A11, HINT2, ARPC2, H2AFJ, P4HB, TSPAN1, AP1M2, TMEM205, PAFAH1B3, B…
combined_predtype_geno.Epi_Basal_1_T07_Regen_Day3	2.98274e-13	1.42177e-12	-3.99512	ACTG1, EEF1G, HNRNPA1, EEF2, EEF1B2, SLC25A5, NPM1, DBI, BSG, EIF3F, ITM2B, BTG2, EIF3E, ATP1A1, ID2, HRAS, FABP5, IFITM3, EIF3H, PERP, RBP1, IGFBP5, PHLDA1, MAP1LC3A
combined_predtype_geno.Epi_Luminal_3Foxi1_T09_Regen_Day14	1.75799e-15	9.19729e-15	-4.0442	COX6B1, ATP6V0B, COX6A1, SERF2, UQCRB, COX8A, COX7A2, UQCR11, NDUFA4, COX6C, COX5A, GPX4, UQCR10, COX7B, FTH1, ATP6V1F, MYL12B, UQCRFS1, CYB5A, CHCHD10, LDHB, NCALD, TMBIM4, ISCU, VAMP8, COA3, FKBP1A, APLP2, APP, ELOVL5, PGAM1, PGRMC1, KCNMA1
CytoTRACE_genes	2.57867e-16	1.40031e-15	-4.08201	PTMA, YBX1, HINT1, CALM2, ANAPC11, YWHAQ, DNAJA1, HMGN2, CYCS, H2AFZ, LSM3, NDUFAB1, NUDC, SNRPD1, PRDX4, TUBA1B, RANBP1, PIN1, STMN1, BEX3, CHCHD1, PPP1CC, DDOST, DUT, LSM2, FKBP4, LSM8, HNRNPAB, PSIP1, RBBP7, YWHAH, PFDN6, CBX1, AK2, LRRC59, RBBP4, CKS1B, AIDA, SLBP
combined_predtype_geno.Epi_Luminal_3Foxi1_T07_Regen_Day3	7.2706e-16	3.85073e-15	-4.09647	COX6B1, ATP6V0B, COX6A1, UQCRB, COX8A, COX7A2, NDUFA4, COX6C, COX5A, ATP6V1G1, UQCR10, CYCS, H2AFZ, FTH1, ATP6V1F, NDUFB9, UQCRFS1, NDUFC1, S100A11, TIMM8B, CHCHD10, LDHB, TMBIM4, ISCU, PNKD, FKBP1A, APLP2, ELOVL5, PGAM1, PGRMC1, KCNMA1, ARF3, ATP6V1E1, ATP6V1D
T_cell	4.85835e-18	2.93554e-17	-4.1086	PFDN5, KRT18, HSPE1, ARPC3, EEF1G, EEF2, UBC, DAD1, ACTB, DNAJA1, COX17, DBI, FTH1, B2M, SELENOW, GAS5, LSM4, CNBP, PFN1, MYL12B, CYBA, SNRPF, IER2, PRMT1, PSME1, SH3BGRL3, PSME2, CSTB, JUNB, SARAF, ZFAS1, FOS, VAMP8, BAX, DDX5, KRT19, HSPA1A, NCL, IFITM3, CD47, DNAJB1, PDIA3, PNRC1, CTSZ, LGALS1, PCBP2, PHLDA1, S100A10, PSMB8, CD74, ZFP36, FN1, USE1, IGKC, LCP1, NFKBIA, IFITM2, ISG15
E8p75_gfp_YsE	6.10747e-16	3.27513e-15	-4.12783	CD63, KRT18, SPINT2, TMEM59, EPCAM, CD9, ERP29, B2M, KRT8, CST3, IGFBP2, PCBD1, SSR2, BSG, TFF3, CYBA, PRDX4, FXYD3, RAB11A, ITM2B, S100A11, LRPAP1, CSTB, VKORC1, TMPRSS2, NPC2, GSN, VAMP8, CLDN7, CLDN4, TAGLN2, HSPA5, CDKN2A, TPD52, GLUL, CTSZ, PDLIM1, BEX4, S100A10
Monocyte	1.58693e-23	1.06374e-22	-4.15436	H3F3A, ACTG1, ATP6V0B, SERF2, ARPC3, SEC61B, CFL1, TPT1, CLTA, CALM1, CLIC1, BTG1, ACTB, BRK1, ERP29, PSMA7, FIS1, SEM1, FTH1, B2M, LAMTOR4, CST3, GNB2, PRDX5, MYL12B, SERP1, RAC1, CYBA, EIF3F, TSPO, ARPC5, TMEM50A, SCAND1, PSME1, ITM2B, S100A11, BTG2, ARPC2, H2AFJ, SH3BGRL3, PSME2, CDC42, ATOX1, JUNB, MTPN, FOS, YWHAB, ARL6IP5, PPP1CA, NPC2, VAMP8, ANXA5, TAGLN2, ARHGDIA, ENO1, RNH1, CAPNS1, TPD…
combined_predtype_geno.Epi_Luminal_1_T07_Regen_Day3	3.38907e-15	1.7517e-14	-4.17226	COX8A, KRT18, SEC61B, NDUFA4, COX5A, SSR4, PEBP1, HMGN2, H2AFZ, PPP1R14B, NPM1, FTH1, B2M, SMDT1, SERP1, PGLS, CLDN3, AKR1A1, NHP2, DCXR, PRDX6, MANF, CHCHD10, P4HB, TSPAN1, NME1
combined_predtype_geno.Epi_Luminal_1_T08_Regen_Day7	2.05018e-16	1.1276e-15	-4.19212	SERF2, SEC61B, OST4, SEC61G, SSR4, PPIB, CALR, UQCRQ, ERP29, SRP9, NDUFA1, B2M, PDIA6, HSP90B1, SEC11C, SERP1, KRTCAP2, NDUFA2, ROMO1, SSR3, GNG5, PRDX6, MANF, H2AFJ, P4HB, TSPAN1, TMEM160, HSPA5, NUCB2, NKX3-1, NDUFV3, PDIA3, SDF2L1, HERPUD1, RPN1, HSPH1
Chondrocyte	4.54662e-25	3.19754e-24	-4.21579	EEF1A1, ACTG1, EIF1, GNAS, CD63, OST4, TPT1, SPCS1, SEC61G, SSR4, EEF2, PPIB, UBC, TMEM59, PTMS, DNAJA1, CD9, SNHG6, GAS5, HSPA8, CST3, PPA1, SSR2, SELENOK, LAPTM4A, PRDX4, HSPB1, SEC62, ATRAID, KDELR2, IER2, RABAC1, SSR3, SRM, TUBB2A, SELENOS, TMED9, BTG2, P4HB, OSTC, TMED2, JUNB, CPE, FOS, LMAN1, ARL1, VKORC1, ARL6IP5, RCN2, ANXA5, TIMP1, IER3IP1, ARF4, ID1, RNH1, HSPA1A, MAGED2, HIGD1A, RCN1, …
Smooth_muscle_cell	3.53247e-22	2.33143e-21	-4.22483	DYNLL1, GNAS, MYL6, CD63, JUND, CALM2, PTMS, ACTB, CD9, KDELR1, SELENOW, CST3, GNB2, JUN, CD81, CKB, LAPTM4A, PRDX4, HSPB1, TPM1, IER2, RABAC1, IDH2, ITM2B, S100A11, BTG2, SLC25A4, JUNB, CPE, FOS, RHOC, BCAM, YWHAB, FAM162A, RAMP1, ID2, ANXA5, TAGLN2, ECH1, MYL12A, CD151, FKBP1A, ID1, DDX5, CAPNS1, HSPA1A, RHOA, FABP5, CSRP1, MAGED2, IFITM3, MXD4, UBA2, RHOB, IGFBP5, PGRMC1, VIM, HES1, LGALS1, CS…
luminal_1	8.40922e-26	6.21993e-25	-4.23279	SRP14, KRT18, SEC61B, UQCR11, OST4, SEC61G, SSR4, SPINT2, COX7B, PPIB, CALR, DAD1, TMEM258, COPE, GUK1, EPCAM, HMGN2, SPCS2, UQCRQ, ERP29, NDUFS6, SRP9, NDUFA1, TIMM13, KRT8, PPA1, PDIA6, HSP90B1, SEC11C, SSR2, SERP1, SMIM22, SOD1, CLDN3, KRTCAP2, NDUFA2, DCXR, SCAND1, SRM, UFC1, TMED10, GNG5, PRDX6, TIMM8B, MANF, CHCHD10, MIEN1, H2AFJ, P4HB, LAMTOR2, TSPAN1, NANS, MDH1, TBX3, NME1, TMBIM4, FKBP4…
combined_predtype_geno.Epi_Luminal_3Foxi1_T08_Regen_Day7	3.32402e-17	1.95343e-16	-4.26993	ATP6V0B, COX6A1, UQCRB, COX8A, COX7A2, GAPDH, UQCR11, NDUFA4, COX6C, PRDX2, COX5A, COX5B, COX7C, UQCR10, NEDD8, CYCS, FTH1, ATP6V1F, UQCRFS1, NDUFC1, SMS, S100A11, TIMM8B, LDHA, CHCHD10, LDHB, NCALD, TMBIM4, ISCU, APLP2, HIGD1A, ELOVL5, PGAM1, PGRMC1, KCNMA1
Macrophage	7.61308e-25	5.26776e-24	-4.27829	ATP6V0B, COX5A, CFL1, ATP6V1G1, CLTA, GABARAP, CALM1, CLIC1, ACTB, SLC25A5, ERP29, TMBIM6, FTH1, B2M, CST3, PFN1, PDIA6, HSP90B1, CD81, CKB, SERP1, RAC1, SSU72, CYBA, PRDX1, TMEM14C, ARL6IP1, ARPC5, TMEM50A, AKR1A1, POMP, RAB11A, ITM2B, TUBB2A, TMED9, MANF, ARPC2, SH3BGRL3, CSTB, CDC42, ATOX1, LAMTOR1, CADM1, NPC2, ID2, VAMP8, RAB14, MARCKS, HSPA5, SELENOP, ATP6AP2, RHOA, CORO1B, COMT, ATP6AP1, C…
combined_predtype_geno.Epi_Luminal_3Foxi1_T06_Regen_Day2	4.46923e-17	2.59095e-16	-4.30539	COX6B1, ATP6V0B, COX6A1, UQCRB, COX8A, COX7A2, UQCR11, NDUFA4, COX6C, COX5A, COX5B, COX7C, UQCR10, NDUFC2, CYCS, UQCRQ, FTH1, UQCRFS1, NDUFC1, MPC2, NDUFB6, S100A11, TIMM8B, LDHA, CHCHD10, LDHB, TMBIM4
Eosinophil	1.27567e-25	9.27566e-25	-4.31474	ACTG1, MYL6, SERF2, ARPC3, ATP6V1G1, GPX4, CLTA, GABARAP, UBC, PTMS, ACTB, CD9, TMBIM6, SEM1, FTH1, ATP6V1F, GNB2, PFN1, MYL12B, SERP1, RAC1, CYBA, LAPTM4A, PRDX1, ARPC5, TMEM50A, VPS29, AKR1A1, S100A13, RABAC1, SCAND1, ITM2B, GNG5, PRDX6, S100A11, APRT, ARPC2, SH3BGRL3, LAMTOR2, CSTB, CDC42, JUNB, FOS, RAMP1, VAMP8, REXO2, ANXA5, TAGLN2, ARHGDIA, MYL12A, CD164, PSENEN, RAB5C, KRT19, RNH1, CAPNS1…
Testicular_cell	3.89283e-40	3.97624e-39	-4.32594	SRP14, DYNLL1, EDF1, NDUFS5, COX7A2, TOMM7, COX7C, ATP6V1G1, GPX4, PEBP1, PSMD8, SNRPD2, CALM1, RAN, TUBB4B, SPCS2, SAP18, UQCRQ, DDT, VDAC2, SRP9, NDUFA7, NDUFV2, EIF3G, ZNHIT1, PDCD5, SLIRP, COPS9, NDUFA12, BRI3, POLR2I, PTGES3, NDUFAF3, HSBP1, SOD1, NDUFC1, RNF7, NDUFA6, NOP10, NDUFA5, MPC2, GTF2A2, NDUFB5, NDUFA2, SCAND1, EIF1B, CCT7, PAM16, SNRPC, GNG5, DPY30, SELENOS, PPM1G, ARPC1A, APRT, N…
combined_predtype_geno.Epi_Luminal_1_T09_Regen_Day14	8.76734e-17	5.01492e-16	-4.35658	SERF2, SEC61B, OST4, SEC61G, SSR4, PPIB, CALR, UQCRQ, ERP29, SRP9, NDUFA1, B2M, PDIA6, HSP90B1, SEC11C, SERP1, SOD1, KRTCAP2, NDUFA2, RABAC1, SCAND1, TMED10, GNG5, PRDX6, H2AFJ, P4HB, TSPAN1, UQCC3, TMEM160, NKX3-1, NDUFV3, SDF2L1
NK_or_T_cell	5.06976e-26	3.81566e-25	-4.50397	EEF1A1, ACTG1, TMA7, OAZ1, MYL6, SERF2, PPIA, UBL5, COX8A, ARPC3, CFL1, TPT1, EEF2, CLIC1, BTG1, PSMA2, SPCS2, COX17, B2M, ATP6V1F, PFN1, MYL12B, SEC11C, RAC1, SSU72, CYBA, EIF3F, ARL6IP1, ARPC5, TMEM50A, S100A13, NOL7, PSME1, ITM2B, SRI, DNAJC8, BTG2, GABARAPL2, ARPC2, H2AFJ, SH3BGRL3, PSME2, CDC42, RBM3, JUNB, SARAF, COX20, SCP2, MAF1, ARL6IP5, CIB1, PPP1CA, ID2, SRSF5, MYL12A, CD164, TMEM160, …
Astrocyte	2.3591e-28	2.02411e-27	-4.50698	ATP6V0B, CD63, COX8A, NDUFC2, NDUFB4, UBC, TMEM59, SPCS2, TMBIM6, DBI, CST3, IGFBP2, SEC11C, CD81, CKB, SELENOK, BSG, LAPTM4A, ARL6IP1, SEC62, NDUFA8, ATRAID, S100A13, RABAC1, SSR3, ITM2B, TUBB2A, HSD17B12, PRDX6, SELENOS, TUBB2B, ARPC1A, SLC25A4, LRPAP1, MLF2, CHCHD10, MDK, LDHB, SARAF, CPE, SUCLG1, SEZ6L2, TMBIM4, TECR, RAMP1, CADM1, ID2, RCN2, SRSF5, ENO1, CD164, TMEM256, CISD1, SELENOP, CAMK2…
B_cell	1.30768e-20	8.24991e-20	-4.54447	SEC61B, JUND, SPCS1, SEC61G, SSR4, PPIB, CALR, COPE, SPCS2, SRP9, NDUFA1, B2M, PDIA6, HSP90B1, SEC11C, SSR2, SERP1, SELENOK, CYBA, PRDX4, KRTCAP2, RABAC1, SSR3, TMED10, SELENOS, MANF, DDOST, LMAN2, LMAN1, REXO2, HSPA5, XBP1, CD47, DNAJB11, SDF2L1, SPCS3, HERPUD1, RPN1, SLC3A2, NUCB1, PSMB8, ISG20, RPN2, SLC35B1, UBE2J1, FKBP11, CD74, IGKC, CRELD2, ERP44, IFT20, SEC61A1
combined_predtype_geno.Epi_Luminal_3Foxi1_T05_Regen_Day1	8.28013e-21	5.30175e-20	-4.57003	COX6B1, ATP6V0B, COX6A1, UQCRB, COX8A, COX7A2, NDUFA4, COX6C, COX5A, COX7C, ATP6V1G1, UQCR10, NEDD8, YWHAQ, NDUFB7, CYCS, UQCRQ, FTH1, ATP6V1F, NDUFAB1, SMDT1, NDUFA12, UQCRFS1, TSPO, NDUFB6, S100A11, SLC25A4, LDHA, CHCHD10, LDHB, TMBIM4, ISCU, CLDN7, TAGLN2, FKBP1A, HIGD1A, PGAM1, PGRMC1, KCNMA1, CXADR, NUPR1, ATP6V1E1, ATP6V1D
combined_predtype_geno.Epi_Luminal_3Foxi1_T03_Cast_Day14	7.78201e-20	4.83838e-19	-4.57947	NDUFA13, COX6B1, ATP6V0B, COX6A1, UQCRB, COX8A, COX7A2, GAPDH, UQCR11, NDUFA4, COX6C, COX5A, COX5B, UQCR10, TPI1, COX7B, CYCS, NDUFA1, ATP6V1F, UQCRFS1, NDUFC1, MPC2, NDUFA3, LDHA, CHCHD10, LDHB, MDH1, NCALD, TMBIM4, ISCU, APP, ELOVL5, PGAM1, REEP5, PGRMC1
Osteoblast	2.5256e-25	1.80581e-24	-4.63889	PTMA, MIF, MYL6, UBB, CD63, JUND, EEF2, GABARAP, PPIB, CALR, PTMS, MARCKSL1, CD9, FTH1, B2M, SELENOW, CST3, JUN, HSP90B1, CD81, CNPY2, LAPTM4A, HSPB1, SEC62, RABAC1, ITM2B, SOX4, S100A11, EIF4G2, MANF, CHCHD10, MDK, CDC42, JUNB, CPE, ZFAS1, FOS, NPC2, GSN, ANXA5, MYL12A, MARCKS, HSPA5, CAPNS1, SELENOP, HSPA1A, CSRP1, IFITM3, PTOV1, APP, RSRP1, RBP1, RHOB, IGFBP5, GNAI2, HES1, LGALS1, NUPR1, GADD4…
combined_predtype_geno.Epi_Luminal_3Foxi1_T02_Cast_Day7	1.30056e-21	8.45362e-21	-4.64592	SRP14, NDUFA13, COX6B1, ATP6V0B, SERF2, UQCRB, COX8A, COX7A2, UQCR11, NDUFA4, COX6C, PRDX2, COX5A, ATP6V1G1, UQCR10, TPI1, COX7B, NDUFB7, CYCS, UQCRQ, UQCRFS1, NDUFC1, MPC2, GNG5, CYB5A, CHCHD10, MIEN1, LDHB, BAG1, MDH1, NCALD, TMBIM4, VAMP8, FKBP1A, APLP2, RCN1, APP, PGAM1, REEP5, PGRMC1
Neutrophil	2.39319e-32	2.18442e-31	-4.80267	PTMA, YBX1, PPIA, CD63, GAPDH, ARPC3, SEC61B, CFL1, CALR, SET, SERBP1, HMGN2, SPCS2, SELENOH, HMGB1, PSMA7, TMBIM6, SEM1, LAMTOR4, ARL6IP4, MYDGF, PRDX5, PFN1, AURKAIP1, PDIA6, MYL12B, HSP90B1, SIVA1, NDUFB3, MDH2, ANP32B, SNRPD1, CYBA, GLRX5, TUBA1B, TSPO, PGLS, ARPC5, DEK, NHP2, FMC1, MLEC, PRDX6, DPY30, S100A11, APRT, ARPC2, SSNA1, H2AFJ, P4HB, SH3BGRL3, LAMTOR2, DDOST, DUT, CACYBP, LMAN2, PPP…
Microglia	2.19474e-31	1.96154e-30	-4.81267	ATP6V0B, H3F3B, UBB, CD63, JUND, CFL1, ATP6V1G1, CLTA, CALM2, GABARAP, UBC, TMEM59, CALR, PTMS, CLIC1, ACTB, CD9, SPCS2, BRK1, ERP29, B2M, ATP6V1F, CST3, JUN, SEC11C, CD81, CKB, SELENOK, RAC1, CYBA, JTB, TMEM50A, IER2, RAB11A, ITM2B, TMED10, GNG5, BTG2, ARPC2, SH3BGRL3, CSTB, CDC42, LDHB, JUNB, SARAF, FOS, HIGD2A, NPC2, ID2, VAMP8, RAB14, SRSF5, CD164, SRSF7, TMEM256, MARCKS, HSPA5, DDX5, BCAP31,…
GCS_genes	1.11843e-24	7.61597e-24	-4.82142	CHCHD2, GNAS, YBX1, NDUFA13, HSP90AB1, SUMO2, HINT1, COX5B, NDUFC2, ANAPC11, NDUFB7, SELENOH, UQCRQ, NDUFS6, SRP9, NDUFAB1, SLIRP, MYDGF, AURKAIP1, POLR2K, AP2M1, HMGN1, BANF1, NDUFA8, MTCH1, PIN1, THOC7, AP1S1, RAD23A, FKBP8, MAZ, MLEC, YWHAE, CHCHD1, LMAN2, YWHAB, HNRNPAB, PCBP1, PPP4C, SELENOT, TRIM28, SWI5, VDAC3, EMC10, HNRNPA3, CHCHD7, SELENOF, RABL6, RNPS1
combined_predtype_geno.Epi_Luminal_2Psca_T06_Regen_Day2	4.00065e-26	3.1205e-25	-4.96634	YBX1, COX6B1, PPIA, GAPDH, NDUFA4, COX5A, COX7C, PEBP1, UQCR10, TPI1, NDUFC2, ERH, CALM1, CLIC1, RAN, EPCAM, CD9, SNRPE, HMGB1, NDUFAB1, PRDX5, SNRPG, SEC11C, PRDX1, TMEM14C, CLDN3, RANBP1, AKR1A1, NHP2, DCXR, FXYD3, S100A11, CHCHD10, TSPAN1, NME1, FAM162A, CLDN7, TSPAN8, KRT19, PSMA5, RNH1, PPP1R1B, ATP6AP2
Cycling_cell	4.0997e-26	3.14066e-25	-5.00177	DYNLL1, MIF, OAZ1, UBB, PRDX2, NEDD8, MARCKSL1, HMGN2, SELENOH, H2AFZ, SELENOW, CNPY2, SNRPD1, GLRX5, HMGN1, TPM1, HNRNPDL, STUB1, SRSF3, PRMT1, IDH2, STMN1, APEX1, TUBA1A, BEX3, FKBP3, MDK, OSTC, PAFAH1B3, CDK4, COX20, SLC25A39, TMEM256, HNRNPM, METTL9, TRAPPC1, ATXN7L3B, SNRPA1, MAGED2, SNRPD3, MKRN1, PTOV1, RBP1, CBX1
Spongiotrophoblast	2.82516e-34	2.69332e-33	-5.00239	EIF1, ATP6V0B, EDF1, KRT18, ARPC3, SEC61B, ATP6V1G1, SEC61G, SSR4, TPI1, PPIB, CALR, CALM1, SPCS2, UQCRQ, ERP29, TMBIM6, SRP9, DBI, FTH1, ATP6V1F, KRT8, MYDGF, PDIA6, HSP90B1, SEC11C, SSR2, SERP1, COMMD6, SSU72, ARF1, KRTCAP2, KDELR2, STUB1, SSR3, EIF1B, SRI, MLEC, TMED10, SELENOS, APRT, MANF, P4HB, DDOST, CSTB, ATOX1, SARAF, LMAN2, YIF1A, RHOC, LMAN1, UBXN1, NPC2, VAMP8, ANXA5, TAGLN2, MYL12A, R…
Dendritic_cell	1.03317e-33	9.6354e-33	-5.01807	H3F3A, OAZ1, ATP6V0B, H3F3B, SERF2, PPIA, ARPC3, SEC61B, SUB1, TPT1, ATP6V1G1, EEF2, UBC, PTMS, COPE, SPCS2, ERP29, TMBIM6, FTH1, B2M, ATP6V1F, LAMTOR4, CST3, GNB2, SMDT1, HSP90B1, SEC11C, SERP1, CYBA, TRMT112, EIF3F, ARL6IP1, TSPO, PGLS, ARPC5, TMEM50A, KRTCAP2, SCAND1, PSME1, ITM2B, SRI, TMED9, BTG2, SSNA1, SH3BGRL3, ARPC5L, PSME2, LMAN2, CIB1, RAMP1, NPC2, REXO2, TAGLN2, SRSF5, ECH1, CD164, OC…
combined_predtype_geno.Epi_Basal_1_T05_Regen_Day1	1.52785e-26	1.23669e-25	-5.1424	ACTG1, PTMA, YBX1, MIF, HSP90AB1, HSPE1, EEF1G, COX5A, HNRNPA1, RAN, SLC25A5, EIF4A1, NPM1, LSM4, MDH2, CYC1, TUBA1B, PSMB3, RANBP1, HNRNPDL, PRMT1, PSMB6, C1QBP, APRT, HSPD1, RBM3, CCT4, FBL, NME1, EIF5A, IMPDH2, NCL, IFITM3
E8p75_ap_GermCells	7.75027e-27	6.39397e-26	-5.14338	NDUFA13, COX7A2, TOMM7, SUB1, NDUFA11, NDUFB4, ANAPC11, SNRPD2, SRSF9, TUBB4B, NDUFS6, COX17, NDUFA7, ATP6V1F, PSMB5, AURKAIP1, NDUFB9, CKB, CHMP2A, NUDC, NDUFA6, NOP10, HSPB1, PSMB3, PSMB2, PSME1, SF3B5, COX14, TIMM8B, CHCHD10, H2AFJ, MEA1, BAX, TMEM256, SSBP4, IMPDH2, POLR2E, CISD1, POP5, IFITM3, MKRN1, CKS2, SOX2, BCAS2, DDX18, PHLDA2
Epithelial_cell	1.50194e-43	1.61084e-42	-5.19195	EEF1A1, ACTG1, H3F3B, UBB, NDUFS5, UBL5, COX8A, KRT18, TOMM7, JUND, TPT1, SPCS1, BTF3, GPX4, EEF2, SPINT2, TOMM20, UBC, TMEM59, DAD1, CLIC1, GUK1, POLR2L, COX4I1, EPCAM, CD9, COX7A2L, WDR83OS, TMBIM6, NDUFA7, B2M, ATP6V1F, KRT8, HSPA8, PRDX5, JUN, CHMP2A, CNPY2, SMIM22, BSG, RAC1, LAPTM4A, DCTN3, HSPB1, TSPO, CLDN3, AKR1A1, ROMO1, S100A13, FXYD3, PSME1, ITM2B, TMEM134, TMED10, PRDX6, SOX4, ARPC1A…
Oligodendrocyte	2.24735e-49	2.83563e-48	-5.20467	SRP14, EIF1, PPDPF, ATP6V0B, COX6A1, NDUFS5, CFL1, NDUFB11, SPCS1, ATP6V1G1, GPX4, CALM2, NDUFB4, ANAPC11, NDUFB10, TMEM59, HSP90AA1, GUK1, YWHAQ, CD9, BRK1, TMBIM6, FIS1, DBI, FTH1, SELENOW, ADI1, SMDT1, SEC11C, CD81, CKB, CHMP2A, HSBP1, SELENOK, SNRPN, RNF7, DCTN3, PRDX1, ARL6IP1, SEC62, TMEM50A, NDUFA3, ATRAID, S100A13, MRFAP1, RABAC1, STMN1, ITM2B, TUBA1A, HSD17B12, TMED10, SELENOS, ARPC1A, Y…
combined_predtype_geno.Epi_Basal_1_T06_Regen_Day2	1.37154e-27	1.1537e-26	-5.23722	H3F3A, PTMA, YBX1, MIF, PPIA, GAPDH, HSPE1, EEF1G, COX5A, COX5B, HNRNPA1, NDUFA11, ERH, SERBP1, RAN, SLC25A5, HMGB1, NPM1, DBI, SNRPB, SNRPG, MDH2, ANP32B, CYC1, TUBA1B, SNRPF, FXYD3, PRMT1, C1QBP, SLC25A4, HSPD1, ATP1A1, FBL, NME1, ID2, EIF5A, HRAS, ID1, UQCRC1, FABP5, NCL, IFITM3, RBP1, HNRNPA3, HMGB2
combined_predtype_geno.Epi_Luminal_1_T05_Regen_Day1	2.0822e-30	1.82299e-29	-5.35213	YBX1, MIF, KRT18, HSPE1, SEC61B, EEF1G, COX5A, SEC61G, SSR4, PEBP1, TPI1, ERH, CALR, RAN, SLC25A5, EPCAM, NPM1, B2M, KRT8, MYDGF, PPA1, PDIA6, HSP90B1, NDUFA12, CD81, SERP1, MDH2, PRDX1, TUBA1B, CLDN3, RANBP1, NHP2, S100A11, MANF, TMEM147, CHCHD10, P4HB, TSPAN1, HSPD1, NME1, CLDN7, EIF5A, TAGLN2, IMPDH2, KRT19, RNH1
Myoblast	3.68803e-37	3.59583e-36	-5.46711	PFDN5, EIF1, UQCRH, GNAS, H3F3B, MYL6, CD63, UQCR11, SEC61G, NDUFA11, ANAPC11, NDUFB10, GABARAP, PPIB, DAD1, PTMS, CLIC1, COX4I1, KDELR1, NDUFS6, SELENOW, GAS5, GNB2, COPS9, CD81, LAPTM4A, PRDX4, SEC62, TMEM50A, KRTCAP2, TPM1, NDUFA3, NDUFA2, IER2, RABAC1, ARF5, IDH2, ITM2B, CYB5A, S100A11, SLC25A4, DYNLRB1, P4HB, LDHB, CPE, ZFAS1, FOS, RHOC, GSN, ANXA5, TAGLN2, ECH1, MYL12A, IER3IP1, FKBP1A, ARF…
Hepatocyte	1.48798e-49	1.93437e-48	-5.53672	CHCHD2, CD63, KRT18, HSPE1, HINT1, NDUFB2, NDUFB11, SPCS1, ATP6V1G1, GPX4, UQCR10, TPI1, NDUFB10, COX7B, PPIB, SPCS2, UQCRQ, DDT, NDUFS6, DBI, NDUFV2, KRT8, NDUFAB1, PCBD1, MYDGF, PFN1, PDIA6, HSP90B1, SSR2, SERP1, SEC11A, UQCRFS1, GADD45GIP1, NDUFC1, CYBA, PRDX4, NDUFA6, PRDX1, GLRX5, TMEM14C, METTL26, ARL6IP1, PSMA4, COPS6, MPC2, VPS29, DNAJC19, RAB11A, IDH2, PHB2, ECI1, HSD17B12, SELENOS, CYB5…
Endocrine_cell	3.09424e-39	3.08704e-38	-5.57804	GNAS, UBB, CD63, SEC61B, NDUFB11, SPCS1, SSR4, SPINT2, TMEM59, COPE, GUK1, EPCAM, SPCS2, ERP29, COX17, NDUFA1, ATP6V1F, KRT8, PCBD1, SMDT1, PDIA6, HSP90B1, SSR2, CHMP2A, PDAP1, CNPY2, SMIM22, SEC11A, SELENOK, BSG, NENF, DCTN3, JTB, MRFAP1, STUB1, UFC1, TMED10, ZCRB1, MANF, LRPAP1, BEX3, GABARAPL2, MIEN1, P4HB, DDOST, OSTC, SARAF, CPE, UQCC2, ARL1, HMGN3, CD164, COA3, PSENEN, HSPA5, NAPA, TPD52, A…
HALLMARK_MYC_TARGETS_V1	1.8662e-45	2.10684e-44	-5.61658	HSP90AB1, PPIA, HSPE1, COX5A, SLC25A3, EEF1B2, PSMD8, SNRPD2, ERH, SET, YWHAQ, SERBP1, LSM7, RAN, PSMA2, H2AFZ, EIF4A1, PSMA7, NPM1, NDUFAB1, CNBP, NAP1L1, SNRPD1, CYC1, SSBP1, PRDX4, TXNL4A, ACP1, PSMA4, ODC1, SSB, PSMB3, RANBP1, PSMB2, DEK, PHB, NHP2, PA2G4, SRSF3, SRM, PHB2, APEX1, CCT7, C1QBP, PPM1G, EIF4G2, YWHAE, GLO1, LDHA, CCT5, CCT2, ILF2, COPS5, RSL1D1, EIF3D, HSPD1, DUT, CDK4, CCT4, FB…
Clara_Cell	5.91511e-45	6.50662e-44	-5.69622	SRP14, DYNLL1, PPDPF, UBL5, COX6C, TOMM7, SPCS1, ATP6V1G1, PEBP1, NDUFC2, SPINT2, CALM2, DAD1, HSP90AA1, CALM1, NEDD8, CD9, TUBB4B, CUTA, TMBIM6, SEM1, NDUFA1, DBI, NDUFV2, PHPT1, ZNHIT1, IGFBP2, PET100, NDUFA12, NDUFB3, CKB, NDUFAF3, HSBP1, NUDC, SOD1, NDUFC1, LAPTM4A, PRDX4, TUBA1B, CLDN3, SEC62, NDUFA3, NDUFB5, ROMO1, THOC7, MRFAP1, DCXR, SCAND1, PSMB6, ITM2B, TUBA1A, GNG5, PRDX6, DPY30, CYB5A…
HALLMARK_OXIDATIVE_PHOSPHORYLATION	1.89895e-47	2.32757e-46	-5.70302	UQCRH, COX6B1, ATP6V0B, COX6A1, UQCRB, COX8A, COX7A2, UQCR11, NDUFA4, COX6C, COX5A, COX5B, NDUFB2, COX7C, ATP6V1G1, GPX4, UQCR10, SLC25A3, NDUFC2, NDUFB4, COX7B, SLC25A6, COX4I1, SLC25A5, COX7A2L, NDUFB7, CYCS, UQCRQ, NDUFS6, VDAC2, COX17, NDUFA1, NDUFB1, TIMM13, NDUFA7, NDUFV2, ATP6V1F, ATP6V0C, NDUFAB1, NDUFB8, NDUFB3, MDH2, UQCRFS1, CYC1, NDUFC1, NDUFA6, NDUFS8, NDUFA5, NDUFA8, NDUFA3, NDUFB5,…
Myocyte	4.62354e-43	4.8378e-42	-5.76915	EEF1A1, NACA, DYNLL1, GNAS, YBX1, HSP90AB1, CD63, COX8A, GAPDH, HSPE1, EEF1G, TPT1, RACK1, EEF1B2, PTMS, SERBP1, MARCKSL1, HMGN2, SNRPE, PPP1R14B, HMGB1, NPM1, GAS5, PDCD5, SLIRP, SNRPB, POLR2I, PDAP1, ANP32B, SNRPD1, MAP2K2, RNF7, HMGN1, EIF3F, TUBA1B, PSMA4, SSB, RANBP1, TPM1, CCT6A, DEK, HNRNPDL, PA2G4, STUB1, SRSF3, PRMT1, IDH2, TUBA1A, TUBB2B, SLC25A4, CCT2, FKBP3, MDK, TBCB, HSPD1, CDK4, ZF…
Muscle_cell	7.74711e-47	9.23197e-46	-5.81737	EIF1, UQCRH, GNAS, YBX1, COX6B1, SERF2, UQCRB, COX7A2, GAPDH, UQCR11, NDUFA4, COX6C, COX5A, TPT1, COX5B, NDUFB2, NDUFB11, COX7C, UQCR10, TPI1, NDUFB4, NDUFB10, COX7B, TOMM20, NDUFB7, CYCS, UQCRQ, NDUFA1, FTH1, NDUFV2, SELENOW, NDUFB8, COPS9, NDUFA12, NDUFB3, NDUFB9, UQCRFS1, CYC1, NDUFC1, NDUFA6, GLRX5, HSPB1, NDUFA5, MPC2, TPM1, NDUFA3, NDUFB5, NDUFA2, IDH2, NDUFB6, ECI1, GNG5, TIMM8B, SLC25A4, …
combined_predtype_geno.Epi_Luminal_1_T06_Regen_Day2	4.10637e-46	4.76117e-45	-6.16581	TMA7, YBX1, MIF, COX7A2, GAPDH, HSPE1, SEC61B, NDUFA4, COX5A, COX7C, SEC61G, PEBP1, UQCR10, ERH, CALR, RAN, SLC25A5, HMGN2, CYCS, SNRPE, H2AFZ, PPP1R14B, UQCRQ, ERP29, HMGB1, NPM1, TIMM13, B2M, LSM4, NDUFAB1, SNRPG, HSP90B1, PDAP1, ANP32B, SNRPD1, TUBA1B, SNRPF, RANBP1, DEK, POMP, NHP2, STMN1, PHB2, SF3B5, PRDX6, TMEM147, CHCHD10, P4HB, TSPAN1, HSPD1, DUT, NME1, HNRNPAB, TAGLN2, ID1, KRT19, NKX3-…

## Sheet: IRF2+ Inflammatory
GSEA - Curated geneset					ORA - Curated geneset
pathway	pval	padj	NES	leadingEdge_genes	Description	pvalue	p.adjust	qvalue	geneID
HALLMARK_INTERFERON_GAMMA_RESPONSE	1.07423e-26	1.15211e-24	3.54833	CD74, LY6E, CFB, SOD2, WARS, XAF1, TAPBP, PLSCR1, UPP1, IFI44L, ICAM1, CCL5, IL15, CXCL10, CIITA, CASP1, NMI, SERPING1, IRF1, RNF213, PARP14, TAP1, SAMD9L, RTP4, IDO1, IFITM3, IFI44, STAT1, LAP3, NLRC5, PSMB9, SOCS3, IFI30, TNFAIP3, IL15RA, IFIH1, IFI35, C1S, DDX60, PSMB2, APOL6, IL7, VAMP5, MVP, ADAR, IRF9, DDX58, PML, TNFAIP2, NCOA3, RIPK2, UBE2L6, PSMB8, CASP4, VAMP8, OGFR, IRF7, PFKP, PARP12,…	PID_AP1_PATHWAY	2.4308e-06	0.00024308	0.000197023	NFATC1/NFATC2/ETS1/MYC
HALLMARK_INTERFERON_ALPHA_RESPONSE	2.66492e-20	1.14325e-18	3.47989	CD74, LY6E, GBP2, WARS, PLSCR1, TRIM5, IFI44L, IL15, CXCL10, CASP1, NMI, IRF1, PARP14, TAP1, SAMD9L, RTP4, IFITM3, IFI44, LAP3, PSMB9, IFI30, IFIH1, IFI35, C1S, NCOA7, DDX60, IL7, ADAR, IRF9, CD47, RIPK2, UBE2L6, PSMB8, LPAR6, OGFR, IRF7, PARP12, TRIM26, ISG15, B2M	HALLMARK_COMPLEMENT	0.00017119	0.00602823	0.00488604	GATA3/LTF/IRF2/CD59
HALLMARK_TNFA_SIGNALING_VIA_NFKB	2.07684e-24	1.27281e-22	3.37987	IER3, CD44, SOD2, CEBPB, DUSP1, LITAF, MAP3K8, BHLHE40, CXCL2, ICAM1, KYNU, MCL1, TLR2, CCL5, CXCL10, B4GALT1, B4GALT5, SQSTM1, GFPT2, IRF1, TAP1, CCL4, SAT1, TANK, PLAUR, LIF, NR4A3, SOCS3, TNFAIP3, GEM, IL15RA, IFIH1, EGR2, MAP2K3, CXCL1, FOSB, EDN1, SPHK1, MAFF, RNF19B, ATF3, TNIP1, MYC, TRIB1, PDLIM5, IL6ST, TNC, DDX58, IL1B, CFLAR, TNFAIP2, EFNA1, RIPK2, SPSB1, NFKB2, IL18, RELB, NR4A2, ABCA…	GO_0001837|epithelial to mesenchymal transition	0.000180847	0.00602823	0.00488604	NFATC1/SOX9
HALLMARK_ALLOGRAFT_REJECTION	5.81859e-19	1.92014e-17	3.33482	CD74, HLA-DRA, HLA-DQA1, HLA-E, GBP2, HLA-DMA, WARS, TAPBP, ICAM1, FLNA, CAPG, TLR2, CCL5, HLA-DMB, IL15, SRGN, IL27RA, TAP1, IL4R, CCL4, TIMP1, STAT1, CTSS, TAP2, LIF, CDKN2A, ITGB2, EGFR, HLA-A, PTPRC, CCL2, LYN, IL7, CD47, IL1B, RIPK2, C2, IL18, RARS, IKBKB, CCND3, IRF7, TGFB1, MAP3K7, B2M, PSMB10, TRAF2, NPM1, ETS1, BCL10, NCK1	E8p75_ap_Endothelial	0.000385266	0.0074076	0.00600406	ETS1/KLF2/ELK3
HALLMARK_COMPLEMENT	7.02403e-19	2.15236e-17	3.25494	S100A9, CFB, CD59, CEBPB, FN1, CTSB, CP, CTSD, C3, PLSCR1, KYNU, GATA3, C1QA, CCL5, C1R, APOC1, FCER1G, TFPI2, C1QC, CASP1, LGALS3, SERPING1, IRF1, SERPINA1, LTF, TIMP1, CLU, ERAP2, LAP3, PLAUR, CTSS, PSMB9, COL4A2, TNFAIP3, CTSC, L3MBTL4, C1S, CD55, CXCL1, ZFPM2, ME1, LYN, GNB4, MAFF, HSPA1A, CTSO, TIMP2, C2, DOCK9	SCLC-P	0.000385266	0.0074076	0.00600406	EN1/MYC/SOX9
HALLMARK_INFLAMMATORY_RESPONSE	3.02504e-17	7.20968e-16	3.25238	LY6E, ITGB8, AHR, TAPBP, ICAM1, CD14, TLR2, CX3CL1, CCL5, IL15, CXCL10, TPBG, PCDH7, NMI, IRF1, OSMR, RTP4, TIMP1, PLAUR, RGS1, CD82, LIF, IL15RA, LPAR1, CD55, EDN1, SPHK1, LYN, SGMS2, MYC, IL1B, IRAK2, GABBR1, RIPK2, IL18, ABCA1, KLF6, EMP3, IRF7, HRH1, SLC11A2, RHOG, NFKB1, RASGRP1	GO_WOUND_HEALING	0.000444456	0.0074076	0.00600406	GATA3/IRF2/ETS1/CD59/ELK3
RESPONSE_TO_WOUNDING	3.33902e-13	5.30277e-12	3.01933	S100A9, ANXA1, S100A8, CD59, CEBPB, CXCL2, ITGA2, CX3CL1, CCL5, LYZ, CXCL10, NMI, ORM1, CCL4, CCL3, L3MBTL4, ORM2, CXCL1, RAC1, MDK, IRAK2, RIPK2, C2, APOL3, HDAC5, F11R, TGFB1, HRH1, VPS45, PABPC4, TNFRSF1A, NFKB1, FOS, IL1RAP, DCBLD2, PARP4, CXCR4, F12, GNA12, NFX1	PID_HIF2PATHWAY	0.00103223	0.0136653	0.0110761	ETS1/TWIST1
HALLMARK_EPITHELIAL_MESENCHYMAL_TRANSITION	1.64704e-11	2.07817e-10	2.85556	MGP, SFRP1, CD44, SERPINE2, TNFRSF12A, FN1, IGFBP3, ITGA2, FLNA, CAPG, IL15, TFPI2, SPP1, COL12A1, COL6A2, TIMP1, SAT1, PLAUR, MYL9, COL4A2, TNFAIP3, GEM, ITGB5, CAP2, NNMT, TGM2, TNC, COL4A1, LGALS1, PLOD1, EMP3, BGN, NOTCH2, VIM, TGFB1, FSTL3, TGFBI, AREG, SDC4, SERPINH1	KEGG_WNT_SIGNALING_PATHWAY	0.00109322	0.0136653	0.0110761	NFATC1/NFATC2/MYC
HALLMARK_COAGULATION	1.08433e-09	1.08181e-08	2.79159	ANXA1, CFB, FN1, MMP7, CTSB, C3, ITGA2, C1QA, C1R, APOC1, TFPI2, CFI, SERPING1, SERPINA1, TIMP1, CLU, S100A1, C1S, RAC1, MAFF, CTSO, C2, GSN, CRIP2, WDR1, DUSP6, PREP, S100A13, CAPN2, F12, SH2B2, LTA4H, LAMP2, GNG12, PEF1	HALLMARK_TNFA_SIGNALING_VIA_NFKB	0.00258195	0.0286883	0.0232526	EGR2/MYC/KLF2
HALLMARK_IL6_JAK_STAT3_SIGNALING	3.44359e-09	3.07771e-08	2.76531	CD44, TNFRSF12A, MAP3K8, CXCL2, PDGFC, CD14, TLR2, CXCL10, IRF1, OSMR, STAT1, SOCS3, IL15RA, LEPR, IL7, IRF9, IL6ST, IL1B, TGFB1, TNFRSF1A, TNFRSF21, BAK1	PID_SMAD2_3NUCLEAR_PATHWAY	0.00593238	0.0593238	0.0480835	GATA3/MYC
HALLMARK_KRAS_SIGNALING_UP	4.28193e-10	4.48036e-09	2.73861	CFB, IGFBP3, ITGA2, KCNN4, EMP1, CXCL10, FCER1G, SPP1, SOX9, SLPI, GFPT2, GPRC5B, LAPTM5, PLAUR, GLRX, GYPC, CTSS, LIF, ITGB2, TNFAIP3, SNAP91, GPNMB, PCSK1N, TRIB1, IL1B, ENG, MAP3K1, ETV4, PSMB8, NRP1, PRDM1, SPARCL1, MPZL2, ETV5, ATG10, JUP, KLF4, DUSP6, AVL9, ETS1, CBR4
Eosinophil	1.13448e-14	2.11605e-13	2.72701	ANXA1, CD44, CEBPB, LMNA, FN1, ANXA2, DUSP1, CTSB, CTSD, LMO4, BHLHE40, CXCL2, MCL1, PSAP, CAPG, CD14, TLR2, FCER1G, TYROBP, SPP1, MSN, LGALS3, SLPI, FXYD5, PTPN12, SAT1, KRT19, CLEC7A, LAPTM5, PLAUR, ACTB, CCL3, CTSS, IFI30, ITGB2, CTSC, CD68, LAMP1, S100A1, APP, ACTN1, FOSB, CD52, TGM2, TKT, RAC1, S100A11, FTH1, CTSA, CD47, TNFAIP2, CSTB, HEXA, IL18, VAMP8, KLF6, ARPC1B, CTSZ, IFRD1, SHISA5, VI…
Monocyte	2.52229e-14	4.50859e-13	2.72242	CD74, ANXA1, LY6E, CD44, FN1, APOE, ANXA2, DUSP1, CTSB, LITAF, PYCARD, LMO4, MCL1, FLNA, PSAP, CAPG, SRGN, FCER1G, TYROBP, VSIR, MSN, LGALS3, SLPI, FXYD5, CNN2, TPM4, IFITM3, SAT1, CLEC7A, LAPTM5, ACTB, CTSS, IFI30, ITGB2, CTSC, CD68, LAMP1, CD52, PTPRC, ADGRE5, TKT, RAC1, S100A11, RBMS1, FTH1, CTSA, S100A6, CD47, MYO1F, HEXA, PPP1R18, PSMB8, VAMP8, EMP3, ARPC1B, CTSZ, CCND3, SHISA5, VIM, COTL1, …
PID_INTEGRIN1_PATHWAY	4.18876e-08	3.15259e-07	2.68882	FN1, ITGA2, CD14, SPP1, COL6A2, PLAUR, ITGA9, TGM2, ITGA3, COL6A1, COL18A1, TNC, MDK, COL4A1
E4p5_TE	6.01658e-09	5.16223e-08	2.68123	ANXA2, LITAF, TINAGL1, PSAP, GATA3, CAPG, TPM1, ASS1, LGALS3, CNN2, TPM4, AK2, ACTB, TFAP2C, KRT7, CLDN4, TPM2, BOK, CNN3, S100A11, RBMS1, SLC6A14, S100A6, GPRC5A, LGALS1, ERRFI1, ARPC1B, CALD1, LASP1, CRIP2, CLDN7, ABRACL, SDC4, MARCKSL1, IRX3, ZYX
combined_predtype_geno.Epi_Luminal_2Psca_T03_Cast_Day14	1.35015e-09	1.3164e-08	2.6699	ANXA1, KRT23, CD44, TNFRSF12A, LMNA, ANXA2, CTNNB1, CXCL2, EMP1, CXCL16, LGALS3, TUBA4A, SQSTM1, SAT1, CLU, KRT19, PLAUR, CTNNA1, KRT7, MAP2K3, CLDN4, CD52, EDN1, RAC1, S100A11, S100A16, S100A6, TNFAIP2, PTP4A2, S100A14, GPRC5A, ANXA3, JUP, TUBA1C, FAM107B, CLDN7
Endothelial_Cell	3.46102e-13	5.30277e-12	2.63852	IER3, LY6E, BST2, CEBPB, APOE, DUSP1, CTSB, LITAF, TINAGL1, CTSD, CXCL2, ICAM1, C1QB, C1QA, CXCL16, SRGN, CXCL10, TYROBP, MSN, FXYD5, SQSTM1, IRF1, TPM4, RTP4, IFITM3, LAPTM5, CCL3, SOCS3, IFI30, TNFAIP3, CD68, ALB, LAMP1, HSPA1B, CD55, APP, CXCL1, TM4SF1, FOSB, TGM2, RAC1, FTH1, HSPA1A, CD47, IL6ST, IL1B, ENG, CSTB, HEXA, PSMB8, NRP1, UBE2D3, KLF6, CTSZ, IFRD1, SHISA5, EGR1, COTL1, ISG15, B2M, F…
T_cell	1.68442e-09	1.60581e-08	2.56464	CD74, LY6E, BST2, FN1, GBP2, TAPBP, C1QB, C1QA, CCL5, SRGN, CXCL10, FCER1G, FXYD5, IRF1, CNN2, IFITM3, SAT1, KRT19, STAT1, LAPTM5, ACTB, CTSS, PSMB9, CD52, FTH1, HSPA1A, CD47, CSTB, PSMB8, LGALS1, VAMP8, KLF6, CTSZ, IGKC, SHISA5, IRF7, COTL1, SAMHD1, ZFP36L1, ISG15, B2M, CD83, PHLDA1, PSMB10, FOS, ARHGDIB, MGST1
SCLC-Y	1.07923e-06	5.93577e-06	2.5477	AHR, WWTR1, CFI, PCDH7, PRICKLE1, GYPC, ITGB5, YAP1, SEMA3C, GAS7, WTIP, TNFRSF10B, VIM, CSGALNACT1, DUSP6
HALLMARK_HYPOXIA	3.34456e-09	3.0528e-08	2.54703	IER3, GCNT2, ANXA2, IGFBP3, DUSP1, TMEM45A, CP, BHLHE40, TPBG, PLAUR, GLRX, TNFAIP3, TES, DDIT4, PAM, CHST3, EGFR, LXN, TGM2, MAFF, EXT1, ATF3, MAP3K1, EFNA1, HEXA, ERRFI1, KLF6, BGN, GALK1, PFKP, P4HA2, NFIL3, HK1, NDST1, TGFBI, PHKG1, LDHA, SDC4, PGK1, FOS, FOXO3, ETS1, MYH9, RBPJ, CITED2, FOSL2, CXCR4, PGM2, SLC6A6, SLC2A1, NR3C1, VEGFA, GAA, IDS, UGP2, NAGK, IRS2, GPC4, SAP30, ZFP36, PDK3, PF…
combined_predtype_geno.Epi_Basal_1_T10_Regen_Day28	9.89081e-07	5.51059e-06	2.53786	IER3, KRT17, TNFRSF12A, APOE, TPM1, KRT15, CNN2, ACTB, CLDN4, MAFF, ATF3, S100A6, ERRFI1, IFRD1
AKT_UP_MTOR_DN.V1_UP	7.46809e-09	6.28198e-08	2.5189	KRT23, S100A8, HLA-DQB1, TNFRSF12A, DUSP1, PLSCR1, CXCL16, GSDMC, SUSD4, CDKN2B, SAA1, NEU1, CD55, SOCS6, CXCL1, EDN1, SPHK1, RNF19B, VAMP5, ATF3, KCTD9, MVP, BACE2, NFKB2, CTNS, LRG1, TJP3, KLF6, METRNL, MPZL2, SEC14L2, CLMN, NFIL3, A4GALT, PDE10A, DAGLB, VAT1, PACSIN3, TGIF1
combined_predtype_geno.Epi_Basal_1_T03_Cast_Day14	2.08194e-07	1.35326e-06	2.48414	IER3, KRT17, CEBPB, TNFRSF12A, LMNA, ANXA2, CXCL2, CXCL16, TPM1, TPM4, CLU, KRT19, PLAUR, ACTB, LIF, MAP2K3, CLDN4, CXCL1, CD52, S100A11, TUBB6, ANXA3, NFE2L2, TUBA1C, FAM107B, ETF1, NFKB1, PHLDA1, TGIF1, SDC4
PID_INTEGRIN_CS_PATHWAY	1.25892e-06	6.83639e-06	2.4741	ITGB8, ITGA2, ITGB6, ITGA9, ITGB4, ITGB2, ITGB5, ITGA3
Cao2019Embryo_epi_PericardiumTrajectory_1_of_1	3.69436e-06	1.84288e-05	2.46582	ANXA1, KRT17, AHR, EMP1, DSC2, NECTIN4, SLC6A14, TNFAIP2, PSTPIP2, NOTCH3, ABLIM1, METRNL, RNF149, RHOV, ESR2, WWC1, PRKCH, PLK2, HSBP1L1
HALLMARK_APICAL_SURFACE	1.53482e-06	8.12888e-06	2.46238	EFNA5, GATA3, NTNG1, CX3CL1, SULF2, B4GALT1, PLAUR, APP, LYN, EPHB4
combined_predtype_geno.Epi_Basal_1_T04_Cast_Day28	4.38468e-06	2.13753e-05	2.43156	KRT17, CEBPB, TNFRSF12A, LMNA, ICAM1, IFITM3, SOCS3, S100A11, MAFF, S100A6, ERRFI1, CSRNP1, KLF4, STAT3, TACSTD2, IER5, COQ10B, CTSL
REACTOME_INTERFERON_ALPHA_BETA_SIGNALING	4.52536e-06	2.18133e-05	2.42937	GBP2, XAF1, IRF1, IFITM3, STAT1, SOCS3, IFI35, ADAR, IRF9, PSMB8, EGR1, IRF7, ISG15
GO_TAXIS	1.84853e-09	1.72395e-08	2.42393	S100A9, ANXA1, DEFB1, S100A8, TYMP, EFNA5, CXCL2, VAV3, SEMA4A, GATA3, CXCL16, CX3CL1, CCL5, CXCL10, FCER1G, LGALS3, NTN1, PLD1, GLI3, CCL4, LGALS9, SAA1, PLAUR, CCL3, ITGA9, IL6R, NR4A3, ITGB2, EGR2, LPAR1, NFIB, APP, FER, CXCL1, SEMA3C, CCL2, EDN1, RAC1, PLA2G6, EXT1, EFNA4, IL1B, ENG, EFNA1, ETV4, CNTN4, NRP1
GO_WOUND_HEALING	8.27748e-11	9.34483e-10	2.42313	ANXA1, SERPINE2, S100A8, CD59, KLK6, FN1, MYOF, C3, PLSCR1, ITGA2, VAV3, FLNA, PDGFC, GATA3, CX3CL1, FCER1G, TFPI2, TPM1, MACF1, B4GALT1, GLI3, JMJD1C, SERPING1, IRF1, PTPN12, SERPINA1, TIMP1, SAA1, PLAUR, ACTB, ITGA9, MYL9, TGFBR2, ACTN1, ZFPM2, RAC1, LYN, MAFF, DOCK1, TNC, IL1B, CFLAR, ENG, DOCK9, CDH3, PIK3R1, DOCK8, KLF6, HDAC2, IFRD1, NOTCH2, GSN, PRKAR1B, ERBB2, TGFB1, MAFK, VPS45, PTK7, RA…
combined_predtype_geno.Epi_Basal_1_T01_Cast_Day1	4.01115e-06	1.97791e-05	2.41408	IER3, KRT17, TNFRSF12A, APOE, TPM1, CNN2, TPM4, PALLD, CLDN4, MAFF, CLIC4, ATF3, S100A6, ERRFI1, ANXA3, IFRD1, TGIF1, SDC4, CSRNP1, DUSP6, BCL10, CCNL1, ZFP36, DST, IER5, COQ10B, CTSL
HALLMARK_APOPTOSIS	2.7745e-07	1.70037e-06	2.41336	ANXA1, IER3, CD44, SOD2, TNFRSF12A, LMNA, CTNNB1, EMP1, MCL1, CD14, CASP1, LGALS3, SQSTM1, IRF1, WEE1, TAP1, IFITM3, TIMP1, SAT1, CLU, APP, DPYD, ATF3, IL1B, CFLAR, TIMP2, IL18, NEDD9, CASP4, BGN, GSN, ERBB2, DAP3, RARA
HALLMARK_APICAL_JUNCTION	2.57268e-07	1.59954e-06	2.41269	ICAM1, ITGA2, CX3CL1, MSN, B4GALT1, CNN2, ACTB, ITGA9, CTNNA1, MYL9, ITGB4, RASA1, CLDN4, ACTN1, EGFR, PTPRC, ITGA3, MDK, RRAS, CDH3, FSCN1, SHC1, TSPAN4, MPZL2, JUP, GRB7, CLDN7, TGFBI, VCL, THBS3, ADAM15, CAP1, MYH9, PPP2R2C, RSU1, ZYX, AKT3
Cao2019Embryo_epi_NA2	2.28157e-07	1.4394e-06	2.39949	CLMP, TWIST1, COL6A2, COL23A1, LPAR1, TNNT1, TNC
PID_INTEGRIN3_PATHWAY	6.40264e-06	3.01839e-05	2.39169	FN1, SPP1, PLAUR, TGFBR2, SPHK1, CD47, TNC, COL4A1, F11R, TGFBI, SDC4
combined_predtype_geno.Epi_Luminal_2Psca_T04_Cast_Day28	1.34912e-06	7.23464e-06	2.3775	ANXA1, LY6E, CD44, GABRP, LMNA, ANXA2, MMP7, DUSP1, CTNNB1, MFGE8, EMP1, LGALS3, IFITM3, SAT1, CLU, KRT19, KRT7, FOSB, S100A11, ATF3, TRIB1, S100A6, TIMP2, PSMB8, ARPC1B, ANXA3, CRIP2, CLDN7, DHRS3, FOS, KLF4, NFKBIA, S100A10, SLC12A2, PPP1R1B, AHNAK
GO_RESPONSE_TO_WOUNDING	5.12481e-11	5.94201e-10	2.37022	ANXA1, SERPINE2, S100A8, CD59, KLK6, FN1, CTSB, MYOF, C3, PLSCR1, ITGA2, VAV3, FLNA, PDGFC, GATA3, CX3CL1, SULF2, FCER1G, TFPI2, TPM1, MACF1, B4GALT1, GLI3, JMJD1C, SERPING1, IRF1, PTPN12, SERPINA1, TIMP1, CLU, SAA1, PLAUR, ACTB, ITGA9, CTNNA1, MYL9, TGFBR2, ITGB4, ACTN1, CHST3, CCL2, ZFPM2, RAC1, LYN, MAFF, DOCK1, TNC, IL1B, CFLAR, ENG, MDK, DOCK9, CDH3, NRP1, LGALS1, PIK3R1, DOCK8, KLF6, HDAC2,…
NK_cell	1.59635e-07	1.10457e-06	2.36783	CD74, LY6E, ANXA2, DUSP1, PYCARD, CTSD, BHLHE40, CCL5, SRGN, FCER1G, TYROBP, MSN, FXYD5, CNN2, TPM4, LAPTM5, ACTB, RGS1, CD82, ITGB2, CD52, PTPRC, S100A11, HCST, CD47, ANXA6, PPP1R18, PSMB8, LGALS1, EMP3, ARPC1B, CCND3, SHISA5, COTL1, B2M, ABRACL, SP100, PSMB10, SDCBP, ARHGDIB, FAM49B, NFKBIA, ZYX, S100A10
REACTOME_INTEGRIN_CELL_SURFACE_INTERACTIONS	2.7536e-05	0.000118129	2.32786	ITGB8, FN1, ICAM1, ITGA2, SPP1, ITGB6, ITGA9, COL4A2, ITGB4, ITGB2, ITGB5, ITGA3, TNC, COL4A1, SHC1, F11R, RASGRP1, CRK
PID_INTEGRIN_A9B1_PATHWAY	1.06397e-05	4.85579e-05	2.32562	FN1, SPP1, SAT1, ITGA9, TGM2, RAC1, TNC, PAOX, ADAM15
Osteoblast	3.57817e-07	2.13199e-06	2.32538	MGP, IER3, IFI27, BST2, FN1, APOE, DUSP1, CTSB, CTNNB1, FLNA, SRGN, SQSTM1, SERPING1, TPM4, COL6A2, IFITM3, MYL9, COL4A2, LAMP1, APP, S100A11, FTH1, HSPA1A, COL6A1, MDK, COL4A1, TIMP2, HEXA, MARCKS, SELENOM, LGALS1, BGN, SPARCL1, GSN, EGR1, CALD1, ZFP36L1, B2M, NPC2, VAT1, PHLDA1, SERPINH1, FOS, NEDD4, GRN, TCEAL9
Stromal_cell	7.86939e-09	6.49225e-08	2.30019	MGP, ANXA1, SERPINE2, IFI27, PLXDC2, FN1, ANXA2, DUSP1, CP, CTNNB1, C3, CLMP, MFGE8, EMP1, FLNA, PSAP, SERPING1, TPM4, COL6A2, IFITM3, MYL9, TGFBR2, COL4A2, LAMP1, NFIB, APP, EVA1B, SLFN5, RAC1, S100A11, RBMS1, BICC1, PPIC, COL6A1, S100A16, S100A6, CD47, IL6ST, ENG, COL4A1, TIMP2, PTN, MARCKS, SELENOM, DDAH2, LGALS1, PLOD1, TMED9, STEAP3, EMP3, BGN, CTSZ, SPARCL1, GSN, EGR1, VIM, TUBA1A, P4HA2, C…
IRDS.Weichselbaum_2008	3.36029e-05	0.000142658	2.29231	LY6E, PLSCR1, IFI44L, MCL1, CXCL10, IFI44, STAT1, IFI35, IRF7, ISG15
SCLC-P	8.76177e-05	0.000329719	2.2854	ANXA1, MUC16, KYNU, FOXC1, EN1, CLPSL1, SOX9, EFNA4, MYC, LINC01503, EFNA1, BARX2, GPR143, ABRACL, RBM38, RUNX2
Basal	0.000115495	0.000419892	2.26122	KRT17, LMO4, KRT16, KRT5, KRT15, ITGB4, KRT7, CLDN4, ITGA3, COL18A1, EMP3
Basal_curated	0.000115495	0.000419892	2.26122	KRT17, LMO4, KRT16, KRT5, KRT15, ITGB4, KRT7, CLDN4, ITGA3, COL18A1, EMP3
REACTOME_INTERFERON_GAMMA_SIGNALING	6.97057e-05	0.000271852	2.25719	CD44, GBP2, ICAM1, CIITA, IRF1, STAT1, SOCS3, IRF9, PML, IRF7, B2M
Smooth_muscle_cell	4.26959e-07	2.50911e-06	2.22719	MGP, ANXA1, IER3, SERPINE2, LMNA, FN1, DUSP1, TINAGL1, PLS3, MFGE8, FLNA, TPM1, SQSTM1, SERPING1, CNN2, TPM4, PALLD, IFITM3, ACTB, MYL9, SOCS3, COL4A2, ACTN1, TPM2, CD151, TM4SF1, FOSB, CNN3, S100A11, HSPA1A, ATF3, PPIC, HACD1, COL6A1, RBPMS, COL4A1, ANXA6, LGALS1, ERRFI1, PDLIM7, EMP3, BGN, SPARCL1, EGR1, VIM, CALD1, CRIP2, PHLDA1, SERPINH1, FOS, NEDD4, SH3BGRL, SMTN, RSU1, NFKBIA, ZYX
E5p5_ExE	2.09641e-05	9.27175e-05	2.22147	ANXA2, LITAF, TINAGL1, GATA3, APOC1, ASS1, LGALS3, UBASH3B, AK2, TFAP2C, CLDN4, ARHGAP10, S100A11, RBMS1, S100A6, LGALS1, ERRFI1, ARPC1B, MPZL2, CALD1, LASP1, PEG10, SDC4, RBM38, IRX3, S100A10, S100A13, AHNAK
Mast_cell	2.71927e-06	1.38877e-05	2.21532	IER3, LMNA, DUSP1, LMO4, IFITM1, CAPG, DAPP1, SRGN, FCER1G, TYROBP, MSN, LGALS3, FXYD5, SQSTM1, AK2, LGALS9, LAPTM5, RGS1, CTSC, ADK, LXN, FOSB, RAC1, HEXA, LGALS1, KLF6, ARPC1B, IFRD1, EGR1, HEXB, VIM, COTL1, TUBA1C, RHOG, LDHA, SPNS1, ARHGDIB, CSRNP1
ABBUD_LIF_SIGNALING_1_UP	2.45823e-05	0.000106523	2.21348	LCN2, CEBPB, TAPBP, UPP1, ST3GAL1, NMI, IRF1, SOCS3, TGFBR2, PSMB8, NRP1, LRG1, TSPAN4, SQOR, CD24, PFKP, TNFRSF1A, FGFR1, EZR, CXorf56, KLF10, CITED2, AHNAK, PELI1, MAN1A1, STAT3, BCL3, BCKDHB, ACVR1
PID_INTEGRIN5_PATHWAY	3.68467e-05	0.000153468	2.18721	ITGB8, FN1, ITGB6, PLAUR, ITGB5
combined_predtype_geno.Epi_Luminal_2Psca_T08_Regen_Day7	6.63052e-05	0.000260963	2.15647	ANXA1, LY6E, ANXA2, MMP7, CTNNB1, LMO4, SOX9, LGALS3, CLU, KRT19, PTGES, KRT7, S100A1, HSPA1B, SPTSSA, FOSB, S100A11, HSPA1A, S100A6, PTP4A2, TIMP2, S100A14, ANXA3, TRIM2, B2M, CLDN7, PHLDA1, S100A10, ERMP1, SLC12A2, PPP1R1B, AHNAK
Macrophage	5.76623e-07	3.29828e-06	2.15478	CD74, LY6E, BST2, APOE, CTSB, PYCARD, CTSD, C1QB, PSAP, C1QA, FCER1G, TYROBP, C1QC, LGALS3, SAT1, LGALS9, LAP3, LAPTM5, ACTB, CTSS, CD82, IFI30, ITGB2, CTSC, CD68, LAMP1, ACTN1, CD52, ADGRE5, RAC1, FTH1, CTSA, CD47, CSTB, HEXA, IL18, MARCKS, PSMB8, UBE2D3, ACP5, TMED9, VAMP8, TSPAN4, ARPC1B, CTSZ, HEXB, RAB32, COTL1, TUBA1C, PRDX1, B2M, NPC2, TGFBI, RHOG, DRAM2, SDCBP, ARHGDIB, GRN, FAM49B
REACTOME_RIG_I_MDA5_MEDIATED_INDUCTION_OF_IFN_ALPHA_BETA_PATHWAYS	0.000256786	0.000888395	2.14402	IRF1, SAA1, TANK, NLRC5, TNFAIP3, IFIH1, APP, DDX58, ATG5, MAP3K1, UBE2L6, NFKB2, UBE2D3, IKBKB, IRF7, RNF135, ISG15, TRAF2, NFKBIA, UBE2D1, TRIM25, IRF3, IRF2, CASP8, ATG12
E6p5_TE	6.16856e-05	0.000245029	2.13379	ANXA2, LITAF, TINAGL1, LMO4, UPP1, WNT6, KRT19, TFAP2C, EIF4EBP1, CLDN4, BOK, PCSK1N, TUBB6, S100A6, LGALS1, ERRFI1, ARPC1B, SLC16A3, MPZL2, CALD1, CRIP2, RBM38, PGK1, SMAGP, MARCKSL1, IRX3
HALLMARK_MYOGENESIS	3.39186e-05	0.000142658	2.13215	IGFBP3, BHLHE40, WWTR1, COL6A2, CLU, SVIL, COL4A2, ITGB4, APP, ITGB5, TPM2, NQO1, TPD52L1, CNN3, SPHK1, TNNT1, ABLIM1, PDLIM7, IFRD1, GSN, HDAC5, MRAS, TGFB1, EPHB3, MYO1C, AGRN, DAPK2, PRNP, MYH9, PC, RIT1, SMTN
PID_AVB3_INTEGRIN_PATHWAY	0.000405165	0.00134741	2.11667	FN1, VAV3, MFGE8, SPP1, COL12A1, COL6A2, TGFBR2, RAC1, COL6A1, COL4A1, PIK3R1, F11R, VCL, IGF1R, PI4KB
combined_predtype_geno.Epi_Luminal_2Psca_T07_Regen_Day3	7.08359e-05	0.000273771	2.10533	ANXA1, LY6E, GABRP, ANXA2, MMP7, DUSP1, LMO4, PLSCR1, STRA6, LGALS3, CLU, KRT19, PTGES, KRT7, S100A1, SPTSSA, TKT, S100A11, TIMP2, S100A14, LRG1, ANXA3, SHISA5, CRIP2, CLDN7, DHRS3
Decidual_stromal_cell	5.54567e-06	2.64343e-05	2.09195	ANXA1, IER3, CTSB, LITAF, BHLHE40, CLMP, PSAP, CAPG, SRGN, LGALS3, FXYD5, SQSTM1, SERPING1, SAT1, CD68, LAMP1, S100A1, EIF4EBP1, SPTSSA, CD151, BOK, GPNMB, RAC1, RBMS1, FTH1, CTSA, TNFAIP2, CSTB, HEXA, WIPI1, VAMP8, CTSZ, ANXA3, PLIN3, AIF1L, SMIM12, CALD1, PRDX1, CRIP2, ISG15, B2M, VAT1, FGFR1, GRN, TCEAL9, PRNP, PLOD2, CNIH4, BET1, RSU1
Endothelial_cell	2.35791e-06	1.21873e-05	2.08875	LY6E, IFI27, BST2, ANXA2, IGFBP3, DUSP1, CTNNB1, TINAGL1, MFGE8, EMP1, PSAP, SRGN, MSN, FXYD5, TRIM47, TPM4, IFITM3, LGALS9, CTNNA1, COL4A2, IFI35, NFIB, APP, CD151, TM4SF1, EVA1B, SLFN5, RAC1, CNN3, RBMS1, VAMP5, CLIC4, S100A16, CD47, SNX3, ENG, EFNA1, COL4A1, PSMB8, NRP1, SELENOM, TSPAN4, ANXA3, SPARCL1, SHISA5, F11R, CAV2, ZFP36L1, CRIP2, B2M, VAT1, SERPINH1, PSMB10, SDCBP, NEDD4, GRN, ETS1, T…
HALLMARK_IL2_STAT5_SIGNALING	4.23894e-05	0.000173191	2.08005	CD44, AHR, MAP3K8, BHLHE40, PLSCR1, EMP1, CAPG, CXCL10, SPP1, IFITM3, LIF, S100A1, TGM2, MAFF, CDCP1, MYC, COL6A1, TIAM1, ETV4, NCOA3, NRP1, GLIPR2, KLF6, CTSZ, CCND3, ANXA4, ST3GAL4, NFIL3, MYO1C, CD83, DHRS3, PHLDA1, TNFRSF21, DENND5A, PRNP, IGF1R, TNFRSF18, IGF2R, AHNAK, PRKCH, TTC39B, IFNGR1
KEGG_FOCAL_ADHESION	4.36643e-05	0.000176717	2.07771	ITGB8, FN1, CTNNB1, ITGA2, VAV3, FLNA, PDGFC, SPP1, COL6A2, ITGB6, ACTB, ITGA9, MYL9, COL4A2, ITGB4, ACTN1, ITGB5, EGFR, RAC1, DOCK1, ITGA3, COL6A1, TNC, COL4A1, SHC1, PIK3R1, CCND3, CAV2, ERBB2
Microglia	3.59568e-06	1.81476e-05	2.07688	IER3, LY6E, SERPINE2, PLXDC2, APOE, DUSP1, CTSB, PYCARD, CTSD, C1QB, MCL1, PSAP, C1QA, FCER1G, TYROBP, VSIR, C1QC, CCL4, SAT1, LGALS9, LAPTM5, ACTB, CCL3, RGS1, CTSS, CTSC, CD68, LAMP1, CD52, RAC1, CTSA, ATF3, LPCAT2, CSTB, HEXA, RGS10, MARCKS, VAMP8, KLF6, ARPC1B, CTSZ, ANXA3, EGR1, HEXB, F11R, COTL1
PID_AP1_PATHWAY	0.000646889	0.00204055	2.06072	DUSP1, CTNNB1, TRIP6, NFATC2, TIMP1, CDKN2A, NFATC1, FOSB, EDN1, ATF3, MYC, EGR1, TGFB1, FOS, ETS1
combined_predtype_geno.Epi_Luminal_2Psca_T02_Cast_Day7	0.000337382	0.00113966	2.05188	ANXA1, LY6E, ANXA2, MMP7, DUSP1, LMO4, PDZK1IP1, LGALS3, CLU, KRT19, KRT7, S100A1, HSPA1B, FOSB, S100A11, HSPA1A, S100A6, BARX2, TIMP2, ANXA3, TRIM2, ZFP36L1, B2M, CLDN7, PHLDA1, FOS
GO_REGENERATION	0.000261121	0.000896169	2.05089	ANXA1, KLK6, CEBPB, APOE, SULF2, PTPN12, CTNNA1, LIF, NR4A3, PTPRF, SOCS3, TGFBR2, CHST3, NNMT, CCL2, TNC, CFLAR, SHC1, ANXA3, IFRD1, NOTCH2, GSN, TGFB1
PID_P53_DOWNSTREAM_PATHWAY	0.00018703	0.000657669	2.04514	IGFBP3, DUSP1, PYCARD, CTSD, MCL1, PLK3, CX3CL1, SPP1, CASP1, TAP1, CD82, LIF, DDIT4, EGFR, ATF3, COL18A1, PML, TNFRSF10B, PRDM1, VDR, STEAP3, HDAC2
combined_predtype_geno.Epi_Basal_1_T02_Cast_Day7	0.000761094	0.00233221	2.03331	APOE, KRT5, KRT15, TGM2, S100A6
combined_predtype_geno.Epi_Luminal_2Psca_T10_Regen_Day28	0.000596717	0.00189623	2.00621	ANXA1, ANXA2, MMP7, CAPG, PDZK1IP1, LGALS3, CLU, KRT19, PLAUR, KRT7, S100A1, S100A11, HSPA1A, S100A6, BARX2, TIMP2, S100A14, GPRC5A, ANXA3, ZFP36L1, B2M, CLDN7, PHLDA1, S100A10, SLC12A2, PPP1R1B, AHNAK
Chondrocyte	1.08489e-05	4.89913e-05	2.00345	MGP, IER3, SERPINE2, TNFRSF12A, LMNA, FN1, ANXA2, DUSP1, MFGE8, EMP1, MCL1, SPP1, SOX9, LGALS3, FXYD5, SQSTM1, GFPT2, TRIM47, COL6A2, TIMP1, SAT1, CLU, S100A1, ADK, MAP2K3, APP, FOSB, PPA1, CNN3, MAFF, HSPA1A, CLIC4, ATF3, PPIC, COL6A1, TUBB6, TIMP2, FSCN1, ERRFI1, TMED9, KLF6, EMP3, BGN, IFRD1, EGR1, P4HA2, FKBP10, TUBA1C, TGFBI, PHLDA1, RCN1, SDC4, SERPINH1, FOS, KLF4, PRNP, PLOD2
Cao2019Embryo_epi_StomachEpithelialTrajectory_1_of_2	0.000540452	0.00175647	2.00259	FAM3C, PTPRK, BACE2, FHL2
Basal_Org_2	0.00069541	0.00216182	1.99672	BHLHE40, CDKN2A, EIF4EBP1, CLDN4, ACTN1, CXCL1, FAT1, CRIM1, CNN3, CLIC4, CDCP1, COL18A1, FHL2, ANXA6, ASAP1, F11R, CAV2, CALD1, B2M, AGRN, DUSP6, ETS1, BCAR3, BLVRB, DCBLD2, CITED2, CAMK2N1
E7p5_EPI	0.000593932	0.00189623	1.99486	LITAF, LMO4, UPP1, WNT6, AK2, KRT19, TFAP2C, EIF4EBP1, CLDN4, BOK, PPA1, PCSK1N, TUBB6, S100A6, LGALS1, ARPC1B, SLC16A3, MPZL2
PID_INTEGRIN2_PATHWAY	0.000946165	0.00287876	1.98573	C3, ICAM1, PLAUR, ITGB2, F11R, TGFBI
KEGG_CYTOSOLIC_DNA_SENSING_PATHWAY	0.00195852	0.00552767	1.97334	PYCARD, CCL5, CXCL10, CASP1, CCL4, ADAR, DDX58, IL1B, IL18, IKBKB, IRF7, NFKB1, NFKBIA, POLR3A, IRF3, POLR3D, POLR3C
combined_predtype_geno.Epi_Luminal_2Psca_T00_intact	0.00065537	0.00205222	1.96822	ANXA1, LY6E, ANXA2, MMP7, DUSP1, CTSD, LMO4, PDZK1IP1, SOX9, LGALS3, CLU, KRT19, KRT7, S100A1, HSPA1B, SPTSSA, S100A11, HSPA1A, S100A6, PTP4A2, TIMP2, ANXA3, TRIM2, B2M, CLDN7, PHLDA1
luminal_2	0.000430028	0.00140826	1.95199	ANXA1, LY6E, ANXA2, MMP7, CITED4, LMO4, PLSCR1, KCNN4, PDZK1IP1, SOX9, LGALS3, CLU, KRT19, KRT7, S100A1, SPTSSA, S100A11, BACE2, BARX2, S100A14, GPRC5A, ANXA3, MBOAT1, PLPP2, TRIM2, CDK6, CLDN7, PHLDA1
MTOR_UP.V1_DN	0.000702371	0.00216775	1.92737	HLA-DQB1, DUSP1, IFITM1, C1R, KRT5, KRT15, OSMR, XDH, LTBP1, SCARA3, SMARCD3, CXCL1, HSPA1A, PDLIM3, MYC, QPRT, C2, CTNS, ABCA1, TSPAN4, IFT172, TGIF2, NFIL3, PDE10A, THBS3, PHF1, TNIP2
combined_predtype_geno.Epi_Luminal_1_T04_Cast_Day28	0.00167438	0.00485344	1.92598	CD74, KRT23, LY6E, TNFRSF12A, MMP7, AHR, LGALS3, CLU, KRT19, CLDN4, FOSB, EDN1, S100A11, ATF3, TRIB1, PSMB8, KLF6, ANXA4, CRIP2, CLDN7, FOS, KLF4
E3p5_TE	0.00114822	0.00344465	1.92273	ANXA2, TINAGL1, PSAP, GATA3, TPM1, ASS1, MSN, CNN2, TPM4, PTGES, NEU1, CLDN4, TFAP2A, CNN3, S100A11, CLIC4, CSTB, LGALS1, VAMP8, CRIP2, CLDN7, MYH9, MARCKSL1, S100A10, PRKCZ, AHNAK
E8p75_ap_Endothelial	0.00189275	0.00541327	1.92063	FN1, MSN, TPM4, SAT1, COL4A2, NFIB, EVA1B, VAMP5, S100A16, ENG, TNFAIP2, COL4A1, VIM, TGFB1, CRIP2, SIPA1, VAT1, SMAGP, ETS1, EGFL7, IPO11, PLK2
HALLMARK_KRAS_SIGNALING_DN	0.00295338	0.00807005	1.91664	IFI44L, KLK7, KRT5, EFHD1, TCF7L1, KRT15, EDN1, CAMK1D, SLC6A14, NR4A2, THNSL2, H2AFY2, IDUA, CDKAL1, CELSR2, THRB, SKIL
HALLMARK_ESTROGEN_RESPONSE_EARLY	0.000220899	0.000770454	1.90008	CD44, MYOF, BHLHE40, FOXC1, SLC24A3, SYT12, TPBG, KRT15, B4GALT1, KLK10, RAB31, KRT19, SVIL, PTGES, TFAP2C, TPD52L1, TGM2, PDLIM3, MYC, IL6ST, TIAM1, MUC1, FHL2, SNX24, TJP3, ABLIM1, OPN3, RRP12, SEC14L2, TGIF2, RARA, GLA, FRK, OLFM1, CLDN7, AREG, DHRS3, RASGRP1, FOS, ENDOD1, KLF4, MYBL1, IGF1R, BLVRB, KLF10, SLC7A5, CELSR2, ADCY9, WWC1, RHOD, MREG, SLC9A3R1, SLC2A1
combined_predtype_geno.Epi_Luminal_2Psca_T05_Regen_Day1	0.00149256	0.00435582	1.89315	ANXA1, LY6E, LCN2, LMNA, ANXA2, MMP7, STRA6, LGALS3, IFITM3, CLU, KRT19, PLAUR, KRT7, S100A1, TKT, S100A11, S100A6, S100A14, ARPC1B, ANXA3, PRDX1, CRIP2, CLDN7
Cao2019Embryo_epi_EpidermisTrajectory_2_of_8	0.000414043	0.00136634	1.88773	SERPINE2, WNT6, TANK
combined_predtype_geno.Epi_Luminal_1_T03_Cast_Day14	0.00194654	0.00552767	1.85919	KRT23, LY6E, TNFRSF12A, TMEM45A, PRLR, SOX9, SQSTM1, CLU, KRT19, ACTB, TES, MAP2K3, CLDN4, CD52, MARCKS, KLF6, ANXA4, PRSS8, CRIP2, CLDN7, VAT1, WDR1, SDC4, DSP, EZR, ZYX, DDX3X
KEGG_JAK_STAT_SIGNALING_PATHWAY	0.00284925	0.00783543	1.85115	PRLR, IL15, OSMR, STAT1, LIF, SOCS3, IL15RA, LEPR, IL7, MYC, IRF9, IL6ST, PIK3R1, STAT6, CCND3, SPRED1, AKT3, IL13RA1, IFNGR1, STAT3, STAT2
WNT_UP.V1_DN	0.00232672	0.00648159	1.84913	HLA-DRB1, CD44, KRT6B, ABCC3, GBP4, HLA-DMB, PCDH7, NFATC2, DPF3, IFIH1, ADAR, IRF9, ETV4, ABCA1, VIM, IRF7, OCLN, OLFM1, ISG15, TNFRSF21, OAS1, HSD3B7, SLC22A18, ASH2L, CLN3, NEO1, VEGFA, NAGK, MAP3K2
Epithelial_cell	9.66762e-05	0.000360644	1.84583	ANXA1, IER3, LY6E, IFI27, LCN2, TNFRSF12A, LMNA, ANXA2, LITAF, CTSD, SERINC2, MFGE8, GATA3, CAPG, PRLR, LGALS3, TUBA4A, SQSTM1, FAM3C, IDO1, CLU, KRT19, CD82, SOCS3, KRT7, S100A1, CLDN4, APP, CD151, TM4SF1, FOSB, TGM2, RAC1, CNN3, S100A11, ATF3, S100A16, S100A6, CSTB, PTN, PSMB8, TMED9, CLTB, VAMP8, KLF6, EGR1, F11R, JUP, LASP1, CRIP2, B2M, CLDN7, AREG, SDC4, FOS, MGST1, TCEAL9
Cao2019Embryo_epi_ApicalEctodermalRidgeTrajectory_1_of_1	0.007539	0.0189136	1.82354	CD44, MAP3K8, BACH2, HS6ST3, SNAP91, SPTLC3, PIK3R1, TCF7, IL1RAP, TIAM2, SH3RF1, FNDC3A
combined_predtype_geno.Epi_Basal_1_T00_intact	0.00798362	0.0197975	1.82283	DEFB1, APOE, KRT15, HSPA1A, S100A6, GSN
combined_predtype_geno.Epi_Luminal_2Psca_T09_Regen_Day14	0.00335816	0.0090607	1.81616	ANXA1, LY6E, ANXA2, MMP7, DUSP1, LMO4, PDZK1IP1, CLU, KRT19, KRT7, S100A1, SPTSSA, FOSB, S100A11, HSPA1A, S100A6, TIMP2, VAMP8, ANXA3, ZFP36L1, B2M, CLDN7, PHLDA1, FOS
HALLMARK_WNT_BETA_CATENIN_SIGNALING	0.0101448	0.0243136	1.80277	CTNNB1, WNT6, MYC, HDAC2, HDAC5, RBPJ, PPARD, MAML1, AXIN1, NOTCH1, NCSTN, CUL1
REACTOME_INTERFERON_SIGNALING	0.00262535	0.00726628	1.80276	CD44, GBP2, XAF1, ICAM1, CIITA, IRF1, IFITM3, STAT1, SOCS3, IFI35, ADAR, IRF9, DDX58, PML, UBE2L6, PSMB8, NUP153, EGR1, IRF7, ISG15, B2M
Cao2019Embryo_epi_Midgut_HindgutEpithelialTrajectory_2_of_3	0.00679336	0.0174512	1.79745	BHLHE40, LGALS3, GFPT2, SCARA3, LEPR, TGM2, PDE1C, FBXL2, GNB4, ZBTB46, PAPSS1, GLIPR2, SPARCL1, INTS6L, NOP16, RFX5
Cao2019Embryo_epi_UrotheliumTrajectory_1_of_1	0.00679336	0.0174512	1.79732	MUC16, TINAGL1, RAPGEF5, DPF3, ME1, KLF6, ANXA3, FAM107B, MYO1C, KLHL18, VAT1, ENDOD1, KCNQ5, IL17RC, PRKCZ, EGFL7, NABP1, SLC9A3R1, SLC2A1, ARHGAP8, SIPA1L2
REACTOME_CELL_CELL_JUNCTION_ORGANIZATION	0.0108296	0.0256681	1.78415	CTNNB1, CTNNA1, CLDN4, CDH3, F11R, JUP, CLDN7
HALLMARK_P53_PATHWAY	0.00140992	0.0042004	1.76764	IER3, KRT17, CTSD, UPP1, PLK3, CASP1, TAP1, SAT1, CDKN2B, CD82, LIF, CDKN2A, IFI30, ITGB4, RHBDF2, TAX1BP3, DDIT4, APP, TM4SF1, TPD52L1, SPHK1, RNF19B, EPS8L2, ATF3, VAMP8, VDR, STEAP3, CCND3, TGFB1, PTPN14, ZFP36L1, STOM, RAP2B, BAK1, FOS, FOXO3, KLF4
E6p5_Mes	0.00709255	0.0181113	1.75201	FN1, IFITM1, FLNA, PCDH7, MSN, TPM4, HMGA2, MEIS2, CNN3, RBMS1, HACD1, PTP4A2, CACHD1, FSCN1, ADGRA3, VIM, MEX3A, PTK7, FGFR1
PID_IFNG_PATHWAY	0.0115804	0.0272967	1.75184	CEBPB, CASP1, IRF1, STAT1, IRF9, IL1B, MAP3K1, PIK3R1, CAMK2G
Cao2019Embryo_epi_Midgut_HindgutEpithelialTrajectory_3_of_3	0.0161802	0.0357799	1.72445	HSD17B2, TFPI2, NEU1, L3MBTL4, TLR5, SGMS2, MYO15B, AIFM2, MYO6
Cao2019Embryo_epi_AuditoryEpithelialTrajectory_1_of_3	0.0166975	0.0367344	1.71259	SFRP1, UBASH3B, CLU, CCDC33, THRB, PDE4B
PID_INTEGRIN_A4B1_PATHWAY	0.018387	0.0398384	1.71244	FN1, CD14, SPP1, RAC1, DOCK1, MDK, PRKAR1B, CRK
combined_predtype_geno.Epi_Basal_1_T07_Regen_Day3	0.0146337	0.0331985	1.71076	DEFB1, APOE, MFGE8, KRT5, KRT15, IFITM3, MAFF, ATF3, ERRFI1, PHLDA1, NXN, NPM1
E3p5_x	0.00949505	0.0232764	1.70956	SFRP1, FN1, UPP1, SPP1, TUBA4A, SAT1, GLRX, RND3, EIF4EBP1, PPA1, AGTRAP, FSCN1, ETV5, PRDX1, GAR1, RCN1, REST, KLF4, NPM1, RIF1, EZR
REACTOME_CELL_JUNCTION_ORGANIZATION	0.0174657	0.0382286	1.7071	CTNNB1, CTNNA1, ITGB4, CLDN4, ACTN1, CD151, CDH3, F11R, JUP, CLDN7, RSU1, PLEC, ILK, FBLIM1, PARVA, PARD6B
REACTOME_EXTRINSIC_PATHWAY_FOR_APOPTOSIS	0.0154594	0.034542	1.70539	CFLAR, TNFRSF1A, TRAF2, TNFSF10, CASP8, TRADD, RIPK1
basal	0.0157024	0.0349033	1.69828	DEFB1, LCN2, APOE, CP, KRT5, TPM1, KRT15, CLDN4, ATF3, S100A16, ERRFI1, TUBA1C, PHLDA1, MGST1
E8p75_gfp_Endothelial	0.0147033	0.0331985	1.68584	UPP1, MSN, TPM4, SAT1, TAX1BP3, EVA1B, VAMP5, S100A16, ENG, VIM, TGFB1, CRIP2, SIPA1, VAT1, SMAGP, ETS1, EGFL7, IPO11, PLK2, SH3BGRL3, NOTCH1, HDAC7, ELK3
E7p5_emVE	0.0116735	0.0273658	1.67991	BST2, APOE, PDZK1IP1, GLRX, CDKN2A, CTSC, ADK, CD55, LXN, COL18A1, CSTB, QPRT, DDAH2, VAMP8, GSN, BEX2, F11R, PRSS8, GRB7, CLDN7, NPC2, DRAM2, PLP2
Cao2019Embryo_epi_EpidermisTrajectory_1_of_8	0.0194378	0.0414867	1.67238	TPD52L1, GAS7, ATP10D, RGS10, SH3KBP1, LPAR6, PDE5A, PTK7, WDR1, DUSP6, FAM49B, PPP2R2C, JMJD4, MFSD1, DCBLD2, SREBF1, CAPN1, HMGN5
PID_HIF1_TFPATHWAY	0.0237763	0.0495146	1.63262	CP, BHLHE40, MCL1, ITGB2, EDN1, ENG, HK1, LDHA, PGK1, FOS, NPM1, ETS1, CITED2, CXCR4, PGM2, SLC2A1, VEGFA, PFKFB3, HDAC7, ARNT, ALDOA
combined_predtype_geno.Epi_Basal_1_T06_Regen_Day2	0.0186523	0.0402103	1.63141	DEFB1, IER3, CEBPB, APOE, MFGE8, APOC1, KRT5, CXCL10, KRT15, IFITM3, S100A16, S100A6
HALLMARK_UV_RESPONSE_DN	0.0134457	0.0308459	1.61753	ANXA2, DUSP1, BHLHE40, LTBP1, MT1E, TGFBR2, LPAR1, NFIB, RND3, CAP2, ATP2B4, MYC, PDLIM5, FHL2, RBPMS, ZMIZ1, NRP1, NOTCH2, ANXA4, ERBB2, NFKB1, ATXN1, SLC22A18, PTPN21, IGF1R, PTPRM, ABCC1, AKT3, CITED2, MGMT, SIPA1L1, NR3C1, CDK13, BCKDHB
HALLMARK_ESTROGEN_RESPONSE_LATE	0.00975838	0.0237861	1.61385	S100A9, SERPINA3, CD44, MYOF, FOXC1, SLC24A3, PRLR, TFPI2, TPBG, ASS1, KLK10, SERPINA1, LTF, RAB31, KRT19, PTGES, TFAP2C, TPD52L1, ATP2B4, PDLIM3, IL6ST, TIAM1, MDK, TJP3, OPN3, DLG5, GLA, SNX10, FRK, OLFM1
combined_predtype_geno.Epi_Luminal_2Psca_T06_Regen_Day2	0.019316	0.0414329	1.60923	ANXA1, ANXA2, MMP7, LMO4, PLSCR1, STRA6, LGALS3, CLU, KRT19, KRT7, S100A1, SPTSSA, TKT, S100A11, S100A6, S100A14, ANXA3, NHP2, PRDX1, CLDN7
Alveolar_type_II_cell	0.00907639	0.022378	1.60792	CD74, LY6E, LCN2, CTNNB1, ICAM1, APOC1, CNN2, PPP1R14C, PTPRF, IFI30, CTSC, S100A1, ADK, APP, ATP11A, S100A11, MUC1, ENPEP, NRP1, GPRC5A, LRG1, ERRFI1, VAMP8, ANXA3, BEX2, ANXA4, ETV5, F11R, NFE2L2, CRIP2, NPC2, ACSL4, PHLDA1, ATP6V1C2, SDC4, MGST1, TCEAL9, PRNP, TNFAIP1, EZR, MTCH1, POR
AKT_UP_MTOR_DN.V1_DN	0.0180612	0.0393311	1.59571	TYMP, KRT6B, FAM20C, KCNN4, C1R, ASS1, WEE1, NR4A3, MGAT4B, SMARCD3, CAP2, TM4SF1, DPYD, IL7, RTKN, TSPAN4, CAV2, FKBP10, MCM6, ESR2, BLVRB, IL17RC, SHMT1, SLC7A5, FEZ2
MTOR_UP.V1_UP	0.0201768	0.0426397	1.59557	SERPINA3, BST2, TNFRSF12A, CCL5, GSDMC, LGALS3, BACH2, IL27RA, CDKN2B, IFI30, IFI35, MAK, ATF3, S100A14, INTS3, PFKP, PTPN14, ATXN7L1
Cao2019Embryo_epi_AuditoryEpithelialTrajectory_3_of_3	0.00360711	0.00967156	1.58342	FAM20A, NR4A3
Myoblast	0.0129012	0.029756	1.57991	MGP, IER3, FN1, APOE, ANXA2, LMO4, MFGE8, TPM1, TPM4, COL6A2, IFITM3, COL4A2, TM4SF1, S100A11, HSPA1A, PDLIM3, PPIC, COL6A1, COL4A1, PTN, ANXA6, DDAH2, LGALS1, EMP3, BGN, SPARCL1, GSN, EGR1, VIM
NK_or_T_cell	0.0218618	0.0457498	1.50606	LY6E, IFI27, LITAF, PYCARD, CCL5, SRGN, FCER1G, TYROBP, FXYD5, CNN2, AK2, TAP1, UBAC2, CCL4, LGALS9, STAT1, LAPTM5, RGS1, PSMB9, CTSC, CD52, PTPRC, RAC1, HCST, PPP1R18, PSMB8, ARPC1B, IGKC, SHISA5
Urothelium	0.0138338	0.0315675	1.40926	DEFB1, PYCARD, CTNNB1, CTSD, MYOF, SERINC2, ABCC3, KCNN4, SEMA4A, PSAP, GATA3, CAPG, PDZK1IP1, APOC1, KRT5, LGALS3, KRT15, ST8SIA6, PRSS22, SAT1, CDKN2B, KRT19, CTNNA1, PTPRF, KRT7, DDIT4, CLDN4, APP, CD151, NQO1, GPNMB, ME1, S100A11, VAMP5, EPS8L2, RARG, ATF3, S100A16, HIBADH, COL18A1, S100A6, BACE2, TNFAIP2, REEP3, CSTB, S100A14, FSCN1, CLTB, WIPI1, VAMP8, PYGB, PLIN3, KCNK1, MPZL2, TMEM154, AN…
Principal_cells_of_cortical_collecting_duct	0.0210498	0.0442666	1.38479	ANXA1, IER3, LCN2, CFB, BST2, TNFRSF12A, ANXA2, CTSB, LITAF, PYCARD, CTNNB1, C3, BHLHE40, PLS3, PLSCR1, CXCL2, SERINC2, IFITM1, TRIP6, CAPG, CXCL16, PDZK1IP1, SOX9, ASS1, SQSTM1, COL6A2, FAM3C, IFITM3, LTF, SAT1, CLU, KRT19, LAP3, KRT7, DDIT4, CLDN4, ACTN1, NCOA7, FOSB, TPD52L1, TGM2, S100A11, S100A16, IL6ST, BACE2, MUC1, EIF3B, CSTB, PTP4A2, ERRFI1, PDLIM7, WIPI1, KLF6, ARPC1B, KCNK1, IFRD1, NHP…
Neutrophil	0.00716953	0.0181996	-1.52942	CYBA, HSP90B1, MLEC, MGST2, ARPC3, GLRX5, SIVA1, GMNN, SERBP1, HMGN2, SEC61B, RAMP1, MYDGF, ARPC5, LAMTOR4, CAPZB, FMC1, PGP, ARL6IP4, XBP1, RNASEH2C, TMBIM6, PRDX6, H2AFJ, NDUFB3, EMB, SMIM4, AURKAIP1, CDK2AP2, DUT, PYGL, MTDH, CACYBP, TRAPPC6A, TOMM40, SRSF2, PABPC1, P4HB, CFL1, HMGB1, BRI3BP, CD63, CKS1B, H2AFX, UCK2, BUB3, SEM1, HMGB2
HALLMARK_DNA_REPAIR	0.0121335	0.0282894	-1.53404	POLR1D, COX17, BCAM, GTF2A2, DAD1, TMED2, NME3, POLE4, DUT, ARL6IP1, POLR2K, NT5C, CANT1, POLR2J, MPG, NUDT9, POLR3GL, HPRT1, DDB1, SURF1, AK1, PCNA, SMAD5, POLD4, SEC61A1, POM121, POLR2G, POLR2E, NUDT21, RPA2, RFC4, FEN1, RBX1, GTF2H5, NME4, POLR2A, POLR2I, POLD3, SSRP1, GTF2F1, APRT, CETN2, SUPT5H, RFC3, GTF2H3, EDF1, POLR2C, SNAPC5, GMPR2, BOLA2, IMPDH2
Trophoblast_progenitor_cell	0.000561489	0.00181112	-1.56935	BASP1, COX6A1, SLC25A3, KRT18, CALM1, COX8A, TMA7, COX5A, POLR1D, ARPC3, NAP1L1, COX6B1, GLRX5, SLIRP, SNRPF, ERP29, KRT8, GMNN, PIN1, PPIB, LSM4, CCT6A, COX14, NDUFB2, ARPC5, RBP1, CD9, PDCD5, TBCB, HSPE1, CCT2, UQCRB, HSPD1, EIF5, MTX2, PAPOLA, UBE2L3, PHACTR1, PTGES3, BUD31, NDUFA11, UFM1, CCT8, ARPP19, DNAJC8, AHSA1, PA2G4, CSRP1, CDK2AP2, HSP90AA1, ARL6IP1, CDC42, PDLIM1, NCL, CACYBP, CALM2,…
E8p75_ap_YsE	0.0148066	0.0332568	-1.60894	CYBA, CST3, KRT18, CYB5A, MGST3, TMPRSS2, KRT8, EPCAM, RBP1, CD9, DAD1, PCBD1, SPINT2, EMB, GLUL, RAB11A, BEX4, CDH1, MYL6, ITM2B, CD63, DBI
E8p75_ParE	0.00989139	0.023974	-1.63518	HSP90B1, MLEC, ERP29, TMED10, CD9, DNAJC3, TM9SF3, MAN1A2, TMEM263, TRIP11, TMED2, SERP1, COPB1, LMAN1, ADAM10, CKAP4, RCN2, EIF4G1, DNAJC10, LAMC1, LIFR, P4HB
combined_predtype_geno.Epi_Luminal_1_T02_Cast_Day7	0.0200307	0.0425405	-1.63983	TSPAN1, DCXR, OST4, SEC61B, EHF, CRIP1, NDUFV3, PRDX6, H2AFJ, NDUFA1, ABHD12, AGR2, HERPUD1, DNAJC10, MIEN1, TSPAN13
Cycling_cell	0.00996595	0.0240191	-1.64665	GLRX5, OAZ1, SELENOW, FKBP3, HMGN2, ATXN7L3B, CNPY2, RBP1, NEDD8, MIF, PRDX2, CDK4, STMN1, TSPAN3, DYNLL1, STUB1, HNRNPM, HNRNPDL, PAFAH1B3, H1F0, BEX3, FUS, SNRPD3, PTOV1, PRMT1
HALLMARK_G2M_CHECKPOINT	0.00375509	0.0100058	-1.65498	KIF5B, ODC1, TMPO, UBE2S, CCND1, CDKN2C, GSPT1, HMGN2, SQLE, SLC38A1, MNAT1, SMC2, CDK4, HMGB3, SRSF10, STMN1, AMD1, TRA2B, NCL, LBR, SRSF2, PTTG1, PDS5B, ATF5, RAD21, HIF1A, ILF3, KIF22, CKS1B, H2AFX, UCK2, BUB3, NUMA1, PURA, ARID4A, UPF1, CUL3, CDC27, DBF4, CKS2, CTCF, SMC4, MTF2, RPA2, G3BP1, ABL1, SS18, DTYMK, YTHDC1, H2AFV, RAD23B, DDX39A, HNRNPD, CBX1, CHAF1A, BARD1, CDKN1B, NOLC1
E5p5_VE	0.0057606	0.0149776	-1.69447	HSP90B1, ERP29, ATP2B1, TMED10, MYDGF, ARPC5, DNAJC3, TM9SF3, KDELR1, PCBD1, SELENOS, TMED2, SERP1, NPTN, BSG, RAB11A, CKAP4, CDC42, TEAD1, PCGF5, LAMC1, IER3IP1, P4HB, RAB14, SPATS2, CD63
luminal_3	0.00498252	0.0131135	-1.69685	ALCAM, ABHD2, COX5A, BIK, FOXP1, UQCRFS1, EPCAM, CD9, LIMCH1, UQCRB, PRDX2, BCL2, APLP2, ID2, TMBIM4, SPINT2, NCALD, ATP6V1D, ATP1B1, ARL6IP1, BEX4, CGNL1, ATP6V1E1, PLCG2, CHCHD10, ARHGAP18, ARF3, GDE1, RHOU, TMC4, CYCS, CBR1, PTBP3, RALGAPA2, RABEP2, ATP6V1A
E6p5_EPI	0.00511464	0.0133791	-1.73203	IGFBP2, SNRPN, SIVA1, CCND1, SLC38A1, EPCAM, CADM1, PSIP1, SMCO4, HELLS, STMN1, DUT, MYEF2, PABPC1, SMARCD1, PPHLN1, EIF1AX, DCTPP1, FABP5, KLHDC2, ANP32A, NUDT21, PHF6, G2E3, NME4, ZMYND8, DNMT3A, WDR43, H2AFV
Cao2019Embryo_epi_RenalEpithelialTrajectory_1_of_1	0.0128601	0.029756	-1.78987	RAB3IP, ANKS1B, ESRRG, SKAP1
Cao2019Embryo_epi_NA	0.0102714	0.0244802	-1.83939	CKB, DLL3, CNTNAP2, CLVS1
combined_predtype_geno.Epi_Luminal_1_T00_intact	0.00201293	0.0056441	-1.8493	SEC11C, HSP90B1, TSPAN1, NKX3-1, PPIB, SEC61B, EHF, DNAJC3, CRIP1, NDUFV3, SRP9, PRDX6, H2AFJ, TMEM160, SERP1, NDUFA1, AGR2, HERPUD1, DNAJC10, IER3IP1, P4HB, TSPAN13, FKBP11, PGM2L1, SEL1L, CRELD2, PHYH, SEC61A1
Mesenchymal_stem_cell	2.01538e-07	1.33015e-06	-1.86018	CPE, PEBP1, SLC25A3, PARK7, UQCR11, COX6C, COX5A, NAP1L1, PCBP2, GLRX5, SNU13, SLC25A4, SNRPF, SIVA1, S100A4, CCND1, NDUFA12, PIN1, UQCR10, SERBP1, LSM7, VPS29, SEC61B, FAM162A, CCT6A, SRM, MYDGF, REXO2, COX14, PDCD5, SNRPD2, NDUFS6, SOD1, NEDD8, HSPE1, MIF, POMP, CCT2, NACA, BOLA3, HSPD1, BANF1, NDUFB9, SGK1, CYC1, LAMTOR5, CLPP, PRDX6, H2AFJ, UBE2L3, RAN, MTPN, MLF2, BUD31, NDUFA11, ZCRB1, ID1,…
E8p75_ap_GermCells	0.00189094	0.00541327	-1.86325	CKB, COX17, NDUFA7, SRSF9, NDUFA13, SOX2, COX14, SNRPD2, NDUFS6, NDUFB9, MPHOSPH8, H2AFJ, NUDC, NDUFA11, POP5, AURKAIP1, PSMB5, ANAPC11, CISD1, CHCHD10, CHMP2A, BAX, NOP10, SSBP4, NDUFA6, PLA2G12A, CKS2, POLR2E
REACTOME_PACKAGING_OF_TELOMERE_ENDS	0.0077806	0.0194063	-1.8782	HIST1H4C, TERF1, TERF2IP, H2AFX
HALLMARK_MYC_TARGETS_V1	7.33322e-05	0.000280889	-1.8894	SLC25A3, ACP1, COX5A, NAP1L1, ODC1, GSPT1, SERBP1, LSM7, SRM, SNRPD2, PRDX3, HNRNPR, HSPE1, CCT2, HSPD1, CYC1, UBE2L3, RAN, PSMD8, UBA2, ERH, HNRNPA2B1, CDK4, PA2G4, DUT, TRA2B, PRDX4, TXNL4A, FBL, NOP56, SRSF2, USP1, VBP1, PABPC1, EIF4G2, FAM120A, PHB2, EIF2S1, BUB3, GLO1, PWP1, HDDC2, NDUFAB1, RANBP1, TARDBP, GOT2, UBE2E1, PCNA
combined_predtype_geno.Epi_Luminal_3Foxi1_T08_Regen_Day7	0.00143301	0.00423972	-1.89361	COX6A1, UQCR11, COX6C, COX8A, COX5A, KCNMA1, UQCR10, ZBTB20, UQCRFS1, ELOVL5, NEDD8, UQCRB, PRDX2, APLP2, TMBIM4, NCALD, ATP6V1D, HIGD1A, ISCU, ATP6V1E1, PLCG2, CHCHD10, GDE1, CYCS, COX5B, CBR1
CIN70	0.00447556	0.0118519	-1.9092	LSM4, ATAD2, GPI, CMAS, PTTG1, RAD21, H2AFX, NDUFAB1, PCNA, MSH6, CKS2, ELAVL1, RFC4, FEN1
SCLC-N	0.00751407	0.0189136	-1.91058	PHF21B, DACH1, CDKN2C, NFIA, CLVS1, ATL1, TCEA3, EYA2
combined_predtype_geno.Epi_Luminal_3Foxi1_T06_Regen_Day2	0.00146556	0.00430634	-1.91208	COX6A1, MPC2, UQCR11, COX6C, COX8A, COX5A, COX6B1, UQCR10, UQCRFS1, ELOVL5, UQCRB, TMBIM4, ATP6V1D, HIGD1A, CGNL1, ATP6V1E1, PLCG2, CHCHD10, NDUFC2, GDE1, CYCS, COX5B, CBR1
combined_predtype_geno.Epi_Luminal_1_T01_Cast_Day1	0.0031475	0.00854606	-1.93748	CST3, KRT18, TSPAN1, DCXR, SEC61B, LMO7, NDUFV3, PRDX6, TMBIM4, H2AFJ, USP16, NDUFA1, AGR2, DNAJC10, PABPC1, TSPAN13
combined_predtype_geno.Epi_Luminal_3Foxi1_T07_Regen_Day3	0.00100637	0.00304038	-1.93846	COX6A1, ALCAM, COX6C, COX8A, COX5A, COX6B1, KCNMA1, UQCR10, UQCRFS1, ELOVL5, UQCRB, NDUFB9, APLP2, TMBIM4, ATP6V1D
Myocyte	7.85449e-05	0.000298192	-1.97742	COX8A, PTMS, SLIRP, SLC25A4, TUBB2B, FKBP3, SERBP1, HMGN2, ATXN7L3B, GAS5, CCT6A, PDCD5, TBCB, TPT1, HSPE1, CCT2, NACA, HSPD1, SON, EIF5, PPP1R14B, CDK4, PA2G4, TSPAN3, SRSF11, TRA2B, NCL, MTDH, DYNLL1, METAP2, STUB1, HNRNPM, SRSF2, PDAP1, MAP2K2, HMGB1, CD63, HNRNPDL, HMGB2, RBM25, RANBP1, ID3, MAGED1, SNRPB, FUS, GLRX3, RNF7, SPG21, PTOV1, PRMT1
E8p75_gfp_YsE	0.000272127	0.000926527	-1.98345	TFF3, IGFBP2, CYBA, CST3, KRT18, TPD52, ERP29, TMPRSS2, KRT8, TMEM59, EPCAM, CD9, PCBD1, SPINT2, EMB, GLUL, BSG, RAB11A, PDLIM1, BEX4, PRDX4
combined_predtype_geno.Epi_Luminal_3Foxi1_T10_Regen_Day28	0.000369852	0.00123958	-1.99765	ALCAM, COX6C, COX8A, COX5A, NDUFA13, KCNMA1, ZBTB20, MSI2, UQCRFS1, ELOVL5, LIMCH1, UQCRB, APLP2, TMBIM4, NCALD, ATP6V1D, SPTBN1, ARL4A, ATP1B1, ISCU, ATP6V1E1, NBL1, CHCHD10, GADD45G, NDUFC2, GDE1, RHOU
Testicular_cell	1.26799e-08	1.00734e-07	-2.00077	PEBP1, DDT, MPC2, SRP14, CALM1, POLR1D, NDUFV2, NDUFA7, SLIRP, GPR160, NDUFA12, ASRGL1, GTF2A2, STK33, ARL3, ATXN7L3B, PKIB, DNAJC15, DLL3, NUDT4, SORD, PLPP1, PDCD5, SNRPD2, SOD1, CEP112, BOLA3, PGP, CFAP36, HAGH, RAB3IP, ACBD6, FMN1, SELENOS, SRP9, TMBIM4, UBE2L3, MORN2, CALM3, ACYP1, RAN, PSMD8, SLC25A33, NDUFAF8, ATP6V1D, SCCPDH, PTGES3, IMMP1L, CENPV, ARL4A, TRIM36, ITGB1BP1, GRINA, FBP1, RN…
Sertoli_cells	3.2089e-07	1.9389e-06	-2.03288	BASP1, CPE, PEBP1, COX6A1, SRP14, COX6C, NDUFA7, RAB3B, SLIRP, OAZ1, NDUFA13, GAMT, ERP29, FKBP3, NDUFA12, PIN1, GTF2A2, TESC, ATXN7L3B, TMEM59, GAS5, CNPY2, CCT6A, TMED10, PDCD5, NEDD8, UQCRB, PGP, PRDX2, RNASEH2C, SON, MTX2, PAPOLA, SPINT2, UCP2, ECH1, ZCRB1, SPCS1, ARPP19, CDK4, HMGB3, STMN1, TSPAN3, SEC62, DUT, RAB11A, POLR2L, TSC22D1, DYNLL1, BEX4, CALM2, PRDX4, NENF, STUB1, COMMD3, PTTG1, I…
Oligodendrocyte	1.30335e-07	9.31893e-07	-2.04311	CKB, SNRPN, COX6A1, SEC11C, SMDT1, ADI1, SRP14, TPD52, SELENOP, TMEFF2, SLC25A4, GAMT, SELENOW, TTLL7, PEX5L, GSTP1, SARAF, NFIX, ATXN7L3B, TMEM59, ETV1, TMED10, ELOVL5, ATP6V0E2, CD9, NDUFB10, PGP, TMBIM6, SGK1, SON, APLP2, CLPP, SELENOS, TMBIM4, H2AFJ, APOD, SEZ6L2, SCCPDH, MLF2, RSRP1, NAPA, SPCS1, PTPRD, CSRP1, GABARAPL2, STMN1, ABHD12, TSPAN3, GLUL, MAPT, SS18L2, DDRGK1, SEC62, HSP90AA1, HSD…
Cumulus_cell	1.34196e-07	9.43771e-07	-2.04877	CPE, SLC25A3, HSP90B1, CYB5A, NDUFA7, PTMS, PCBP2, SNU13, SNRPF, SIVA1, H3F3A, PPIB, HMGN2, CD320, FKBP5, CCT6A, MYDGF, TBCB, TPT1, SOD1, CSRP2, PRSS23, MIF, CCT2, HSPD1, XBP1, SGK1, GNB2, HNRNPA1, ID2, RAN, UCP2, ERH, PTGES3, NUDC, TMED2, ID1, HNRNPA2B1, CDK4, HMGB3, FDX1, FKBP4, EIF4A2, POLR2L, IDH1, RGS2, TRA2B, TSC22D1, PDLIM1, BEX4, PSMB5, HIGD1A, PRDX4, NENF, BTG2, SAP18, IVNS1ABP, BZW1, P4…
HALLMARK_E2F_TARGETS	2.08136e-05	9.27175e-05	-2.07056	NAP1L1, TMPO, UBE2S, CDKN2C, GSPT1, CBX5, PSIP1, RAN, PNN, DNMT1, SMC3, ATAD2, CDK4, HELLS, PA2G4, STMN1, POLE4, DUT, TRA2B, LBR, PRDX4, NOP56, SRSF2, PTTG1, PDS5B, USP1, UBE2T, MSH2, RAD21, ILF3, KIF22, CKS1B, POP7, H2AFX, EIF2S1, HMGB2, RANBP1, EXOSC8, SMC6, DCTPP1, PCNA, RAD51C, SNRPB, XRCC6, NUP107, MTHFD2, CKS2, CTCF, NUDT21, SMC4, RPA2, CCP110, BRMS1L, POLD3, ORC2, HNRNPD, SSRP1, NAA38, BAR…
combined_predtype_geno.Epi_Luminal_3Foxi1_T05_Regen_Day1	0.000186588	0.000657669	-2.07161	COX6A1, ALCAM, SMDT1, COX6C, COX8A, COX5A, COX6B1, SLC25A4, NDUFA12, KCNMA1, UQCR10, UQCRFS1, NEDD8, UQCRB, TMBIM4, NDUFB7, NUPR1, ATP6V1D
Luteal_cell	1.06753e-09	1.08181e-08	-2.11086	IGFBP2, CPE, PEBP1, COX6A1, SLC25A3, MPC2, UQCR11, COX6C, COX8A, CYB5A, TMA7, POLR1D, MGST2, COX17, NDUFA7, UBE2N, ODC1, SNRPF, OST4, GAMT, H3F3A, TMEM59, MSI2, PHPT1, FKBP5, NUDT4, EEF2, ELOVL5, ATP6V0E2, COX14, TPT1, LAMTOR4, PRDX3, SOD1, HSPE1, FMC1, CCT2, BOLA3, TM9SF3, PRDX2, HSPD1, SGK1, GADD45A, GNB2, ACADM, TMEM205, APLP2, HNRNPA1, ID2, PRDX6, NDUFB3, RAN, HACD3, ALKBH7, ECH1, ETFA, CISD3…
HALLMARK_FATTY_ACID_METABOLISM	2.4555e-05	0.000106523	-2.12274	MAOA, ODC1, ERP29, ECI2, ELOVL5, HSD17B11, NTHL1, MIF, RDH11, SDHA, ACADM, PCBD1, PRDX6, FASN, ECH1, HSD17B4, GLUL, SDHC, HSP90AA1, SUCLA2, IDH1, ADSL, PDHA1, EPHX1, ACAA2, BLVRA, ECI1, IDI1, PTS, ACAA1, HADHB, CBR1, GRHPR, DHCR24, ACO2, DLD, RAP1GDS1, PDHB, ALDH9A1, CBR3, UROS, FH, ACAT2, YWHAH, MDH1, SDHD, HMGCS1, GCDH, NBN, BPHL, DLST, ADIPOR2, ACOX1, SMS, GSTZ1, CRAT, MGLL, CPT1A, SERINC1, AC…
Granulosa_cell	7.44265e-07	4.20118e-06	-2.15354	IGFBP2, CPE, PEBP1, UQCRH, PARK7, SRP14, COX6C, TMA7, NDUFA7, PTMS, SLC25A4, FKBP3, UQCR10, LSM7, ATXN7L3B, GAS5, DNAJC15, CNPY2, PFDN5, COX14, PDCD5, NEDD8, PRDX2, SON, PAPOLA, MPHOSPH8, ECH1, ID1, CDK4, ATP1B1, TSPAN3, BSG, SEC62, RAB11A, IDH1, TSC22D1, ACAA2, NDUFA2, CALM2, ANAPC11, NENF, STUB1, HSBP1, POLR2J, IER3IP1, PDAP1, CHCHD10, BAG1, NDUFC2, CAPNS1, USE1, PAFAH1B3, SNX6, ID3, MAGED1, DC…
combined_predtype_geno.Epi_Luminal_1_T07_Regen_Day3	0.000113766	0.000419892	-2.15649	PEBP1, SMDT1, KRT18, COX8A, COX5A, TSPAN1, DCXR, NKX3-1, HMGN2, SEC61B, CRIP1, LMO7, PPP1R14B, PRDX6, SERP1, USP16, PRKCA, BEX4, DNAJC10, PABPC1, P4HB, CHCHD10
Stomach_epithelial_cell	4.34611e-08	3.21462e-07	-2.15681	COX6A1, SEC11C, SMDT1, KRT18, TPD52, CALM1, COX8A, CYB5A, COX5A, TSPAN1, TSPAN8, MGST2, ARPC3, PHGR1, COX6B1, SELENOP, MGST3, GOLM1, FAM3B, TMPRSS2, KRT8, GSTP1, PPIB, UQCR10, SCP2, TMEM238, TESC, LRRC26, NUDT14, PTGR1, SH3YL1, AP1M2, CSRP2, FMC1, UQCRB, MLPH, TM9SF3, TMBIM6, NDUFV3, TMEM205, H2AFJ, SPINT2, UCP2, ECH1, ID1, MLLT3, ATP1B1, GLUL, BSG, TMED4, CHMP2B, SDHC, ESD, RAB11A, HSD17B12, AGR…
Myeloid_progenitor_cell	1.09273e-08	8.8449e-08	-2.19714	SEC11C, PARK7, ARPC3, NAP1L1, PCBP2, GLRX5, SNU13, SNRPF, ERP29, FKBP3, SIVA1, SERBP1, HMGN2, LSM7, SEC61B, RAMP1, GAS5, CCT6A, SRM, SNRPD2, LAMTOR4, CAPZB, HSPE1, MIF, POMP, NACA, HSPD1, RNASEH2C, BANF1, HNRNPA1, H2AFJ, UBE2L3, CALM3, RAN, UCP2, ERH, EMB, NUDC, CELF2, CCT8, HNRNPA2B1, CDK4, AHSA1, PA2G4, CENPX, STMN1, FKBP4, DUT, SRSF11, ANAPC5, RGS2, TRA2B, NCL, MTDH, CACYBP, FBL, METAP2, TOMM4…
GCS_genes	4.01263e-05	0.000165521	-2.20698	MLEC, SLIRP, NDUFA13, CCND1, PIN1, MYDGF, NDUFS6, BANF1, SRP9, NDUFB7, CHD4, HNRNPA2B1, AURKAIP1, EMC10, ANAPC5, POLR2K, ANAPC11, MAZ, RAD23A, SMARCA4, BRI3BP, NDUFC2, SELENOT, NDUFA8, NDUFAB1, COX5B, AP2M1, DYNLL2, AKT1, LARP1, G3BP1, SWI5, CDKN2AIPNL, UQCRQ, CHCHD7, BABAM1, RABL6, SSRP1, FKBP8, TRIM28, SELENOF, UBE2E3, GNAS, GANAB, THOC7
SU2C-NE-ADENO.POLYA	0.000146945	0.000529743	-2.21774	NEDD4L, SPOCK1, TMPO, SLC44A4, GSPT1, FKBP5, SPON2, CAMKK2, PSIP1, APLP2, YIPF6, ACYP1, FASN, GFPT1, STUB1, IVNS1ABP, P4HB, PMM2, PDXDC1, CORO1B, HMGB2, ZDHHC24, UBE2J1
Astrocyte	1.78843e-07	1.21024e-06	-2.24884	IGFBP2, CKB, CPE, SEC11C, CST3, COX8A, LSAMP, SELENOP, SCG3, SLC25A4, LUZP2, TUBB2B, TCF4, ASRGL1, PFN2, SARAF, NFIX, RAMP1, TMEM59, SRSF5, ANK2, TMCO1, ELOVL5, CADM1, TMBIM6, SON, APLP2, SELENOS, ID2, PRDX6, TMBIM4, TUBB2A, HACD3, SEZ6L2, MLF2, RSRP1, HNRNPA2B1, GRINA, CSRP1, ABHD12, TSPAN3, GLUL, BSG, MAPT, SEC62, HSD17B12, APPL2, EMC10, ARL6IP1, RCN2, OXCT1, CISD1, AGPAT3, PSAT1, CHCHD10, SNRN…
Hepatocyte	2.2216e-08	1.7019e-07	-2.25735	DDT, CYBA, MPC2, HSP90B1, KRT18, CYB5A, NDUFV2, SELENOP, MGST3, GLRX5, SLC25A4, GAMT, KRT8, GSTP1, PPIB, UQCR10, SCP2, VPS29, TMCO1, UQCRFS1, SORD, MYDGF, NDUFB2, RBP1, NDUFS6, HSPE1, NDUFB10, HSPD1, SDHA, ACADM, TMEM205, PCBD1, SELENOS, SPCS1, ETFA, SERP1, CDK2AP2, RAB11A, HSD17B12, HPN, IDH1, ARL6IP1, PYGL, EBPL, GCHFR, BEX4, ACAA2, PRDX4, HEBP1, TXN2, COMMD3, ATXN10, P4HB, ECI1, PSAT1, CYB5R3,…
combined_predtype_geno.Epi_Luminal_1_T10_Regen_Day28	6.04289e-05	0.00024228	-2.29204	SEC11C, HSP90B1, TSPAN1, NKX3-1, PPIB, SEC61B, DNAJC3, CRIP1, NDUFV3, SRP9, PRDX6, H2AFJ, TMEM160, NDUFA1, AGR2, HERPUD1, DNAJC10, TSPAN13
HALLMARK_ANDROGEN_RESPONSE	7.53749e-06	3.51476e-05	-2.32885	TPD52, ABHD2, NKX3-1, TMPRSS2, KRT8, CCND1, STK39, PMEPA1, FKBP5, SORD, ELOVL5, SPDEF, MAP7, CAMKK2, SGK1, RAB4A, HOMER2, LMAN1, PA2G4, TSC22D1, ELL2, CDC14B, LIFR, IDI1, INPP4B, AZGP1, PIAS1, DBI, ABCC4, H1F0, XRCC5, UBE2J1, AKT1, XRCC6, DHCR24, SPCS3
combined_predtype_geno.Epi_Luminal_3Foxi1_T03_Cast_Day14	1.02854e-05	4.74453e-05	-2.33298	COX6A1, MPC2, UQCR11, COX6C, COX8A, COX5A, COX6B1, NDUFA13, UQCR10, UQCRFS1, ELOVL5, UQCRB, TMBIM4, NCALD, ATP6V1D, NDUFA1, ATP1B1, SDHC, ISCU, ATP6V1E1, PLCG2, CHCHD10, ARF3, GDE1, RHOU, NDUFA3, CYCS, COX5B
Premeiotic_germ_cell	2.24916e-15	4.82444e-14	-2.35963	SNRPN, SLC25A3, PARK7, COX6C, COX5A, NAP1L1, NDUFA7, SLIRP, OAZ1, SNU13, SLC25A4, SNRPF, NDUFA13, FKBP3, SIVA1, GMNN, PIN1, LSM4, SERBP1, LSM7, FAM162A, CCT6A, REXO2, NDUFB2, PDCD5, SNRPD2, NDUFS6, SOD1, HSPE1, MIF, CCT2, UQCRB, NACA, PGP, ARL6IP4, HSPD1, BANF1, NDUFB9, CYC1, NDUFV3, MTX2, EIF3K, PAPOLA, CLPP, HNRNPA1, MPHOSPH8, UBE2L3, NDUFB3, RAN, SARNP, UBA2, NDUFAF8, ERH, PTGES3, NUDC, YEATS4…
BIOCARTA_P53_PATHWAY	0.000158932	0.000568183	-2.36473	CCND1, GADD45A, BCL2, CDK4, BAX, RB1, MDM2, PCNA
Intestinal_epithelial_cell	6.56223e-12	8.79749e-11	-2.43314	TFF3, CKB, COX6A1, SLC25A3, UQCRH, SMDT1, UQCR11, KRT18, TPD52, MLEC, CALM1, COX6C, COX8A, CYB5A, COX5A, TSPAN1, TSPAN8, MGST2, NDUFV2, PHGR1, COX17, COX6B1, SELENOP, MGST3, GOLM1, MAOA, NDUFA13, KRT8, NDUFA12, GSTP1, UQCR10, SCP2, TMEM238, PDCD6, UQCRFS1, EPCAM, AP1M2, COX14, NDUFS6, NDUFB10, UQCRB, ARG2, CRIP1, XBP1, TMBIM6, NDUFB9, SDHA, CYC1, NDUFV3, PCBD1, SPINT2, UCP2, NDUFB7, ECH1, NDUFA11…
Cartilage_cell	3.85158e-09	3.3721e-08	-2.43554	CPE, SLC25A3, HSP90B1, TMA7, NAP1L1, PTMS, GLRX5, SLC25A4, FKBP3, SIVA1, SERF2, PPIB, SEC61B, FAM162A, ATXN7L3B, GAS5, CNPY2, FSTL1, CCT6A, CTHRC1, SRM, MYDGF, COPZ1, COPE, TM9SF3, PRDX2, KDELR1, MTX2, SELENOS, TUBB2A, MLF2, NAPA, SERP1, CDK4, STMN1, TSPAN3, SS18L2, FKBP4, SRSF11, CKAP4, EIF3H, TSC22D1, CDC42, DYNLL1, CACYBP, PRDX4, ANAPC11, STUB1, HNRNPM, SRSF2, ATXN10, IER3IP1, P4HB, PDAP1
Adipocyte	7.27013e-12	9.45117e-11	-2.4723	COX6A1, DDT, UQCRH, MPC2, UQCR11, COX6C, COX8A, CYB5A, COX5A, NDUFV2, NDUFA7, PTMS, COX6B1, SELENOP, GLRX5, NDUFA13, NDUFB8, NDUFA12, UQCR10, SCP2, TMEM134, DNAJC15, UQCRFS1, ECI2, COX14, NDUFS6, SOD1, FMC1, NDUFB10, CHPT1, UQCRB, NDUFB9, HAGH, BTG1, SDHA, CYC1, ACADM, NDUFV3, TMEM205, NDUFB3, ECH1, IMMP1L, ETFA, ID1, CISD3, ARL4A, GRINA, NDUFA1, GLUL, POLE4, DDRGK1, SDHC, POLR2L, HSD17B12, SUCLA…
Embryonic_stem_cell	6.94642e-13	9.93337e-12	-2.50669	IGFBP2, PEBP1, PARK7, COX5A, COX17, NAP1L1, NDUFA7, SLIRP, SNU13, FKBP3, SIVA1, NDUFB8, GMNN, UQCR10, LSM4, SERBP1, LSM7, VPS29, FAM162A, CCT6A, SRM, TBCB, SNRPD2, NDUFS6, SOD1, NEDD8, HSPE1, CSRP2, MIF, CCT2, NACA, HSPD1, BANF1, CYC1, NDUFV3, EIF3K, CLPP, TMEM160, RAN, UBA2, PTGES3, NDUFA11, CCT8, ARPP19, CDK4, DNAJC8, PA2G4, TIMM13, FKBP4, DUT, HSP90AA1, EIF3H, NCL, DYNLL1, BEX4, CACYBP, HIGD1A…
combined_predtype_geno.Epi_Luminal_3Foxi1_T00_intact	1.59278e-06	8.33296e-06	-2.54041	COX6A1, ALCAM, UQCR11, COX6C, COX8A, COX5A, TSPAN1, SERF2, KCNMA1, UQCR10, ZBTB20, UQCRFS1, LIMCH1, UQCRB, PRDX2, APLP2, TMBIM4, NCALD, ATP6V1D, NDUFA1, ATP1B1, ISCU, CGNL1, ATP6V1E1, PLCG2, NBL1, CHCHD10
combined_predtype_geno.Epi_Luminal_3Foxi1_T09_Regen_Day14	4.94351e-07	2.8659e-06	-2.56128	COX6A1, ALCAM, UQCR11, COX6C, COX8A, CYB5A, COX5A, COX6B1, SERF2, KCNMA1, UQCR10, ZBTB20, UQCRFS1, ELOVL5, LIMCH1, UQCRB, APLP2, TMBIM4, NCALD, ATP6V1D, SPTBN1, ISCU, ATP6V1E1, PLCG2, CHCHD10, ARF3, GDE1
Trophoblast_stem_cell	2.1689e-13	3.57869e-12	-2.58487	SLC25A3, UQCR11, SRP14, KRT18, COX6C, UBL5, COX5A, POLR1D, NAP1L1, DCXR, SNU13, SLC25A4, SNRPF, FKBP3, SIVA1, KRT8, GMNN, PIN1, VPS29, PDCD6, CCT6A, SORD, EEF2, SNRPD2, NDUFS6, SOD1, NEDD8, MIF, POMP, CCT2, NACA, HSPD1, BANF1, EIF3K, LAMTOR5, HNRNPA1, ID2, PRDX6, RAN, PSMD8, CCNG1, MLF2, BUD31, NDUFA11, CCT8, ARPP19, AHSA1, AP2S1, PA2G4, GABARAPL2, BSG, TIMM13, FKBP4, DUT, ESD, RAB11A, TIMM10, AR…
Intercalated_cells_of_collecting_duct	1.47394e-13	2.52928e-12	-2.65067	COX6A1, SLC25A3, UQCRH, SMDT1, MPC2, UQCR11, KRT18, COX6C, COX8A, CYB5A, COX5A, NDUFV2, PTMS, COX6B1, DCXR, SLC25A4, NDUFA13, NDUFB8, KRT8, SCNN1A, NDUFA12, UQCR10, SARAF, TMEM59, DNAJC15, TMCO1, UQCRFS1, SORD, EPCAM, NDUFB2, CD9, HSPE1, CSRP2, MIF, FMC1, NDUFB10, UQCRB, BOLA3, NDUFB9, HAGH, SDHA, GADD45A, CYC1, ACADM, MTX2, APLP2, PCBD1, ID2, TMBIM4, NDUFB3, SPINT2, ATP6V1D, EMB, RSRP1, ECH1, ND…
Muscle_cell	4.19551e-10	4.48036e-09	-2.66539	UQCRH, MPC2, UQCR11, COX6C, COX5A, NDUFV2, COX6B1, GLRX5, SLC25A4, GAMT, SELENOW, NDUFB8, SERF2, NDUFA12, UQCR10, PFN2, RAMP1, UQCRFS1, ECI2, NDUFB2, TPT1, PKIA, NDUFB10, UQCRB, BOLA3, NDUFB9, CYC1, ACADM, TCEA3, NDUFV3, NDUFB3, NDUFB7, CCNG1, MB, IMMP1L, MLLT3, NDUFA1, GMPR, SDHC, PDHA1, NDUFA2, TXN2, ECSIT, ECI1, CHCHD10, MKNK2, SDHAF3, AK1, NDUFA3, CYCS, COX5B, COPS9, GOT2, TOMM20, NDUFA6, TME…
combined_predtype_geno.Epi_Luminal_3Foxi1_T02_Cast_Day7	1.80549e-07	1.21024e-06	-2.7152	ALCAM, MPC2, UQCR11, SRP14, COX6C, COX8A, CYB5A, COX5A, COX6B1, NDUFA13, SERF2, UQCR10, ZBTB20, UQCRFS1, LIMCH1, UQCRB, PRDX2, APLP2, TMBIM4, NCALD, NDUFB7, ATP6V1D, ATP1B1, ADAM10, MIEN1, ATP6V1E1, PLCG2, NBL1, CHCHD10, BAG1
luminal_1	1.94736e-12	2.69489e-11	-2.7598	SEC11C, HSP90B1, UQCR11, SRP14, KRT18, TPD52, TSPAN1, DCXR, OST4, ERP29, NKX3-1, TMPRSS2, KRT8, STXBP6, PPIB, HMGN2, SEC61B, MSI2, ZFHX3, EHF, SORD, TMED10, EPCAM, SRM, HOOK1, TBX3, DNAJC3, NDUFS6, COPE, LIMCH1, SOD1, EPB41, TM9SF3, DAD1, SGK1, LMO7, COBLL1, NDUFV3, SRP9, PRDX6, TMBIM4, H2AFJ, ATF6, TMEM160, SPINT2, ERLEC1, SERP1, USP16, NDUFA1, ABHD12, TIMM13, FKBP4, PRKCA, AGR2, GFPT1, GCHFR, N…
Erythroid_progenitor	2.62904e-20	1.14325e-18	-2.7614	COX6A1, SEC11C, PARK7, UQCR11, UBL5, COX8A, ACP1, TMA7, POLR1D, ARPC3, NDUFV2, COX17, NAP1L1, COX6B1, GLRX5, SLIRP, OAZ1, SNU13, SNRPF, OST4, SIVA1, GMNN, NDUFA12, GSTP1, GTF2A2, UQCR10, LSM4, SERBP1, LSM7, TMEM238, PET100, FAM162A, GAS5, CCT6A, EEF2, SRM, REXO2, NDUFB2, SNRPD2, PRDX3, HSPE1, FMC1, POMP, NDUFB10, NACA, BOLA3, PGP, PRDX2, HSPD1, RNASEH2C, BANF1, NDUFB9, CYC1, EIF3K, CLPP, HNRNPA1,…
Clara_Cell	2.47579e-11	3.03461e-10	-2.7963	IGFBP2, CKB, CPE, PEBP1, SRP14, CALM1, COX6C, UBL5, CYB5A, TSPAN1, NDUFV2, DCXR, NDUFA12, ARL3, PET100, FAM162A, PDCD6, RAMP1, PHPT1, DNAJC15, CD9, SOD1, NEDD8, CSRP2, CFAP36, DAD1, TMBIM6, SON, APLP2, PRDX6, NDUFB3, CALM3, SPINT2, NUPR1, NUDC, SPCS1, AHSA1, NDUFA1, ATP1B1, TSPAN3, SEC62, HSP90AA1, NDUFAF3, CCDC34, LRRC23, DYNLL1, CALM2, OXCT1, PRDX4
Leydig_cell	6.44047e-13	9.52745e-12	-2.79837	IGFBP2, CPE, PEBP1, COX6A1, SLC25A3, HSP90B1, UQCR11, COX6C, DHRS7, COX17, NDUFA7, PTMS, GAMT, NDUFA12, UQCR10, TMEM59, GAS5, PHPT1, DNAJC15, FKBP5, ELOVL5, COX14, COPE, PRDX3, SOD1, HSPE1, FMC1, UQCRB, PRDX2, HSPD1, DAD1, NDUFB9, SDHA, CYC1, ACADM, GGH, TMEM205, SELENOS, RSRP1, ECH1, ETFA, NDUFA1, FDX1, BSG, SEC62, SDHC, POLR2L, IDH1, TSC22D1, EPHX1, ACAA2, NENF, ECI1, CHCHD10, BAG1, RAB14, GADD…
NEPC_genes.v2	2.19569e-07	1.4059e-06	-2.80729	KLK3, CPNE4, KLK2, CHGB, AR, SCG3, STEAP2, CHGA, TUBB2B, STEAP1, TMPRSS2, CCND1, PROX1, LRRC26, NOL4, DLL3, VGF, AGBL4, RDH11, GGH, NRCAM
combined_predtype_geno.Epi_Luminal_1_T09_Regen_Day14	8.92627e-08	6.49046e-07	-2.84513	SEC11C, HSP90B1, TSPAN1, OST4, ERP29, NKX3-1, SERF2, PPIB, SEC61B, EHF, TMED10, DNAJC3, SOD1, TM9SF3, CRIP1, NDUFV3, SRP9, PRDX6, H2AFJ, TMEM160, SERP1, NDUFA1, AGR2, NDUFA2, DNAJC10, P4HB, TSPAN13
combined_predtype_geno.Epi_Luminal_1_T08_Regen_Day7	1.68705e-08	1.3159e-07	-2.85489	SEC11C, HSP90B1, TSPAN1, OST4, ERP29, NKX3-1, SERF2, PPIB, SEC61B, EHF, NUCB2, DNAJC3, TM9SF3, CRIP1, NDUFV3, SRP9, PRDX6, H2AFJ, TMEM160, SERP1, USP16, NDUFA1, CDK2AP2, AGR2, NDUFA2, HERPUD1, DNAJC10, P4HB
Gastric_mucosa_cell	2.10128e-17	5.617e-16	-2.89916	CKB, COX6A1, SLC25A3, UQCRH, SEC11C, SMDT1, MPC2, UQCR11, KRT18, TPD52, COX6C, COX8A, COX5A, TSPAN1, TSPAN8, MGST2, NDUFV2, COX17, NDUFA7, COX6B1, SELENOP, MGST3, GOLM1, NDUFA13, NDUFB8, KRT8, SERF2, NDUFA12, GSTP1, PPIB, UQCR10, SCP2, TMEM238, FAM162A, TESC, TMEM59, UQCRFS1, EPCAM, PTGR1, AP1M2, NDUFB2, RBP1, NDUFS6, HSPE1, CSRP2, FMC1, NDUFB10, UQCRB, TM9SF3, XBP1, NDUFB9, CYC1, NDUFV3, TMEM205…
Endocrine_cell	3.32127e-11	3.95784e-10	-2.9252	CPE, SMDT1, HSP90B1, TPD52, COX17, CHGB, SCG3, CHGA, ERP29, KRT8, SARAF, SEC61B, TMEM59, CNPY2, ARL1, TMED10, EPCAM, COPE, XBP1, SON, NDUFV3, PCBD1, SPINT2, EMB, NAPA, ZCRB1, SPCS1, UFM1, NDUFA1, GABARAPL2, ATP1B1, TSPAN3, BSG, CPQ, NENF, STUB1, MIEN1, P4HB, PDAP1, TSPAN13, CHMP2A, DCTN3, CYB5R3, CD63, ATP6V0D1, H1F0, MAGED1, ELOF1, BEX3, DYNLL2, RAP1B, SDF4, SPCS2, PTOV1
Proximal_tubule_brush_border_cell	5.52417e-20	2.15443e-18	-2.95824	PEBP1, DDT, SLC25A3, UQCRH, PARK7, CYBA, SMDT1, MPC2, UQCR11, COX6C, COX8A, CYB5A, COX5A, NDUFV2, PTMS, COX6B1, MGST3, DCXR, NDUFA13, NDUFB8, CMBL, NDUFA12, GSTP1, UQCR10, SCP2, VPS29, UQCRFS1, SORD, DNAJC12, COX14, NDUFB2, LAMTOR4, NDUFS6, SOD1, HSPE1, CSRP2, MIF, FMC1, NDUFB10, CHPT1, UQCRB, BOLA3, HSPD1, TMBIM6, PXMP2, HAGH, RAB3IP, SDHA, CYC1, ACADM, TCEA3, NDUFV3, TMEM205, LAMTOR5, CLPP, PCB…
Primordial_germ_cell	3.47985e-22	1.86607e-20	-2.96257	COX6A1, UQCRH, PARK7, SMDT1, UQCR11, SRP14, COX6C, COX5A, NDUFV2, COX17, NAP1L1, NDUFA7, PCBP2, SLIRP, SNU13, SNRPF, NDUFA13, FKBP3, SIVA1, NDUFB8, GMNN, SERF2, PIN1, GTF2A2, LSM4, LSM7, VPS29, DNAJC15, CCT6A, PFDN5, COX14, NDUFB2, PDCD5, SNRPD2, NDUFS6, SOD1, NEDD8, HSPE1, MIF, CCT2, UQCRB, HSPD1, RNASEH2C, BANF1, NDUFB9, CYC1, EIF5, MTX2, LAMTOR5, PAPOLA, MPHOSPH8, UBE2L3, SARNP, NDUFB7, UBA2, …
Proliferating_Myocyte	3.14331e-19	1.12373e-17	-3.03434	PEBP1, SLC25A3, PARK7, TMA7, NDUFV2, NAP1L1, NDUFA7, SLIRP, OAZ1, SLC25A4, SNRPF, SELENOW, FKBP3, SIVA1, NDUFB8, NDUFA12, PIN1, H3F3A, GTF2A2, LSM4, SERBP1, HMGN2, LSM7, SEC61B, FAM162A, ATXN7L3B, GAS5, CNPY2, FSTL1, CCT6A, SRM, RBP1, PDCD5, TBCB, SNRPD2, NEDD8, HSPE1, MIF, POMP, CCT2, NACA, PRDX2, HSPD1, DAD1, RNASEH2C, BANF1, SON, MTX2, EIF3K, HNRNPA1, RAN, ERH, MLF2, BUD31, NDUFA11, CCT8, HNRN…
Cardiac_muscle_cell	3.2788e-15	6.39365e-14	-3.10017	COX6A1, SLC25A3, UQCRH, MPC2, UQCR11, COX6C, COX8A, COX5A, NDUFV2, COX17, NDUFA7, COX6B1, MGST3, SLC25A4, NDUFA13, NDUFB8, NDUFA12, UQCR10, FAM162A, UQCRFS1, ECI2, COX14, NDUFB2, PDCD5, NDUFS6, CSRP2, FMC1, NDUFB10, UQCRB, NDUFB9, SDHA, CYC1, ACADM, NDUFV3, MTX2, NDUFB3, NDUFB7, ECH1, MB, NDUFA11, ETFA, SMIM4, NDUFA1, GMPR, ATP1B1, TSPAN3, SS18L2, SDHC, SUCLA2, TIMM10, PDHA1, ACAA2, NDUFA2, HIGD1…
Renal_tubular_cell	1.68848e-16	3.8124e-15	-3.10424	CKB, COX6A1, SLC25A3, UQCRH, SMDT1, MPC2, UQCR11, COX6C, COX8A, CYB5A, COX5A, TSPAN1, TSPAN8, NDUFV2, NDUFA7, PTMS, COX6B1, MGST3, SLC25A4, NDUFA13, NDUFB8, KRT8, NDUFA12, UQCR10, TMEM59, TMCO1, UQCRFS1, NUDT4, SORD, EPCAM, COX14, NDUFB2, CD9, NDUFS6, CSRP2, FMC1, NDUFB10, UQCRB, TMBIM6, NDUFB9, RAB3IP, SDHA, CYC1, ACADM, NDUFV3, PCBD1, ID2, TMBIM4, NDUFB3, SPINT2, NDUFB7, ECH1, NDUFA11, ETFA, ND…
combined_predtype_geno.Epi_Luminal_1_T06_Regen_Day2	1.66167e-10	1.82784e-09	-3.11652	PEBP1, HSP90B1, TMA7, COX5A, TSPAN1, SNRPF, ERP29, NKX3-1, CCND1, UQCR10, LSM4, HMGN2, SEC61B, HSPE1, MIF, POMP, CRIP1, HSPD1, PPP1R14B, PRDX6, RAN, ERH, ID1, USP16, STMN1, TIMM13, DUT, DNAJC10, P4HB, PDAP1, CHCHD10, HMGB1, CKS1B, PHB2, HMGB2, NDUFAB1, RANBP1, CYCS
Kidney_epithelial	8.73081e-25	6.24253e-23	-3.15637	IGFBP2, PEBP1, SLC25A3, UQCRH, SMDT1, KRT18, CALM1, COX8A, TMA7, COX5A, POLR1D, NAP1L1, COX6B1, SLIRP, OAZ1, SLC25A4, SNRPF, TUBB2B, FKBP3, SIVA1, GMNN, NDUFA12, H3F3A, GTF2A2, PFN2, LSM4, SERBP1, HMGN2, LSM7, SEC61B, FAM162A, ATXN7L3B, GAS5, SRSF5, PHPT1, DNAJC15, CNPY2, FSTL1, CCT6A, TMED10, EPCAM, COX14, PDCD5, SNRPD2, NEDD8, HSPE1, MIF, FMC1, UQCRB, NACA, PRDX2, KDELR1, RNASEH2C, BANF1, RAB3I…
HALLMARK_OXIDATIVE_PHOSPHORYLATION	2.22585e-17	5.617e-16	-3.29546	COX6A1, SLC25A3, UQCRH, UQCR11, COX6C, COX8A, CYB5A, COX5A, NDUFV2, COX17, NDUFA7, COX6B1, MGST3, SLC25A4, NDUFB8, NDUFB1, SLC25A6, UQCR10, UQCRFS1, NDUFB2, NDUFS6, PRDX3, UQCRB, SDHA, CYC1, ACADM, MTX2, NDUFB3, NDUFB7, ATP6V1D, ECH1, ETFA, NDUFA1, FDX1, ATP1B1, TIMM13, SDHC, SUCLA2, TIMM10, IDH1, PDHA1, AFG3L2, ACAA2, NDUFA2, GPI, ISCU, ECI1, ATP6V1E1, CYB5R3, NDUFC2, BAX, PHB2, NDUFA8, ACAA1, H…
Prostate_gland_cell	2.46358e-15	5.03274e-14	-3.35662	PEBP1, SEC11C, PARK7, SMDT1, ADI1, HSP90B1, KRT18, TPD52, CALM1, UBL5, POLR1D, TSPAN1, NDUFA7, DCXR, NDUFA13, KRT8, SERF2, PPIB, SEC61B, TMEM59, CNPY2, PFDN5, TMED10, NUCB2, DNAJC3, COPE, DAD1, TMBIM6, NDUFB9, EIF5, NDUFV3, SELENOS, PRDX6, H2AFJ, SPINT2, NUPR1, SPCS1, SERP1, ARPP19, NDUFA1, ATP1B1, BSG, SEC62, RAB11A, HSP90AA1, AGR2, RGS2, ACAA2, HERPUD1, DNAJC10, BTG2, MIEN1, IER3IP1, P4HB, CHMP…
Pancreatic_acinar_cell	6.21586e-26	5.33321e-24	-3.38831	PEBP1, COX6A1, SLC25A3, PARK7, SMDT1, KRT18, TMA7, NDUFV2, NDUFA7, COX6B1, SLIRP, OAZ1, SNRPF, NDUFA13, GAMT, FKBP3, SIVA1, NDUFB8, GMNN, NDUFA12, PIN1, GTF2A2, PPIB, UQCR10, LSM4, SERBP1, HMGN2, LSM7, SEC61B, FAM162A, GAS5, CNPY2, UQCRFS1, CCT6A, TMED10, EPCAM, SRM, MYDGF, PDCD5, SNRPD2, NDUFS6, COPE, NEDD8, HSPE1, CSRP2, MIF, UQCRB, NACA, PRDX2, HSPD1, XBP1, RNASEH2C, BANF1, NDUFB9, CYC1, MTX2,…
Neuron	1.12172e-27	1.60406e-25	-3.60042	CKB, BASP1, CPE, SNRPN, PEBP1, PARK7, TTC3, SMDT1, SRP14, CALM1, UBL5, TMA7, COX5A, NDUFV2, CIRBP, NDUFA7, PTMS, COX6B1, SLIRP, SLC25A4, SELENOW, TUBB2B, FKBP3, NDUFB8, NDUFA12, PIN1, H3F3A, HES6, GTF2A2, PFN2, HMGN2, LSM7, ATXN7L3B, SRSF5, CCT6A, NDUFB2, ARPC5, PDCD5, TBCB, NEDD8, POMP, NDUFB10, PRDX2, NDUFB9, SON, GNB2, EIF5, NDUFV3, HNRNPA1, CALM3, TUBB2A, NDUFB7, ERH, MLF2, ZCRB1, HNRNPA2B1, …
SCLC-A	8.7256e-18	2.49552e-16	-3.9658	SYT1, COX6A1, SEC11C, UQCR11, TPD52, COX8A, RIMS2, COX17, SLC36A4, GLRX5, OAZ1, SCG3, CERS4, RGS17, RIMKLA, HES6, SMYD3, CA8, DRAIC, CYP51A1, NOL4, DLL3, CNTNAP2, EPCAM, GDAP1, TOX, WSB2, RAB3IP, SERGEF, TMEM61, ICA1, AP2S1, BAD, ARL6IP1, PLS1, PCGF5, MIEN1, PTS, PLEKHJ1, TBPL1, DYNLT3, NDUFAB1, DNALI1
Schwann_cell	1.62571e-31	3.48714e-29	-4.07279	IGFBP2, CKB, PEBP1, COX6A1, UQCRH, SMDT1, UQCR11, SRP14, KRT18, COX6C, UBL5, COX8A, TMA7, NDUFV2, CIRBP, NDUFA7, COX6B1, SLC25A4, NDUFA13, SELENOW, NDUFB8, NDUFA12, UQCR10, PFN2, ARL3, PET100, PDCD6, TMEM59, PHPT1, DNAJC15, CNPY2, PFDN5, TMED10, MYDGF, NDUFB2, RBP1, PDCD5, NDUFS6, NEDD8, CSRP2, MIF, NDUFB10, UQCRB, BOLA3, PRDX2, DAD1, SGK1, SON, ACADM, NDUFV3, NDUFB3, MORN2, CALM3, ACYP1, SPINT2,…
Proliferative_neuron	3.56833e-34	1.53081e-31	-4.23126	IGFBP2, CKB, CPE, PEBP1, COX6A1, PARK7, SMDT1, CST3, UQCR11, COX6C, UBL5, TMA7, NDUFV2, CIRBP, NAP1L1, NDUFA7, PTMS, COX6B1, SLIRP, OAZ1, SLC25A4, SNRPF, NDUFA13, SELENOW, TUBB2B, FKBP3, TCF4, NDUFB8, NDUFA12, H3F3A, GTF2A2, UQCR10, PFN2, LSM4, HMGN2, LSM7, ATXN7L3B, SRSF5, PHPT1, CNPY2, COX14, NDUFB2, PDCD5, TBCB, SNRPD2, NEDD8, MIF, POMP, PRDX2, BANF1, SON, NDUFV3, NDUFB3, CALM3, RAN, NDUFB7, E…

## Sheet: SOX2|4+ Embyonic
GSEA - Curated geneset					ORA - Curated geneset
pathway	pval	padj	NES	leadingEdge_genes	Description	pvalue	p.adjust	qvalue	geneID
HALLMARK_EPITHELIAL_MESENCHYMAL_TRANSITION	1.05118e-19	4.52007e-17	4.33322	SPP1, SNTB1, VIM, CTHRC1, DPYSL3, AREG, LAMC1, SDC1, TIMP1, CD44, LGALS1, FBN2, GADD45A, SLIT3, RHOB, PFN2, WIPF1, CDH2, MATN3, BDNF, MEST, FBLN1, FN1, PMEPA1, LOXL2, FERMT2, ID2, COL1A1, LAMC2, IGFBP3, COL1A2, PLOD3, QSOX1, SGCB, MGP, SAT1, COL4A2	PID_SMAD2_3NUCLEAR_PATHWAY	7.34849e-05	0.00666371	0.00527486	RUNX2/FOXO1/RUNX1/EP300
PID_INTEGRIN1_PATHWAY	3.4687e-08	2.4859e-06	3.07237	SPP1, COL4A5, COL4A6, LAMC1, ITGA6, NID1, FN1, COL1A1, LAMC2, COL1A2, COL18A1	KEGG_PROSTATE_CANCER	0.000106619	0.00666371	0.00527486	TCF7L1/FOXO1/CREB5/EP300
E7p5_ParE	2.13443e-07	1.14726e-05	2.87746	LAMC1, ITGA6, RCN2, ANXA2, CKAP4, TINAGL1, KLF5, NID1, LRPAP1, FXYD3, ZFHX3, KLF4, PDIA6, CMTM7, PMEPA1, PDIA3, HSPA5, PLOD3, TXNDC5, CALD1, P3H4, COL4A2, P4HA1, TMED10, TXNDC12, ANXA5, RCN1, FKBP9, HS3ST1	Cao2019Embryo_epi_EpidermisTrajectory_1_of_8	0.000341161	0.014215	0.0112523	HOXB9/HOXC10/SREBF1/HOXC9
E8p75_GutTube	3.85691e-07	1.84274e-05	2.82849	TCF4, FGFR1, LGALS1, ACTN4, MSI2, SIPA1L1, SOX9, HK2, DSP, ZFP36L1, LMO4, PTCH1, MAP4K4, IGF2R, RTN4, DSG2, SNRPF, XPO7, KIFAP3, NMT2, DAG1, LRRC58, ANK3, TMEM242, UBE2R2, KDM5B, CDK2AP1, COX20, CHCHD7	combined_predtype_geno.Epi_Luminal_2Psca_T04_Cast_Day28	0.00264095	0.0388455	0.0307493	FOXQ1/KLF5/SOX4
Stromal_cell	6.31105e-09	1.35687e-06	2.71461	RBP1, TCF4, EBF1, VIM, IFI27, TSHZ2, PENK, SMOC2, IGF1, LAMC1, GSN, CELF2, S100A6, ANXA2, DDAH2, APP, MXRA7, TPPP3, LGALS1, RHOB, TUBA1A, GNAI2, ENTPD2, NID1, SPTBN1, PLXDC2, S100A10, MEST, FBLN1, FN1, AKAP12, MFGE8, RAB1A, LGALS3BP, SERPINF1, LOXL2, COL1A1, RTN4, LAPTM4A, PDIA3, PDLIM2, CTSZ, COL1A2, PSAP, FCGRT, TXNDC5, MGP, ATF5, S100A16, KDELR1, CALD1, SLC1A5, LASP1, IGFBP7, COL4A2, LAMP2, CT…	combined_predtype_geno.Epi_Luminal_2Psca_T03_Cast_Day14	0.00279687	0.0388455	0.0307493	FOXQ1/KLF5/RUNX1
HALLMARK_CHOLESTEROL_HOMEOSTASIS	4.80972e-06	0.000172348	2.69208	LGALS3, CLU, HMGCS1, FDFT1, LDLR, SREBF2, SQLE, ALCAM, ACAT2, DHCR7, SCD, FADS2, CHKA, CYP51A1, PDK3, HMGCR, IDI1, ATF5, CTNNB1, ANXA5, EBP, FDPS, LGMN, S100A11	E5p5_emVE	0.00279687	0.0388455	0.0307493	LHX1/FOXA2/FOXQ1
Cao2019Embryo_epi_LungEpithelialTrajectory_1_of_1	6.12615e-06	0.000202634	2.68354	NEDD9, ABHD2, ETV5, FBN2, EPS8, TTC9, LIN7A, ADD3	E8p75_gfp_GermCells	0.00279687	0.0388455	0.0307493	KLF5/SOX2/MSX2
SCLC-Y	1.71891e-05	0.000461956	2.65305	PRKG1, VIM, MOXD1, TBX2, TANC1, CSGALNACT1, FBLN1, WWTR1, ALDH1A3, TNFRSF10B	E8p75_GutTube_DE_Colon	0.00279687	0.0388455	0.0307493	HOXC10/ETV4/HOXC9
PID_INTEGRIN3_PATHWAY	4.54495e-05	0.00100066	2.57386	SPP1, COL4A5, COL4A6, LAMC1, SDC1, FN1, COL1A1, COL1A2	E8p75_GutTube_VE_Colon	0.00279687	0.0388455	0.0307493	HOXB9/HOXB8/MSX1
E8p75_gfp_Midline	1.20855e-05	0.000346451	2.52333	NKD1, LGALS3, CTHRC1, CLU, EPB41L3, KRT19, MOXD1, RCN2, VGLL4, EPHA4, FOXA2, PERP, APP, ARL4A, CKB, ALCAM, SOX9, CDH2, SHH, NREP, SP5, LAPTM4A	GO_POSITIVE_REGULATION_OF_BMP_SIGNALING_PATHWAY	0.00367192	0.0443397	0.0350983	MSX1/MSX2
REACTOME_INTEGRIN_CELL_SURFACE_INTERACTIONS	0.000153378	0.00227423	2.51389	SPP1, COL4A5, LAMC1, SYK, ITGB4, CDH1, FN1, COL1A1, COL1A2, RAP1A, ITGAE, COL4A2, RAPGEF4, RAP1B, GRB2	PID_HIF2PATHWAY	0.00390189	0.0443397	0.0350983	BHLHE40/EP300
GO_TAXIS	2.45375e-06	9.59192e-05	2.47996	NRXN3, LGALS3, CHL1, NRP2, BMP7, KIF26B, TGFB2, SYK, EPHA4, APP, NRCAM, BMP4, CXADR, CNTN4, SLIT3, ALCAM, CCL2, BDNF, FYN, SPTBN1, SHH, NRG3, ARTN, LHX1, MAP2K1, APBB2, CMTM7, AMOT, DLX5, ID2, EZR, B3GNT2, KLF7, SEMA3A, MAPK1, MYH10, DAG1, ANK3, SIAH2, CHN1, SEMA4D, PTPRA, LEF1, FZD3, MAPK14, GRB2, RYK	HALLMARK_PANCREAS_BETA_CELLS	0.00569302	0.0549614	0.0435063	FOXA2/FOXO1
E8p75_ParE	3.68388e-05	0.000880037	2.40707	ADAM10, LAMC1, ITGA6, RCN2, CKAP4, MYO10, TINAGL1, KLF5, NID1, LRPAP1, MLEC, KLF4, PDIA6, CMTM7, DNAJB11, PDIA3, HSPA5, PLOD3, ATP2A2, CALD1, P3H4, USP9X, COL4A2, P4HA1, TMED10, TXNDC12, LMAN1, HS3ST1	PID_P53_DOWNSTREAM_PATHWAY	0.00571598	0.0549614	0.0435063	PRDM1/EP300/ARID3A
Luminal	0.000123018	0.00195917	2.4061	KRT19, KRT20, ALCAM, KRT8, CDH1, EPCAM
Luminal_curated	0.000123018	0.00195917	2.4061	KRT19, KRT20, ALCAM, KRT8, CDH1, EPCAM
hESC_PRIMED_SMITH_CELL2018	0.000368586	0.00440999	2.34771	VIM, PHLDA1, ADAMTS19, FREM2, PTPRZ1, FKBP10, CDH2, SEMA3A, COL18A1, ROR1, MAP7
HALLMARK_MYOGENESIS	0.000139551	0.00214311	2.31335	NAV2, CLU, IGF1, GSN, APP, CKB, ITGB4, TPD52L1, KLF5, DTNA, BHLHE40, DAPK2, WWTR1, CNN3, ST5, SCD, COL1A1, IGFBP3, MYH9, SORBS3, MAPRE3, IGFBP7, COL4A2, SVIL, MEF2A, FDPS, SPTAN1, AGL
GO_0050673|epithelial cell proliferation	0.00049133	0.00495305	2.30942	COL8A1, AREG, BMP4, SOX9, SHH, CCND1, LGR4, ALMS1
combined_predtype_geno.Epi_Luminal_2Psca_T03_Cast_Day14	0.000107331	0.00184609	2.2657	LGALS3, RUNX1, TNFAIP2, CLU, FOXQ1, KRT19, S100A6, CD44, ANXA2, ACTN4, CXADR, KRT8, CDH1, EPCAM, KLF5, PMEPA1, LAMC2, EZR, JUP, CLIC1, S100A16, ANXA3, SAT1, IGFBP7, CTNNB1
Cao2019Embryo_epi_EpidermisTrajectory_4_of_8	0.000531469	0.00507848	2.24695	NKD1, FGF20, GRASP, RNF43, SHISA9, MICU3, GABRA3, ARHGAP24, CLSTN2, NRG3, LGR6, TENM4, PTPRG, SAT1, FZD6, LEF1
Cao2019Embryo_epi_ApicalEctodermalRidgeTrajectory_1_of_1	0.000795302	0.00727616	2.22964	NOTUM, KREMEN1, BAMBI, CD44, ADAMTS18, BMP4, SLC7A11, LNX1, BACH2, RAB6A
E8p75_ap_Midline	0.000369208	0.00440999	2.20829	LGALS3, CTHRC1, CLU, EPB41L3, KRT19, MOXD1, RCN2, EPHA4, FOXA2, ARL4A, ALCAM, SOX4, SOX9, CDH2, SHH, NREP, SP5, LAPTM4A, BNIP3L, PLIN2
KEGG_ADHERENS_JUNCTION	0.000512505	0.00500857	2.20305	FGFR1, TCF7L1, ACTN4, CDH1, SMAD3, FYN, CTNND1, CTNNA2, VCL, ACTN1, NLK, MAPK1, SMAD2, YES1, EP300, ACP1, TGFBR1, CTNNB1, LEF1, CSNK2A1
HALLMARK_IL2_STAT5_SIGNALING	0.00021087	0.00292497	2.19972	SPP1, PHLDA1, PENK, ITGA6, CD44, CKAP4, ARL4A, MYO1E, ALCAM, RHOB, MXD1, HK2, IL1R2, BHLHE40, CDCP1, PTCH1, SYT11, IGF2R, SNX9, ANXA4, SPRED2, CTSZ, UCK2, CYFIP1, BMPR2, PLIN2, BCL2L1, HIPK2, SLC1A5, ITGAE, P4HA1
PID_AVB3_INTEGRIN_PATHWAY	0.000982519	0.00812468	2.17157	SPP1, COL4A5, COL4A6, IGF1, COL8A1, SDC1, FN1, MFGE8, VCL, COL1A1, COL1A2, MAPK1, PIK3C2A
PID_WNT_SIGNALING_PATHWAY	0.00146398	0.0102105	2.16406	KREMEN1, CTHRC1, WIF1, FZD6, LRP6, ROR2, RYK
HALLMARK_HEDGEHOG_SIGNALING	0.00134881	0.00981428	2.15227	NRP2, NRCAM, SHH, CELSR1, RTN1, PTCH1, AMOT, NF1, MYH9
AKT_UP_MTOR_DN.V1_UP	0.000491642	0.00495305	2.14038	PYGL, SGPL1, NIN, ADAM10, RASD1, A4GALT, MYO5B, TESC, DHCR7, DHCR24, DUSP10, LAMC2, PDK3, GCH1, PAK1, GIPC1, UBE2R2, GAK, TGIF1, SLC44A1, TRAF3, GGA1
PID_INTEGRIN4_PATHWAY	8.84504e-05	0.00158474	2.14014	LAMC1, ITGA6, ITGB4, LAMC2
REACTOME_ADHERENS_JUNCTIONS_INTERACTIONS	0.00105646	0.00841255	2.13862	CDH1, CDH2, CTNND1, JUP, CTNNB1
Basal	0.00171355	0.011164	2.12959	ITGA6, PERP, EMP2, ITGB4, LMO4, LAMC2, DMKN, COL18A1, LYAR
Basal_curated	0.00171355	0.011164	2.12959	ITGA6, PERP, EMP2, ITGB4, LMO4, LAMC2, DMKN, COL18A1, LYAR
ZHANG_GATA6_TARGETS_UP	0.00115804	0.00889211	2.12931	MAOB, POF1B, GALNT13, TESC, DSC2
combined_predtype_geno.Epi_Basal_1_T08_Regen_Day7	0.00169724	0.011164	2.12886	RBP1, PHLDA1, ALDH1A1, SDC1, TINAGL1, S100A10, ID2, ATP1A1, BTG2
E6p5_Mes	0.000817812	0.00727669	2.12425	FGF3, FGFR1, VIM, NIN, BAMBI, CACHD1, RCN2, AUTS2, FSCN1, PTK7, CDH2, LHX1, CNN3, PTCH1, FN1, SASH1, PMEPA1
GO_0060562|epithelial tube morphogenesis	0.000902712	0.0076111	2.12069	AREG, CD44, BMP4, PTK7, TWIST1, SHROOM3, SHH, CELSR1, LMO4, PTCH1, DAG1, NCKAP1, MIB1, FZD6, GATAD2A, TGIF1, DLG1, TBX3, FZD3, IFT52, NUP50, APAF1
GO_RESPONSE_TO_WOUNDING	3.58367e-05	0.000880037	2.10912	ID3, CHL1, DPYSL3, CLU, DST, IGF1, SOX2, GSN, TGFB2, SYK, ABHD2, SDC1, TIMP1, PRKCE, LGALS1, BMP4, RHOB, ITGB4, PTK7, CCL2, ADRA2C, SLC7A11, SMAD3, ENTPD2, FYN, SHH, GNG2, DSP, FBLN1, GNA12, CELSR1, MAP2K4, ERBB4, FN1, VCL, COL1A1, NF1, CTSB, ACTN1, MYH9, COL1A2, MAPK1, NMNAT3, MYH10, RCOR1, PAK1, MACF1, CLIC1, MYL12A, METAP1, ADAM17, TGFBR1, FZD6, MAX, PTPN12, DCBLD2, ANXA5, PAWR, KDM1A, ITPR2, …
Cao2019Embryo_epi_NA2	0.000467689	0.00495305	2.10537	IGF1, TWIST1, COL1A1, COL1A2
HALLMARK_TGF_BETA_SIGNALING	0.00155413	0.0106075	2.09812	ID3, ID1, CDH1, SMAD3, SPTBN1, WWTR1, PMEPA1, ID2, BMPR2, ARID4B, TRIM33, HIPK2, TGFBR1, TGIF1, CTNNB1, NCOR2, SMURF2, SLC20A1, IFNGR2, SMAD1
HALLMARK_MITOTIC_SPINDLE	0.000430789	0.00487472	2.08088	NIN, NEDD9, GSN, ACTN4, PKD2, MYO1E, FSCN1, SPTBN1, KIF3C, AKAP13, NET1, VCL, NF1, ECT2, EZR, PAFAH1B1, DYNC1H1, MYH9, PCM1, ABI1, CDC27, MYH10, ALMS1, CDC42EP4, STK38L, KIFAP3, MARK4, CLASP1, BCL2L11, HOOK3, ATG4B, DLG1, KLC1, PPP4R2, CDK5RAP2, KATNA1, SPTAN1, BCR, MAPRE1, CCDC88A, RABGAP1, ARL8A, YWHAE, RANBP9, ARHGEF3, ARHGEF11, SUN2, LATS1, RASAL2, CEP57, SOS1, MYO9B, NCK1, RASA2, RAB3GAP1, K…
Cao2019Embryo_epi_PericardiumTrajectory_1_of_1	0.00264106	0.0159952	2.06312	PENK, TNFAIP2, NEBL, PSTPIP2, POF1B, SLC6A14, DSC2, PKP1, RNF149, KDM5B
REACTOME_FGFR_LIGAND_BINDING_AND_ACTIVATION	1.09322e-05	0.000335775	2.04882	FGF3, FGFR1, FGF20
E4p5_PrE	0.00132962	0.00981428	2.03475	FOXQ1, LAMC1, CKAP4, LRPAP1, PDIA6, RAB1A, PMEPA1, AMOT, RAB11A, DNAJB11, PDIA3, SLC7A6, CTSZ, HSPA5, AGPAT4, CST3, TXNDC5, SLC25A4, COL4A2, P4HA1, TXNDC12, ATP6V1A, LGMN, ATP6V0A1
combined_predtype_geno.Epi_Luminal_2Psca_T04_Cast_Day28	0.000899244	0.0076111	2.02133	LGALS3, ID1, CLU, FOXQ1, KRT19, S100A6, CD44, ANXA2, CXADR, KRT8, SOX4, EPCAM, KLF5, GNAI2, S100A10, KLF4, MFGE8, PMEPA1, CLIC1, ANXA3, SAT1, IGFBP7, CTNNB1, KLF2
combined_predtype_geno.Epi_Luminal_2Psca_T02_Cast_Day7	0.00147221	0.0102105	2.00992	LGALS3, ID1, PHLDA1, CLU, FOXQ1, KRT19, S100A6, TRIM2, ANXA2, ALCAM, KRT8, EPCAM, KLF5, FXYD3, ZFP36L1, LMO4, AKAP13, HSPA1B, LIMK2, BEX4
HALLMARK_UV_RESPONSE_DN	0.000775131	0.00724579	1.98892	ID1, RUNX1, KCNMA1, LDLR, LAMC1, CELF2, ATXN1, ANXA2, PRKCE, SIPA1L1, ATP2B4, INSIG1, MT1E, ADD3, BDNF, BHLHE40, SMAD3, FYN, GCNT1, APBB2, ABCC1, COL1A1, ANXA4, ATRN, COL1A2, WDR37
Chondrocyte	0.000364601	0.00440999	1.97788	SPP1, LGALS3, ID1, CTHRC1, PHLDA1, PENK, CLU, HMGCS1, RCN2, TIMP1, ANXA2, CKAP4, APP, WIF1, ACTN4, SQLE, FSCN1, SLC3A2, SOX9, FKBP10, MATN3, S100A10, MEST, CNN3, MSMO1, KLF4, FN1, MFGE8, TUBB2A, COL1A1, RTN4, LAPTM4A, ADK, COL1A2, PLOD3, EIF4E, RAB6A, CST3, MGP, RPN2, SAT1, IGFBP7, P3H4, BTG2, KLF2, SAR1A, OST4, ATRAID, TSPAN3, ANXA5, RCN1, KLF9, FKBP9, LMAN1
ZHANG_GATA6_TARGETS_DN	0.00536402	0.0268239	1.97398	SLCO3A1, LDLR, SREBF2, CHST11, INSIG1, DHCR7, MSMO1, CTSB, SEMA3A, IDI1
MTOR_UP.V1_DN	0.00229222	0.0144949	1.97224	RBP1, SYN2, IGF1, CSRP2, RASD1, MOXD1, WIF1, SLIT3, ARTN, CCDC134, SASH1, ID2, B3GALNT2, TCF3, MAX, KLF2, SLC44A1, UGGT1, UBR3, NFXL1, UBXN2A, DNASE2, PLEKHA5, L2HGDH, NR1D2
KEGG_WNT_SIGNALING_PATHWAY	0.00124449	0.00938827	1.96479	NKD1, TCF7L1, WIF1, AXIN2, PRKX, SMAD3, CCND1, NFAT5, PPP3R1, MAPK8, NLK, SMAD2, DAAM1, EP300, FZD6, PPP2CB, LRP6, CTNNB1, ROCK2, LEF1, FZD3, PPP3CC, CSNK2A1, SENP2, CSNK1E, CAMK2G, GSK3B, DVL3, SMAD4, RUVBL1, LRP5, APC, PPARD, TCF7L2, CSNK2A2, PSEN1, NFATC3, RHOA, CREBBP, PPP2R5E, PRKCA, CAMK2D, CUL1, PRKACB, JUN, FBXW11, PLCB4
REACTOME_NEGATIVE_REGULATION_OF_FGFR_SIGNALING	0.00645161	0.0311707	1.95652	FGF3, FGFR1, FGF20, MAPK1, PPP2CB, GRB2
E5p5_emVE	0.00297034	0.0170299	1.93733	RBP1, TNKS, FOXQ1, FOXA2, ACTN4, KRT8, CDH2, LHX1, MEST, FBLN1, ZFP36L1, MFGE8, AMOT, RBP4, ADK, DSG2, ACTN1, NPC2, USP9X, CTNNB1, SNX6, RTN3, PACSIN2, AP1S3, IBTK, SMAD1
MTOR_UP.V1_UP	0.00325713	0.0177998	1.92468	LGALS3, PYGL, HMGCS1, FDFT1, LDLR, SQLE, PTPN14, TESC, HTT, DHCR7, DHCR24, MSMO1, GPX2, CYP51A1, BACH2, GCH1, IDI1, CPPED1, SLC2A1
Luminal_Org_1	0.00486708	0.0249148	1.91604	ALDH1A1, AREG, ABHD2, ALCAM, ADD3, AKAP13, ALDH1A3, ACTR2, ANXA4, AFDN, ABI1, ATG101, ALDH3A2, ACOX1, ATP1B1, ARHGAP12, AKIRIN1, ADD1, AP1S3, ARRDC1
Cao2019Embryo_epi_NA	0.00936368	0.0394743	1.90221	RFX4, MIAT, CKB, AJAP1, USH2A, SYT11
HALLMARK_KRAS_SIGNALING_DN	0.00778982	0.0352592	1.89587	TGFB2, TCF7L1, SGK1, DTNB, SLC6A14, ADRA2C, SLC16A7, NR6A1, PKP1, H2AFY2, GTF3C5
KEGG_FOCAL_ADHESION	0.00241072	0.0150233	1.89422	SPP1, COL4A6, IGF1, LAMC1, ITGA6, ACTN4, SHC4, ITGB4, FYN, CCND1, MAP2K1, FN1, VCL, COL1A1, LAMC2, MAPK8, ACTN1, COL1A2, MAPK1, PAK1, PPP1CB, MYL12A, RAP1A, COL4A2, CTNNB1, ROCK2
combined_predtype_geno.Epi_Luminal_2Psca_T00_intact	0.00393476	0.0206335	1.88082	LGALS3, ID1, PHLDA1, CLU, KRT19, S100A6, ABHD2, TRIM2, ANXA2, KRT8, SOX9, EPCAM, KLF5, CCND1, FXYD3, LMO4, AKAP13, HSPA1B, PDLIM2, CST3, ANXA3, IGFBP7, ATP1A1
GO_0030855|epithelial cell differentiation	0.00717469	0.0339024	1.86564	ID3, ID1, BMP7, FOXA2, PROX1, PTK7, SHROOM3, MAP2K1, PPP3R1, PTCH1, DLX5, COL18A1, PSAP, ELF3, CTNNB1
GO_WOUND_HEALING	0.00103205	0.00837327	1.863	IGF1, SOX2, GSN, TGFB2, SYK, SDC1, TIMP1, PRKCE, BMP4, RHOB, PTK7, ADRA2C, SLC7A11, SMAD3, ENTPD2, FYN, SHH, GNG2, DSP, FBLN1, GNA12, CELSR1, ERBB4, FN1, VCL, COL1A1, NF1, ACTN1, MYH9, COL1A2, MAPK1, MYH10, RCOR1, PAK1, MACF1, CLIC1, MYL12A, METAP1, ADAM17, TGFBR1, FZD6, PTPN12, DCBLD2, ANXA5, KDM1A, ITPR2, FNTB, AKAP10, MAPK14, LMAN1, RHOC, H3F3B, CAPZA1, KLF6, VPS45, EPB41L4B, DTNBP1, PIK3CA, S…
ABBUD_LIF_SIGNALING_1_UP	0.00751895	0.0351429	1.85522	FGFR1, PELI1, ITGA6, FOXA2, ALCAM, HK2, ACAA2, GPCPD1, MAN1A1, GPX2, EZR, CYFIP1, BMPR2, TGFBR1, ELF3, ATP1B1
combined_predtype_geno.Epi_Luminal_2Psca_T08_Regen_Day7	0.00536478	0.0268239	1.84864	LGALS3, ID1, PHLDA1, CLU, KRT19, S100A6, TRIM2, ANXA2, KRT8, SOX9, EPCAM, KLF5, S100A10, FXYD3, LMO4, AKAP13, HSPA1B
HALLMARK_KRAS_SIGNALING_UP	0.00777892	0.0352592	1.81325	SPP1, TMEM158, NIN, ETV5, SOX9, GABRA3, PCSK1N, KLF4, AKAP12, RBP4, ID2, ALDH1A3, AMMECR1, IGFBP3, JUP, ADAM17, MAP7, DCBLD2
E6p5_emVE	0.0081554	0.0361528	1.80317	RBP1, FOXQ1, CSRP2, DDAH2, PLS3, KRT8, DAPK2, S100A10, LRPAP1, MEST, BEX2, AMOT, LAPTM4A, ADK, SGCE, TMEM9, TECR
Cao2019Embryo_epi_StomachEpithelialTrajectory_1_of_2	0.0122356	0.0489292	1.80241	SHISA6, LRPAP1, FAM3C, PTPRK
E7p5_emVE	0.00886099	0.0378198	1.79641	RBP1, GSN, DDAH2, EPCAM, S100A10, FBLN1, BEX2, RAB11A, ADK, SGCE, COL18A1, NPC2, TMEM9, CST3, PLD3, CLIC1, TECR
HALLMARK_APOPTOSIS	0.00622665	0.0304257	1.79134	LGALS3, NEDD9, CLU, GSN, TGFB2, TIMP1, CD44, APP, GADD45A, RHOB, ISG20, CCND1, PPP3R1, IGF2R, GCH1, PAK1, BNIP3L, BCL2L1, SAT1, CASP6, BCL2L11, BTG2, CTNNB1, LEF1, BTG3, SLC20A1, EBP, SPTAN1, IFNGR1, ADD1, LMNA, CDKN1A, PPT1
combined_predtype_geno.Epi_Luminal_1_T03_Cast_Day14	0.0079091	0.0354262	1.7816	CLU, FOXQ1, KRT19, SGK1, ACTN4, KRT8, CDH1, SOX9, EPCAM, DSP, TUBB2A, RTN4, ANXA4, CHKA, EZR, EHD4, VOPP1, BEX4
E7p5_DE	0.0109881	0.0454316	1.77779	BAMBI, TGFB2, PLS3, KRT8, GNAI2, SMS, GPX2, H2AFY2, ZDHHC2, NPEPPS, MNAT1, SLC2A1, JARID2, TGIF1, DBN1, LDLRAD3, EID1, ASF1A, STX6, AP1S3, RBMS1
E8p75_GutTube_VE_Colon	0.0122892	0.0489292	1.75793	NKD1, ASPSCR1, PHLDA1, SDC1, VGLL4, TRIM2, FREM2, AXIN2, ARL4A, PTK7, TNFRSF19, DDIT4, LYPD6B, MFGE8, ZDHHC2, PPP1CB, TGIF1, BTG2
HALLMARK_ESTROGEN_RESPONSE_LATE	0.00985051	0.0411235	1.71596	FDFT1, KRT19, AREG, ABHD2, CD44, PERP, SLC7A5, SGK1, CKB, EMP2, ATP2B4, TPD52L1, CDH1, ADD3, LLGL2, ISG20, CCND1, MEST, DHCR7, KLF4, ID2, LAMC2, ALDH3A2, AMFR, SIAH2, DLG5, NCOR2, DYNLT3, FAM102A, BTG3, ELOVL5
Placenta_endodermal_cell	0.0058372	0.0288506	1.66869	CSRP2, LAMC1, RCN2, ANXA2, CKAP4, EMP2, KRT8, TINAGL1, FKBP10, KLF5, NID1, LRPAP1, FXYD3, PDIA6, MFGE8, CMTM7, RAB1A, SARAF, LAPTM4A, BEX3, PDIA3, CTSZ, HSPA5, PLOD3, PSAP, CST3, PLD3, MYL12A, RPN2, SLC25A4, KDELR1, CALD1, FAM3C, ARF5, SAT1, P3H4, COL4A2, P4HA1, ATP1A1, BTG2, TMED10, SAR1A, TXNDC12, ANXA5, ATP1B1, RCN1, SNX6, FKBP9, HS3ST1, RHOC, HES1, LGMN, PRKCSH, H3F3B
Primordial_germ_cell	0.00670308	0.0320258	-1.54801	CYC1, FKBP4, DYNLRB1, PARK7, EEF1G, COX4I1, ENY2, CCT8, PIGP, SAP18, TOMM7, PUF60, PSMA1, NDUFA2, AURKAIP1, EEF1B2, UQCRB, SOD1, ARPC1A, IMMP1L, EIF3M, HSPA8, GMNN, SMDT1, CDC42, CUTA, HINT1, NUDC, MPHOSPH8, POLR2J, TAF1D, EIF3G, CCT3, RSL1D1, NDUFB8, NDUFC2, BUD31, CWC15, NDUFB2, UQCRH, TSG101, CHCHD2, HSPD1, EMG1, COX6C, PFDN5, QDPR, ANAPC15, FGFR1OP2, SDHB, COMMD3, NDUFS3, NDUFS4, UQCC2, MAP2K…
Myeloid_progenitor_cell	0.00888325	0.0378198	-1.58527	GAS5, HMGN2, RAMP1, FKBP4, EIF3E, PARK7, RGS2, LAMTOR4, EEF1G, PABPC1, IMPDH2, EIF3F, SEC11C, CCT8, SRM, RACK1, PSMA1, EEF1B2, EIF3M, HSPA8, SH3BGRL3, CAPZB, PGLS, SPCS2, EIF6, LDHA, NUDC, TAF1D, EIF3D, MDH2, EIF3G, RSL1D1, CALM3, CYCS, NACA, BUB3, HSPD1, EMG1, PTPN18, PPIA
MEF_Cultured	0.0032702	0.0177998	-1.60766	CDKN2A, GSTP1, REXO2, PDCD6, MTAP, EEF1D, GUK1, ESD, SELENOW, EIF3E, CSTB, CLDN3, TSTA3, EIF3K, ENY2, CCT8, SRM, SDC2, SAP18, RACK1, NME4, PSMA1, EEF1B2, TPT1, MLF2, HMGN1, BTF3, CDC42, RER1, CAPZB, AKR1A1, NANS, LDHA, CRIP2, ENO1, APRT, TPI1, CAPN2, POLR2J, EIF3D, TPM4, HSPA9, GSTO1, CCT3, NACA, CSRP1, BUD31, CD151, CWC15, SRA1, TRAPPC4, TMEM126A, TSG101, GAPDH, HMGA1, HSPD1, EEF1AKMT1, PPIA, WL…
Intestinal_epithelial_cell	0.00448368	0.0232287	-1.6264	TSPAN1, PHGR1, GSTP1, TPD52, TSPAN8, CYC1, CYB5A, PDCD6, SELENOP, TSTD1, MGST1, FKBP4, GUK1, MAOA, CLDN3, COX4I1, TSTA3, TALDO1, HIGD2A, MGST2, PSME2, GOLM1, UQCRB, TMEM238, CHCHD10, SMDT1, DECR1, B2M, AKR1A1, EIF6, SDHA, LDHA, TPI1, IGKC, CIB1, MDH2, GSTO1, PCBD1, CYCS, ECI1, SLC39A4, UQCRH, SDHD, CHCHD2, ABHD11, IRF1, CORO1B, COX6C, ACAT1, DGAT1, PHB2, SDHB, NDUFS3, NDUFS4, CRYL1, MAP2K2, NDUFB…
Urothelium	0.00312056	0.0174265	-1.6324	GSTP1, TPD52, TSPAN8, CYB5A, KRT7, RSRP1, TMPRSS2, ERGIC1, MGST1, BCAM, FLNB, EHF, ESD, S100A14, TXNIP, CSTB, EEF2, PABPC1, EIF3F, TMEM123, ARF1, SMIM14, NFE2L3, TALDO1, PTGR1, HIGD2A, TOMM7, EPHX1, MGST2, AQP3, EEF1B2, SOD1, ARPC1A, TMEM238, TPT1, TMEM205, DECR1, EEF1A1, RER1, CRIP2, EI24, CIB1, ITM2B, UCHL1, TM9SF3, GSTO1, PRDX3, TNFAIP8, NUDT14, TSPAN15, FAM174B, ECI1, EIF4A2, CD151, ABHD14B, …
Luteal_cell	0.00284222	0.0166647	-1.64185	BNIP3, CYB5A, SQSTM1, BRI3, SNHG8, MGST1, CSTB, FKBP5, RGS2, EEF2, LAMTOR4, ARF1, TALDO1, POLR1D, SAP18, MGST2, SNHG6, NENF, SOD1, TPT1, TMEM205, GABARAPL2, CHCHD10, ECE1, TAF10, CDC42, ACADM, EEF1A1, ALKBH7, PGLS, DNAJA1, AKR1A1, METTL26, GREB1, SOCS2, MPC2, TAF1D, UCHL1, MDH2, TM9SF3, HSPA9, CCT3, PRDX3, SNHG9, NDUFC2, CD151, GAMT, SDHD, CHCHD2, GAPDH, HSPD1, CITED2, COX6C, H3F3A, PPIA, USE1, R…
Pancreatic_acinar_cell	0.00271014	0.0161855	-1.66525	GAS5, NUPR1, CYC1, HMGN2, CEL, SSU72, EEF1D, MGST1, FKBP4, CLDN3, PARK7, EEF1G, IFITM3, EIF3K, CCT8, SRM, PUF60, ZFAS1, RACK1, NME4, PSMA1, AURKAIP1, EEF1B2, UQCRB, SERP1, EIF3M, HSPA8, HMGN1, GMNN, SMDT1, PGLS, HINT1, LDHA, NUDC, TPI1, POLR2J, REEP5, EIF3D, PCBD1, EIF3G, CCT3, RSL1D1, NDUFB8, NACA, GAMT, CHCHD2, GAPDH, BUB3, HSPD1, EMG1, PHB2, SDHB, COMMD3, SSR2, IDH2, NDUFS4, UQCC2, RNH1, NDUFB…
Mast_cell	0.0119931	0.0486512	-1.67825	SQSTM1, RSRP1, RGS2, COTL1, BASP1, NME4, RAB2A, HSPA8, SH3BGRL3, CAPZB, DNAJA1, LDHA, SOCS2, REEP5, ITM2B, TMEM50A, TM9SF3, PNRC1, FOSB, NFKBIZ, JUNB, RNH1, EGR1, SLC25A5, NFKBIA, SDF4, SON, PLGRKT, ARPC1B
Embryonic_stem_cell	0.00247002	0.015173	-1.68325	CYC1, EIF3H, SSU72, EEF1D, FKBP4, EIF3E, PARK7, EEF1G, COX4I1, IMPDH2, IFITM3, EIF3K, CCT8, SRM, TOMM7, RACK1, PSMA1, EEF1B2, SOD1, EIF3M, HMGN1, BTF3, GMNN, CHCHD10, PGLS, HINT1, EIF6, LDHA, ENO1, APRT, TPI1, POLR2J, TAF1D, EIF3D, HSPA9, EIF3G, CCT3, RSL1D1, NDUFB8, NACA, NSMCE1, CHCHD2, GAPDH, HSPD1, EMG1, PPIA, GOT1, USE1, GART, QDPR, PSMD13, PHB2, SSR2, MRTO4, GPX4, FAM162A, UCHL5, HIKESHI, P…
Stomach_epithelial_cell	0.00342337	0.0184006	-1.70682	TSPAN1, PHGR1, GSTP1, TPD52, AGR2, TSPAN8, CYB5A, BRI3, SELENOP, TMPRSS2, ESD, COTL1, FAM3B, TSTA3, SEC11C, LRRC26, TALDO1, PTGR1, MGST2, PDCD4, GOLM1, UQCRB, TMEM238, TMEM205, SMDT1, GSTK1, EIF6, METTL26, CIB1, TM9SF3, STARD10, GSTO1, CYCS, NUDT14, TSPAN15, ECI1, CBR3, UAP1, HTATIP2, SDHD, PRKCD
combined_predtype_geno.Epi_Luminal_3Foxi1_T02_Cast_Day7	0.0115558	0.0473238	-1.73866	LIMCH1, NCALD, CYB5A, PLCG2, NBL1, UQCRB, CHCHD10, TMBIM4, TPI1, MPC2, REEP5, STARD10, CYCS, SDHD, COX6C, NDUFS4, FKBP1A, BAG1, UQCRQ, UQCRFS1, COX5A, PGAM1
Monocyte	0.00389113	0.0206335	-1.74715	TPD52, RSRP1, MGST1, CYBA, RGS2, LAMTOR4, PABPC1, EIF3F, COTL1, IFITM3, TALDO1, PSME2, SERP1, LY6E, TPT1, B2M, CDC42, SH3BGRL3, CAPZB, ENO1, REEP5, ITM2B, TMEM50A, TPM4, FIS1, PRKCD, CCND3, CORO1B, H3F3A, PTPN18, NADK, FTH1, JUNB, RNH1, PSME1, YPEL3, GNB2, PTPN6, NFKBIA
Leydig_cell	0.00286788	0.0166647	-1.74722	GAS5, CYC1, SQSTM1, RSRP1, MGST1, FKBP5, DYNLRB1, COX4I1, EPHX1, UQCRB, NENF, SOD1, TMEM205, CHCHD10, ACADM, DNAJA1, AKR1A1, JTB, SDHA, PRKAR2B, MDH2, PRDX3, NDUFC2, ECI1, CD151, GAMT, CHCHD2, HSPD1, COX6C, ACAT1, USE1, SDHB, NDUFS3, SSR2, IDH2, JUNB, NDUFS4, RNH1, NDUFB9, BAG1, UQCRQ, EGR1, HADH, FMC1, COPS7A, SDF4, NDUFB11, GADD45G, CPE, MAGED1, POLR2L, GHITM, ECHS1, DNPEP
SCLC-A	0.00848321	0.0372222	-1.77481	TPD52, ASCL1, CAMK1D, SCG3, HES6, NOL4, COTL1, SERGEF, SEC11C, RGS17, DRAIC, TMEM61, DLL3, INSM1, ICA1, SCN3A
Premeiotic_germ_cell	0.000187925	0.00269359	-1.78259	REXO2, CYC1, EIF3H, EEF1D, FKBP4, DYNLRB1, PARK7, EEF1G, IMPDH2, EIF3K, ENY2, CCT8, SAP18, TOMM7, PUF60, RACK1, PSME2, PSMA1, AURKAIP1, EEF1B2, UQCRB, SOD1, EIF3M, HSPA8, HMGN1, GMNN, CHCHD10, HINT1, DNAJA1, NUDC, MPHOSPH8, SOCS2, POLR2J, TAF1D, EIF3D, UCHL1, MDH2, HSPA9, EIF3G, CCT3, RSL1D1, PHF20, NACA, NDUFC2, ARL6IP4, CWC15, SRA1, NDUFB2, STARD3NL, TMEM126A, TSG101, CHCHD2, BUB3, HSPD1, EMG1,…
Prostate_gland_cell	0.00311441	0.0174265	-1.80176	TSPAN1, TPD52, AGR2, AZGP1, NUPR1, CLDN3, PARK7, RGS2, COX4I1, SEC11C, SMIM14, TALDO1, POLR1D, HIGD2A, SERP1, LY6E, SMDT1, SPCS2, NUCB2, NANS, HOXB13, ITM2B, TMEM50A
Gastric_mucosa_cell	0.000495305	0.00495305	-1.82845	TSPAN1, GSTP1, TPD52, AGR2, TSPAN8, CYC1, BRI3, SELENOP, TSTD1, FKBP4, GUK1, CSTB, COX4I1, TSTA3, SEC11C, PTGR1, HIGD2A, MGST2, GOLM1, UQCRB, TMEM238, TMEM205, CHCHD10, SMDT1, EEF1A1, TMBIM4, GSTK1, AKR1A1, ENO1, CIB1, UFC1, SOCS2, MPC2, MDH2, TM9SF3, STARD10, GSTO1, PCBD1, NDUFB8, CYCS, ECI1, EIF4A2, CREB3L4, TRAPPC6A, UAP1, NDUFB2, UQCRH, ABHD14B, SDHD, COX6C, ACAT1, TMEM9B, RAB3D, SDHB, NDUFS3…
combined_predtype_geno.Epi_Luminal_1_T04_Cast_Day28	0.00771173	0.0352592	-1.83293	NUPR1, TSPAN8, EIF3H, EEF1D, CYBA, CLDN3, EIF3F, LRRC26, BASP1, LY6E, CHCHD10, CRIP2, PFDN5, USE1, FOSB, PSME1
E8p75_YsE	0.00884869	0.0378198	-1.85842	DDT, SELENOP, CYBA, CSTB, AQP3, CHCHD10, APRT, CIB1, PCBD1, GPX4, UQCRQ, COX5A, PSPH, SNX3, SLC16A1
luminal_1	0.000829204	0.00727669	-1.8863	TSPAN1, LIMCH1, TPD52, AGR2, HMGN2, NKX3-1, RBM47, TMPRSS2, FKBP4, GUK1, EHF, CLDN3, TSTA3, SEC11C, SMIM14, SRM, SORD, STXBP6, NDUFA2, SERP1, SOD1, CHCHD10, TMBIM4, SIL1, SPCS2, NANS, SRP9, HOXB13, UFC1, TM9SF3, STARD10, FAM174B, TRAPPC6A, USP16, TMEM42, PYCR2, QARS, RAB3D, CHID1, MACROD1, FKBP11, SSR2, ITPK1, EPB41, UQCRQ, ADIPOR2
Renal_tubular_cell	0.00041585	0.00483285	-1.92055	TSPAN1, TSPAN8, CYC1, CYB5A, SQSTM1, MGST1, ESD, TXNIP, COX4I1, HIGD2A, SORD, NDUFA2, UQCRB, CHCHD10, SMDT1, ACADM, TMBIM4, SDHA, ENO1, TPI1, MPC2, ITM2B, MDH2, HSPA9, PCBD1, NDUFB8, CYCS, SELENBP1, NDUFC2, NDUFB2, UQCRH, ABHD14B, COX6C, SDHB, NDUFS3, IDH2, NDUFS4, GPX4, NDUFB9, BAG1, UQCRQ, UQCRFS1, CD9, PAICS, NDUFA9, FMC1, SLC25A5, NFKBIA, COX5A, NDUFB11, GADD45G, NDUFB10, NDUFV3, NDUFS6, GHIT…
luminal_2	0.0019991	0.01283	-1.94017	TSPAN1, TSPAN8, KRT7, TSTD1, S100A14, FOXA1, TXNIP, CLDN3, LRRC26, SMCO4, PTGR1, RHOU, LY6E, CHCHD10, CDK19, MECOM, NANS, HOPX, STARD10, GSTO1, ABHD14B, CMAS
combined_predtype_geno.Epi_Luminal_2Psca_T09_Regen_Day14	0.00136943	0.00981428	-2.0327	TSPAN1, NUPR1, TSPAN8, CYB5A, KRT7, BRI3, CYBA, TXNIP, CLDN3, SEC11C, LRRC26, PTGR1, LY6E, TPT1, B2M, NUCB2, STARD10
HALLMARK_OXIDATIVE_PHOSPHORYLATION	0.000311701	0.00418848	-2.04557	SLC25A6, CYC1, CYB5A, COX4I1, NDUFA2, UQCRB, DECR1, ACADM, SDHA, LDHA, MDH2, HSPA9, NDUFB8, PRDX3, CYCS, NDUFC2, ECI1, NDUFB2, UQCRH, SDHD, COX6C, ACAT1, PHB2, SDHB, NDUFS3, IDH2, NDUFS4, GPX4, UQCRQ, UQCRFS1, NDUFA9, ATP6V1C1, SLC25A5, COX5A, AFG3L2, ETFDH, NDUFS6, IDH3G, BCKDHA, ECHS1, COX7A2, ALDH6A1, PMPCA, NDUFV2, ISCU, SUCLA2, ATP6V1E1, ALAS1, NDUFS2, NDUFB7, FH, NDUFB6, DLD, NDUFB5, RHOT2,…
combined_predtype_geno.Epi_Luminal_2Psca_T07_Regen_Day3	0.00115469	0.00889211	-2.06547	TSPAN1, NUPR1, TSPAN8, KRT7, CYBA, S100A14, CLDN3, RGS2, SEC11C, LRRC26, PTGR1, LY6E, PPP1R14B, AKR1A1, CRIP2, NDUFC2, CMAS, RNH1, PSME1, FAM162A, CHMP4B, CD9, SPTSSA
Cardiac_muscle_cell	4.93313e-05	0.00101012	-2.16244	CYC1, BRI3, TXNIP, COX4I1, HIGD2A, ZFAS1, NDUFA2, UQCRB, CHCHD10, DECR1, ACADM, SDHA, MB, CRIP2, SMIM4, TPI1, MPC2, MDH2, HSPA9, NDUFB8, CYCS, SELENBP1, NDUFC2, ECI1, NDUFB2, UQCRH, CHCHD2, COX6C, ACAT1, GOT1, SDHB, NDUFS3, IDH2, NDUFS4, PINK1, NDUFB9, FAM162A, UQCRQ, YPEL3, UQCRFS1, HADH, NDUFA9, FMC1, SLC25A5, COX5A, NDUFB11, NDUFB10, NDUFV3, NDUFS6, UBE2B, IDH3G, ECHS1, COX7A2, PTOV1, SH3GLB1,…
Dendritic_cell	4.65423e-05	0.00100066	-2.17714	TPD52, REXO2, RAMP1, RSRP1, RGS10, CYBA, EEF2, LAMTOR4, EIF3F, SEC11C, SMIM14, TALDO1, PSME2, SERP1, LY6E, TPT1, SMDT1, B2M, SH3BGRL3, CAPZB, PGLS, SPCS2, CD164, CIB1, REEP5, ITM2B, TMEM50A, RNF187, CCND3, CORO1B, H3F3A, PTPN18, PPIA, M6PR
NK_or_T_cell	7.46264e-05	0.00139519	-2.202	GSTP1, AGR2, SSU72, RSRP1, CYBA, RGS2, EEF2, PABPC1, EIF3F, MAF1, COTL1, SEC11C, PSME2, LY6E, TPT1, GABARAPL2, B2M, CDC42, SH3BGRL3, EEF1A1, CAPZB, SPCS2, CD164, IGKC, CIB1, ITM2B, TMEM50A, CORO1B, PTPN18, PPIA, PRKCH, M6PR, USE1, PNRC1, JUNB, PSME1, PKP3, PSMA2, YPEL3, NTAN1, LYPLA2
T_cell	7.42796e-05	0.00139519	-2.21	GAS5, EEF1D, MGST1, CYBA, SELENOW, CSTB, RGS2, EEF2, EEF1G, PABPC1, COTL1, IFITM3, ZFAS1, PSME2, LY6E, B2M, SH3BGRL3, DNAJA1, IGKC, TAF1D, IRF1, PTPN18, PFDN5, USE1, PNRC1, FTH1, JUNB, ISG15, PSME1
combined_predtype_geno.Epi_Luminal_1_T07_Regen_Day3	0.000488072	0.00495305	-2.23547	TSPAN1, HMGN2, NKX3-1, CLDN3, PABPC1, SERP1, LY6E, CHCHD10, SMDT1, B2M, PPP1R14B, PGLS, AKR1A1, CRIP2, HOXB13
HALLMARK_MYC_TARGETS_V2	0.000332824	0.0043368	-2.25921	SRM, SORD, HSPD1, PRMT3, NOP2, TBRG4, EXOSC5, RRP12, RCL1, WDR74, IMP4, NOP16, HSPE1, UTP20, PPAN, AIMP2, TCOF1, GNL3, LAS1L, NPM1, TFB2M, FARSA, CBX3, MCM4, RRP9
Adipocyte	1.23937e-06	5.32929e-05	-2.30114	BNIP3, FAM13A, CYC1, CYB5A, SQSTM1, DDT, BRI3, SELENOP, MGST1, TXNIP, RGS2, COX4I1, TALDO1, HIGD2A, NDUFA2, UQCRB, SOD1, IMMP1L, RAB2A, TMEM205, GRINA, CHCHD10, DECR1, ACADM, PGLS, HINT1, SDHA, MPC2, REEP5, TMEM50A, MDH2, HSPA9, GSTO1, MGLL, NDUFB8, CYCS, SELENBP1, NDUFC2, ECI1, TRAPPC6A, UAP1, UQCRH, CHCHD2, CORO1B, COX6C, COQ8A, CCNL2, PNPLA2, DGAT1, PHB2, SDHB, PNRC1, NDUFS3, FTH1, IDH2, NDUFS…
Erythroid_progenitor	2.01301e-08	2.4859e-06	-2.35634	GSTP1, REXO2, GAS5, CYC1, EEF1D, SNHG8, FKBP4, GUK1, SNHG5, RGS10, EIF3E, PARK7, EEF2, EEF1G, PABPC1, IMPDH2, EIF3K, SEC11C, ENY2, CCT8, SRM, TALDO1, POLR1D, EIF4B, SAP18, TOMM7, ZFAS1, RACK1, NME4, PSMA1, AURKAIP1, EEF1B2, TMEM238, EIF3M, HSPA8, BTF3, GMNN, NUDC, SMIM4, YBX3, POLR2J, EIF3D, MDH2, HSPA9, STARD10, EIF3G, CCT3, RSL1D1, CALM3, PRDX3, CYCS, SELENBP1, NACA, NDUFC2, HEBP1, NDUFB2, SDHD…
Proximal_tubule_brush_border_cell	3.07972e-08	2.4859e-06	-2.46191	GSTP1, BNIP3, CYC1, CYB5A, SQSTM1, DDT, BRI3, CYBA, ESD, PARK7, LAMTOR4, HSD17B4, COX4I1, COTL1, GGCT, HIGD2A, SORD, NDUFA2, UQCRB, DNAJC12, SOD1, MLF2, TMEM205, GRINA, CHCHD10, SMDT1, DECR1, ACADM, TMBIM4, TCEA3, HINT1, GSTK1, DNAJA1, AKR1A1, SDHA, METTL26, ENO1, TPI1, CIB1, MPC2, MDH2, HSPA9, PCBD1, NDUFB8, CYCS, SLC13A3, SELENBP1, NDUFC2, TNFAIP8, ECI1, HEBP1, NDUFB2, UQCRH, ABHD14B, CMBL, PXM…
Muscle_cell	1.31409e-07	8.07229e-06	-2.67461	BNIP3, CYC1, RAMP1, SELENOW, NDUFA2, UQCRB, IMMP1L, TPT1, CHCHD10, ACADM, TCEA3, LDHA, MB, YBX3, TPI1, MPC2, VEGFB, NDUFB8, CYCS, RWDD1, ECI1, NDUFB2, UQCRH, PKIA, GAMT, TMEM126A, GAPDH, COX6C, COQ8A, SESN1, SMIM20, MACROD1, SDHB, FTH1, IDH2, PINK1, NDUFB9, ECSIT, UQCRQ, YPEL3, UQCRFS1, NDUFA9, COX5A, NDUFB11, MTFR1L, NDUFB10, NDUFV3, UBE2B, COX7A2, KXD1, SH3GLB1, CCNG1, NDUFV2, CAMTA1, NDUFB7, U…
NEPC_genes.v2	3.42389e-08	2.4859e-06	-3.05972	KLK3, KLK2, CPNE4, AR, CDKN2A, CAMK1D, CACNA1A, CHGA, SCG3, STEAP2, ACPP, STEAP1, TMPRSS2, ELL2, VGF, NOL4, LRRC26, DLL3, ONECUT2, CRYBA2, CRMP1, SYP, STMN3, AP3B2, ABCC4, ITPR3, AGBL4

## Sheet: MAFG+
GSEA - Curated geneset					ORA - Curated geneset
pathway	pval	padj	NES	leadingEdge_genes
NEPC_genes.v2	4.81519e-12	5.41075e-11	4.27614	YAP1, THRB, CAMK1D, AR, ELL2, CPNE4, PTTG1, STEAP1, ABCC4, STEAP2, KLK2, TMPRSS2, KLK3, LRRC26, VGF, UBE2T, DLL3, STMN3, TPD52L1, SCG3, NOL4, CCND1, PROX1, CHGB, CEP78, KPNA2, AGBL4, NRCAM
HALLMARK_TNFA_SIGNALING_VIA_NFKB	1.90375e-06	1.31113e-05	2.80596	NAMPT, SOD2, B4GALT1, CFLAR, ETS2, IRS2, B4GALT5, SGK1, VEGFA, MAFF, IER5, KLF4, LDLR, RIPK2, PHLDA2, GCH1, PDLIM5, CCND1, MXD1, PHLDA1, NR4A2, TNFAIP8, PMEPA1, CDKN1A, BCL6, GADD45A, SAT1, NFKB1, IRF1, YRDC, DUSP1, TRIB1, HES1, RELA, ATF3, BTG3, SQSTM1, NINJ1, FOSB, NFKBIA, TIPARP, ZBTB10, DENND5A, GADD45B, ZFP36, KLF6, EGR1, NR4A1, CEBPB, TNIP2, TGIF1, CEBPD, PPP1R15A, EFNA1
combined_predtype_geno.Epi_Luminal_2Psca_T02_Cast_Day7	1.65137e-05	9.65936e-05	2.78357	AHNAK, AKAP13, PBX1, ANXA2, PTGR1, KRT7, S100A6, S100A11, CYBA, LGALS3, ID1, CLU, TSPAN8, B2M, LY6E, KRT19, LRRC26, TACSTD2, NUPR1, LMO4, PPP1R1B, BEX4, KLF5, PHLDA1, HSPA1B, ZFP36L1, SLC12A2, CTSH, ALAS1, DUSP1, LIMK2, HES1, ALCAM, FOSB, TRIM2, MAPK13, FXYD3, TXNIP
combined_predtype_geno.Epi_Luminal_2Psca_T04_Cast_Day28	1.62001e-05	9.65295e-05	2.67578	AHNAK, CD2AP, PBX1, LMNA, TAGLN2, ARPC1B, ANXA2, S100A10, CRIP1, KRT7, S100A6, S100A11, CYBA, LGALS3, ID1, IFITM3, CLU, TSPAN8, LY6E, KRT19, LRRC26, CRIP2, IER5, KLF4, TACSTD2, NUPR1, PPP1R1B
Cao2019Embryo_epi_UrotheliumTrajectory_1_of_1	4.38701e-05	0.000231266	2.66687	EPAS1, FAM107B, PRKCZ, OSBPL2, RNF144B, RHOU, SIPA1L2, CHST12, SLC9A3R1, CGNL1, SLC2A1, MYO1C, ARHGAP6, KLHL18, ARHGAP8, KLF6, RAPGEF5, ASL, PDZRN3, EMP2, PPP1R13B
HALLMARK_INTERFERON_GAMMA_RESPONSE	3.4414e-05	0.00018601	2.58645	ADAR, NAMPT, RNF213, NCOA3, HIF1A, SOD2, PTPN2, PFKP, STAT1, PARP14, IFITM3, BANK1, ISG20, B2M, LY6E, BPGM, LYSMD2, ISG15, RIPK2, PELI1, GCH1, TNFSF10, TOR1B, LAP3, CDKN1A, TRIM14, NUP93, PSMB9, NFKB1, ZNFX1, ARL4A, IRF1, PLSCR1, OGFR
PID_INTEGRIN3_PATHWAY	0.000178437	0.000896383	2.52273	F11R, FGA, ITGAV, FGG, FN1, VEGFA, LAMC1, SDC1
SCLC-N	0.000392443	0.00180186	2.46664	CLVS1, DACH1, TCEA3, ATL1, GKAP1, ZBTB8A, RAB2B, ST7, CDKN2C, EYA2
KEGG_CELL_ADHESION_MOLECULES_CAMS	0.000528395	0.00240026	2.43456	ITGB1, GLG1, MPZL1, PTPRM, F11R, ITGAV, ITGA6, NLGN1, SDC2, CNTNAP2, SDC1, NRXN1, CD276, ALCAM, NRCAM
Cao2019Embryo_epi_BranchialArchEpithelialTrajectory_2_of_3	0.000389475	0.00180186	2.40382	EHBP1, PON2, ADGRV1, NR3C1, DGKH, TNS3, SOX5, PDZD2, KLF4, IGFBP5, ATG4D
Cao2019Embryo_epi_ApicalEctodermalRidgeTrajectory_1_of_1	0.000744197	0.00327244	2.37354	TXNRD1, LMO7, FNDC3A, SLC7A11, SLC41A2, SELENBP1, BAMBI, SH3RF1, TIAM2, MYLIP, MAP2, PIK3R1
combined_predtype_geno.Epi_Luminal_2Psca_T05_Regen_Day1	0.00064323	0.00289115	2.31388	AHNAK, EZR, LMNA, TAGLN2, ARPC1B, ANXA2, S100A10, CRIP1, PTGR1, KRT7, S100A6, S100A11, S100A14, CYBA, LGALS3, ID1, IFITM3, CLU, TSPAN8, LY6E, KRT19, CRIP2, TACSTD2, NUPR1, PPP1R1B
combined_predtype_geno.Epi_Luminal_2Psca_T03_Cast_Day14	0.000201353	0.000988248	2.30102	AHNAK, CTNNA1, EZR, LMO7, FAM107B, LMNA, TAGLN2, ANXA2, RUNX1, TUBA4A, KRT7, S100A16, S100A6, S100A11, S100A14, CYBA, LGALS3, CLU, TSPAN8, KRT19, IER5, TACSTD2, NUPR1
HALLMARK_HYPOXIA	0.000364924	0.00175081	2.26128	IRS2, EGFR, EXT1, NR3C1, PFKP, TES, ERRFI1, S100A4, ANXA2, PAM, ISG20, GAPDH, NEDD4L, VEGFA, CSRP2, MAFF, JMJD6, VHL, SELENBP1, ADM, CDKN1B, MXI1, SAP30, SDC2, SLC2A1, KDM3A, PRKCA, CCNG2, CDKN1A, NAGK, DDIT4, BCL2, SIAH2, PDK3, DUSP1, B3GALT6, ATF3, DDIT3, TIPARP, PGM1, DTNA, GBE1
combined_predtype_geno.Epi_Luminal_2Psca_T08_Regen_Day7	0.000678329	0.00301715	2.25948	AHNAK, AKAP13, ANXA2, S100A10, CRIP1, PTGR1, KRT7, S100A6, S100A11, S100A14, CYBA, LGALS3, ID1, CLU, TSPAN8, B2M, LY6E, KRT19, LRRC26, TACSTD2, NUPR1, LMO4, PPP1R1B, KLF5, PHLDA1, HSPA1B, PDLIM1, TST
combined_predtype_geno.Epi_Luminal_2Psca_T00_intact	0.000371658	0.00176331	2.21954	AHNAK, CTSD, AKAP13, PBX1, ANXA2, PTGR1, KRT7, S100A6, S100A11, FKBP5, CYBA, LGALS3, ID1, CLU, TSPAN8, B2M, LY6E, KRT19, LRRC26, TACSTD2, NUPR1, LMO4, PPP1R1B, SMCO4, KLF5, CCND1, PHLDA1, HSPA1B
ZHANG_GATA6_TARGETS_DN	0.00165426	0.00648045	2.19986	MUC1, EGFR, CTSB, CHST11, TSPAN8, FABP5, LDLR, MSMO1, PPID, BSPRY, SLCO3A1, SLC35E3
HALLMARK_ANGIOGENESIS	0.0018898	0.00732588	2.19274	PTK2, S100A4, ITGAV, TIMP1, NRP1, FGFR1, VEGFA
KEGG_P53_SIGNALING_PATHWAY	0.00151414	0.0060424	2.18091	ATM, ATR, RCHY1, CCND3, SFN, SESN3, CDK6, CCND1, PPM1D, CCNG2, CDKN1A, GADD45A, CCNG1, TSC2, GADD45B, GADD45G, BID, SESN1, CDKN2A, SHISA5
HALLMARK_MYOGENESIS	0.00113918	0.00472264	2.17474	ITGB1, TPM3, MEF2D, ACSL1, NQO1, NAV2, CLU, SPDEF, ST5, PKIA, TPD52L1, MB, GSN, KLF5, MYO1C, SORBS1, LPIN1, AKT2, CDKN1A, APOD, APP, SIRT2, TSC2, DTNA, ERBB3, GADD45B
PID_INTEGRIN1_PATHWAY	0.0020672	0.00774292	2.16764	ITGB1, FGA, ITGAV, FGG, FN1, VEGFA, ITGA6, LAMC1
combined_predtype_geno.Epi_Basal_1_T04_Cast_Day28	0.00256866	0.00929505	2.11868	CTSL, LMNA, SFN, ERRFI1, S100A6, S100A11, IFITM3, MAFF, IER5, KLF4, TACSTD2
Cao2019Embryo_epi_AuditoryEpithelialTrajectory_1_of_3	0.00154273	0.00609951	2.08812	THRB, CLU, SOBP, PLS1
MTOR_UP.V1_UP	0.0023589	0.0086832	2.0712	ATXN7L1, SP100, PFKP, S100A14, LGALS3, STEAP1, FAM3B, FABP5, LDLR, MSMO1, GCH1, HMGCS1, PSAT1, NIPSNAP3A, HELLS, SLC2A1, PRKCA, IDH3A, PPAN, FDFT1, TESC, ATF3, MTHFD1, DBF4, ERN1, PCNA, BID, DHCR24, HTT, CMBL, APOOL, BDH1, GSS, SQLE, HIVEP3, STMN1, NQO2, KIF9, COMTD1
HALLMARK_COAGULATION	0.00331114	0.0114021	2.03086	CTSB, CAPN2, SERPINA1, FGA, FGG, TIMP1, FN1, CLU, CRIP2, MAFF, RABIF, HPN, S100A13, GSN, PEF1, ADAM9, FYN, CTSH, USP11
PID_INTEGRIN2_PATHWAY	0.000950769	0.00401959	2.00826	F11R, FGA, FGG
AKT_UP_MTOR_DN.V1_DN	0.00306967	0.0107438	2.00502	TYW1, PUS7, GATAD2B, DPYD, LRRC1, FEZ2, MLPH, BLVRB, TM4SF1, RAMP1, STEAP1, ITGA6, TNFRSF19, PHLDA2, BEX4, SASH1, CHST12, PSAT1, TULP3, PHGR1, LIMD1, WEE1, CBY1, CAMKK2, MTHFD1, ACY1, COIL, SLCO3A1
HALLMARK_INFLAMMATORY_RESPONSE	0.00447353	0.0148077	1.97587	AHR, NAMPT, HIF1A, SLC7A2, TIMP1, RNF144B, LY6E, ACVR2A, ADM, HPN, P2RX4, LDLR, KCNMB2, RIPK2, GCH1, TNFSF10, MXD1, LYN, CDKN1A, NFKB1, IRF1, RELA, SLC31A1, SEMA4D, NFKBIA
luminal_2	0.00377144	0.0128832	1.95459	EZR, CD2AP, BACE2, AKAP13, ANXA2, PTGR1, KRT7, S100A11, S100A14, LGALS3, ID1, CLU, EMB, TSPAN8, LY6E, RHOU, KRT19, LRRC26, TACSTD2, LMO4, PPP1R1B, CDK6, BEX4, SMCO4, KLF5, PHLDA1, SLC12A2, CTSH, ALAS1, LIMK2, PLSCR1, ALCAM, PLPP2, TRIM2, CHPT1, MAPK13, APIP, FXYD3, TXNIP
GO_TAXIS	0.00239699	0.008748	1.9391	SAA1, S100A9, EZR, PDE4D, PIP5K1A, CMTM4, PTK2, MAPK1, S100A8, PTPRM, SPTBN1, EFNA5, ANO6, EXT1, FEZ2, SEMA4B, ITGAV, LGALS3, NRP1, OPHN1
HALLMARK_EPITHELIAL_MESENCHYMAL_TRANSITION	0.00567991	0.0182355	1.93565	ITGB1, NNMT, ITGAV, TIMP1, LGALS1, SNTB1, FN1, VEGFA, VIM, CTHRC1, MEST, QSOX1, LAMC1, NOTCH2, SDC1, PMEPA1, GADD45A, SAT1
E5p5_ExE	0.00502107	0.0163664	1.93243	AHNAK, SFMBT2, RBMS1, MBNL2, ETS2, TAGLN2, SFN, ERRFI1, ARPC1B, ANXA2, S100A10, LGALS1, S100A6, S100A11, LGALS3
Cao2019Embryo_epi_PericardiumTrajectory_1_of_1	0.00866607	0.0262197	1.92734	AHR, PRKCH, SFN, NEBL, NRARP, WWC1, RASSF8
REACTOME_TGF_BETA_RECEPTOR_SIGNALING_IN_EMT_EPITHELIAL_TO_MESENCHYMAL_TRANSITION	0.00871944	0.0262197	1.91142	SMURF1, PARD3, F11R, PRKCZ
GO_RESPONSE_TO_WOUNDING	0.00218659	0.0081189	1.87862	PLCG2, SAA1, CTNNA1, HIF1A, PTPN11, ADAM15, MAPK1, S100A8, PTPN12, AP3B1, YWHAZ, B4GALT1, CFLAR, DSP, ANO6, SLC7A11, PRKCH, GNA12, NOL3, DOCK1, CTSB, DST, SERPINA1, FGA, DGKH, FGG, TIMP1, LGALS1, FN1, CLU, ID3, NRP1
HALLMARK_INTERFERON_ALPHA_RESPONSE	0.0101909	0.030219	1.83473	ADAR, NCOA7, PARP14, IFITM3, GMPR, ISG20, B2M, LY6E, ISG15, RIPK2, LAP3, CNP, TRIM14, PARP9, PSMB9, IRF1, PLSCR1, OGFR
PID_INTEGRIN_A9B1_PATHWAY	0.0152447	0.0417276	1.81572	ITGB1, ADAM15, FN1, VEGFA, SAT1
PID_AVB3_INTEGRIN_PATHWAY	0.013933	0.0388848	1.80562	PTPN11, PTK2, MAPK1, F11R, IGF1R, ITGAV, FN1, HSP90AA1, VEGFA, CDKN1B
HALLMARK_ESTROGEN_RESPONSE_EARLY	0.00770495	0.0238407	1.80513	MAST4, B4GALT1, MUC1, SLC7A2, NRIP1, SFN, IGF1R, MLPH, BLVRB, FKBP5, NAV2, AR, THSD4, GREB1, MAPT, KRT19, KLF4, DEPTOR, PMAIP1, SLC9A3R1, TPD52L1, WWC1, CCND1, TTC39A, SLC2A1, NBL1, TMEM164, NXT1, FAM102A, FASN, BCL2, SIAH2, SLC19A2, FDFT1
HALLMARK_REACTIVE_OXIGEN_SPECIES_PATHWAY	0.0148397	0.0408809	1.77843	TXNRD1, GCLC, GCLM, SOD2, ABCC1, PFKP, NQO1, MGST1, FTL
PID_INTEGRIN5_PATHWAY	0.0144239	0.0399934	1.76209	ITGAV, FN1, SDC1
REACTOME_CELL_JUNCTION_ORGANIZATION	0.0188448	0.0499798	1.75312	PLEC, CTNNA1, ITGB1, PARD3, CTNND1, F11R
GO_REGENERATION	0.0135855	0.0384174	1.74947	APOE, CTNNA1, ADAM15, CAST, PTPN12, CFLAR, IGF2R, FGA, NNMT, GSTP1, SOX2, ADM, UCP2, GSN, CCND1, LPIN1, NOTCH2, LIFR, CDKN1A
E4p5_TE	0.016463	0.0439356	1.71436	AHNAK, RBMS1, TAGLN2, LIMCH1, SFN, ERRFI1, ARPC1B, ANXA2, TPM4, CRIP1, KRT7, LGALS1, S100A6, S100A11, LGALS3, TSPAN8, CRIP2, TACSTD2
GO_WOUND_HEALING	0.00791815	0.0243241	1.70624	PLCG2, SAA1, HIF1A, PTPN11, ADAM15, MAPK1, S100A8, PTPN12, AP3B1, YWHAZ, B4GALT1, CFLAR, DSP, ANO6, SLC7A11, PRKCH, GNA12, DOCK1, SERPINA1, FGA, DGKH, FGG, TIMP1, FN1
NK_cell	0.0156914	0.0426766	-1.75138	BTG1, RBM39, SUB1, SRSF5, CDC42, EEF2, PPP1CA, H2AFZ, ARPC5, ARPC2, ATP1B3, SRI, ARPC3, RAP1B, CAPZB, HNRNPF, JAK1, SERINC3, SARAF, EEF1A1, TMBIM6, DDX5, PFN1, SDCBP, CLIC1, UBE2B, MYL12A, TSPO, SH3BGRL3, PSME1, REEP5, EVL, ARL6IP5, MYL12B, ACTG1, JUNB, PSME2, OSTF1, PNRC1, CFL1, CD47, CDK2AP2, GNAI2, MYL6, EFHD2, PRR13, PRKAR1A, CORO1B, TMED5, VPS37B, PTPN18, SLC3A2, PSMB8, ID2
HALLMARK_ADIPOGENESIS	0.0137729	0.0386909	-1.7568	AGPAT3, G3BP2, YWHAG, POR, COX6A1, SDHC, COX7B, ETFB, NDUFA5, ATP1B3, SCP2, DHRS7, NDUFB7, UQCR11, MAP4K3, GHITM, DLD, ECH1, SUCLG1, RTN3, UQCR10, COX8A, GPHN, ECHS1, CMPK1, NDUFAB1, DDT, RIOK3, MDH2, GPX4, NMT1, IMMT, REEP5, CD151, NDUFS3, CYC1, BAZ2A, TKT, TALDO1, UQCRC1, UBQLN1, BCL2L13, TOB1, VEGFB, ITSN1, APLP2, PTCD3, PEX14, IDH1, HIBCH, CS, MTCH2, SOD1, CHCHD10, JAGN1, ACO2, UQCRQ, MGST3, …
PID_MTOR_4PATHWAY	0.0159871	0.0432055	-1.77138	YWHAQ, KRAS, YWHAE, RHOA, YWHAG, RHEB, EEF2, MAPKAP1, YY1, MAP2K2, BRAF, RAC1, RPTOR, RICTOR, EIF4B, YWHAB, RB1CC1, FBXW11, CYCS
REACTOME_DOWNREGULATION_OF_SMAD2_3_SMAD4_TRANSCRIPTIONAL_ACTIVITY	0.0163719	0.0439356	-1.77533	UBE2D3, USP9X, NCOR2, SMAD2, NCOR1, HDAC1, PARP1, UBE2D1, SKIL, TRIM33, SMAD4, SMURF2, SKI, PPM1A
REACTOME_LOSS_OF_NLP_FROM_MITOTIC_CENTROSOMES	0.0132379	0.037684	-1.80132	DYNC1H1, YWHAE, PCM1, YWHAG, CSNK1E, SDCCAG8, TUBB4B, PAFAH1B1, DCTN3, CEP290, DYNLL1, PPP2R1A, SSNA1, DCTN2, OFD1, CEP57, CSNK1D
REACTOME_RECRUITMENT_OF_MITOTIC_CENTROSOME_PROTEINS_AND_COMPLEXES	0.0120187	0.0346756	-1.81429	DYNC1H1, YWHAE, PCM1, YWHAG, CSNK1E, SDCCAG8, TUBB4B, PAFAH1B1, DCTN3, CEP290, DYNLL1, PPP2R1A, SSNA1, DCTN2, OFD1, CEP57, NUMA1, CSNK1D
E8p75_Blood	0.0119927	0.0346756	-1.82136	EIF3A, EIF4G2, EIF2S1, ETF1, USP15, ANP32B, RSL1D1, GSPT1, USP14, CAPRIN1, HNRNPU, NAA50, TMEM14C, HIPK2, SLC25A5, GLRX5, PRDX2, TFRC
E7p5_ParE	0.0117088	0.0342443	-1.82279	BTG1, CALR, ERP29, COX6A1, PDIA6, HDLBP, TMED10, KDELR2, TMED9, CDC42SE2, LRPAP1, CD9, HSPA5, OSTC, MAN1A2, SLC7A1, TCF7L2, REEP5, TMED2, DNAJC10, P4HB, PDIA3, TMED3, CALU, TMEM160, TXNDC5, ANXA5, HSP90B1, MAGED1
REACTOME_MITOTIC_G2_G2_M_PHASES	0.0121457	0.0348069	-1.82628	DYNC1H1, YWHAE, PCM1, XPO1, YWHAG, MNAT1, CSNK1E, SDCCAG8, TUBB4B, PAFAH1B1, DCTN3, CEP290, DYNLL1, PPP2R1A, SSNA1, DCTN2, OFD1, CEP57, NUMA1, CSNK1D
Eosinophil	0.00652323	0.0206327	-1.83316	PTMS, LRRFIP1, CAPZA2, CLTA, ATP6V1G1, RHOA, GABARAP, CDC42, GNB2, SCAND1, IQGAP1, VPS29, ETFB, ARPC5, ARPC2, LAPTM4A, TMEM50A, LAMP1, VAMP8, PSAP, ARPC3, RAP1B, CD164, ATP6V1F, BAZ1A, RAC1, CTSZ, TMBIM6, ATP6V1E1, PFN1, SDCBP, GLUL, SEM1, DYNC1I2, LAMTOR2, AKR1A1, RABAC1, CD9, MYL12A, CAPNS1, SERP1, ARHGDIA, SH3BGRL3, GRN, GPX4, REEP5, XBP1, MCL1, RNH1, TKT, TALDO1, DAZAP2, RAB5C, MYL12B, PLD3, …
HALLMARK_G2M_CHECKPOINT	0.0086246	0.0262197	-1.83319	TOP1, CUL5, RAD23B, CUL3, KPNB1, XPO1, STAG1, ATRX, KIF5B, PRPF4B, MNAT1, SMARCC1, UBE2S, SRSF2, H2AFV, GSPT1, G3BP1, H2AFZ, NASP, HNRNPU, SFPQ, TRA2B, ILF3, RAD21, SRSF10, PAFAH1B1, HNRNPD, SNRPD1, SYNCRIP, RASAL2, CUL1, CUL4A, CTCF, MAPK14, YTHDC1, EWSR1, ODC1, HMGN2, NOLC1, ARID4A
REACTOME_TRANSCRIPTIONAL_ACTIVITY_OF_SMAD2_SMAD3_SMAD4_HETEROTRIMER	0.0108768	0.0320302	-1.84129	UBE2D3, USP9X, NCOR2, SMAD2, NCOR1, HDAC1, PARP1, CCNT2, UBE2D1, SKIL, CCNC, TRIM33, JUNB, SMAD4, CDK8, SMURF2, TFDP1, SKI, PPM1A
combined_predtype_geno.Epi_Luminal_3Foxi1_T09_Regen_Day14	0.00973023	0.0290546	-1.84654	ATP6V1D, COX7A2, COX6A1, UQCRFS1, COX7B, COX5A, ATP6V0B, COX6B1, VAMP8, UQCR11, ATP6V1F, ATP6V1E1, SGMS1, UQCR10, COX8A, ISCU, TMBIM4, GPX4, PGAM1, COA3, MYL12B, ATP6V1A, APLP2, ARF3, FKBP1A, UQCRB, GDE1, CHCHD10, MPC1, NDUFA4
Monocyte	0.00617891	0.0196895	-1.85548	BTG1, CAPZA2, CLTA, BRK1, RHOA, SEC61B, MTPN, ERP29, CDC42, GNB2, SCAND1, PPP1CA, ARPC5, ARPC2, ATP1B3, H3F3A, TMEM50A, ATP6V0B, LAMP1, VAMP8, PSAP, ARPC3, RAP1B, CAPZB, HNRNPF, SERINC3, RAC1, PRDX5, CTSZ, ATOX1, SDCBP, FIS1, YWHAB, CLIC1, LAMTOR4, SEM1, EIF3F, ATP2B1, SH3GLB1, CAPNS1, SERP1, ARHGDIA, TSPO, SH3BGRL3, GRN, TPD52, PSME1, REEP5, XBP1, MCL1, RNH1, TKT, TALDO1, DAZAP2, ARL6IP5, MYL12B…
E6p5_EPI	0.0075317	0.0234747	-1.88061	TAF1D, WDR43, CTBP2, IGFBP2, SUMO1, G3BP2, SMARCC1, H2AFV, SMS, ANP32A, SIVA1, NASP, PPHLN1, EIF1AX, SNRPN, UBE2I, DEK, SOX4, APEX1, FUBP1, PAIP2, DUT, EPCAM, CADM1, KDM5B, DCTPP1, KLHDC2, PAICS, NME4, MARCKS, GNAI2, NUDT21, CBX1, PHF6, KNOP1, DNMT3A, FUNDC2
Endothelial_Cell	0.00500702	0.0163664	-1.88197	JUND, MARCKSL1, RBM39, CAPZA2, UBE2D3, GDI2, CLTC, CLTA, ATF4, CALR, SF3B1, RHOA, DNAJA1, SRSF5, ELOC, GNB2, SELENOK, SRSF2, JUN, ARPC5, ATP1B3, HNRNPH1, LAMP1, PCBP1, EIF5, RAP1B, ZFAND5, CD164, DDX3X, JAK1, SERINC3, RAC1, CCNL1, SARAF, CTSZ, TMBIM6, DDX5, ZFAS1, SDCBP, WSB1, H3F3B, IER2, SH3GLB1
E8p75_YsE	0.00666017	0.020911	-1.91179	MORF4L2, SNX3, TOMM20, COX5A, PCBD1, ATP6V0B, UQCR11, TOMM5, DBI, CTSZ, ATP6V1E1, UQCR10, LGMN, DDT, TXNDC17, GPX4
E6p5_exVE	0.00545156	0.017635	-1.94645	CLTC, MORF4L2, ATP6V0B, LAMP1, DBI, CTSZ, TSPAN13, ATP6V1E1, GLUL, ATP2B1, EEA1, LGMN, DDT, RNF181, CALM3, RRBP1, RPN1, CNDP2, TMEM160, ATP6V1A, MYO6, SOD1, CHCHD10, ATP1B1
Endothelial_cell	0.00271993	0.0096784	-1.94935	GNAS, YWHAQ, PTMS, RBM39, EIF4G2, SELENOW, SON, TMEM59, RAB11A, PTTG1IP, RHOA, SNX3, CHMP2A, GNB2, SELENOK, JUN, ANP32A, TMED10, LAPTM4A, TMEM50A, SRI, PSAP, NDUFA8, ARF1, ARPC3, RAP1B, SERINC3, RAC1, RAB1A, RAB14, TSPAN13, ATOX1, TMBIM6, DDX5, SDCBP, YWHAB, SELENOF, AFDN, DYNC1I2, IER2, SH3GLB1, HSPB1, ACTN4, RABAC1, CD9, LEPROT, MYL12A, CAPNS1, ARHGDIA, BMPR2, GRN, TSC22D1, PSME1, CD151, MAP1LC…
Mast_cell	0.00304447	0.0107437	-1.97908	JUND, PTMS, TAX1BP1, SON, SUB1, ATF4, HNRNPM, EIF5B, HNRNPDL, DNAJA1, GABARAP, JUN, SELENOS, ARPC2, TMEM50A, EIF5, RAB2A, ARPC3, RAP1B, CAPZB, SERINC3, RAC1, CCNL1, COPS9, DDX5, SLC25A5, YWHAB, CLIC1, H3F3B, IER2, BZW2, TM9SF3, HSPA5, SH3BGRL3, IER3IP1, REEP5, RNH1, SDF4, CD81, JUNB, NDRG1, OSTF1, PNRC1, SLC38A2, RSRP1, CFL1, ITM2B
combined_predtype_geno.Epi_Basal_1_T06_Regen_Day2	0.00408596	0.0136305	-1.98317	HNRNPA1, ANP32B, ERH, SNRPB, NDUFA11, H3F3A, COX5A, PRMT1, FBL, SERBP1, DBI, HSPE1, SLC25A5, SLC25A4, SNRPG, HNRNPA3, SNRPF, COX5B, MDH2, RAN, EIF5A, CYC1, C1QBP, ATP1A1, YBX1, UQCRC1
E5p5_exVE	0.00402456	0.0135314	-1.98372	TM9SF2, CLTC, MORF4L2, TMCO1, SNX3, GABARAP, ATP6AP2, ATP6V0B, LAMP1, SNX27, DBI, CTSZ, RAB1A, ARL6IP1, VCP, ATP6V1E1, GLUL, SNX2, ACSL3, LGMN, ROMO1, RNF181, SELENOT, ATP1A1, ARF5, CNDP2, ATP6V1A
HALLMARK_PROTEIN_SECRETION	0.00324039	0.0112491	-1.98922	GNAS, CLTC, CLTA, ARCN1, MON2, ARFGEF1, COPB2, NAPG, AP2M1, AP2S1, TMED10, COPE, ERGIC3, RAB2A, ARF1, GOLGA4, SEC31A, RAB14, SGMS1, COPB1, LMAN1, AP2B1, SNX2, KIF1B, AP1G1, ICA1, TPD52, TMED2, ATP1A1, TOM1L1, ARFGAP3, RAB22A, RER1, ARFIP1, RAB5A, SCAMP3, STX16, DNM1L, STAM, SOD1, TSG101, LAMP2, GBF1, AP3S1
combined_predtype_geno.Epi_Luminal_3Foxi1_T00_intact	0.00395447	0.0134013	-1.98951	ATP6V1D, COX7A2, COX6A1, UQCRFS1, COX5A, ATP6V0B, DNAJB6, UQCR11, NDUFC1, SERINC3, RTN3, SOX4, ATP6V1E1, NDUFS4, SGMS1, PRDX2, UQCR10, COX8A, NDUFA1, ISCU, TMBIM4, CYCS, PGAM1, ATP6V1A, APLP2, FKBP1A, UQCRB, COX7C, TPI1, GDE1, CHCHD10, CYSTM1, ATP1B1, NDUFA4
BIOCARTA_WNT_PATHWAY	0.00262933	0.00943464	-2.03963	GSK3B, CSNK2A1, CREBBP, HDAC1, CSNK1A1, NLK, CSNK1D, CTNNB1, CTBP1, PPP2CA, BTRC, TLE1, SMAD4
combined_predtype_geno.Epi_Luminal_1_T05_Regen_Day1	0.00197444	0.00746095	-2.06554	PEBP1, CALR, SEC61G, SEC61B, PDIA6, ERH, NDUFA12, MYDGF, TMEM147, COX5A, PPA1, HSPE1, RANBP1, CLDN3, SLC25A5, MANF, SERP1, RPN2, MDH2, EPCAM, RAN, NHP2, FAM3C, SSR4, EIF5A, RNH1, TKT, DNAJC10, P4HB, YBX1, CD81, TPI1, HSPD1, HSP90B1, CHCHD10, CYSTM1, CLDN7, NME1
PID_MYC_ACTIV_PATHWAY	0.00190439	0.00732588	-2.0859	EIF4G1, HUWE1, TRRAP, EIF2S1, EP300, CREBBP, PDCD10, TFRC, MTDH, DDX18, RUVBL1, ODC1, NBN, TAF10, EIF4E, TAF9, BAX, RUVBL2, CDK4, HSPD1, NCL, UBTF, HSPA4, NME1, SMAD4, EIF4A1, IREB2, PRDX3, MAX, LDHA, ID2, E2F3
combined_predtype_geno.Epi_Luminal_3Foxi1_T08_Regen_Day7	0.00194083	0.00739942	-2.08674	ATP6V1D, COX7A2, COX6A1, SMS, UQCRFS1, TIMM8B, COX5A, ATP6V0B, DNAJB6, UQCR11, ATP6V1F, NDUFC1, PKM, NEDD8, ATP6V1E1, NDUFS4, SGMS1, PRDX2, UQCR10, COX8A, ISCU, TMBIM4, COX5B, CYCS
combined_predtype_geno.Epi_Luminal_1_T00_intact	0.00146227	0.00589045	-2.12542	SRP9, CALR, SEC11C, SEC61G, SEC61B, PDIA6, HDLBP, DNAJC3, TSPAN13, NDUFA1, KRTCAP2, MANF, NDUFV3, SERP1, SEC61A1, HSPA5, PPIB, IER3IP1, PDIA4, SSR4, RRBP1, DNAJC10, P4HB, PDIA3, TMED3, TMEM160, CRELD2, HSP90B1, SEL1L, SARS, CYSTM1, BCAS3, HERPUD1, UQCRQ, SDF2L1, RNF149, PRDX6, HSPH1, HSPA1A
combined_predtype_geno.Epi_Luminal_3Foxi1_T04_Cast_Day28	0.00135958	0.00552897	-2.12672	ATP6V1G1, COX7A2, ATP6AP2, IQGAP1, COX5A, ATP6V0B, NDUFB7, ATP6V1E1, TMBIM4, CTNNB1, ATP6V1A, APLP2, ARF3, CD81, UQCRB, TPI1, CHCHD10, CLDN7, CD47, NDUFA4, GNAI2, RTN4, CXADR
combined_predtype_geno.Epi_Basal_1_T05_Regen_Day1	0.00125091	0.00513594	-2.1324	PSMB3, CCT4, HNRNPDL, HNRNPA1, RBM3, COX5A, PRMT1, FBL, PSMB6, HSPE1, RANBP1, LSM4, SLC25A5, HNRNPA3, MDH2, RAN, EIF5A, CYC1, C1QBP, YBX1, ACTG1, HSPD1, NCL, NME1, EIF4A1, IFRD1
KEGG_WNT_SIGNALING_PATHWAY	0.00103126	0.00431716	-2.15763	CTBP2, RHOA, CSNK1E, GSK3B, JUN, SMAD2, TBL1XR1, PPP2R5E, CSNK2A1, RAC1, EP300, CREBBP, PPP3CA, ROCK1, CUL1, ROCK2, CSNK2B, MAPK9, CHD8, RUVBL1, FBXW11, PSEN1, PPP2R1A, CSNK1A1, NLK, TCF7L2, DAAM1, CACYBP, PPP2CB, CTNNB1, PPP3R1, CTBP1, MAPK8, PPP2CA, BTRC, NFAT5, PPP3CB, SMAD4
combined_predtype_geno.Epi_Luminal_1_T10_Regen_Day28	0.000855146	0.00368804	-2.17742	UBB, SRP9, CALR, SEC11C, SEC61G, SEC61B, PDIA6, DNAJC3, TSPAN13, NDUFA1, KRTCAP2, MANF, NDUFV3, HSPA5, PPIB, PDIA4, SSR4, DNAJC10, TMED3, TMEM160, CRELD2, HSP90B1, CYSTM1, HERPUD1, SDF2L1, RNF149, PRDX6, HSPH1, HSPA1A
E8p75_ParE	0.000863709	0.00368804	-2.17992	EIF4G1, TRIP11, USP9X, CALR, ARCN1, ATP2A2, COPB2, ERP29, PDIA6, HDLBP, TMED10, SSR1, DNAJC3, TRAM1, SSR3, COPB1, LMAN1, LRPAP1, CD9, TM9SF3, SERP1, HSPA5, MLEC, ERP44, MAN1A2, CANX, TMED2, RRBP1, RPN1, DNAJC10, P4HB, PDIA3, CALU
CytoTRACE_genes	0.000751051	0.00327244	-2.19436	YWHAQ, LSM3, CFDP1, ANAPC11, DNAJA1, ANAPC5, H2AFZ, UBE2E3, NAA20, NUDC, TMX2, PIN1, RANBP1, SNRPD1, CHCHD1, NDUFAB1, RBBP7, DDOST, LSM8, HMGN2, PPP1CC, CYCS, DUT, FAM3C, PRDX4, RBBP4, LSM2, YBX1, PFDN6, CALU, SLBP, SSRP1, YWHAH, TAPBP, FKBP4, CBX1, AK2, LRRC59, HNRNPA2B1, HNRNPAB, CALM2
Chondrocyte	0.000258505	0.00125434	-2.24374	GNAS, PTMS, TOP1, SPCS1, TMEM59, ATF4, BZW1, MORF4L2, SRSF11, SNHG6, EIF2S2, NOP58, SEC61G, AZIN1, DNAJA1, RHEB, EEF2, SELENOK, SELENOS, LAPTM4A, SEC62, NARS, EIF5, KDELR2, GAS5, OST4, SSR2, PPA1, TMED9, CCNL1, EEF1A1, ARF4, ATRAID, SSR3, GNL3, WSB1, LMAN1, ATP2B1, IER2, HSPB1, ACTN4, RABAC1, CD9, TM9SF3, PPIB, RPN2, OSTC, IER3IP1, SURF4, TSC22D1, PRDX4, REEP5, SSR4, TMED2, MCL1, RNH1, MAP1LC3B, …
Astrocyte	4.95924e-05	0.000258243	-2.30196	RNF13, IGFBP2, RBM39, TM9SF2, SON, TMEM59, AGPAT3, SEC11C, TMCO1, PTTG1IP, ATP2A2, SRSF5, NDUFB4, SPCS2, SELENOK, PNISR, SELENOS, BSG, DERL1, LAPTM4A, SEC62, ATP6V0B, SNRNP70, AHCYL1, LAMP1, NDUFS2, PSAP, NDUFA8, ARPC1A, CD164, DBI, NDUFC2, SARAF, SUCLG1, RTN3, ATRAID, ARL6IP1, TMBIM6, SSR3, SLC25A4, COX8A, GLUL, SELENOF, DYNC1I2, LRPAP1, RABAC1, KIF1B, EMC3, ACSL3, HACD2, TMBIM4, LGMN, FNBP1, CN…
combined_predtype_geno.Epi_Luminal_3Foxi1_T06_Regen_Day2	0.000391201	0.00180186	-2.30232	ATP6V1D, COX7A2, COX6A1, UQCRFS1, TIMM8B, COX5A, ATP6V0B, COX6B1, DNAJB6, NDUFB6, UQCR11, NDUFC1, NDUFC2, ATP6V1E1, NDUFS4, SGMS1, UQCR10, COX8A, TMBIM4, COX5B, CYCS, MPC2, PGAM1, ATP6V1A, UQCRB, COX7C, GDE1, CHCHD10, NDUFA4, LAMP2, UQCRQ, ELOVL5, LDHA, DAP, HEXB, PGRMC1
combined_predtype_geno.Epi_Luminal_3Foxi1_T02_Cast_Day7	0.00020028	0.000988248	-2.36322	ATP6V1G1, ATP6V1D, COX7A2, UQCRFS1, COX7B, MDH1, COX5A, ATP6V0B, COX6B1, NDUFB7, VAMP8, UQCR11, NDUFC1, NDUFA13, SRP14, ATP6V1E1, NDUFS4, PRDX2, UQCR10, COX8A, TMBIM4, CYCS, BAG1, MPC2, REEP5, PGAM1, GNG5, ATP6V1A, MIEN1, APLP2, FKBP1A, SDHD, UQCRB, TPI1, GDE1, CHCHD10, CYSTM1, MPC1, ATP1B1, NDUFA4, UQCRQ
REACTOME_MITOTIC_G1_G1_S_PHASES	4.25973e-05	0.000227363	-2.40266	PSMD14, PSMD8, PSMB3, PSMC6, PSMD4, PSMB2, PSMD12, PSMA5, PSMA3, PSMD2, MNAT1, PSMB7, PSMA6, PSMD11, PPP2R2A, PSMD7, PSMA4, PSMB5, PSMC1, PSMA2, PSMB4, PSMB1, PSMD1, PSMB6, PSMA1, PSMC3, HDAC1, CUL1, ORC2, PSMC5, PSMC2, PPP2R1A, PSME1, PSMD6, PSMC4, RBBP4, PPP2CB, PSMD9, PSMF1, CDK4, PSMA7, PPP2CA, PSMD13, PSME2
Neutrophil	1.83167e-05	0.000105692	-2.40929	DNAJC2, CALR, NOP58, DDX39B, SEC61B, ANP32B, PDIA6, SPCS2, DARS, SELENOH, SRSF2, NDUFB3, ANP32A, MYDGF, SIVA1, ETFB, PPP1CA, ARPC5, ARPC2, PCBP1, SET, VAMP8, SERBP1, ARPC3, CAPZB, HNRNPF, BAZ1A, UCHL5, PKM, PRDX5, RTN3, DEK, TMBIM6, PFN1, PMF1, GLRX5, SNRPD1, MTDH, LAMTOR4, SEM1, ARL6IP4, LAMTOR2, DDOST, HMGN2, TSPO, SH3BGRL3, PGLS, DUT, MLEC, MDH2, NHP2, SSNA1, DPY30, FMC1, EIF5A, XBP1, TRIM28, …
Muscle_cell	3.0829e-05	0.000168769	-2.45116	GNAS, SELENOW, UQCRH, CHCHD3, COX7A2, NDUFB4, TOMM20, HIBADH, SDHC, NDUFA12, NDUFB3, UQCRFS1, COX7B, MDH1, NDUFA5, NDUFB5, TIMM8B, COX5A, NDUFA3, TPM1, COX6B1, NDUFB7, NDUFB11, NDUFB6, UQCR11, NDUFB8, NDUFV2, NDUFA6, NDUFC1, COPS9, CAMTA1, RABL6, GLRX5, NDUFB9, UQCR10, SLC25A4, IDH2, NDUFA1, SH3GLB1, NDUFV3, COPS5, HSPB1, NDUFB2, UBE2B, ECI1, COX5B, CYCS, VDAC3, NDUFB10, NDUFA9, BOLA3, RWDD1, MPC…
Epithelial_cell	9.99974e-06	6.18824e-05	-2.45169	JUND, UBB, SPCS1, COX7A2L, TMEM59, CNPY2, KTN1, G3BP2, CHMP2A, TOMM20, UBL5, EEF2, JUP, JUN, TMED10, BSG, LAPTM4A, SPINT2, TMEM123, DAD1, WDR83OS, VAMP8, NDUFA7, UBXN1, ARPC1A, CD164, ATP6V1F, GTF3C6, RAB25, SERINC3, RAC1, TMED9, PKM, EEF1A1, PRDX5, TSPAN13, VCP, ATOX1, SOX4, TMBIM6, ATP6V1E1, DDX5, DCTN3, CLDN3, NAA38, CLIC1, COX8A, GLUL, H3F3B, BZW2, AKR1A1, HSPB1, ACTN4, CD9, NDUFS5, BTF3, BCA…
combined_predtype_geno.Epi_Luminal_3Foxi1_T05_Regen_Day1	7.11971e-05	0.000361919	-2.45194	YWHAQ, ATP6V1G1, ATP6V1D, COX7A2, COX6A1, NDUFA12, UQCRFS1, COX5A, ATP6V0B, COX6B1, NDUFB7, SMDT1, DNAJB6, NDUFB6, ATP6V1F, PKM, NEDD8, ATP6V1E1, NDUFS4, SGMS1, UQCR10, SLC25A4, COX8A, NDUFAB1, ISCU, TMBIM4, CYCS, TSPO, PGAM1, ATP6V1A, FKBP1A, UQCRB, COX7C, GDE1, CHCHD10, CYSTM1, CLDN7, ATP1B1, NDUFA4, UQCRQ
combined_predtype_geno.Epi_Luminal_3Foxi1_T07_Regen_Day3	5.43891e-05	0.000279809	-2.45476	ATP6V1G1, ATP6V1D, COX7A2, COX6A1, UQCRFS1, H2AFZ, TIMM8B, COX5A, ATP6V0B, COX6B1, DNAJB6, ATP6V1F, NDUFC1, ATP6V1E1, NDUFS4, SGMS1, NDUFB9, PNKD, UQCR10, COX8A, ISCU, TMBIM4, CYCS, PGAM1, ATP6V1A, APLP2, ARF3, FKBP1A, UQCRB, GDE1, CHCHD10, NDUFA4
Macrophage	1.62766e-05	9.65295e-05	-2.46712	CAPZA2, UBE2D3, GDI2, CLTA, RAB11A, ATP6V1G1, MCFD2, RHOA, GABARAP, ERP29, CDC42, PDIA6, ATP6AP2, ARPC5, ARPC2, COX5A, TMEM50A, ATP6V0B, LAMP1, VAMP8, PSAP, RAP1B, CAPZB, TMEM14C, SERINC3, RAC1, TMED9, CTSZ, RAB14, POMP, ARL6IP1, ATOX1, TMBIM6, PFN1, SDCBP, SLC25A5, CLIC1, GLUL, MANF, AKR1A1, SH3GLB1, SSU72, SNX2, LEPROT, SERP1, LGMN, HSPA5, AUP1, SH3BGRL3, GRN, CANX, REEP5, COMT, TALDO1, DAZAP2,…
Myoblast	2.60236e-05	0.000148161	-2.4739	GNAS, PTMS, SELENOW, SON, UQCRH, SRSF11, SEC61G, RHOA, ANAPC11, KDELR1, GABARAP, GNB2, NDUFA11, LAPTM4A, SEC62, TMEM50A, NDUFA3, DAD1, TPM1, UQCR11, GAS5, ECH1, COPS9, ARF4, ZFAS1, CLIC1, MTDH, SLC25A4, IDH2, H3F3B, IER2, KRTCAP2, SH3GLB1, NDUFV3, RABAC1, UBE2B, MYL12A, CAPNS1, PPIB, DYNLRB1, NDUFB10, IER3IP1, PRDX4, NDUFS6, MAP1LC3B, P4HB, CALU, PFDN5, ARF5, NDUFA2, PTOV1, FKBP1A, FOS, CD81
combined_predtype_geno.Epi_Luminal_2Psca_T06_Regen_Day2	3.04047e-05	0.000168608	-2.53879	PEBP1, SEC11C, PSMA5, ERH, ATP6AP2, COX5A, COX6B1, TMEM14C, SNRPE, RAB25, NDUFC2, PKM, PRDX5, RANBP1, CLDN3, CLIC1, UQCR10, SNRPG, HNRNPA3, AKR1A1, CD9, NDUFAB1, GMDS, EPCAM, RAN, NHP2, FAM162A, RNH1, TKT, YBX1, CALM1, COX7C, TPI1, SPTSSA, CHCHD10, CYB5R3, CLDN7, ATP1B1, NDUFA4, NME1, MGST3
combined_predtype_geno.Epi_Luminal_1_T09_Regen_Day14	2.64759e-05	0.000148753	-2.56129	SRP9, CALR, SEC11C, SEC61G, SEC61B, ERP29, PDIA6, HDLBP, SCAND1, TMED10, UQCC3, OST4, DNAJC3, TSPAN13, NDUFA1, KRTCAP2, NDUFV3, RABAC1, TM9SF3, SERP1, SEC61A1, PPIB, SSR4, RRBP1, DNAJC10, P4HB, TMED3, TMEM160, GNG5, NDUFA2, HSP90B1, SOD1, CYSTM1, UQCRQ, SDF2L1, RNF149, PRDX6
ISHIKAWA_STING_SIGNALING	9.91548e-06	6.18824e-05	-2.56524	HUWE1, BIRC6, UBE3A, ITCH, UBE2D3, WWP1, CUL5, XIAP, CUL3, UBE2R2, UBE2K, UBE2W, UBE2G2, ANAPC11, UBE2M, HERC2, UBE2L3, UBE2S, HERC4, ANAPC5, HERC1, DDB1, UBE2E3, UBE3C, PIAS1, UBE2I, UBE2E1, UBE2N, CDC16, RNF7, CUL2, CUL1, STUB1, UBA2, CUL4A, FBXW8, FBXW11, CBLB, UBE2B
REACTOME_MITOTIC_M_M_G1_PHASES	1.19016e-05	7.26e-05	-2.56888	PSMD14, PSMD8, PSMB3, PSMC6, PSMD4, XPO1, PSMB2, PSMD12, PSMA5, PSMA3, STAG1, PSMD2, PSMB7, PSMA6, TAOK1, PSMD11, PSMD7, STAG2, PSMA4, PSMB5, PSMC1, PSMA2, NUDC, PSMB4, PPP2R5E, PSMB1, PSMD1, PSMB6, PSMA1, RAD21, PAFAH1B1, PSMC3, PMF1, ORC2, PSMC5, PSME4, PSMC2, PPP2R1A, PSME1, PSMD6, SMC3, PSMC4, PPP2CB, PSMD9, PSMF1, SEC13, SMC1A, PSMA7, PPP2CA, PSMD13, PSME2
HALLMARK_DNA_REPAIR	5.37668e-06	3.42663e-05	-2.59635	POM121, POLR2I, EDF1, RALA, RBX1, POLR2K, RNMT, DDB1, DAD1, POLR2H, POLR2J, GTF2A2, POLR2F, ARL6IP1, SDCBP, EIF1B, COX17, POLR1D, BCAP31, ADRM1, VPS28, SEC61A1, DGUOK, DUT, SUPT5H, GPX4, TAF10, MPG, SURF1, TMED2, GUK1, SMAD5, GTF2H5, POLR2E, TAF9, NFX1, POLD3, GTF2H1, SSRP1, NME3, NCBP2, POLR2G, TSG101, NME4, SRSF6, NME1, CSTF3, NUDT21, POLA1, BOLA2, AK3, HPRT1, RPA3, BCAM, SF3A3, VPS37B, IMPDH2,…
REACTOME_CELL_CYCLE_MITOTIC	3.51798e-06	2.31104e-05	-2.59925	DYNC1H1, PSMD14, PSMD8, YWHAE, PCM1, PSMB3, PSMC6, PSMD4, XPO1, PSMB2, PSMD12, PSMA5, PSMA3, STAG1, PSMD2, ANAPC11, YWHAG, MNAT1, CSNK1E, SDCCAG8, PSMB7, PSMA6, TAOK1, ANAPC5, TUBB4B, PSMD11, PPP2R2A, PSMD7, STAG2, PSMA4, PSMB5, PSMC1, PSMA2, NUDC, PSMB4, PPP2R5E, PSMB1, PSMD1, PSMB6, UBE2E1, PSMA1, RAD21, CDC16, PAFAH1B1, PSMC3, DCTN3, PMF1, HDAC1, CEP290, CUL1, ORC2, PSMC5, PSME4, PSMC2, DYNLL1…
Oligodendrocyte	1.93725e-07	1.45124e-06	-2.60403	YWHAQ, RNF13, SPCS1, SELENOW, SON, TMEM59, YWHAE, MORF4L1, AIG1, BRK1, SEC11C, SBDS, ATP6V1G1, CHMP2A, ANAPC11, COX6A1, ADI1, NDUFB4, FUS, SELENOK, ATP6AP2, RALA, PPP2R2A, SELENOS, TMED10, ATP1B3, SEC62, TMEM50A, OCIAD1, NDUFA3, ATP6V0B, EIF4H, LAMP1, SMDT1, SNRPN, NDUFB11, SNW1, PPDPF, ARPC1A, RAB2A, DBI, SARAF, SRP14, PAFAH1B1, RAB14, RTN3, ATRAID, ARL6IP1, TMBIM6, ATP6V1E1, RNF7, ATXN7L3B, DCT…
Dendritic_cell	1.73124e-06	1.21186e-05	-2.6388	PTMS, CAPZA2, SUB1, SEC11C, SF3B1, ATP6V1G1, SEC61B, SRSF5, ERP29, GNB2, EEF2, SPCS2, SCAND1, ARPC5, COPE, HNRNPU, H3F3A, TMEM50A, OCIAD1, SRI, ATP6V0B, SMDT1, EIF5, PSAP, ARPC3, CAPZB, CD164, ATP6V1F, TRMT112, SERINC3, ECH1, TMED9, CTSZ, TSPAN13, ARL6IP1, TMBIM6, DDX5, DNAJC7, TFRC, MTDH, LAMTOR4, H3F3B, EIF3F, KRTCAP2, OAZ1, BCAP31, SERP1, SUMO3, ARPC5L, TSPO, SH3BGRL3, PGLS, GRN, SSNA1, TPD52,…
combined_predtype_geno.Epi_Luminal_1_T06_Regen_Day2	4.69412e-06	3.03695e-05	-2.64057	TMA7, PEBP1, CALR, SEC61G, SEC61B, COX7A2, ERP29, ANP32B, TIMM13, ERH, SF3B5, H2AFZ, TMEM147, COX5A, USP16, PDAP1, SNRPE, HSPE1, POMP, DEK, RANBP1, LSM4, SLC25A5, SNRPD1, UQCR10, SNRPG, HNRNPA3, NDUFAB1, SNRPF, RBBP7, PHB2, HMGN2, CYCS, DUT, RAN, NHP2, DNAJC10, P4HB, YBX1, COX7C, HSPD1, HSP90B1, CHCHD10, CYSTM1, NDUFA4, NME1, UQCRQ, SDF2L1, HNRNPAB, LSM6, PRDX6
combined_predtype_geno.Epi_Luminal_1_T08_Regen_Day7	3.08568e-06	2.05873e-05	-2.7401	SRP9, CALR, SEC11C, SEC61G, ATP2A2, SEC61B, ERP29, PDIA6, HDLBP, USP16, OST4, DNAJC3, SSR3, NDUFA1, KRTCAP2, MANF, NDUFV3, TM9SF3, SERP1, SEC61A1, HSPA5, PPIB, ROMO1, PDIA4, SSR4, RRBP1, RPN1, DNAJC10, P4HB, PDIA3, TMED3, TMEM160, GNG5, NDUFA2, CRELD2, HSP90B1, NUCB2, SEL1L, CYSTM1, CDK2AP2, HERPUD1, UQCRQ, SDF2L1, RNF149
Clara_Cell	9.16399e-07	6.63224e-06	-2.74728	SPCS1, IGFBP2, SON, YWHAE, CUTA, PEBP1, ATP6V1G1, POR, UBL5, THOC7, SCAND1, NDUFA12, NDUFB3, TUBB4B, PHPT1, LAPTM4A, NDUFB5, SEC62, PET100, NDUFA3, SPINT2, DAD1, NUDC, ERGIC3, PPDPF, TBCA, NDUFV2, PSMB6, NDUFC1, DBI, NDUFC2, NDUFAF3, SRP14, NEDD8, SUCLG1, HMGN3, TMBIM6, ZNHIT1, CLDN3, SEM1, SELENOF, DYNC1I2, MRFAP1, NDUFA1, CD9, BCAP31, IFT43, PAIP2, DYNLL1, ROMO1, CALM3, AHSA1, HSBP1, FAM162A, P…
luminal_1	1.46375e-07	1.13641e-06	-2.74871	TMEM248, CLTC, SRP9, CALR, SEC11C, MCFD2, SEC61G, SEC61B, ERP29, TIMM13, PDIA6, SPCS2, PKP4, HDLBP, SCAND1, COX7B, TMED10, MDH1, COPE, TIMM8B, CLINT1, SPINT2, UFC1, USP16, DAD1, UQCC3, NARS, SIL1, UQCR11, OST4, SSR2, RAB25, DNAJC3, PPA1, TMEM258, SRP14, TSPAN13, PMM2, GFPT1, CLDN3, NDUFA1, KRTCAP2, LAMTOR2, MANF, NDUFV3, TM9SF3, GMDS, ACSL3, SERP1, HMGN2, TMBIM4, SEC61A1, HSPA5, PPIB, MSI2, RPN2,…
combined_predtype_geno.Epi_Luminal_3Foxi1_T03_Cast_Day14	1.96858e-06	1.33426e-05	-2.75284	ATP6V1D, COX7A2, COX6A1, SDHC, UQCRFS1, COX7B, MDH1, COX5A, NDUFA3, ATP6V0B, COX6B1, DNAJB6, UQCR11, ATP6V1F, NDUFC1, NDUFA13, ATP6V1E1, SGMS1, UQCR10, COX8A, NDUFA1, ISCU, TMBIM4, COX5B, CYCS, MPC2, REEP5, PGAM1, ATP6V1A, ARF3, UQCRB, TPI1, GDE1, CHCHD10, MPC1, ATP1B1, NDUFA4, ACO2
REACTOME_APOPTOSIS	5.89816e-07	4.34227e-06	-2.78655	PSMD14, PSMD8, XIAP, PSMB3, PSMC6, KPNB1, PSMD4, PSMB2, PSMD12, PSMA5, PSMA3, KPNA1, PSMD2, PSMB7, PSMA6, DYNLL2, PSMD11, PSMD7, PSMA4, PSMB5, PSMC1, PAK2, PSMA2, PSMB4, APPL1, PSMB1, PSMD1, PSMB6, PSMA1, PSMC3, YWHAB, ROCK1, BCAP31, PSMC5, PSME4, CYCS, PSMC2, DYNLL1, NMT1, ACIN1, TJP1, PSME1, PSMD6, PSMC4, PSMD9, SPTAN1, CTNNB1, PSMF1, BCL2L1, FNTA, BAX, PPP3R1, CDH1, PSMA7, MAPK8, PSMD13, PSME2…
Hepatocyte	4.96449e-08	3.92563e-07	-2.79003	SPCS1, RAB11A, SEC11A, MORF4L2, ATP6V1G1, PSMA3, TMCO1, PTTG1IP, CHCHD3, ATXN10, PDIA6, SPCS2, VPS29, UQCRFS1, MYDGF, SELENOS, COX7B, ETFB, MDH1, SNX6, TMEM147, SCP2, PCBD1, PSMA4, FDPS, NDUFB11, NDUFS2, VAMP8, COPS6, NDUFV2, NDUFA6, TMEM14C, SSR2, NDUFC1, DBI, CTSZ, RAB1A, SUCLG1, HSPE1, ETFA, ARL6IP1, ATOX1, PFN1, GLRX5, UQCR10, SLC25A4, IDH2, ACAT1, METTL26, GADD45GIP1, LAMTOR2, MANF, LRPAP1, …
Testicular_cell	4.10606e-09	3.57814e-08	-2.79512	DAP3, SRPK1, PSMD8, DNAJC2, AGPAT3, MORF4L1, PEBP1, SRP9, ATP6V1G1, CCT4, ZFAND6, PDCD5, VDAC2, SNX3, CCT3, POLR2I, ATP6V1D, CHCHD3, COX7A2, EDF1, SPCS2, UBE2L3, GLRX3, SNRPC, SMAP1, SCAND1, NDUFA12, TUBB4B, TLN1, DYNLL2, CCT7, ACBD6, SELENOS, NDUFA5, NASP, NDUFB5, ATP1B3, TIMM8B, SIL1, GORASP2, EIF3G, DNAJB6, PTGES3, NDUFA7, SAP18, GHITM, TBCA, NDUFV2, ARPC1A, NDUFA6, SNRPD2, PPM1G, HNRNPF, NOP1…
Cycling_cell	1.6115e-06	1.14685e-05	-2.8165	MARCKSL1, UBB, SELENOW, HNRNPM, UBE2R2, CNPY2, CFDP1, DDX39B, HNRNPDL, FUS, SELENOH, SRSF3, H2AFZ, PRMT1, UBE2E3, FKBP3, TPM1, COX20, NEDD8, ATXN7L3B, GLRX5, SNRPD1, PRDX2, IDH2, APEX1, STUB1, BZW2, OAZ1, SNRPA1, HMGN2, SUMO3, MKRN1, DYNLL1, OSTC
Microglia	1.75403e-07	1.33745e-06	-2.81891	JUND, PTMS, UBB, RBM39, CAPZA2, GDI2, SON, TMEM59, CLTA, RAB11A, ATF4, CALR, BRK1, SEC11C, ATP6V1G1, SRSF5, GABARAP, ERP29, CDC42, SPCS2, SELENOK, ATP6AP2, SRSF7, JUN, TMED10, ARPC2, ATP1B3, TMEM50A, ATP6V0B, LAMP1, VAMP8, PSAP, RAP1B, ZFAND5, CAPZB, CD164, ATP6V1F, SERINC3, RAC1, CCNL1, SARAF, CTSZ, RAB14, DDX5, SDCBP, CLIC1, JTB, MTDH, WSB1, GLUL, H3F3B, SELENOF, DYNC1I2, IER2, SH3GLB1, SCOC, C…
Intestinal_epithelial_cell	6.61204e-10	6.00711e-09	-2.91397	TAX1BP1, TM9SF2, UQCRH, AIG1, NDUFS1, MCFD2, VDAC2, CHMP2A, TFG, CHCHD3, AZIN1, COX7A2, EDF1, NDUFA10, COX6A1, ATP6AP2, SDHC, NDUFA12, NDUFA11, UQCRFS1, MAP2K2, COX7B, MDH1, NDUFA5, BSG, NDUFB5, COX5A, SCP2, SRI, PCBD1, NDUFA3, SPINT2, NARS, COX6B1, NDUFB7, SMDT1, NDUFS2, UQCR11, NDUFA8, COX20, SLC25A3, NDUFV2, NDUFA6, NDUFC1, RAB25, TSTD1, DBI, PPA1, SERINC3, ECH1, NDUFA13, HADHA, OGDH, SUCLG1, …
Principal_cells_of_cortical_collecting_duct	4.37166e-11	4.44452e-10	-3.0057	JUND, EIF4G1, PSMD14, EIF3B, TMA7, RAD23B, GTF2F2, RAB11A, TMOD3, HNRNPK, BZW1, CALR, FARSB, SEC11C, SF1, PHB, PFDN2, PTP4A2, SEC61G, PSMA5, PSMA3, LSM7, KIF5B, ATP2A2, SEC61B, MAL2, ELOC, HNRNPA1, POR, EIF4A2, GNB2, RHEB, PDIA6, NDUFB4, AP2M1, RALY, ERH, GNB1, JUP, JUN, NDUFA12, PCNP, NDUFA11, AP2S1, MYDGF, TMED10, H2AFZ, ARPC5, CAPRIN1, HNRNPU, RAD23A, COX5A, CLINT1, NDUFA3, SPINT2, SFPQ, PSMB5…
B_cell	2.96862e-08	2.3917e-07	-3.10351	JUND, SPCS1, SRP9, CALR, SEC11C, SEC61G, SEC61B, PDIA6, SPCS2, SELENOK, SELENOS, TMED10, DERL1, COPE, SSR2, DNAJC3, SERINC3, TSPAN13, SSR3, MTDH, LMAN1, NDUFA1, KRTCAP2, MANF, RABAC1, DDOST, SERP1, SEC61A1, HSPA5, PPIB, RPN2, ERP44, PDIA4, PRDX4, SSR4, XBP1, LMAN2, SPCS3, RPN1
E4p5_PrE	2.29414e-08	1.92078e-07	-3.1054	CLTC, RAB11A, CALR, SNX3, ERP29, PDIA6, SELENOK, HDLBP, SELENOS, PCBD1, ATP6V0B, SNX27, VAMP8, DNAJC3, CTSZ, RAB1A, SSR3, SLC25A4, ATP2B1, ATP6V0A1, MANF, LRPAP1, SNX2, SERP1, LGMN, HSPA5, OSTC, SURF4, REEP5, RRBP1, DNAJC10, P4HB, PDIA3, CST3, CNDP2, ATP6V1A, TXNDC5, MYO6, CRELD2, HSP90B1, ITM2B
E5p5_VE	2.83885e-08	2.33113e-07	-3.10813	RAB11A, CALR, ATP6V1G1, KDELR1, ERP29, CDC42, PDIA6, NKTR, MYDGF, SELENOS, TMED10, ARPC5, BSG, PCBD1, ARF1, SSR1, DNAJC3, TMED9, ARF4, RAB14, TRAM1, SSR3, ATP2B1, ATP6V0A1, LRPAP1, HSPB1, TM9SF3, RBBP7, SERP1, HSPA5, RPN2, IER3IP1, PDIA4, SURF4, GNAI3, TMED2, PDCD6IP, RRBP1, PRKCSH, RPN1, P4HB, NPTN, TEAD1, SPATS2, TXNDC5, HSP90B1
Adipocyte	4.19166e-11	4.36546e-10	-3.13173	GNAS, PTMS, BTG1, UBE2D3, COX7A2L, UQCRH, ZFAND6, G3BP2, CHCHD3, COX7A2, POR, NDUFA10, COX6A1, NDUFB4, HIBADH, PSMA6, JUN, SDHC, NDUFA12, NDUFB3, UQCRFS1, COX7B, ETFB, MDH1, NDUFA5, NDUFB5, COX5A, SCP2, TMEM50A, NDUFA3, UQCC3, COX6B1, NDUFB11, NDUFS2, NDUFB6, UQCR11, NDUFA8, NDUFA7, GHITM, NDUFB8, UBXN1, NDUFV2, RAB2A, ZFAND5, NDUFA6, NDUFC1, DLD, PAM16, DBI, PPA1, NDUFC2, ECH1, NDUFA13, CHP1, HA…
Proximal_tubule_brush_border_cell	2.92674e-13	3.90537e-12	-3.19706	PTMS, UQCRH, RAB11A, PEBP1, UBE2R2, NDUFS1, ATP6V1G1, PHB, CHCHD3, DNAJA1, COX7A2, EDF1, GABARAP, ST13, NDUFA10, LAMTOR5, NDUFB4, HIBADH, SDHC, NDUFA12, NDUFB3, VPS29, NDUFA11, UQCRFS1, COX7B, ETFB, MDH1, COMMD6, NDUFA5, NDUFB5, SEC62, TIMM8B, COX5A, SCP2, PCBD1, NDUFA3, PSMA4, PPA2, COX6B1, NDUFB7, SMDT1, NDUFB11, NDUFS2, VAMP8, NDUFB6, UQCR11, NDUFA8, GHITM, COX20, SLC25A3, NDUFB8, NDUFV2, NDUF…
E8p75_ap_GermCells	5.95901e-09	5.08899e-08	-3.22065	WDR43, SUB1, PSMB3, PSMB2, SRSF9, CHMP2A, ANAPC11, COX7A2, NDUFB4, TUBB4B, NDUFA11, SF3B5, TIMM8B, PSMB5, NUDC, NDUFA7, NDUFA6, SNRPD2, ATP6V1F, NOP10, NDUFA13, NDUFB9, COX17, DDX18, COX14, RUVBL1, HSPB1, MKRN1, PSME1, NDUFS6, MPHOSPH8, TALDO1, CKB, PLA2G12A, AURKAIP1, POLR2E, UCHL3, BAX, ALG13, CISD1, OSTF1, CHCHD10, POP5, SSBP4, BOLA2, GLRX2, BCAS2, MEA1, TMEM256, IMPDH2
REACTOME_P53_DEPENDENT_G1_DNA_DAMAGE_RESPONSE	1.38944e-09	1.23602e-08	-3.27659	PSMD14, PSMD8, PSMB3, PSMC6, PSMD4, PSMB2, PSMD12, PSMA5, PSMA3, PSMD2, PSMB7, PSMA6, PSMD11, PSMD7, PSMA4, PSMB5, PSMC1, PSMA2, PSMB4, PSMB1, PSMD1, PSMB6, PSMA1, PSMC3, PSMC5, PSME4, PSMC2, PSME1, PSMD6, PSMC4, PSMD9, PSMF1, PSMA7, PSMD13, PSME2
Endocrine_cell	6.60171e-11	6.40666e-10	-3.3602	GNAS, UBB, SPCS1, SON, TMEM59, SEC11A, MORF4L2, CNPY2, CHMP2A, ATP2A2, SEC61B, ERP29, PDIA6, PPP1CB, SPCS2, SELENOK, ATP6AP2, DYNLL2, TMED10, BSG, COPE, PCBD1, SPINT2, UFC1, SMDT1, PDAP1, NDUFB11, RAB2A, RAP1B, CD164, ATP6V1F, UFM1, SSR2, MOB4, SARAF, HMGN3, TSPAN13, NENF, DCTN3, COX17, JTB, MRFAP1, STUB1, NDUFA1, MANF, LRPAP1, NDUFV3, DDOST, HSPA5, RPN2, OSTC, TUSC3, EPCAM, SURF4, TPD52, SSR4, G…
Spongiotrophoblast	1.22423e-11	1.30687e-10	-3.39922	VAPA, TAX1BP1, TMEM248, PAPOLA, SRP9, CALR, MORF4L2, SEC11C, ATP6V1G1, MCFD2, SEC61G, SEC61B, EDF1, ERP29, ATXN10, PDIA6, SPCS2, UBXN4, MYDGF, SELENOS, TMED10, COMMD6, DDB1, SRI, ATP6V0B, VAMP8, PSAP, KDELR2, UBXN1, ARF1, ARPC3, CAPZB, ATP6V1F, UFM1, SSR2, RALBP1, DNAJC3, DBI, SARAF, ATOX1, TMBIM6, EIF1B, SRP19, SSR3, LMAN1, STUB1, KRTCAP2, MANF, SH3GLB1, SSU72, MYL12A, RBBP7, DDOST, SERP1, LGMN,…
Mouse_3T3_cell	3.61906e-19	7.35875e-18	-3.40126	WDR43, XRN2, CAPZA2, ACYP2, EIF4G2, YWHAE, ATF4, OLA1, PSMB3, HNRNPK, EIF2S1, PEBP1, BZW1, CALR, MORF4L2, PSMC6, ETF1, CAP1, PSMD4, ATP6V1G1, CCT4, FIP1L1, PSMB2, PHB, NOP58, LSM3, LARS, PSMD12, PSMA5, PSMA3, PSMD2, SNX3, CCT3, CHCHD3, MTPN, AZIN1, YWHAG, ST13, TXNL4A, HNRNPA1, ILF2, ADI1, ATXN10, TIMM13, AP2M1, TOMM20, EEF2, ERH, SNRPC, PSMB7, SRSF3, PSMA6, RSL1D1, SRSF7, PMPCB, NDUFA12, G3BP1, …
Intercalated_cells_of_collecting_duct	1.67829e-14	2.38876e-13	-3.44646	PTMS, COX7A2L, TMEM59, UQCRH, NDUFS1, ATP6V1G1, VDAC2, TMCO1, PTTG1IP, ATP6V1D, CHCHD3, COX7A2, NDUFA10, COX6A1, ATP6AP2, JUN, SDHC, SCAND1, NDUFA12, NDUFB3, NDUFA11, UQCRFS1, COX7B, ETFB, MDH1, NDUFA5, BSG, LAPTM4A, NDUFB5, SEC62, TIMM8B, COX5A, OCIAD1, SRI, PCBD1, NDUFA3, SPINT2, ATP6V0B, COX6B1, LAMP1, PCBP1, SMDT1, NDUFB11, NDUFS2, PSAP, NDUFB6, UQCR11, NDUFA8, GHITM, SLC25A3, NDUFB8, NDUFV2,…
Gastric_mucosa_cell	6.73799e-15	1.02754e-13	-3.44894	TMEM59, UQCRH, AIG1, SEC11C, PHB, SEC61G, VDAC2, PTTG1IP, CHCHD3, COX7A2, NDUFA10, EIF4A2, COX6A1, NDUFB4, HIBADH, SDHC, NDUFA12, NDUFB3, NDUFA11, UQCRFS1, SELENOS, COX7B, ETFB, MDH1, COMMD6, NDUFA5, NDUFB5, SNX6, TMED4, COX5A, SCP2, SRI, PCBD1, NDUFA3, SPINT2, UFC1, COX6B1, FDPS, NDUFB7, SMDT1, NDUFB11, NDUFS2, NDUFB6, UQCR11, NDUFA8, NDUFA7, TMX2, COX20, SLC25A3, NDUFB8, NDUFV2, NFE2L2, NDUFA6,…
REACTOME_AUTODEGRADATION_OF_THE_E3_UBIQUITIN_LIGASE_COP1	2.24715e-10	2.08595e-09	-3.45743	PSMD14, PSMD8, PSMB3, PSMC6, PSMD4, PSMB2, PSMD12, PSMA5, PSMA3, PSMD2, PSMB7, PSMA6, PSMD11, PSMD7, PSMA4, PSMB5, PSMC1, PSMA2, PSMB4, PSMB1, PSMD1, PSMB6, PSMA1, PSMC3, PSMC5, PSME4, PSMC2, PSME1, PSMD6, PSMC4, PSMD9, PSMF1, PSMA7, PSMD13, PSME2
REACTOME_P53_INDEPENDENT_G1_S_DNA_DAMAGE_CHECKPOINT	2.24715e-10	2.08595e-09	-3.45743	PSMD14, PSMD8, PSMB3, PSMC6, PSMD4, PSMB2, PSMD12, PSMA5, PSMA3, PSMD2, PSMB7, PSMA6, PSMD11, PSMD7, PSMA4, PSMB5, PSMC1, PSMA2, PSMB4, PSMB1, PSMD1, PSMB6, PSMA1, PSMC3, PSMC5, PSME4, PSMC2, PSME1, PSMD6, PSMC4, PSMD9, PSMF1, PSMA7, PSMD13, PSME2
REACTOME_REGULATION_OF_APOPTOSIS	6.19222e-11	6.14902e-10	-3.47161	PSMD14, PSMD8, PSMB3, PSMC6, PSMD4, PSMB2, PSMD12, PSMA5, PSMA3, PSMD2, PSMB7, PSMA6, PSMD11, PSMD7, PSMA4, PSMB5, PSMC1, PAK2, PSMA2, PSMB4, APPL1, PSMB1, PSMD1, PSMB6, PSMA1, PSMC3, PSMC5, PSME4, PSMC2, PSME1, PSMD6, PSMC4, PSMD9, PSMF1, PSMA7, PSMD13, PSME2, MAGED1
REACTOME_ANTIGEN_PROCESSING_UBIQUITINATION_PROTEASOME_DEGRADATION	1.04107e-12	1.30746e-11	-3.53692	PSMD14, HUWE1, UBE3A, UBE2D3, PSMD8, WWP1, CUL5, CUL3, PSMB3, PSMC6, UBE2R2, PSMD4, UBE2K, PSMB2, UBE2W, PSMD12, PSMA5, PSMA3, PSMD2, UBE2G2, ANAPC11, UBE2M, HERC2, UBE2L3, PSMB7, PSMA6, UBE2S, UBR2, ANAPC5, PSMD11, PSMD7, UBE2E3, UBR1, PSMA4, PSMB5, PSMC1, PSMA2, PSMB4, UBE3C, PSMB1, PSMD1, PSMB6, UBE2E1, NPEPPS, ATG7, PSMA1, UBE2N, CDC16, CUL2, PSMC3, WSB1, CUL1, STUB1, UBA2, FBXW8, FBXW11, CBL…
Renal_tubular_cell	2.32599e-14	3.20387e-13	-3.53997	PTMS, TMEM59, UQCRH, RAB11A, TMCO1, CHCHD3, COX7A2, NDUFA10, COX6A1, NDUFB4, SDHC, NDUFA12, NDUFB3, NDUFA11, UQCRFS1, COX7B, ETFB, MDH1, NDUFA5, NDUFB5, SEC62, TIMM8B, TMEM147, COX5A, PCBD1, NDUFA3, SPINT2, ATP6V0B, COX6B1, NDUFB7, SMDT1, NDUFB11, NDUFS2, VAMP8, NDUFB6, UQCR11, NDUFA8, NDUFA7, GHITM, COX20, SLC25A3, NDUFB8, NDUFV2, NDUFA6, ATP6V1F, NDUFC1, NDUFC2, ECH1, NDUFA13, PRDX5, RAB1A, RAB…
Luteal_cell	6.98288e-17	1.19268e-15	-3.57614	JUND, YWHAQ, VAPA, TAF1D, IGFBP2, TM9SF2, TMA7, EIF4G2, TMEM59, RAD23B, ATF4, PSMB3, PEBP1, BZW1, CALR, SNHG6, PHB, PSMA3, PTTG1IP, PSMD2, CCT3, DNAJA1, YWHAG, ELOC, HNRNPA1, CDC42, COX6A1, GNB2, TIMM13, NDUFB4, AP2M1, TOMM20, EEF2, JUN, PMPCB, SCAND1, NDUFB3, ITFG1, MDH1, COMMD6, CAPRIN1, PHPT1, SEC62, TIMM8B, H3F3A, TMEM147, TMED4, PRMT1, STRAP, PSMB5, SNRNP70, RORA, FDPS, LAMP1, ALKBH7, NDUFB1…
REACTOME_REGULATION_OF_MITOTIC_CELL_CYCLE	4.3862e-12	5.06192e-11	-3.61052	PSMD14, PSMD8, PSMB3, PSMC6, PSMD4, PSMB2, PSMD12, PSMA5, PSMA3, PSMD2, ANAPC11, PSMB7, PSMA6, ANAPC5, PSMD11, PSMD7, PSMA4, PSMB5, PSMC1, PSMA2, PSMB4, PSMB1, PSMD1, PSMB6, UBE2E1, PSMA1, CDC16, PSMC3, CUL1, PSMC5, PSME4, PSMC2, PSME1, PSMD6, PSMC4, ANAPC7, PSMD9, CDC27, UBE2D1, PSMF1, PSMA7, PSMD13, PSME2, BTRC
REACTOME_APC_C_CDC20_MEDIATED_DEGRADATION_OF_MITOTIC_PROTEINS	1.15133e-11	1.26056e-10	-3.62069	PSMD14, PSMD8, PSMB3, PSMC6, PSMD4, PSMB2, PSMD12, PSMA5, PSMA3, PSMD2, ANAPC11, PSMB7, PSMA6, ANAPC5, PSMD11, PSMD7, PSMA4, PSMB5, PSMC1, PSMA2, PSMB4, PSMB1, PSMD1, PSMB6, UBE2E1, PSMA1, CDC16, PSMC3, PSMC5, PSME4, PSMC2, PSME1, PSMD6, PSMC4, ANAPC7, PSMD9, CDC27, UBE2D1, PSMF1, PSMA7, PSMD13, PSME2
REACTOME_APC_C_CDH1_MEDIATED_DEGRADATION_OF_CDC20_AND_OTHER_APC_C_CDH1_TARGETED_PROTEINS_IN_LATE_MITOSIS_EARLY_G1	3.69994e-12	4.38855e-11	-3.69269	PSMD14, PSMD8, PSMB3, PSMC6, PSMD4, PSMB2, PSMD12, PSMA5, PSMA3, PSMD2, ANAPC11, PSMB7, PSMA6, ANAPC5, PSMD11, PSMD7, PSMA4, PSMB5, PSMC1, PSMA2, PSMB4, PSMB1, PSMD1, PSMB6, UBE2E1, PSMA1, CDC16, PSMC3, PSMC5, PSME4, PSMC2, PSME1, PSMD6, PSMC4, ANAPC7, PSMD9, CDC27, UBE2D1, PSMF1, PSMA7, PSMD13, PSME2
GCS_genes	4.4614e-13	5.77278e-12	-3.71781	GNAS, YWHAE, SRRM2, BPTF, LARP1, SRP9, KPNB1, SUMO2, CFDP1, ANAPC11, AP2M1, MTCH1, SELENOH, THOC7, G3BP1, ANAPC5, DYNLL2, POLR2K, FKBP8, MYDGF, CHD4, RAD23A, UBE2E3, NDUFB7, PCBP1, NDUFA8, PIN1, SMARCA4, MAZ, NDUFC2, NDUFA13, BANF1, SLIRP, RABL6, YWHAB, RNPS1, SELENOF, CHCHD1, HNRNPA3, UBAP2, AP1S1, NDUFAB1, COX5B, VDAC3, MLEC, SELENOT, NDUFS6, TRIM28, LMAN2, PHC2, YBX1, AURKAIP1, CALU, BABAM1, H…
MEF_Cultured	2.14122e-20	4.57151e-19	-3.74885	PSMD14, VAPA, LRRFIP1, SPCS1, UBE2D3, PSMD8, SELENOW, TMEM59, CLTA, RAB11A, ATF4, OLA1, PSMB3, EIF2S1, BZW1, CALR, MORF4L2, KPNB1, BRK1, EIF2S2, ATP6V1G1, CCT4, KHDRBS1, PSMB2, PSMA5, PSMA3, VDAC2, TMCO1, RHOA, CCT6A, PSMD2, ANAPC11, CCT3, CHCHD3, MTPN, KDELR1, COX7A2, EDF1, TXNL4A, ELOC, CDC42, ATXN10, LAMTOR5, RHEB, PDIA6, TOMM20, SELENOK, GLRX3, SELENOH, PSMB7, PSMA6, THOC7, SCAND1, VPS29, TUB…
Prostate_gland_cell	1.32354e-14	1.9488e-13	-3.75019	UBB, SPCS1, COX7A2L, TMEM59, RAB11A, PEBP1, CALR, SEC11C, CNPY2, CHMP2A, SEC61B, EDF1, GABARAP, ADI1, PDIA6, UBL5, SPCS2, SELENOK, JUN, SELENOS, TMED10, MDH1, BSG, LAPTM4A, COPE, SEC62, TMEM50A, SPINT2, ATP6V0B, DAD1, LAMP1, SMDT1, EIF5, VAMP8, NDUFA7, COX20, NDUFA6, ATP6V1F, NOP10, DNAJC3, SERINC3, NDUFA13, TMED9, ARF4, ARPP19, TMBIM6, CLDN3, NAA38, NDUFB9, SELENOF, IER2, NDUFA1, KRTCAP2, MANF, …
REACTOME_SIGNALING_BY_WNT	1.36397e-12	1.66405e-11	-3.75142	PSMD14, PSMD8, PSMB3, PSMC6, PSMD4, PSMB2, PSMD12, PSMA5, PSMA3, PSMD2, PSMB7, PSMA6, PSMD11, PSMD7, PSMA4, PSMB5, PSMC1, PSMA2, PSMB4, PPP2R5E, PSMB1, PSMD1, PSMB6, PSMA1, PSMC3, CUL1, PSMC5, PSME4, PSMC2, PPP2R1A, CSNK1A1, PSME1, PSMD6, PSMC4, PPP2CB, PSMD9, CTNNB1, PSMF1, PSMA7, PPP2CA, PSMD13, PSME2, BTRC
HALLMARK_OXIDATIVE_PHOSPHORYLATION	2.76994e-15	4.38061e-14	-3.79675	COX7A2L, UQCRH, NDUFS1, ATP6V1G1, OPA1, VDAC2, ATP6V1D, COX7A2, ATP6V0C, POR, COX6A1, TIMM13, NDUFB4, SDHC, NDUFB3, UQCRFS1, COX7B, ETFB, MDH1, NDUFA5, NDUFB5, TIMM8B, COX5A, NDUFA3, ATP6V0B, COX6B1, NDUFB7, NDUFS2, NDUFB6, UQCR11, NDUFA8, NDUFA7, SLC25A3, NDUFB8, NDUFV2, NDUFA6, ATP6V1F, NDUFC1, DLD, NDUFC2, NDUFB1, ECH1, HADHA, OGDH, POLR2F, MTX2, SUCLG1, FH, ETFA, ATP6V1E1, NDUFS4, GPI, SLC25A…
Leydig_cell	2.42827e-16	3.98796e-15	-3.82071	GNAS, PTMS, VAPA, UBB, IGFBP2, TMEM59, PEBP1, MORF4L2, PHB, DNAJA1, ELOC, COX6A1, NDUFB4, JUN, SDHC, NDUFA12, SELENOS, ETFB, MDH1, BSG, PHPT1, LAPTM4A, NDUFB5, COPE, SEC62, TIMM8B, TMEM147, DHRS7, DAD1, FDPS, NDUFB11, NDUFS2, ERGIC3, UQCR11, NDUFA7, PSMB1, GHITM, SLC25A3, COPS6, UBXN1, GAS5, NDUFA6, PSMB6, SSR2, NOP10, NDUFC1, DBI, NDUFC2, SERINC3, ECH1, HADHA, MOB4, RAB14, SUCLG1, HSPE1, ETFA, N…
Placenta_endodermal_cell	4.37446e-17	8.12127e-16	-3.87963	MARCKSL1, SPCS1, TMEM59, SEC11A, ATF4, MORF4L2, SRSF11, VDAC2, PTTG1IP, RHOA, SNX3, KIF5B, SEC61B, KDELR1, ERP29, COX6A1, ATXN10, PDIA6, SELENOK, JUN, MYDGF, SELENOS, TXNL1, TMED10, LAPTM4A, COPE, DDB1, SEC62, SNX6, SRI, ATP6V0B, TPM1, GORASP2, LAMP1, SMDT1, VAMP8, PSAP, KDELR2, RAB2A, ARF1, NDUFA6, TMEM14C, SSR2, DNAJC3, RAC1, TMED9, SARAF, ARF4, CTSZ, RAB1A, RTN3, ATP6V1E1, NDUFS4, SDCBP, SLC25…
Cardiac_muscle_cell	6.32875e-17	1.12599e-15	-3.92568	COX7A2L, UQCRH, NDUFS1, PDCD5, VDAC2, ATP2A2, CHCHD3, COX7A2, NDUFA10, COX6A1, NDUFB4, SDHC, NDUFA12, NDUFB3, NDUFA11, UQCRFS1, COX7B, ETFB, MDH1, NDUFA5, NDUFB5, TIMM8B, COX5A, NDUFA3, TPM1, COX6B1, NDUFB7, NDUFB11, NDUFS2, NDUFB6, UQCR11, NDUFA8, NDUFA7, COX20, SLC25A3, NDUFB8, NDUFV2, NDUFA6, NDUFC1, DBI, NDUFC2, ECH1, NDUFA13, HADHA, OGDH, MTX2, SUCLG1, ETFA, NDUFS4, ZFAS1, SLC25A5, NDUFB9, C…
Schwann_cell	4.56006e-21	1.02481e-19	-4.13622	SPCS1, IGFBP2, CIRBP, TMA7, SELENOW, SON, TMEM59, YWHAE, UQCRH, SUB1, PEBP1, ATP6V1G1, ZFAND6, CNPY2, PDCD5, POLR2I, COX7A2, COX6A1, TIMM13, RHEB, PDIA6, NDUFB4, UBL5, ATP6AP2, SDHC, NDUFA12, NDUFB3, TUBB4B, NDUFA11, RBX1, FKBP8, MYDGF, COX7B, TMED10, MDH1, NDUFA5, BSG, PHPT1, LAPTM4A, NDUFB5, TMEM147, PET100, NDUFA3, SPINT2, ATP6V0B, UFC1, DAD1, PSMB5, NUDC, COX6B1, NDUFB7, SMDT1, NDUFB11, ERGIC…
Cumulus_cell	1.08711e-21	2.57888e-20	-4.14225	JUND, YWHAQ, PTMS, MARCKSL1, VAPA, TAF1D, TAX1BP1, YWHAE, SEC11A, ATF4, HNRNPK, BZW1, CALR, MORF4L2, KHDRBS1, NOP58, SNU13, SEC61G, PSMA3, HNRNPDL, CCT6A, CCT3, DNAJA1, ELOC, HNRNPA1, EIF4A2, GNB2, PDIA6, FUS, ERH, SNRPC, THOC7, RSL1D1, H2AFV, JUN, G3BP1, CCT7, MYDGF, TXNL1, SIVA1, H2AFZ, H3F3A, PRMT1, TRA2A, PSMB5, SNRNP70, PSMA2, NUDC, HNRNPH1, FDPS, PCBP1, TRA2B, PCBP2, SET, NDUFS2, PTGES3, ND…
Myocyte	1.67694e-18	3.25479e-17	-4.16306	GNAS, PTMS, MARCKSL1, TAF1D, SON, SRRM2, METAP2, MORF4L2, HNRNPM, SRSF11, EIF2S2, EIF5B, NOP58, PDCD5, DDX39B, HNRNPDL, CCT6A, RBM25, CCT3, POLR2I, ANP32B, FUS, GLRX3, SRSF3, SRSF2, SNRPB, MAP2K2, PSMD7, PRMT1, FKBP3, PSMA4, EIF4H, TPM1, PCBP1, TRA2B, EIF5, PDAP1, SSB, TBCA, SERBP1, GAS5, PA2G4, SNRPE, CCT2, EEF1A1, SLIRP, HSPE1, DEK, VCP, RANBP1, RNF7, ATXN7L3B, ZFAS1, PSMC3, SNRPD1, YWHAB, MTDH…
Erythroid_progenitor	6.30826e-31	2.69363e-29	-4.37793	PSMD14, DAP3, TMA7, CNBP, METAP2, PSMB3, EIF2S1, FARSB, KPNB1, SEC11C, SF3B6, PSMD4, CCT4, PSMB2, PHB, PFDN2, NOP58, SNU13, PSMA5, PSMA3, NOL7, DDX39B, CCT6A, LSM7, CCT3, CHCHD3, ELOC, HNRNPA1, NDUFA10, COX6A1, ANP32B, TIMM13, NDUFB4, TOMM20, UBL5, EEF2, ERH, DARS, UBE2L3, SNRPC, SRSF3, THOC7, RSL1D1, SRSF7, NDUFA12, G3BP1, NDUFB3, TUBB4B, SNRPB, RBX1, CCT7, TXNL1, COX7B, SF3B5, SIVA1, ETFB, H2AF…
Cartilage_cell	8.66555e-23	2.17658e-21	-4.38582	GNAS, YWHAQ, PTMS, TAF1D, TMA7, SUB1, SEC11A, HNRNPK, CALR, MORF4L2, HNRNPM, SRSF11, EIF5B, NOP58, CNPY2, SEC61G, CFDP1, PSMA5, DDX39B, CCT6A, ANAPC11, SEC61B, KDELR1, CDC42, ATXN10, PDIA6, FUS, SELENOH, SRSF2, G3BP1, CCT7, MYDGF, SELENOS, SF3B5, SIVA1, PSMD7, LAPTM4A, COPE, FKBP3, PSMA4, PSMA2, NAP1L1, PDAP1, NDUFB11, SSB, SLC25A3, GAS5, ARF1, SSR2, TCP1, PPA1, TMED9, POLR2F, TMEM258, ARF4, EIF3…
Sertoli_cells	6.29035e-25	1.79065e-23	-4.4063	YWHAQ, MARCKSL1, VAPA, UBB, SPCS1, PAPOLA, COX7A2L, SON, TMEM59, YWHAE, RAB11A, SEC11A, PEBP1, MORF4L2, BRK1, PSMD4, CNPY2, PDCD5, PSMD12, CFDP1, VDAC2, DDX39B, CCT6A, SNX3, RBM25, POLR2I, ERP29, COX6A1, RHEB, PDIA6, NDUFB4, FUS, SELENOH, PSMB7, SRSF7, H2AFV, NDUFA12, SNRPB, TMED10, MDH1, H2AFZ, SEC62, TIMM8B, TMEM147, PRMT1, UBE2E3, FKBP3, SPINT2, PSMA2, PCBP1, NDUFA7, SSB, PSMB1, COX20, TBCA, U…
Myeloid_progenitor_cell	3.64363e-27	1.11131e-25	-4.49492	PSMD14, TAF1D, CAPZA2, CNBP, SUB1, METAP2, EIF2S1, CALR, HNRNPM, SRSF11, SEC11C, SF3B6, CCT4, PSMB2, NOP58, SNU13, PSMA5, NOL7, DDX39B, CCT6A, LSM7, SEC61B, ERP29, HNRNPA1, ANP32B, PDIA6, FUS, ERH, SPCS2, UBE2L3, SELENOH, SRSF3, RSL1D1, SRSF7, SRSF2, G3BP1, ANAPC5, SNRPB, RBX1, CCT7, SIVA1, ETFB, PPP1CA, H2AFZ, PSMD7, ARPC2, HNRNPU, FKBP3, PSMA4, EIF4H, EIF1AX, NAP1L1, NUDC, CDC37, PCBP1, EIF3G, …
Granulosa_cell	1.26017e-23	3.36307e-22	-4.53121	PTMS, MARCKSL1, TAF1D, UBB, IGFBP2, TMA7, PAPOLA, COX7A2L, SON, UQCRH, RAB11A, SEC11A, PEBP1, BRK1, RBM8A, EIF5B, PFDN2, CNPY2, PDCD5, CFDP1, LSM7, SNX3, ANAPC11, DNAJA1, NDUFA10, NDUFB4, FUS, SELENOH, DYNLL2, TXNL1, ETFB, BSG, LAPTM4A, NDUFB5, SEC62, TIMM8B, SNX6, TMEM147, PRMT1, UBE2E3, FKBP3, PCBP1, PDAP1, NDUFA7, SSB, TBCA, COPS6, UBXN1, GAS5, NDUFA6, PSMB6, NDUFC1, TRMT112, POLR2J, NDUFC2, E…
Trophoblast_stem_cell	6.52451e-29	2.32164e-27	-4.5434	PSMD14, VAPA, TAF1D, PSMD8, CNBP, CLTA, RAB11A, OLA1, PSMB3, EIF2S1, CUTA, BZW1, MORF4L2, EIF2S2, ATP6V1G1, CCT4, PSMB2, SNU13, PSMD12, CFDP1, PSMA3, NOL7, VDAC2, CCT6A, SNX3, ANAPC11, CCT3, COX7A2, ST13, TXNL4A, HNRNPA1, ANP32B, ATXN10, LAMTOR5, TIMM13, TOMM20, UBL5, EEF2, GLRX3, SELENOH, PSMB7, SRSF3, PSMA6, RSL1D1, SRSF7, SRSF2, G3BP1, VPS29, TUBB4B, NDUFA11, AP2S1, RBX1, CCT7, TXNL1, SF3B5, S…
Premeiotic_germ_cell	5.23737e-37	3.1948e-35	-4.55989	YWHAQ, PSMD14, GTPBP4, TAF1D, UBB, PAPOLA, DNAJC2, COX7A2L, YWHAE, SUB1, RAD23B, SEC11A, METAP2, HNRNPK, EIF2S1, MORF4L2, FARSB, PSMC6, RBM8A, EIF2S2, PSMD4, UBE2K, CCT4, EIF5B, PSMB2, NAP1L4, ZFAND6, PHB, PFDN2, NOP58, SNU13, PDCD5, PSMD12, CFDP1, PSMA5, PSMA3, NOL7, DDX39B, HNRNPDL, NSRP1, CCT6A, LSM7, PSMD2, SNX3, CHMP2A, ANAPC11, RBM25, CCT3, POLR2I, DNAJA1, COX7A2, ELOC, HNRNPA1, DNAJC8, ANP…
Embryonic_stem_cell	1.09994e-29	4.26976e-28	-4.56703	TAF1D, IGFBP2, YWHAE, SUB1, METAP2, OLA1, PSMB3, EIF2S1, PEBP1, PSMC6, RBM8A, ETF1, EIF2S2, CCT4, PHB, NOP58, SNU13, PSMD12, CFDP1, NOL7, VDAC2, G3BP2, CCT6A, LSM7, ANAPC11, RBM25, CCT3, POLR2I, COX7A2, ST13, TXNL4A, DNAJC8, ANP32B, ATXN10, TIMM13, TOMM20, GLRX3, SELENOH, SRSF3, PSMA6, RSL1D1, SRSF7, VPS29, TUBB4B, NDUFA11, RBX1, CCT7, COX7B, SIVA1, H2AFZ, PSMD7, NASP, HNRNPU, COX5A, FKBP3, PSMA4…
Mesenchymal_stem_cell	3.53649e-34	1.8876e-32	-4.58484	CNBP, METAP2, OLA1, PSMB3, CUTA, PEBP1, CALR, KPNB1, BRK1, RBM8A, ETF1, EIF2S2, PSMD4, CCT4, PSMB2, NOP58, SNU13, PDCD5, SEC61G, PSMD12, CCT6A, LSM7, ANAPC11, SEC61B, CCT3, MTPN, YWHAG, COX7A2, EDF1, ST13, TXNL4A, ELOC, NDUFA10, ATXN10, LAMTOR5, TIMM13, AP2M1, RALY, UBE2L3, RALA, SELENOH, PSMB7, SRSF3, PSMA6, RSL1D1, NDUFA12, VPS29, TUBB4B, SNRPB, NDUFA11, AP2S1, RBX1, PSMD11, CCT7, MAP2K2, MYDGF…
Trophoblast_progenitor_cell	1.13799e-33	5.39912e-32	-4.69922	PSMD14, TAF1D, TMA7, UBE2D3, PAPOLA, DNAJC2, SUB1, RAD23B, SEC11A, OLA1, EIF2S1, MORF4L2, FARSB, UBE2R2, RBM8A, EIF2S2, PSMD4, UBE2K, CCT4, EIF5B, PSMB2, PDCD5, PSMD12, CFDP1, PSMA5, PSMA3, HNRNPDL, PTTG1IP, CCT6A, SNX3, CHMP2A, ANAPC11, CCT3, DNAJA1, COX7A2, ST13, ERP29, ELOC, CDC42, COX6A1, DNAJC8, ANP32B, ATXN10, UBE2L3, SMAP1, RALA, SELENOH, PSMB7, SRSF3, PSMA6, JUP, G3BP1, TUBB4B, NDUFA11, D…
HALLMARK_MYC_TARGETS_V1	7.50819e-28	2.46615e-26	-4.82759	YWHAQ, PSMD14, FAM120A, EIF3B, XRCC6, SRPK1, EIF4G2, PSMD8, CNBP, YWHAE, RAD23B, PSMB3, EIF2S1, PSMC6, KPNB1, ETF1, EIF2S2, CCT4, XPO1, PSMB2, PHB, LSM7, CCT3, TXNL4A, ILF2, ERH, UBE2L3, SMARCC1, SRSF3, PSMA6, RSL1D1, SRSF7, SRSF2, GSPT1, G3BP1, CCT7, H2AFZ, PSMD7, HNRNPU, COX5A, DDX21, PSMA4, EIF4H, HNRNPR, PSMA2, NAP1L1, ACP1, PCBP1, TRA2B, FBL, SET, SSB, SLC25A3, SERBP1, CCT5, PSMD1, SNRPD2, U…
Primordial_germ_cell	4.91642e-44	5.24828e-42	-5.10788	PSMD14, TAF1D, UBB, PAPOLA, DNAJC2, COX7A2L, CNBP, UQCRH, SUB1, RAB11A, METAP2, HNRNPK, EIF2S1, CUTA, SUMO1, RBM8A, EIF2S2, ATP6V1G1, UBE2K, CCT4, EIF5B, PSMB2, ZFAND6, PFDN2, NOP58, SNU13, PDCD5, PSMD12, NOL7, PTTG1IP, CCT6A, LSM7, PSMD2, SNX3, CHMP2A, ANAPC11, CCT3, POLR2I, COX7A2, CDC42, NDUFA10, COX6A1, ANP32B, ATXN10, LAMTOR5, RHEB, NDUFB4, RALY, DARS, SELENOK, UBE2L3, GLRX3, SNRPC, SMAP1, S…
Kidney_epithelial	9.28858e-46	1.32208e-43	-5.23288	YWHAQ, MARCKSL1, TAF1D, IGFBP2, TMA7, YWHAE, UQCRH, SUB1, RAB11A, SEC11A, ATF4, OLA1, HNRNPK, PEBP1, HNRNPM, PSMC6, SF3B6, RBM8A, KHDRBS1, EIF5B, PFDN2, NOP58, CNPY2, PDCD5, PSMD12, CFDP1, PSMA5, NOL7, VDAC2, DDX39B, HNRNPDL, CCT6A, LSM7, ANAPC11, SEC61B, CCT3, POLR2I, SRSF5, KDELR1, ELOC, HNRNPA1, ANP32B, RHEB, PDIA6, FUS, ERH, UBE2L3, GLRX3, SNRPC, SELENOH, PSMB7, SRSF3, THOC7, SRSF7, SRSF2, H2…
Neuron	3.72544e-43	3.18152e-41	-5.29253	YWHAQ, PTMS, MARCKSL1, UBB, RBM39, CIRBP, TMA7, EIF4G2, SELENOW, SON, YWHAE, SUB1, RAB11A, SEC11A, HNRNPK, PEBP1, MORF4L2, HNRNPM, SRSF11, SF3B6, RBM8A, PSMD4, ATP6V1G1, PSMB2, PFDN2, PDCD5, PSMA3, DDX39B, HNRNPDL, G3BP2, CCT6A, LSM7, ANAPC11, DNAJA1, SRSF5, GABARAP, TXNL4A, ELOC, HNRNPA1, CDC42, ATXN10, GNB2, TIMM13, NDUFB4, FUS, UBL5, ERH, SPCS2, SELENOK, GLRX3, SNRPC, RALA, SELENOH, SRSF3, SRS…
Proliferative_neuron	2.9403e-39	2.09251e-37	-5.31743	YWHAQ, PTMS, MARCKSL1, UBB, IGFBP2, RBM39, CIRBP, TMA7, EIF4G2, SELENOW, SON, YWHAE, SUB1, HNRNPK, PEBP1, SF3B6, RBM8A, PSMB2, CNPY2, PDCD5, SEC61G, PSMA5, PSMA3, DDX39B, HNRNPDL, LSM7, ANAPC11, POLR2I, DNAJA1, SRSF5, COX7A2, ELOC, COX6A1, TIMM13, RHEB, NDUFB4, FUS, UBL5, ERH, SELENOK, GLRX3, SNRPC, SELENOH, SRSF3, THOC7, SRSF7, H2AFV, NDUFA12, NDUFB3, SNRPB, NDUFA11, RBX1, H2AFZ, NDUFA5, PHPT1, …
Proliferating_Myocyte	3.98537e-46	8.50877e-44	-5.46153	YWHAQ, MARCKSL1, TAF1D, TMA7, SELENOW, SON, CNBP, YWHAE, SUB1, SEC11A, HNRNPK, PEBP1, MORF4L2, HNRNPM, PSMC6, RBM8A, NOP58, CNPY2, PDCD5, CFDP1, PSMA5, PSMA3, DDX39B, HNRNPDL, CCT6A, LSM7, ANAPC11, SEC61B, CCT3, POLR2I, COX7A2, HNRNPA1, ANP32B, ATXN10, RHEB, PDIA6, RALY, FUS, ERH, GLRX3, SNRPC, SELENOH, PSMB7, SRSF3, PSMA6, THOC7, SRSF7, SRSF2, H2AFV, NDUFA12, G3BP1, SNRPB, NDUFA11, RBX1, CCT7, M…
Pancreatic_acinar_cell	1.06788e-48	4.55983e-46	-5.5245	YWHAQ, MARCKSL1, TMA7, CNBP, YWHAE, SUB1, SEC11A, METAP2, EIF2S1, PEBP1, HNRNPM, PSMC6, SF3B6, RBM8A, PSMB2, PFDN2, NOP58, CNPY2, PDCD5, PSMD12, CFDP1, PSMA5, NOL7, DDX39B, CCT6A, LSM7, ANAPC11, SEC61B, CCT3, COX7A2, TXNL4A, COX6A1, ANP32B, ATXN10, RHEB, PDIA6, NDUFB4, FUS, ERH, GLRX3, SELENOH, PSMB7, SRSF3, PSMA6, THOC7, RSL1D1, SRSF7, SRSF2, NDUFA12, ANAPC5, TUBB4B, SNRPB, UQCRFS1, RBX1, CCT7, …

## Sheet: FOSL1+ AP-1
GSEA - Curated geneset					ORA - Curated geneset
pathway	pval	padj	NES	leadingEdge_genes	Description	pvalue	p.adjust	qvalue	geneID
combined_predtype_geno.Epi_Luminal_2Psca_T05_Regen_Day1	3.09627e-17	4.43799e-15	4.5033	PSCA, S100A14, KRT7, LGALS3, CRIP1, S100A6, ARPC1B, ANXA2, S100A10, CYBA, PTGR1, TAGLN2, RAB25, IFITM3, AHNAK, LMNA, S100A11, TKT, KRT19, NME1, PRDX1, PRDX5, LCN2, WFDC2, ID1, MSLN, EZR, PKM, CLDN7, RAN, ANXA1, LY6E, TSPAN8, NDUFA4, MAPK13, ALDOA, ANXA3, PLAUR	HALLMARK_TNFA_SIGNALING_VIA_NFKB	3.70768e-05	0.00226168	0.00183433	BCL3/FOSL2/FOSL1/CEBPB
Mesenchymal_stem_cell	1.99085e-19	4.28033e-17	4.03697	S100A4, LGALS3, S100A6, ARPC1B, ANXA2, S100A10, APRT, TAGLN2, PGD, IFITM3, CSTB, TM4SF1, CTSL, TXNRD1, CKS1B, LMNA, S100A11, KRTCAP2, TIMP1, EEF1D, EIF6, CCT3, EIF2S2, IFITM2, NME1, MYL12A, AVPI1, CCND1, PRDX1, PSMD4, TNFRSF12A, GARS, ID1, ST13, PSMD7, SOD1, PSMA7, ATOX1, EIF5A, HSPA9, PKM, ADRM1, TPM4, HACD1, FTH1, POMP, RAN, UQCC2, COX4I1, PSMA6, UQCRQ, CAPG, LSM6, ELOB, NDUFS8, ANXA1, FKBP11, …	GO_0050673|epithelial cell proliferation	0.000409012	0.0124749	0.0101177	HNF1B/CEBPB
Mouse_3T3_cell	6.41725e-24	2.75942e-21	3.9551	GSTP1, S100A4, NQO1, LGALS3, BLVRB, S100A6, ANXA2, S100A10, APRT, PTGR1, TAGLN2, PGD, TALDO1, CSTB, TM4SF1, CBR3, CTSL, GHITM, TXNRD1, CKS1B, LMNA, S100A11, TPM3, MYOF, EEF1D, ABCE1, EIF6, CCT3, SCOC, CAV2, PTGES, NME1, MYL12A, AVPI1, MAOA, CCND1, FDPS, HMGA1, CAV1, PRDX1, PIR, PSMD4, TNFRSF12A, GARS, ID1, PSMA3, ST13, PSMD7, TSTA3, PSMA7, EIF5A, HSPA9, PPP1CA, MSLN, PKM, ADRM1, TPM4, COMT, FTH1,…	PID_AP1_PATHWAY	0.00224235	0.0455945	0.0369792	FOSL2/FOSL1
Erythroid_progenitor	4.12444e-15	4.43377e-13	3.55347	GSTP1, BLVRB, CREG1, TALDO1, TMEM208, GCLM, CKS1B, TSPAN13, STOM, TUBA4A, TKT, EEF1D, HMGB3, CCT3, NME1, VAMP5, ETFB, VAMP8, PSMD4, PSMA3, PSMD7, ANP32E, PSMA7, PFDN2, EIF5A, HSPA9, HACD1, POMP, HDGF, DAP3, NDUFV1, RAN, UQCC2, IMP4, UQCRQ, LSM6, NDUFS8, NDUFAB1, NDUFB9, HSPD1, NDUFA4, HMBS, RNASEH2B, SELENBP1, NPM3, DHRS4, ISG20, ASF1A, FECH, NIP7, PNP, BOLA1, UBL4A, HEBP1, MAT2B, UROD, WDR89, MO…	combined_predtype_geno.Epi_Basal_1_T03_Cast_Day14	0.00372363	0.0514889	0.0417598	FOSL1/CEBPB
Cao2019Embryo_epi_PericardiumTrajectory_1_of_1	3.16583e-09	8.00768e-08	3.48362	AHR, RHOV, SFN, TRIM29, HSBP1L1, ANXA1, GNAL, ABLIM1, NECTIN4, CARD14, NOTCH3, LYPD3, ATP2C2, PROM2, PLK2, EMP1, METRNL, BDKRB2, FECH, DSC2, MARVELD2, PRKCH, ESRP2, MALL, PCDH1, ANKRD22, HSPB8, SLC6A14	E8p75_GutTube_DE_Colon	0.00478086	0.0514889	0.0417598	GTF3A/HOXB7
Monocyte	1.62732e-11	8.74687e-10	3.48037	S100A4, SLPI, LGALS3, CRIP1, SRGN, MGST1, S100A6, ARPC1B, ANXA2, S100A10, CYBA, CREG1, TAGLN2, PGD, TALDO1, IFITM3, S100A11, TPM3, TKT, ALDH2, IFITM2, FXYD5, REEP5, VAMP8, PRDX5, PSMB10, PSMB8, MSRB1, PYCARD, PSMA7, ATOX1, PPP1CA, TPM4, CDK2AP2, FTH1, CCND3, CST3, CTSC, CAPG, ANXA1, LY6E, YWHAB, CTSA, APOE, SERF2, CNN2, CFL1, TNFRSF1A, GM2A, UNC93B1, ABRACL, MSN, CTSH, CTSB, IFI30, NADK, CTSS, CS…	ABBUD_LIF_SIGNALING_1_UP	0.00506448	0.0514889	0.0417598	BCL3/CEBPB
Trophoblast_progenitor_cell	7.35707e-13	6.32708e-11	3.39489	KRT7, LGALS3, S100A6, ARPC1B, ANXA2, LDHB, APRT, TAGLN2, S100A13, CSTB, GHITM, CCT3, EIF2S2, KRT19, MYL12A, PTTG1IP, VAMP8, PSMD4, MPZL1, PSMA3, ST13, PSMD7, PSMA7, ATOX1, HSPA9, CIB1, EZR, TPM4, CDK2AP2, ZC3H15, DSTN, BCAP31, COX4I1, PSMA6, IMP4, CAPG, LSM6, ELOB, NDUFS8, ANXA4, YWHAB, HSPD1, CTSA, CFL1, GALE, GALK1, BST2, GM2A, ABRACL, FSTL3, GOT2, SMAGP, TPM2, UBL4A, TMEM33, HEBP1, THOC3, ADA,…	HALLMARK_UNFOLDED_PROTEIN_RESPONSE	0.00606481	0.0528505	0.0428641	ATF4/CEBPB
Embryonic_stem_cell	5.1788e-12	3.71147e-10	3.33736	LDHB, APRT, IFITM3, CKS1B, EEF1D, EIF6, CCT3, EIF2S2, IFITM2, NME1, AVPI1, PRDX1, GARS, ST13, PSMD7, SOD1, PSMA7, ATOX1, EIF5A, HSPA9, PKM, UPP1, RAN, COX4I1, DNTTIP2, PSMA6, UQCRQ, ELOB, HSPD1, NDUFA4, NEDD8, GAPDH, HINT1, NPM3, ALDOA, EMC8, CIAPIN1, SPP1, NIP7, DHX16, MAK16, PHF5A, FCF1, ASH2L, PRPS1, EIF3C, HARS, POLR2J, POLR2C, POLR2F, TPD52L2, PSMD1, UCHL3, VDAC1, HIGD1A, BOLA2, LAP3, CISD1,…
Trophoblast_stem_cell	1.23473e-10	4.82667e-09	3.21107	S100A6, S100A10, APRT, TAGLN2, SLC16A3, TXNRD1, CKS1B, KRTCAP2, TIMP1, EEF1D, EIF6, CCT3, EIF2S2, SFN, NME1, MYL12A, PRDX1, PSMA3, ST13, SOD1, ATOX1, EIF5A, HSPA9, EZR, PKM, CLDN7, POMP, RAN, UQCC2, HSBP1, COX4I1, PSMA6, UQCRQ, LSM6, ELOB, BZW1, PSMB5, NDUFAB1, HSPD1, COX6C, NEDD8, GAPDH, GALK1, TUBB6, MORC4, APOC1, ALDOA, ANXA3, TPM2, GABARAPL1, PHLDA3, PHF5A, SIN3B, LASP1, RAE1, POLR2J, VAPA, P…
combined_predtype_geno.Epi_Luminal_2Psca_T06_Regen_Day2	8.15643e-08	1.5249e-06	3.20322	PSCA, S100A14, KRT7, LGALS3, S100A6, ANXA2, PTGR1, RAB25, MGST3, S100A11, TKT, KRT19, NME1, PRDX1, PRDX5, WFDC2, PKM, CLDN7, RAN, ANXA1, CLDN10, NDUFAB1, TSPAN8, NDUFA4, GAPDH, MAPK13
Proximal_tubule_brush_border_cell	3.28353e-11	1.5688e-09	3.20285	GSTP1, CYBA, CBR1, LDHB, GCLM, CTSL, GHITM, MGST3, GPX3, TUBA4A, NDUFS2, ALDH2, LAMTOR2, HGD, PRDX1, ETFB, VAMP8, PRDX5, WFDC2, MSRB1, SDHC, ST13, SUCLG2, SOD1, ATOX1, GRINA, HSPA9, CIB1, EZR, IDH1, COMT, FTH1, HDGF, NDUFV1, DLD, COX4I1, UQCRQ, TIMM8B, NDUFS8, CLDN10, NDUFAB1, HSPD1, ASS1, COX6C, NDUFA4, ME1, FOLR1, GAPDH, HINT1, PDZK1IP1, CDA, SLC22A18, SELENBP1, SPINK1, FAH, DHRS4, RIDA, GOT2, …
combined_predtype_geno.Epi_Luminal_2Psca_T10_Regen_Day28	8.93767e-08	1.58991e-06	3.13097	PSCA, S100A14, KRT7, LGALS3, S100A6, ANXA2, S100A10, CYBA, PTGR1, RAB25, AHNAK, S100A11, GPRC5A, KRT19, PRDX5, WFDC2, MSLN, CLDN7, CST3, CAPG, ANXA1, CLDN10, TSPAN8, PDZK1IP1, MAPK13, ANXA3, PLAUR
MEF_Cultured	4.73053e-11	2.03413e-09	3.12983	GSTP1, S100A4, S100A6, ARPC1B, ANXA2, S100A10, APRT, TAGLN2, TMEM208, CSTB, TM4SF1, SLC16A3, CTSL, GHITM, TXNRD1, CKS1B, LMNA, S100A11, KRTCAP2, TIMP1, EEF1D, CCT3, TMCO1, EIF2S2, NME1, MYL12A, ITGB1, HMGA1, CAV1, PRDX1, TNFRSF12A, RER1, GARS, PSMA3, PSMD7, TSTA3, TFPI, EIF5A, HSPA9, PPP1CA, PKM, TPM4, POMP, RAN, UQCC2, PLS3, HSBP1, PSMA6, UQCRQ, CAPG, ELOB, BZW1, PLP2, ANXA1, FKBP11, SDC4, HSPD1…
Stomach_epithelial_cell	4.77523e-10	1.5795e-08	3.12851	GSTP1, PSCA, AGR2, NQO1, MUC1, GPX2, BACE2, S100A6, CBR1, TFF1, PTGR1, TAGLN2, HTATIP2, PGD, RAB25, TALDO1, CBR3, ALDH3A1, COMTD1, PON2, MGST3, MUC5AC, S100A11, TSPAN13, KRTCAP3, TKT, EIF6, KRT19, SFN, AVPI1, SYT8, PTTG1IP, FDPS, PRDX1, ETFB, VAMP8, SDHC, PYCARD, ID1, TSTA3, CIB1, EZR, IDH1, GSR, DSTN, SDCBP2, TMEM45B, IL18, BAG1, YWHAZ, BCAS1, NDUFS8, ANXA4, PLP2, SLC26A2, TSPAN8, RAB27B, PGC, M…
PID_INTEGRIN1_PATHWAY	1.57977e-07	2.5645e-06	3.10444	FGG, FGA, FGB, IGSF8, ITGB1, LAMB3, COL18A1, ITGA2, LAMA5, COL4A4, ITGA3, PLAUR, SPP1, COL4A3, TGFBI, LAMB2, LAMA3, COL6A1, ITGA1, CD14, COL4A1, ITGA5, LAMC2, ITGAV
combined_predtype_geno.Epi_Luminal_2Psca_T08_Regen_Day7	1.61027e-07	2.5645e-06	3.09149	PSCA, S100A14, KRT7, LGALS3, CRIP1, S100A6, ANXA2, S100A10, CYBA, PTGR1, AHNAK, S100A11, KRT19, PTGES, PRDX5, WFDC2, ID1, MSLN, CLDN7, ANXA1, CLDN10, LY6E, TSPAN8, NDUFA4, MAPK13, CTSH, ANXA3
E4p5_TE	1.97617e-07	3.03484e-06	3.08961	KRT7, LGALS3, CRIP1, S100A6, ARPC1B, ANXA2, TAGLN2, AHNAK, S100A11, GPRC5A, AQP3, SFN, MYL12A, TPM4, CLDN7, CDK2AP2, DSTN, HDGF, CAPG, TSPAN8, SDC4, ASS1, CNN2, GM2A, ABRACL, IRX3, WNT7B, TFAP2C, TPM2
Premeiotic_germ_cell	1.60487e-11	8.74687e-10	3.07882	LDHB, CKS1B, EEF1D, UCHL1, HMGB3, CCT3, EIF2S2, NME1, FDPS, PRDX1, PSMD4, SDHC, GARS, PSMA3, ANP32E, SOD1, PFDN2, EIF5A, HSPA9, PKM, PUF60, ZC3H15, NDUFV1, RAN, BCAP31, UQCC2, DNTTIP2, PSMA6, TIMM8B, LSM6, ELOB, SUMO3, PSMB5, NDUFAB1, NDUFB9, HSPD1, COX6C, HINT1, GNPNAT1, LTV1, NPM3, HAUS4, SYS1, EMC8, CIAPIN1, PRMT5, COPS7A, BOLA1, STK31, MAT2B, THOC3, ZCCHC10, UTP4, TDP2, SNX12, NOP16, GTF2E2, …
Gastric_mucosa_cell	1.29109e-09	3.70114e-08	3.06069	GSTP1, PSCA, AGR2, NQO1, MUC1, GPX2, BACE2, CBR1, LDHB, PTGR1, RAB25, TMEM208, CSTB, SLC50A1, COMTD1, PON2, MGST3, ASPH, TSPAN13, NDUFS2, AVPI1, PTTG1IP, FDPS, PRDX1, ETFB, PRDX5, TUFM, SDHC, ID1, TSTA3, SUCLG2, NME2, CIB1, EZR, BPIFB1, DSTN, NDUFV1, UFC1, IL18, BAG1, COX4I1, UQCRQ, NDUFS8, ANXA4, PLP2, NDUFAB1, TSPAN8, NDUFB9, COX6C, NDUFA4, PGC, PCBD2, SERF2, GALE, HPGD, CXCL17, MAPK13, CLIC6, …
HALLMARK_ESTROGEN_RESPONSE_LATE	4.44077e-08	9.09301e-07	3.06067	S100A9, AGR2, SERPINA1, BLVRB, TFF1, OPN3, TSPAN13, MYOF, SERPINA3, IMPA2, KRT19, BATF, SFN, PTGES, TRIM29, CCND1, CAV1, ETFB, TSTA3, GAL, ALDH3B1, BAG1, SLC26A2, AREG, TPD52L1, ASS1, COX6C, IGFBP4, GALE, SNX10, GLA, SLC7A5, SULT2B1, ATP2B4, CCNA1, MAPK13, CYP4F11, ISG20, TJP3, SLC27A2, MOCS2, ACOX2, CA12, AMFR, RAB31, CA2, TFAP2C, ITPK1, FRK
Primordial_germ_cell	2.26604e-10	8.11999e-09	3.05105	DNAJC15, NDUFS2, EBPL, HMGB3, CCT3, EIF2S2, LAMTOR2, PTTG1IP, SDHC, ID1, SOD1, ATOX1, PFDN2, PUF60, ZC3H15, NDUFV1, BCAP31, UQCC2, COX4I1, PSMA6, TIMM8B, LSM6, ELOB, PSMB5, NDUFAB1, NDUFB9, HSPD1, COX6C, NEDD8, HINT1, SERF2, HSF2BP, RNASEH2B, LTV1, NPM3, TAF6, VAMP3, HCCS, STK31, THOC3, TDP2, GTF2E2, CETN3, AAAS, OSGEP, FCF1, MED7, SIN3B, EIF1AD, TIMM10B, EIF3C, RAE1, ANAPC13, MED21, POLR2J, PSMG…
Neutrophil	2.06531e-08	4.67412e-07	3.03606	S100A9, S100A8, SLPI, SRGN, GLRX, ARPC1B, CYBA, APRT, PGD, TALDO1, CKS1B, S100A11, TUBA4A, TKT, ALDH2, LAMTOR2, HMGA1, ETFB, VAMP8, PRDX5, MSRB1, ANP32E, PSMA7, EIF5A, PPP1CA, PKM, GSR, CDK2AP2, DSTN, LSM6, ANXA1, GAPDH, IGFBP4, CNN2, CFL1, LTA4H, ADSSL1, ANXA3, RAMP1, CSF2RA, RAC2, STK16, RGS19, ARHGDIB, GNG12, CCDC115, PTPN18, ETHE1, RPIA, AP3S1, MED21, OSTF1, BOLA2, TYROBP, TSPO, MDH2, PRPF19,…
Principal_cells_of_cortical_collecting_duct	8.17496e-10	2.51088e-08	3.01959	S100A16, KRT7, MUC1, CRIP1, BACE2, ARPC1B, ANXA2, S100A10, CYBA, TAGLN2, RAB25, IFITM3, CSTB, GCLM, TXNRD1, MAL2, S100A11, TPM3, KRTCAP3, EEF1D, EIF6, IFITM2, KRT19, SFN, MYL12A, CCND1, ITGB1, FDPS, PRDX1, ASAH1, TNFRSF12A, LCN2, WFDC2, MPZL1, PYCARD, PSMA3, NME2, FUCA2, PFDN2, CIB1, EZR, GSR, CLDN7, SLC39A4, DSTN, HDGF, TMEM45B, LAD1, C3, RAN, BCAP31, IER3, YWHAZ, PLS3, CTTN, CAPG, BZW1, ANXA4, …
combined_predtype_geno.Epi_Luminal_2Psca_T04_Cast_Day28	1.31661e-06	1.76919e-05	2.95883	KRT7, LGALS3, CRIP1, S100A6, ARPC1B, ANXA2, S100A10, CYBA, TAGLN2, IFITM3, AHNAK, LMNA, S100A11, KRT19, PSMB8, WFDC2, ID1, MSLN, CLDN7, ANXA1, LY6E, TSPAN8, NDUFA4, LY6D, CTSH, EMP1, ANXA3
combined_predtype_geno.Epi_Luminal_2Psca_T03_Cast_Day14	1.14753e-06	1.59173e-05	2.94938	S100A16, PSCA, S100A14, KRT7, LGALS3, S100A6, ANXA2, CYBA, TAGLN2, AHNAK, LMNA, S100A11, FAM107B, TUBA4A, GPRC5A, KRT19, LMO7, TNFRSF12A, WFDC2, EZR, CLDN7, ANXA1, TSPAN8, EDN1, CTSH, PLK2, EMP1, ANXA3, PLAUR
HALLMARK_OXIDATIVE_PHOSPHORYLATION	9.24368e-08	1.58991e-06	2.92874	LDHB, MGST3, FDX1, NDUFS2, ETFB, SDHC, HSPA9, IDH1, NQO2, NDUFV1, DLD, COX4I1, UQCRQ, TIMM8B, NDUFS8, NDUFAB1, COX6C, NDUFA4, TCIRG1, DLAT, GOT2, COX15, HCCS, ALDH6A1, OAT, PDP1, RETSAT, MTRF1, HTRA2, CS, POLR2F, AIFM1, PMPCA, IDH3B, CPT1A, VDAC1, TIMM10, MDH2, FH, CASP7, LDHA, ECH1, MFN2, ACADM, ACAT1, SDHD, BDH2, OXA1L, RHOT1, ETFA, TIMM50, PDHA1, ATP6V1C1, COX7C, SLC25A11, IDH3G, ACADVL, ACAA1…
Intestinal_epithelial_cell	2.75341e-09	7.39979e-08	2.92743	GSTP1, GPX2, CRIP1, MGST1, GLRX, S100A10, CBR1, PGD, RAB25, TALDO1, TMEM208, MGST3, TKT, NDUFS2, EIF6, ST3GAL4, KRT19, SFN, CPS1, MAOA, PRDX1, PSMB10, PSMB8, TUFM, SDHC, PYCARD, ID1, GSTM3, TSTA3, AUP1, CIB1, EZR, CLDN7, CDK2AP2, SLC39A4, DSTN, NDUFV1, TMEM45B, LAD1, IL18, COX4I1, UQCRQ, NDUFS8, ANXA4, NDUFAB1, TSPAN8, PFKP, NDUFB9, COX6C, NDUFA4, GALE, MISP, CDA, SULT2B1, MAPK13, LTA4H, DHRS4, M…
combined_predtype_geno.Epi_Luminal_2Psca_T00_intact	1.89638e-06	2.47104e-05	2.90123	PSCA, KRT7, LGALS3, S100A6, ANXA2, CYBA, PTGR1, AHNAK, CTSD, S100A11, KRT19, CCND1, PRDX5, WFDC2, ID1, CLDN7, CST3, ANXA1, CLDN10, LY6E, TSPAN8, NDUFA4, SMCO4, PDZK1IP1, MAPK13
Pancreatic_acinar_cell	1.15242e-08	2.75301e-07	2.88798	MGST1, IFITM3, CKS1B, KRTCAP2, EEF1D, CCT3, NME1, LAMTOR2, REEP5, WFDC2, PSMA7, PFDN2, EIF5A, CLDN7, HACD1, PUF60, UQCC2, PSMA6, TIMM8B, LSM6, ELOB, SUMO3, PSMB5, CLDN10, NDUFAB1, NDUFB9, HSPD1, NEDD8, GAPDH, HINT1, DHRS4, SPP1, CLU, CETN3, GCAT, FKBP2, ANAPC13, POLR2J, SNRNP27, PSMC2, POLR2F, UCHL3, PRPF19, PMF1, LDHA, ALDH1B1, CD63, TRMT112, RBP4, NCL, DAP, RNASE4, AURKAIP1, COX7C, PFDN1, ROMO1…
Myeloid_progenitor_cell	7.26173e-08	1.41934e-06	2.88093	SRGN, ARPC1B, CREG1, TAGLN2, CKS1B, TPM3, TUBA4A, TKT, KRTCAP2, EIF6, ALDH2, IFITM2, FXYD5, NME1, ETFB, VAMP8, PSMB10, PSMB8, PYCARD, PSMD7, ANP32E, PSMA7, EIF5A, PPP1CA, POMP, HDGF, RAN, BCAP31, BAG1, LSM6, NDUFS8, HSPD1, NDUFA4, IGFBP4, CFL1, ABRACL, NPM3, LTA4H, RAMP1, RAC2, RRP1, ZYX, RGS19, ARHGDIB, LGALS9, GNG12, FCF1, PTPN18, PSMD1, UCHL3, GLIPR1, TSN, BOLA2, TSPO, MDH2, PRPF19, NSUN2, LDH…
Eosinophil	9.01768e-07	1.29253e-05	2.82032	SLPI, LGALS3, MGST1, ARPC1B, ANXA2, S100A10, CYBA, CREG1, APRT, TAGLN2, S100A13, TALDO1, AHNAK, CTSD, CSTB, PON2, LMNA, S100A11, TKT, KRT19, FXYD5, LAMTOR2, MYL12A, PRDX1, ETFB, REEP5, VAMP8, MSRB1, GAL, EZR, CDK2AP2, FTH1, IL18, CTSC, CAPG, ANXA1, CTSA, SERF2, SNX10, ABRACL, MSN, CTSH, KLHDC4, CTSB, IFI30, PLAUR, SPP1, RAMP1, CTSS, CSF2RA, TGFBI, HEXA, NAAA
Epithelial_cell	2.29474e-07	3.40255e-06	2.81209	S100A16, FGG, KRT7, LGALS3, CRIP1, MGST1, S100A6, ANXA2, CBR1, TAGLN2, RAB25, S100A13, CTSD, CSTB, TM4SF1, GPX3, LMNA, S100A11, TSPAN13, FGB, TUBA4A, KRT19, SFN, AVPI1, CCND1, VAMP8, PRDX5, TNFRSF12A, LCN2, PSMB8, WFDC2, MSRB1, MAP1LC3B, ATOX1, GRINA, EZR, PKM, CLDN7, DSTN, BCAP31, IER3, COX4I1, CAPG, ANXA1, CLDN10, LY6E, ANGPTL4, AREG, SDC4
combined_predtype_geno.Epi_Luminal_2Psca_T07_Regen_Day3	3.00544e-06	3.69239e-05	2.80429	PSCA, S100A14, KRT7, LGALS3, ANXA2, CYBA, PTGR1, RAB25, S100A11, TKT, KRT19, PTGES, PRDX5, WFDC2, MSLN, IDH1, PKM, CLDN7, ANXA1, LY6E, PPP1R14B, TSPAN8, NDUFA4, MAPK13
combined_predtype_geno.Epi_Luminal_2Psca_T02_Cast_Day7	3.65194e-06	4.18148e-05	2.78703	PSCA, KRT7, LGALS3, S100A6, ANXA2, CYBA, PTGR1, RAB25, AHNAK, HOPX, S100A11, KRT19, PRDX5, WFDC2, ID1, CLDN7, ANXA1, CLDN10, LY6E, TSPAN8, PDZK1IP1, MAPK13, CTSH, ANXA3
HALLMARK_REACTIVE_OXIGEN_SPECIES_PATHWAY	1.37569e-05	0.000134442	2.76002	NQO1, MGST1, G6PD, GLRX, GCLM, SRXN1, TXNRD1, GPX3, NDUFS2, PRDX1, SOD1, ATOX1, GSR, GCLC, TXN, FTL, PFKP
E8p75_YsE	4.92478e-06	5.29414e-05	2.75911	CYBA, APRT, CSTB, GPX3, FGB, AQP3, CIB1, CTSC, UQCRQ, ASS1, FOLR1, APOE, AMN, SPINK1, CTSH, MORC4, APOC1, CTSB, IFI30, TMEM120A, TMEM150A, FEM1B, APOM, NPL, REEP6, GCAT, CTSZ, GCSH, PHLDA2, LGMN, RBP4, CNDP2, ATP6V1E1, TXNDC17, GPX4, COX5A, CHCHD10, DDT, SNX3, PCBD1, TOMM5, DBI, TOMM20, UQCR11, ATP6V0B, UQCR10
Urothelium	3.36143e-08	7.22707e-07	2.7492	GSTP1, S100A16, PSCA, S100A14, KRT7, NQO1, AKR1B10, LGALS3, BACE2, MGST1, S100A6, ABCC3, LDHB, PTGR1, HTATIP2, PGD, RAB25, TALDO1, AHNAK, CTSD, CSTB, CAST, ALDH3A1, PON2, MGST3, DEFB1, RHOV, S100A11, ASPH, TSPAN13, MYOF, EPHX1, EBPL, UCHL1, AQP3, KRT19, CAV2, SFN, AVPI1, TRIM29, SYT8, PTTG1IP, VAMP5, ASAH1, VAMP8, PRDX5, WFDC2, RER1, CHMP1B, PYCARD, ID1, SUCLG2, SOD1, LAMB3, FUCA2, ATOX1, OSGIN1,…
HALLMARK_COMPLEMENT	3.69526e-06	4.18148e-05	2.72938	S100A9, SERPINA1, LGALS3, S100A12, S100A13, CTSD, CASP4, CP, TIMP1, FDX1, CD55, ATOX1, C3, CTSC, CFB, ERAP2, ME1, GNB4, CDA, DGKG, C1S, CTSH, LTA4H, KYNU, APOC1, CTSB, PLA2G4A, PLAUR, GMFB, ADAM9, CASP1, C2, CTSS, CA2, CLU, MMP15, RHOG, DUSP5, TIMP2, C1R, C1QA, RCE1, L3MBTL4, PDP1, LIPA, IRF7, SRC, STX4, EHD1, APOBEC3F, PREP, XPNPEP1, LYN, F3
HALLMARK_XENOBIOTIC_METABOLISM	7.83917e-06	8.22157e-05	2.67769	AKR1C3, AKR1C2, NQO1, CES1, BLVRB, CBR1, ABCC3, PTGR1, PGD, ALDH3A1, EPHX1, ABCC2, ALDH2, PTGES, MAOA, PSMB10, IDH1, GSR, UPP1, COMT, GCLC, PTS, KARS, CFB, APOE, IGFBP4, TNFRSF1A, GSS, CDA, ITIH4, FAH, KYNU, ATOH8, FBP1, SHMT2, ACOX2, BCAR1, SLC6A6, CA2, EPHA2, GABARAPL1
REACTOME_APC_C_CDH1_MEDIATED_DEGRADATION_OF_CDC20_AND_OTHER_APC_C_CDH1_TARGETED_PROTEINS_IN_LATE_MITOSIS_EARLY_G1	1.59221e-05	0.000148837	2.66789	PSMB10, PSMD4, PSMB8, PSMA3, PSMD7, PSMA7, PSMA6, PSMB5, PSMD10, ANAPC1, CDC23, PSMC2, ANAPC4, PSMD1, ANAPC10, ANAPC7, CDC16, PSMB6, PSMB9, AURKA, UBE2D1, PSMB4, PSMC5, PSMB3, PSME1, CDC27, PSMB1, PSMD2, PSMA2, PSMD3, PSMF1, UBE2C, PSME2, PSMC1, PSMD9, PSMD14, PSMD12, PSMC3, PSMC4, PSMA5, PSMD11, ANAPC5, PSMB7, PSMC6, PSMA4, PSMA1, PSMD8, PSMB2, ANAPC11, PTTG1
combined_predtype_geno.Epi_Luminal_1_T04_Cast_Day28	1.4348e-05	0.000137103	2.65877	LGALS3, CRIP1, CYBA, AHR, AHNAK, GDPD3, S100A11, EEF1D, KRT19, TNFRSF12A, PSMB8, ID1, IDH1, CLDN7, ANXA4, LY6E, TSPAN8, EDN1, CTSH
HALLMARK_COAGULATION	3.48257e-05	0.000299501	2.63665	FGG, FGA, SERPINA1, S100A13, TIMP1, FURIN, C3, ANXA1, F12, CFB, CAPN2, KLK8, ITGA2, C1S, CTSH, LTA4H, APOC1, CTSB, ACOX2, ADAM9, C2, CLU, MMP15, THBD, C1R, C1QA, GNG12, KLF7, BMP1, PREP, F3
E8p75_ap_YsE	4.08224e-05	0.000331201	2.59736	KRT7, S100A10, CYBA, TAGLN2, CSTB, CTSL, MGST3, GPX3, S100A11, FGB, VAMP8, CLDN7, CST3, SDC4, FOLR1, APOE, AMN, SPINK1, CTSH, CLIC6, APOC1, CTSB, CRB3, STX7
Cardiac_muscle_cell	4.89815e-06	5.29414e-05	2.58925	LDHB, S100A13, MGST3, NDUFS2, MYL12A, ETFB, SDHC, MAP1LC3B, HSPA9, HACD1, NDUFV1, COX4I1, UQCRQ, TIMM8B, NDUFAB1, NDUFB9, COX6C, NDUFA4, SELENBP1, ALDOA, GOT2, FHL2, MCEE, OBSCN, PINK1, ANAPC13, CS, ACSL1, IDH3B, VDAC1, HIGD1A, TSPAN3, TIMM10, MDH2, CISD1, PERP, ACOT13, ECH1, HADH, ACADM, ACAT1, HCFC1R1, ACOT2, NDUFV3, ETFA, PDHA1, SOD2, COX7C, SLC25A11, IDH3G, MYL9, ACADVL, ACO2, CD81, SUCLA2, N…
combined_predtype_geno.Epi_Luminal_2Psca_T09_Regen_Day14	3.24561e-05	0.000290752	2.55162	PSCA, KRT7, S100A6, ANXA2, CYBA, PTGR1, AHNAK, S100A11, KRT19, VAMP8, PRDX5, WFDC2, ID1, CLDN7, CST3, ANXA1, CLDN10, LY6E, TSPAN8, PDZK1IP1, MAPK13, CTSH, ANXA3
Hepatocyte	3.63145e-06	4.18148e-05	2.54534	GSTP1, FGG, FGA, MGST1, CYBA, APRT, CSTB, CTSL, MGST3, GPX3, FGB, NDUFS2, EBPL, TMCO1, LAMTOR2, PTTG1IP, FDPS, PRDX1, ETFB, VAMP8, PSMA3, ATOX1, EIF5A, HSPA9, IDH1, CLDN7, CDK2AP2, C3, BCAP31, RPN2, UQCRQ, FKBP11, NDUFAB1, HSPD1, ASS1, CTSA, FOLR1, APOE, HINT1, GALK1, SELENBP1, SPINK1, CTSH, FAH, DHCR24, APOC1, CTSB, GOT2, IFI30, PGM2, FECH
REACTOME_AUTODEGRADATION_OF_THE_E3_UBIQUITIN_LIGASE_COP1	7.03256e-05	0.000524888	2.54508	PSMB10, PSMD4, PSMB8, PSMA3, PSMD7, PSMA7, PSMA6, PSMB5, PSMD10, PSMC2, PSMD1, ATM, PSMB6, PSMB9, PSMB4, PSMC5, PSMB3, PSME1, PSMB1, PSMD2, PSMA2, PSMD3, PSMF1, PSME2, PSMC1, PSMD9, PSMD14, PSMD12, PSMC3, PSMC4, PSMA5, PSMD11, PSMB7, PSMC6, PSMA4, PSMA1, PSMD8, PSMB2
Macrophage	8.35728e-06	8.55627e-05	2.54435	LGALS3, BLVRB, ARPC1B, CYBA, CREG1, TALDO1, CTSD, CSTB, PON2, ALDH2, PRDX1, REEP5, ASAH1, VAMP8, PSMB8, MSRB1, PYCARD, AUP1, BLVRA, ATOX1, COMT, CDK2AP2, FTH1, POMP, CST3, IL18, CTSC, LY6E, CTSA, APOE, CFL1, BST2, HPGD, GM2A, UNC93B1, CTSH, SLC40A1, CTSB, IFI30, ACP5, CTSS, CSF2RA, TGFBI, HEXA, SLC48A1, APBB1IP, CD74, RAC2, HEBP1, RHOG, C1QB, HEXB, TSPAN4, C1QA, RGS19, ARHGDIB, ADGRE5, CD68, LGAL…
REACTOME_APC_C_CDC20_MEDIATED_DEGRADATION_OF_MITOTIC_PROTEINS	7.07989e-05	0.000524888	2.51884	PSMB10, PSMD4, PSMB8, PSMA3, PSMD7, PSMA7, PSMA6, PSMB5, PSMD10, ANAPC1, CDC23, PSMC2, ANAPC4, PSMD1, ANAPC10, ANAPC7, CDC16, CCNB1, PSMB6, PSMB9, UBE2D1, PSMB4, PSMC5, PSMB3, PSME1, CDC27, PSMB1, PSMD2, PSMA2, PSMD3, PSMF1, UBE2C, PSME2, PSMC1, PSMD9, PSMD14, PSMD12, PSMC3, PSMC4, PSMA5, PSMD11, ANAPC5, PSMB7, PSMC6, PSMA4, PSMA1, PSMD8, PSMB2, ANAPC11, CDK1, PTTG1
combined_predtype_geno.Epi_Luminal_3Foxi1_T02_Cast_Day7	8.58421e-05	0.000625629	2.5183	CBR1, LDHB, DEFB1, REEP5, VAMP8, BAG1, UQCRQ, CLDN10, COX6C, NDUFA4, SERF2, ALDOA, HEXB, CDS1, ALDH3A2, PGRMC1, RCN1, ATP6V1A, SDHD, STARD10, WNT4, DAP, RNASE4, GDE1, ACSL4, GNG5, ATP6V1E1, CYSTM1, EPS8, PGAM1, MPC1, FKBP1A, ATP1B1, CYB5A, PLCG2, COX8A, COX5A, ATP6V1D, LIMCH1, NDUFS4, CHCHD10, TPI1, MIEN1, MDH1, NDUFA13, UQCRFS1, COX7B, CYCS, PRDX2, COX6B1, NDUFC1, TMBIM4, MPC2, APLP2, UQCR11, AT…
combined_predtype_geno.Epi_Luminal_1_T05_Regen_Day1	6.59957e-05	0.000506753	2.50628	LGALS3, CRIP1, ARPC1B, TAGLN2, DEFB1, S100A11, TKT, KRT19, NME1, PRDX1, EIF5A, EZR, CLDN7, RAN, RPN2, ANXA4, LY6E, HSPD1, MAPK13, ALDOA
combined_predtype_geno.Epi_Luminal_1_T06_Regen_Day2	5.71932e-05	0.000447147	2.49122	CRIP1, TAGLN2, DEFB1, CKS1B, KRT19, NME1, CCND1, ID1, POMP, RAN, UQCRQ, LSM6, LY6E, PPP1R14B, NDUFAB1, HSPD1, NDUFA4, GAPDH
Renal_tubular_cell	3.43357e-05	0.000299501	2.4911	LGALS3, MGST1, LDHB, CTSD, CTSL, GHITM, MGST3, DEFB1, GPX3, NDUFS2, TMCO1, ETFB, VAMP8, PRDX5, WFDC2, SDHC, HSPA9, EZR, CLDN7, NDUFV1, IER3, BAG1, COX4I1, UQCRQ, TIMM8B, NDUFS8, CLDN10, NDUFAB1, TSPAN8, SDC4, NDUFB9, COX6C, NDUFA4, PDZK1IP1, SELENBP1, RIDA, ALDOA, ADGRG1, SPP1, MCEE, GABARAPL1, CLU, ABHD14B, EGF, OAT, GNG12, FKBP2, ANAPC13, PGRMC1, IDH3B, VDAC1, HIGD1A, TSPAN3, TSPO, MDH2, CISD1,…
Intercalated_cells_of_collecting_duct	1.00403e-05	0.000100403	2.48689	KRT7, LGALS3, CBR1, LDHB, CTSD, CTSL, GHITM, DEFB1, DNAJC15, GPX3, S100A11, NDUFS2, TMCO1, AQP3, PTTG1IP, ETFB, PRDX5, WFDC2, SDHC, SUCLG2, GRINA, HSPA9, EZR, COL18A1, CLDN7, NDUFV1, IER3, COX4I1, UQCRQ, TIMM8B, LSM6, NDUFS8, ANXA4, NDUFAB1, SDC4, NDUFB9, COX6C, NDUFA4, PDZK1IP1, ALDOA, GOT2, ADGRG1, SPP1, MCEE, ALDH6A1, GABARAPL1, CLU, ABHD14B, SMIM5, HEXB, OAT, GNG12, FKBP2, ANAPC13, MTHFD1, PG…
Luminal	0.000153285	0.000998678	2.46754	PSCA, KRT6A, KRTCAP2, KRT19, LMO7, CLDN7, NECTIN4, EVPL, MMP15
Luminal_curated	0.000153285	0.000998678	2.46754	PSCA, KRT6A, KRTCAP2, KRT19, LMO7, CLDN7, NECTIN4, EVPL, MMP15
REACTOME_P53_INDEPENDENT_G1_S_DNA_DAMAGE_CHECKPOINT	0.000160889	0.00100285	2.46147	PSMB10, PSMD4, PSMB8, PSMA3, PSMD7, PSMA7, PSMA6, PSMB5, PSMD10, PSMC2, PSMD1, ATM, PSMB6, PSMB9, PSMB4, PSMC5, PSMB3, PSME1, PSMB1, PSMD2, PSMA2, PSMD3, PSMF1, PSME2, PSMC1, PSMD9, PSMD14, PSMD12, PSMC3, PSMC4, PSMA5, PSMD11, CHEK1, PSMB7, PSMC6, PSMA4, PSMA1, PSMD8, PSMB2
E6p5_emVE	0.000119776	0.000830705	2.45434	GSTP1, CRIP1, SRGN, BLVRB, GLRX, S100A10, LDHB, TALDO1, HMGB3, ALDH2, VAMP8, PLS3, CTSC, TSPAN7, FOLR1, BST2, ABRACL, SLC40A1, TAX1BP3, FERMT1, CRB3
Luminal_Org_2	0.000130681	0.000891951	2.4527	ADAM15, ANXA2, AHNAK, CBR3, ALDH3A1, AQP3, ABCA12, ANXA1, AREG, ABLIM1, CARD14, BCL3, ANKRD9, ATP2C2, ALDH3B2, CLIP4, ADGRF4, BTC, ARHGAP27, BNIPL, ADA, BYSL, BSPRY, ANKRD22, ACSS2, ANKRD35, CCDC51
SCLC-P	0.000139308	0.000935975	2.44618	EIF6, MUC16, IMP4, MUC20, ANXA1, GALNT14, EFNA1, ABRACL, MOCOS, AMN, EFNA4, MYC, KYNU, ASCL2, ALDH3B2, PUS1, IL1RL2, LRAT, ADA, TESMIN, POU2F3, CCDC115, PTPN18
PID_INTEGRIN_CS_PATHWAY	0.000160811	0.00100285	2.41408	ITGB1, ITGA2, ITGB4, ITGA3, ITGB5, ITGB6, ITGA1, ITGA5, ITGAV, ITGAE
Spongiotrophoblast	3.71487e-05	0.000309754	2.4069	LGALS3, SRGN, ANXA2, CREG1, APRT, TAGLN2, CSTB, CTSL, KRTCAP2, KRT19, MYL12A, REEP5, VAMP8, TFPI, PLTP, ATOX1, TPM4, CDK2AP2, FTH1, RPN2, UQCRQ, CAPG, FKBP11, EFNA1, CTSA, GNB4, BST2, GLMP, GM2A, ISG20, CTSB, P4HA2, EDEM2, ADA, STT3A, CD68, LGALS9, GNG12, GNS, TST, FKBP2, SCPEP1, SIN3B, LASP1, SERPINH1, MBNL2, VAPA, UCHL3, OSTF1, TYROBP, PRR13, UBA5, LGMN, RHOC, FARSA, FCER1G, BET1, UFM1, DAP, SL…
PID_INTEGRIN2_PATHWAY	9.43061e-05	0.000675861	2.3902	FGG, FGA, FGB, C3, PLAUR, TGFBI
Basal	0.000614639	0.00308917	2.35936	KRT7, AQP3, ITGB1, DMKN, LAMB3, COL18A1, TMEM45B, ITGB4, LY6D, LYPD3, ITGA3
Basal_curated	0.000614639	0.00308917	2.35936	KRT7, AQP3, ITGB1, DMKN, LAMB3, COL18A1, TMEM45B, ITGB4, LY6D, LYPD3, ITGA3
E8p75_Blood	0.000288801	0.00177407	2.35851	BLVRB, CREG1, MGST3, ABCE1, HSPA9, FTH1, HSPD1, HMBS, FECH, PITRM1, ACP5, SLC43A3, PNPO, HEBP1, UROD, CPOX, ABCB10, PYCR2, ALAD, SMIM1, WDR12, SLC39A8, PPID, MYBBP1A, UBE2L6, IFRD2, NCL, FAM210B, UROS, SLC25A37, TFRC, NOLC1, ETF1, IMMT, HSPA4, PRDX3, USP14, RSL1D1, NAA50, SLC25A5, GLRX5, YBX3, EIF3A, EIF2S1, EIF2AK1, PICALM, PRDX2, TMEM14C, MBNL1, MKI67, EIF4G2, GSPT1, HNRNPU, ANP32B
E7p5_exVE	0.000344649	0.00203013	2.34602	CYBA, APRT, CTSL, GPX3, AQP3, EZR, FTH1, UQCRQ, SDC4, FOLR1, AMN, CTSH, CLIC6, APOC1, CTSB, STX7, TMEM150A, NEU1, KLHL2, OAT, APOM, GNG12, NPL, MFSD1, REEP6, GCAT
HALLMARK_ESTROGEN_RESPONSE_EARLY	0.000160922	0.00100285	2.34089	MUC1, BLVRB, TFF1, OPN3, B4GALT1, MYOF, SLC7A2, AQP3, KRT19, SFN, PTGES, CCND1, ALDH3B1, CLDN7, LAD1, KCNK15, BAG1, RHOD, SLC26A2, TSKU, AREG, TPD52L1, IGFBP4, ABLIM1, GLA, SLC7A5, SULT2B1, SNX24, NADSYN1, MYC, TJP3, STC2, SLC27A2, CA12, INHBB, AMFR, RAB31, TFAP2C, ITPK1, FRK, FHL2, ENDOD1, MREG
REACTOME_P53_DEPENDENT_G1_DNA_DAMAGE_RESPONSE	0.000506435	0.00275655	2.33237	PSMB10, PSMD4, PSMB8, PSMA3, PSMD7, PSMA7, PSMA6, PSMB5, PSMD10, PSMC2, PSMD1, CDKN1B, ATM, PSMB6, PSMB9, PSMB4, PSMC5, PSMB3, PSME1, PSMB1, PSMD2, PSMA2, PSMD3, PSMF1, PSME2, PSMC1, PSMD9, PSMD14, PSMD12, PSMC3, PSMC4, PSMA5, PSMD11, PSMB7, PSMC6, PSMA4, PSMA1, PSMD8, PSMB2
Adipocyte	4.26008e-05	0.000339228	2.32362	MGST1, CBR1, LDHB, S100A13, TALDO1, GHITM, DNAJC15, GPX3, NDUFS2, ALDH2, CAV1, ETFB, REEP5, SDHC, MAP1LC3B, ID1, SOD1, GRINA, HSPA9, IDH1, FTH1, NDUFV1, DLD, BCAP31, BAG1, COX4I1, PSMA6, UQCRQ, NDUFAB1, ANGPTL4, NDUFB9, AIFM2, COX6C, NDUFA4, APOE, HINT1, SELENBP1, APOC1, ALDOA, IMPDH1, PGM2, MCEE, ALDH6A1, GABARAPL1, DGAT1, SLC25A51, DGAT2, SULT1A1, TMBIM1, HINT3, TBC1D20, FBXO31, MPDU1, CHPT1, L…
REACTOME_REGULATION_OF_MITOTIC_CELL_CYCLE	0.000374979	0.00214988	2.31497	PSMB10, PSMD4, PSMB8, PSMA3, PSMD7, PSMA7, PSMA6, PSMB5, CCNA1, PSMD10, ANAPC1, CDC23, PSMC2, ANAPC4, PSMD1, ANAPC10, ANAPC7, CDC16, CCNB1, PSMB6, PSMB9, AURKA, UBE2D1, PSMB4, PSMC5, PSMB3, PSME1, CDC27, PSMB1, PSMD2, PSMA2, PSMD3, PSMF1, UBE2C, PSME2, PSMC1, PSMD9, PSMD14, PSMD12, PSMC3, PSMC4, PSMA5, PSMD11, ANAPC5, PSMB7, PSMC6, PSMA4, PSMA1, PSMD8, PSMB2, ANAPC11, CDK1, PTTG1
luminal_2	0.000549176	0.00287983	2.29657	PSCA, S100A14, KRT7, LGALS3, BACE2, ANXA2, PTGR1, RAB25, HOPX, S100A11, GPRC5A, KRT19, PRDX5, WFDC2, ID1, EZR, CLDN7, ANXA1, CLDN10, LY6E, TSPAN8, SMCO4, PDZK1IP1, MAPK13, CTSH
RESPONSE_TO_WOUNDING	0.000617835	0.00308917	2.29389	S100A9, S100A8, S100A12, PRDX5, TFPI, SOD1, ANXA1, F12, KLK8, TNFRSF1A, ITGA2, CYP4F11, NMI, C2, GGCX, THBD, LTB4R, CCR3, L3MBTL4, RELA, AOAH, NOD1, NFRKB, HRH1, BLNK, DCBLD2, IL10RB, NFATC4, PARP4, F11R, HDAC7, VPS45, NFE2L1, CEBPB, GNA12, IL1RAP, CD59, PABPC4, LYZ, NFX1
combined_predtype_geno.Epi_Basal_1_T03_Cast_Day14	0.000422497	0.0023594	2.28986	ANXA2, TAGLN2, LMNA, S100A11, TPM3, FAM107B, EIF6, KRT19, SFN, MYL12A, TNFRSF12A, EIF5A, TPM4, RAN, IER3, BZW1, SDC4, CFL1, FOSL1, TUBB6, ANXA3, PLAUR
T_cell	0.000459612	0.00253376	2.28232	CRIP1, SRGN, MGST1, S100A10, CYBA, IFITM3, CSTB, DNAJC15, TPM3, EEF1D, IFITM2, KRT19, FXYD5, VAMP8, PSMB10, PSMB8, FTH1, YWHAZ, STAT1, LY6E, CNN2, BST2, ALDOA, STK17B, CTSS, TSC22D3, CD74, GBP2, RAC2, C1QB, WDR89, C1QA, ARHGDIB
combined_predtype_geno.Epi_Basal_1_T06_Regen_Day2	0.000634322	0.00313515	2.27052	S100A16, S100A6, S100A10, IFITM3, DEFB1, ALDH2, IFITM2, NME1, ID1, EIF5A, RAN, IER3, HSPD1, GAPDH, APOE
NK_or_T_cell	0.000395626	0.00223841	2.23777	GSTP1, AGR2, GPX2, SRGN, ARPC1B, S100A10, CYBA, S100A13, DNAJC15, FXYD5, MYL12A, PSMB10, PSMB8, PYCARD, AUP1, LRP10, OSGIN1, CIB1, PPP1CA, EZR, CDK2AP2, CTSC, STAT1, LY6E, SERF2, CNN2, CFL1, EPSTI1, ABRACL, NPM3, LTA4H, TAP1, STK17B, SYS1
Dendritic_cell	0.000329593	0.00199612	2.23652	SRGN, ARPC1B, CYBA, TAGLN2, TALDO1, CTSL, TSPAN13, TPM3, KRTCAP2, FXYD5, REEP5, PSMB8, MAP1LC3B, ANP32E, PLTP, CIB1, CDK2AP2, FTH1, CCND3, BCAP31, CST3, SUMO3, LY6E, SERF2, CNN2, BST2, LY6D, GM2A, UNC93B1, MSN, CTSH, KMO, CTSB, IFI30, STK17B
NK_cell	0.000588312	0.00304788	2.23079	CRIP1, SRGN, ARPC1B, ANXA2, S100A10, CYBA, CTSD, S100A11, TPM3, FXYD5, MYL12A, REEP5, PSMB10, PSMB8, PYCARD, PPP1CA, TPM4, CDK2AP2, CCND3, LY6E, CNN2, CFL1, ABRACL, MSN, STK17B, CD74, RAC2, ZYX, WDR89, ARHGDIB, SH2D2A, TMED5, PTPN18, SKAP1, OSTF1, TYROBP, TSPO, MYL12B, PRR13, SP100, LGALS1, ANXA6, PFN1, IFNGR1, KLF2, VPS37B, FCER1G, EFHD2, CD82, FAM49B, PPIA, SERINC3, DUSP1, PRKAR1A, PSME1, PABPC…
E7p5_emVE	0.000861894	0.00402842	2.20394	GLRX, S100A10, CSTB, CD55, ALDH2, VAMP8, TFPI, COL18A1, CLDN7, SLC39A4, BCAP31, CST3, CTSC, PLP2, TSPAN7, APOE, BST2, PDZK1IP1, GLMP, SPINK1, FERMT1
ZHANG_GATA6_TARGETS_DN	0.00142402	0.00637842	2.19889	MUC1, FDPS, RAB27A, RHOF, GALNT14, TSPAN8, COL4A4, CTSB, CHST11, COL4A3, DCBLD1, RERG, TEAD4, ADCY7, LAMA3, BSPRY
HALLMARK_MYC_TARGETS_V1	0.000343026	0.00203013	2.19758	ABCE1, CCT3, EIF2S2, NME1, TUFM, PSMD7, PSMA7, ILF2, HDGF, RAN, PSMA6, KARS, NDUFAB1, HDDC2, HSPD1, MYC, GOT2, NOP16, CSTF2, CAD, AP3S1, XPOT, PSMD1, VDAC1, LDHA, EPRS, RRM1, SF3B3, PPIA, MCM4, RUVBL2, PGK1, CBX3, STARD7, ETF1, NCBP2, VBP1, PCNA, PABPC4, PSMB3, PWP1, KPNA2, PRDX3, PABPC1, CCT5, SNRPD3, PSMA2, EXOSC7, PSMD3, RSL1D1, HDAC2, EEF1B2, AIMP2, SLC25A3, COX5A, IARS, PSMD14, XRCC6, C1QBP,…
HALLMARK_GLYCOLYSIS	0.000533626	0.00286824	2.17776	G6PD, GLRX, TALDO1, SLC16A3, B4GALT1, HAX1, SRD5A3, RBCK1, NOL3, SDHC, TSTA3, SOD1, IDH1, DLD, GCLC, TXN, IER3, ANGPTL4, PFKP, ME1, ABCB6, HS6ST2, GALE, GALK1, KDELR3, IL13RA1, AGRN, B3GNT3, ISG20, STC2, ALDOA, GPC1, GOT2, PLOD2, P4HA2, ADORA2B, PGM2, MET, TGFBI, GNPDA1, DSC2, RPE, IGFBP3, GMPPA, COG2, CD44, LHPP, TGFA, SLC37A4, SPAG4, ALDH7A1, NSDHL, EFNA3, ME2, ALG1, PRPS1, TPBG, CHPF2, ANKZF1,…
HALLMARK_INTERFERON_GAMMA_RESPONSE	0.000646642	0.00315973	2.17733	NAMPT, IFITM3, CASP4, IFITM2, RBCK1, VAMP5, VAMP8, PSMB10, PSMB8, PSMA3, ADAR, UPP1, STAT1, LY6E, CFB, PFKP, EPSTI1, NMI, SAMD9L, C1S, ISG20, MVP, TAP1, IFI30, WARS, GBP3, PLA2G4A, LATS2, IL15, CASP1, CD74, IL15RA, APOL6
E8p75_gfp_YsE	0.00117013	0.00529636	2.17456	KRT7, S100A10, CYBA, TAGLN2, CSTB, CTSL, S100A11, FGB, VAMP8, CLDN7, CST3, SDC4, FOLR1, APOE, SPINK1, CTSH, CLIC6, APOC1, CRB3, STX7
combined_predtype_geno.Epi_Luminal_3Foxi1_T06_Regen_Day2	0.00160702	0.00705122	2.15058	CBR1, LDHB, DEFB1, S100A11, FTH1, UQCRQ, TIMM8B, CLDN10, COX6C, NDUFA4, CLIC6, ALDOA, HEXB, CDS1, ALDH3A2, PGRMC1, HIGD1A, LDHA, ATP6V1A, DAP, COX7C, GDE1, ACSL4, ATP6V1E1, PGAM1, NDUFB6, PLCG2, COX8A, COX5A, ATP6V1D, NDUFS4, CHCHD10, UQCRFS1, CYCS, COX6B1, NDUFC1, NDUFC2, COX6A1, COX5B, TMBIM4, MPC2, UQCR11, ATP6V0B, UQCR10
REACTOME_INTEGRIN_CELL_SURFACE_INTERACTIONS	0.00192096	0.00826013	2.14548	FGG, FGA, FGB, ITGB1, SHC1, ITGA2, ITGB4, LAMA5, COL4A4, ITGA3, BCAR1, SPP1, COL4A3, APBB1IP, ITGB5, LAMB2, ITGB6, ITGA1, COL4A1, ITGA5, SRC
HALLMARK_EPITHELIAL_MESENCHYMAL_TRANSITION	0.00153789	0.00681745	2.13288	NNMT, TIMP1, ITGB1, TNFRSF12A, CAPG, AREG, SDC4, IGFBP4, DKK1, ITGA2, SNTB1, FSTL3, GPC1, PLOD2, PLAUR, IL15, SPP1, TGFBI, GEM, FLNA, ITGB5, VEGFC, IGFBP3, LAMA3, CD44, FBLN5, COL4A1, ITGA5, BMP1, FUCA1, LAMC2, ITGAV, SERPINH1
Endothelial_cell	0.000723823	0.00345827	2.12267	S100A16, CRIP1, SRGN, ANXA2, TAGLN2, S100A13, IFITM3, AHNAK, TM4SF1, RDX, CTSL, TSPAN13, TPM3, ALDH2, IFITM2, CAV2, FXYD5, MYL12A, PTTG1IP, VAMP5, CAV1, PSMB10, PSMB8, MAP1LC3B, MPZL1, ID1, PLTP, ATOX1, TPM4, LY6E, YWHAB, EFNA1, EGFL7, IGFBP4, FEZ2, TNS1, BST2, SLFN5, MSN, PLK2
E5p5_ExE	0.00220848	0.00940244	2.10703	LGALS3, S100A6, ARPC1B, ANXA2, S100A10, TAGLN2, S100A13, AHNAK, S100A11, EEF1D, SFN, SFMBT2, SDC4, ASS1, MPZL2, IRX3, APOC1, PDGFA, WNT7B, TFAP2C, UBASH3B
Kidney_epithelial	0.000357128	0.0020752	2.09443	MGST1, LDHB, DNAJC15, CKS1B, KRTCAP2, HMGB3, CCT3, NME1, PRDX1, WFDC2, MPZL1, ANP32E, PSMA7, ATOX1, PFDN2, PPP1CA, PKM, CLDN7, RAN, TIMM8B, LSM6, ELOB, SUMO3, PSMB5, NDUFAB1, HDDC2, NDUFA4, PPIC, NEDD8, GAPDH, HINT1, CFL1, DHRS4, HOXB7, ASF1A, THOC3, CETN3, PHF5A, TSPAN6, MED21, POLR2J, PSMC2, POLR2C, POLR2F, PSMD1, UCHL3, VDAC1, TSPAN3, GTF3C6, PRPF19, PMF1, MYL12B, ID3, NSFL1C, PPID, TOMM7, ATF…
combined_predtype_geno.Epi_Basal_1_T05_Regen_Day1	0.00292526	0.0117557	2.07848	APRT, IFITM3, NME1, TNFRSF12A, LCN2, EIF5A, HSPA9, RAN, SDC4, HSPD1, LY6D, ALDOA
E8p75_gfp_Blood	0.00285542	0.0115833	2.07245	BLVRB, CREG1, GCLM, MGST3, FTH1, CCND3, UQCRQ, HMBS, JOSD2, FECH, ACP5, SLC43A3, PNPO, HEBP1, CPOX, ABCB10, PYCR2, KCNN4, ALAD, SMIM1, SLC29A1, PRR13, DHRS11, SLC39A8, UBE2L6, IFRD2, FAM210B, SLC25A37, CITED2, TFRC, POP5, PABPC4, ZFPM1, MPC1, REXO2, PRDX3, BOLA3, NHP2, GLRX5, PRDX2, TMEM14C, NOP10, MBNL1, COX17, TOMM5
combined_predtype_geno.Epi_Luminal_1_T03_Cast_Day14	0.00242751	0.0102336	2.06732	TACC2, TAGLN2, HOPX, TSPAN13, EIF6, KRT19, LMO7, TNFRSF12A, EZR, CLDN7, DSTN, ANXA4, LY6E, TSPAN8, SDC4, CFL1, CGN, TES, RNASE1, ITPK1, VAT1, TMEM45A, CLU
GO_TAXIS	0.00107391	0.00491258	2.05521	S100A9, S100A8, LGALS3, TYMP, S100A12, EFNA5, DEFB1, TUBB3, SBDS, EZR, IL6R, PLP2, ANXA1, EFNA1, SAA1, EDN1, SEMA3C, FEZ2, FOSL1, FLRT2, CXCL17, NTN4, PLD1, SAA2, LPAR1, EFNA4, GPC1, PLA2G10, PDGFA, CCL18, PLAUR, BCAR1, MET, ARHGEF16, SEMA3E, ANGPT1, EPHA2, RAC2, LAMB2, VAV1, VEGFC, RHOG, GLI3, ETV4, FLRT3, FES, ADAM8, CHL1, CXCL16, SPTBN2, ARHGEF5, CCR3, ITGA1
Cao2019Embryo_epi_StomachEpithelialTrajectory_1_of_2	0.00344406	0.0137125	2.05028	BACE2, SLC26A2, GALE, MUC4, GALNT4, FHL2, RASGRP3, ITPKA, MYO16
Luteal_cell	0.000544257	0.00287983	2.03395	MGST1, S100A6, ANXA2, S100A10, INHA, TALDO1, CTSD, CSTB, CTSL, GHITM, TXNRD1, COMTD1, HAX1, GPX3, LMNA, FDX1, NDUFS2, UCHL1, CCT3, NME1, MYL12A, AVPI1, PTTG1IP, FDPS, PRDX1, ASAH1, TNFRSF12A, TUFM, PSMA3, SUCLG2, SOD1, ATOX1, OSGIN1, HSPA9, IDH1, ALDH3B1, RAN, UQCC2, BAG1, YWHAZ, RHOD, UQCRQ, CTTN, TIMM8B, BZW1, PSMB5, YWHAB, NDUFAB1, SDC4, HSPD1, COX6C, SMPDL3B, NDUFA4, ME1, ZPR1, GAPDH
PID_INTEGRIN_A9B1_PATHWAY	0.00396252	0.0153503	2.03281	ADAM15, ITGB1, BCAR1, SPP1, CSF2RA, VEGFC, ADAM8, PXN, SRC
HALLMARK_INTERFERON_ALPHA_RESPONSE	0.00383004	0.014972	2.02211	IFITM3, IFITM2, PSMB8, PSMA3, ADAR, LY6E, EPSTI1, NMI, SAMD9L, C1S, ISG20, TAP1, IFI30, WARS, GBP3, IL15, CASP1, CD74, GBP2, PARP9, IFI35
PID_INTEGRIN3_PATHWAY	0.00477762	0.0178642	2.0205	FGG, FGA, FGB, SDC4, TGFBR2, COL4A4, PLAUR, SPP1, COL4A3, TGFBI
E3p5_TE	0.00417175	0.0160166	2.00276	CRIP1, ANXA2, S100A10, TAGLN2, AHNAK, CSTB, S100A11, PTGES, VAMP8, TPM4, CLDN7, DSTN, TSPAN8, ASS1, SERF2, CNN2, GM2A, MSN, CRB3, WNT7B
combined_predtype_geno.Epi_Luminal_3Foxi1_T03_Cast_Day14	0.00440597	0.016619	1.99723	LDHB, REEP5, SDHC, CLDN10, COX6C, NDUFA4, GAPDH, ALDOA, PARM1, HEXB, CDS1, ALDH3A2, PGRMC1, LDHA, ATP6V1A, WNT4, ARF3, GDE1, ACSL4, ACO2, ATP6V1E1, EPS8, PGAM1, MPC1, ATP1B1, PLCG2, COX8A, COX5A, ATP6V1D, ISCU, ATP6V1F, CHCHD10, TPI1, MDH1, NDUFA13, UQCRFS1, COX7B, CYCS, NDUFA1, COX6B1, NDUFC1, COX6A1, COX5B, TMBIM4, MPC2, UQCR11, ATP6V0B, UQCR10
SCLC-Y	0.00522094	0.0190255	1.99542	AHR, CSGALNACT1, SEMA3C, MARVELD1, TNFRSF10B, ANGPT1, PDE4A, ITGB5, LAMB2, OAF, ABLIM3, WWTR1, HOXA3, PPM1F, YAP1, ADARB1
REACTOME_REGULATION_OF_APOPTOSIS	0.00521709	0.0190255	1.98599	PSMB10, PSMD4, PSMB8, PSMA3, PSMD7, PSMA7, PSMA6, PSMB5, PSMD10, CASP9, PSMC2, PSMD1, ARHGAP10, PSMB6, PSMB9, PSMB4, PSMC5, PSMB3, PSME1, PSMB1, PSMD2, PSMA2, PSMD3, PSMF1, PSME2, PSMC1, PSMD9, PSMD14, PSMD12, PSMC3, PSMC4, PSMA5, PSMD11, PSMB7, PSMC6, PSMA4, PSMA1, PSMD8, PSMB2, PAK2
combined_predtype_geno.Epi_Basal_1_T04_Cast_Day28	0.00628839	0.022164	1.98035	S100A6, IFITM3, CTSL, LMNA, S100A11, SFN, TNFRSF12A, LY6D
combined_predtype_geno.Epi_Luminal_3Foxi1_T05_Regen_Day1	0.00581928	0.0207458	1.95223	KRT7, LGALS3, ARPC1B, LDHB, TAGLN2, S100A11, PKM, CLDN7, FTH1, UQCRQ, CLDN10, NDUFAB1, COX6C, NDUFA4, NEDD8, ABRACL, ALDOA, HEXB, GNG12, PGRMC1, HIGD1A, TSPO, LDHA, ATP6V1A, AP1S3, COX7C, GDE1, ACSL4, ATP6V1E1, CYSTM1, PGAM1, NDUFB6, FKBP1A, ATP1B1, COX8A, COX5A, ATP6V1D, ISCU, ATP6V1F, NDUFS4, CHCHD10, UQCRFS1, CYCS, NDUFA12, COX6B1, COX6A1, TMBIM4, ATP6V0B, ATP6V1G1, NDUFB7, UQCR10
combined_predtype_geno.Epi_Luminal_1_T01_Cast_Day1	0.00679789	0.0235977	1.95019	AGR2, GDPD3, TSPAN13, KRTCAP2, KRT19, LMO7, COMT, CST3, CTSC, RNASE1, FGL1, TMEM45A, DNAJC10, NDUFV3, SMIM14, CYSTM1, TMED3, UFL1, PABPC1, RNF149, PRDX6, KRT18, DCXR, USP16, NDUFA1, SSR4, TMBIM4, ACSL3, B2M, PDIA6, SEC61B
HALLMARK_HYPOXIA	0.00423512	0.0161159	1.93564	S100A4, GLRX, ANXA2, INHA, CP, AKAP12, CAV1, PRDX5, IER3, EFNA1, ANGPTL4, PFKP, SDC4, GAPDH, PFKL, GALK1, SULT2B1, SELENBP1, TES, KDELR3, FOSL2, ISG20, STC2, ALDOA, GPC1, P4HA2, ADORA2B, FBP1, PGM2, PLAUR, SLC6A6, TGFBI, HEXA
Cao2019Embryo_epi_Midgut_HindgutEpithelialTrajectory_3_of_3	0.00771797	0.0257266	1.92807	HOPX, ABCC2, CPS1, MIA2, AIFM2, NOSTRIN, MUC13, HNF4G, NEU1, ADAP1, L3MBTL4, NETO2, ARHGAP18
HALLMARK_ALLOGRAFT_REJECTION	0.00680491	0.0235977	1.92773	SRGN, TIMP1, ABCE1, NME1, PSMB10, EIF5A, CCND3, IL18, CAPG, STAT1, BCL3, TAP1, WARS, IL15, TAP2, C2, INHBB, CTSS, CD74, GBP2, FLNA, IL4R, IFNAR2, IL27RA, IRF7, LYN, HLA-DRA, BCL10, HLA-E, MAP3K7, IFNGR1, PTPN6, AARS, MTIF2, IL7, SOCS5, EGFR, TAPBP, UBE2D1, HLA-A
E7p5_EPI	0.00716201	0.0244418	1.9195	S100A6, ARPC1B, AHNAK, SLC16A3, EIF2S2, KRT19, SFN, SFMBT2, UPP1, CDK2AP2, MPZL2, IRX3, TUBB6, MORC4, SMAGP, WNT7B, TFAP2C, BOK, PHLDA3, ST6GALNAC4, RANGRF, EFNA3, RAE1, TMEM54, VAPA, HIGD1A, AK1, UMPS, PERP, PPIF, LGALS1, CHCHD4, PPID, PCSK1N, SYNGR1, UBE2A, LYAR, TACSTD2, LITAF, EIF4EBP1, TOMM40, RSL1D1, AK2
E4p5_PrE	0.00704451	0.0242331	1.91896	SRGN, CTSL, REEP5, VAMP8, FTH1, CST3, DKK1, NOSTRIN, AMN, KDELR3, SPINK1, PLOD2, STX7, FLRT3, HSPG2, OAT, NPL, COL4A1, ITGA5, SERPINH1, AGPAT4, CTSZ, SLC7A6, HDLBP, ATP6V1A, LGMN, DNAJC10, TXNDC5, SNX27, ZFYVE21, CRELD2, CNDP2, SDF2L1, SNX2, CKAP4, DNAJB11, SSR3, PMEPA1, OSTC, RBM47, ITM2B, DNAJC3, SNX3, PCBD1, RRBP1, P4HB, ERP29, ATP6V0B, CLTC, PDIA3, SELENOS, SERP1, HSPA5, HSP90B1, RAB1A, ATP2B…
combined_predtype_geno.Epi_Luminal_3Foxi1_T07_Regen_Day3	0.00873686	0.0286782	1.89134	CBR1, LDHB, DEFB1, S100A11, FTH1, TIMM8B, CLDN10, NDUFB9, COX6C, NDUFA4, CLIC6, ALDOA, HEXB, CDS1, ALDH3A2, PGRMC1, ATP6V1A, AP1S3, DAP, ARF3, GDE1, ACSL4, ATP6V1E1, PGAM1, FKBP1A, COX8A, COX5A, ATP6V1D, ISCU, ATP6V1F, NDUFS4, CHCHD10, UQCRFS1, CYCS, PNKD, COX6B1, NDUFC1, COX6A1, TMBIM4, APLP2, ATP6V0B, ATP6V1G1, UQCR10
E8p75_ap_Endothelial	0.0108577	0.0338319	1.86718	S100A16, CREG1, RDX, VAMP5, TPM4, DYSF, EGFL7, IGFBP4, MSN, PLK2, SIPA1, SMAGP, VAT1, RALB, HSPG2, RASGRP3, EVA1B, COL4A1, KLF7
Cartilage_cell	0.00498405	0.0184754	1.86193	LDHB, APRT, CKS1B, KRTCAP2, GARS, PSMD7, PSMA7, EIF5A, CCND3, BCAP31, UQCC2, RPN2, YWHAB, PPIC, GAPDH, SERF2, GALK1, LTV1, KDELR3, PLOD2, PRMT5, TEX261, NDN, TSPAN4, OAT, GTF2E2, OAF, TSPAN6, FKBP9, COL9A3, SERPINH1, POLR2F, UGDH, TSPAN3, CPE, RCN1, NEDD4, ID3, LDHA, POFUT2, CD63, THYN1, DPM3, GNG5, TBRG1, CAPNS1, YIF1A, ENO1, TMED3, SSRP1, LRRC59, PBDC1, CKAP4, TMEM256, SEC13, COPZ1, CFDP1, BZW2…
combined_predtype_geno.Epi_Luminal_3Foxi1_T09_Regen_Day14	0.0106352	0.0336067	1.85706	CBR1, LDHB, DEFB1, VAMP8, FTH1, CLDN10, COX6C, NDUFA4, SERF2, CLIC6, ALDOA, PARM1, HEXB, CDS1, PGRMC1, MYL12B, ATP6V1A, AP1S3, WNT4, ARF3, GDE1, ACSL4, ATP6V1E1, PGAM1, MPC1, FKBP1A, GPX4, CYB5A, PLCG2, COX8A, COX5A, ATP6V1D, ISCU, ATP6V1F, LIMCH1, CHCHD10, COA3, UQCRFS1, COX7B, COX6B1, COX6A1, TMBIM4, APLP2, UQCR11, SPTBN1, ATP6V0B, UQCR10
AKT_UP_MTOR_DN.V1_UP	0.00977699	0.0313739	1.8476	S100A8, PSCA, BACE2, PON2, MAL2, PDE10A, CD55, SYT8, VAMP5, TNFRSF12A, PSMD7, PFDN2, SAA1, EDN1, ABCA7, SAA2, MPZL2, GSDMC, PLK2, DHCR24, TJP3, MVP, METRNL, ADORA2B, TMPRSS4, SLC6A6, PARM1, VAT1, PACSIN3, NEU1, CXCL16, KCTD9, NOL12, TMEM186, HIST1H4H, SOCS6, LAMC2, ZNF746, DAGLB, NFKB2, SPHK1, MAN2B2, FBXO6, CLMN, CPE, PAK1, SLC39A8, PDZD11, TESC, LGMN, TGIF1, ARRDC4, GDE1, TRAF3, SYT17, FBXL15, …
combined_predtype_geno.Epi_Luminal_3Foxi1_T08_Regen_Day7	0.0120342	0.0361869	1.83691	KRT7, CBR1, LDHB, DEFB1, S100A11, PKM, FTH1, TIMM8B, CLDN10, COX6C, NDUFA4, NEDD8, GAPDH, ALDOA, PARM1, HEXB, CDS1, ALDH3A2, PGRMC1, HIGD1A, LDHA, ATP6V1A, AP1S3, DAP, COX7C, GDE1, ACSL4, ATP6V1E1, PGAM1, PLCG2, COX8A, COX5A, ATP6V1D, ISCU, ATP6V1F, NDUFS4, CHCHD10, UQCRFS1, CYCS, PRDX2, NDUFC1, COX6A1, COX5B, TMBIM4, APLP2, UQCR11, ATP6V0B, UQCR10
KEGG_FOCAL_ADHESION	0.00950564	0.0307325	1.8356	CAV2, MYL12A, CCND1, ITGB1, CAV1, LAMB3, SHC1, PPP1CA, CCND3, BIRC3, CAPN2, ITGA2, ITGB4, PTEN, LAMA5, COL4A4, ITGA3, PDGFA, BCAR1, MET, SPP1, PARVB, FLNA, RAC2, ITGB5, LAMB2, EGF, VAV1, VEGFC, LAMA3, ZYX, ITGB6, COL6A1, ITGA1, PXN, COL4A1, PAK6, ITGA5, MAPK3, SRC, LAMC2, THBS3, ITGAV, ERBB2, BIRC2, PARVA, PDGFC
Sertoli_cells	0.00583777	0.0207458	1.81978	MGST1, ANXA2, LDHB, INHA, CTSL, CKS1B, S100A11, HMGB3, PSMD4, PUF60, TIMM8B, SUMO3, NDUFAB1, TPD52L1, COX6C, NEDD8, ME1, MAPK13, PDGFA, SPP1, TMEM184A, CLU, TRIM47, BOK, THOC3, CETN3, GNG12, KAZALD1, PDRG1, TST, SIN3B, ANAPC13, VAPA, SNRNP27, SMIM1, PGRMC1, UCHL3, VDAC1, TSPAN3, TSN, MAPRE1, F11R, PRPF19, CPE, ID3, ECH1, TESC, DNPEP, RNF181, JKAMP, TRMT112, TMEM11, MFF, COX7C, PFDN1, ROMO1, PSMB6…
ABBUD_LIF_SIGNALING_1_UP	0.014374	0.041482	1.81119	FGG, GPX2, AHNAK, GPX3, ST3GAL1, SQOR, LCN2, PSMB8, EZR, UPP1, PFKP, TNFRSF1A, TGFBR2, BCL3, NMI, FBP1
HALLMARK_FATTY_ACID_METABOLISM	0.0121794	0.0363691	1.79323	S100A10, CBR1, CBR3, ALDH3A1, EPHX1, MAOA, SDHC, BLVRA, SUCLG2, IDH1, DLD, PTS, ME1, HPGD, DHCR24, ALDOA, CA2, CCDC58, HCCS, MCEE, GABARAPL1, MLYCD, UROD, CRYZ, ACOT8, SLC22A5, RETSAT, CPOX, D2HGDH, NSDHL, REEP6, ALAD, ALDH3A2, CPT2, HSD17B7, ACSL1, UGDH, IDH3B, CPT1A, MDH2, FH, LGALS1, LDHA, ECH1, HADH, ACADM, NTHL1, UBE2L6, ACOT2, SDHD, PDHA1, IDH3G, UROS, GSTZ1, ACADVL, ALDH9A1, ACAA1, ADSL, A…
combined_predtype_geno.Epi_Basal_1_T01_Cast_Day1	0.0171211	0.0477996	1.79097	S100A6, CTSL, SFN, MYL12A, TNFRSF12A, TPM4, IER3, SDC4, APOE, PTP4A1, CNN2
HALLMARK_INFLAMMATORY_RESPONSE	0.0153859	0.0435259	1.78645	NAMPT, AHR, TIMP1, SLC7A2, CD55, ADRM1, IL18, OSMR, LY6E, EDN1, NMI, LPAR1, MYC, ADORA2B, PLAUR, IL15, MET, IL15RA, FZD5, RHOG, RELA, CD14, BDKRB1, ITGA5, IRF7, PTPRE, LYN, F3, TPBG, HRH1, GNA15, DCBLD2
HALLMARK_MYOGENESIS	0.0175905	0.0484868	1.76425	NQO1, GPX3, TPM3, RIT1, ITGB1, FDPS, KIFC3, BAG1, TPD52L1, ABLIM1, ITGB4, AGRN, STC2, FLII, BDKRB2, TPM2, BIN1, CLU, ITGB5, TEAD4, RB1, IGFBP3, PDE4DIP, PFKM, HSPB8, PDLIM7, EFS, WWTR1, PICK1, MYO1C, PRNP, PSEN2, GAA, ACSL1, SPHK1, ERBB3, AK1, PLXNB2
Alveolar_type_II_cell	0.0142428	0.0413812	1.75394	MUC1, MGST1, TAGLN2, PGD, S100A11, GPRC5A, ALDH2, SFTA2, AVPI1, CCND1, FDPS, VAMP8, LCN2, WFDC2, EZR, CDK2AP2, DSTN, GCLC, CTSC, ANXA4, LY6E, SDC4, PON3, CNN2, SELENBP1, CTSH, ITIH4, APOC1, IFI30, ANXA3, RAMP1, CD74, SMIM6
Granulosa_cell	0.0134628	0.0397666	1.74304	ANXA2, S100A10, CREG1, LDHB, DNAJC15, S100A11, TKT, ALDH2, IFITM2, PRDX1, ETFB, ID1, PFDN2, IDH1, UQCC2, BAG1, HSBP1, TIMM8B, COX6C, NDUFA4, NEDD8, BST2, IRX3, APOC1, ALDOA, CLU, EVA1B, TST, SIN3B, FKBP9, ALAD, ANAPC13, POLR2J, SMIM1, POLR2F, PGRMC1, TSPAN3, F11R, PRPF19, CPE, ID3, ECH1, USE1, TRMT112, COX7C, PSMB6, DYNLL2, UBA1, MYL9, RBM8A, CAPNS1, LAPTM4B, POLR2G, PAICS, TMEM256, PSME1, CFDP1,…
HALLMARK_P53_PATHWAY	0.0147061	0.0418783	1.74203	S100A4, GPX2, S100A10, LDHB, CTSD, TM4SF1, STOM, EPHX1, SFN, VAMP8, OSGIN1, UPP1, CCND3, IER3, DNTTIP2, TPD52L1, HINT1, KLK8, ITGB4, GM2A, PLK2, TRIB3, TAX1BP3, TAP1, IFI30, PDGFA, ABHD4, CASP1, INHBB, BMP2, NUDT15, VDR, EPHA2, RCHY1, STEAP3, RB1, RXRA, ERCC5, ADA, EPS8L2, PHLDA3, SERPINB5, PRKAB1, TGFA, RETSAT, DGKA, IRAK1, RHBDF2, PTPRE, FUCA1, WRAP73, SP1
Endothelial_Cell	0.0145808	0.0417983	1.73369	SRGN, BLVRB, CYBA, TAGLN2, S100A13, IFITM3, CTSD, CSTB, TM4SF1, CTSL, TPM3, CD55, ALDH2, IFITM2, FXYD5, PSMB8, PLTP, SOD1, TPM4, FTH1, IER3, LY6E, TSPAN7, EGFL7, APOE, IGFBP4, BST2, MSN, PLK2, CTSB, IFI30
Stromal_cell	0.0135021	0.0397666	1.72378	GSTP1, S100A16, CRIP1, MGST1, S100A6, ANXA2, S100A10, S100A13, IFITM3, AHNAK, CTSL, GPX3, S100A11, CP, AKAP12, ALDH2, IFITM2, PTTG1IP, ITGB1, RER1, PLTP, TPM4, C3, ANXA1, PPIC, IGFBP4, SERF2, TNS1, TNFRSF1A, TGFBR2, SLFN5, SELENBP1, KDELR3, CLMP, STEAP4, CTSH
Leydig_cell	0.0140124	0.0409886	1.71934	MGST1, LDHB, INHA, GHITM, DNAJC15, GPX3, EPHX1, FDX1, NDUFS2, ALDH2, FDPS, JTB, PRDX1, ETFB, ASAH1, SDHC, SOD1, IDH1, BAG1, COX4I1, UQCRQ, TIMM8B, NDUFS8, NDUFAB1, NDUFB9, HSPD1, COX6C, ME1, FOLR1, BST2, ALDOA, ABHD4, COPS7A, CLU, WDR89, COPZ2, GGH, TST, SCPEP1, ANAPC13, VAPA, PGRMC1, VDAC1, ERGIC3, MDH2, CPE, ECH1, USE1, HADH, ACADM, DNPEP, ACAT1, ALDH1B1, JKAMP, ETFA, SOD2, COX7C, ROMO1, PSMB6,…
HALLMARK_MTORC1_SIGNALING	0.0172301	0.0477996	1.70807	GLRX, NAMPT, TXNRD1, TUBA4A, RIT1, EIF2S2, PRDX1, PSMA3, HSPA9, IDH1, GSR, GCLC, CTSC, PSMB5, HSPD1, ME1, GAPDH, PFKL, GLA, SLC7A5, HMBS, TES, LTA4H, TRIB3, DHCR24, ALDOA, IFI30, WARS, PLOD2, PGM2, SHMT2, YKT6, SLC6A6
Cumulus_cell	0.00918092	0.0299075	-1.73446	PTMS, JUND, JUN, MARCKSL1, BTG2, YWHAQ, EIF4A2, IER2, IVNS1ABP, HMGN2, DNAJB1, HNRNPDL, HNRNPA1, SWI5, PTOV1, ARF5, NT5C3B, UCP2, TCEAL9, SCARB1, PDLIM1, CDK4, GAS6, HES1, ADH5, BEX3, TRA2B, ID2, KHDRBS1, RHOB, CCNL1, CLK1, MED10, SGK1, ERP44, CNN3, LSM8, RPN1, PPP1R15A, MSMO1, PRKCD, PTBP1, DNAJB9, CD320, MAFF, TCEAL8, TBCB, FKBP4, MAP1LC3A, RBBP7, GCH1, SOX4, NONO, PRKAR2B, CALR, IFRD1, EGR1, M…
E8p75_GutTube	0.0169735	0.0477033	-1.76101	SSBP3, MSI2, STRBP, PTPRF, PABPN1, CHCHD7, SVBP, LRRC58, MED28, LMO4, HK2, ZFP36L1, ANK3, LPP, ACTN4, PUM1, CASP3, TMEM242, GSK3B, NMT2, KDM5B, ARL6IP1, KIFAP3, UBE2R2, TCF4, NISCH, PTPRS, CCDC34
PID_RB_1PATHWAY	0.017929	0.0487941	-1.77656	JUN, CDKN2A, RAF1, RBBP4, HDAC3, CDK6, CDK4, DNMT1, ABL1, HDAC1, SMARCB1, CREBBP, ATF2, MDM2, TAF1, E2F3, BRD2, UBTF, TFDP1, SIRT1, CBX4, ATF7, EP300, CDKN1A, MAPK14, SMARCA4
REACTOME_EXTENSION_OF_TELOMERES	0.0179009	0.0487941	-1.79756	RPA1, RPA2, PRIM2, POLA1, RFC2, RFC4, POLE, RFC3, POLA2, POLE2, RFC5, LIG1, PRIM1, POLD2, FEN1, NHP2, DKC1, RUVBL1, RPA3, PCNA, POLD3, RUVBL2
Osteoblast	0.0107073	0.0336067	-1.80103	PTMS, JUND, JUN, MARCKSL1, ZBTB20, RSRP1, CD9, SELENOW, APP, EEF2, SELENOP, CSRP1, NBL1, PTOV1, GSN, IFI27, GNAI2, NPC2, TCEAL9, SELENOM, ZFP36L1, ITM2C, UBB, HSPB1, GAS6, HES1
E8p75_GutTube_VE_Thymus	0.0111255	0.0343193	-1.82748	PSIP1, TPM1, H1FX, HMGN2, PHIP, OAZ2, GFOD2, TBPL1, HDAC1, PDE7A, MNAT1, TLE1, COBL, PIK3R1, MBTD1, PLCB4, RBM4B, RAB28, TOX3, VEZF1, PATZ1, IFT57, PALLD, RNF138, NR2F2, SOX2, CD47, MYEF2, IGF1R, BTF3L4, AMOTL1, CXADR, DUSP6, CTHRC1, FZD3, LRIG3, URI1, TNNT1, YTHDF2, WASF1, ACVR2B, ARID2, ALCAM, HP1BP3, UBE2E3, NPEPPS
KEGG_APOPTOSIS	0.0105832	0.0336067	-1.84519	PPP3CA, PIK3R3, CASP6, PRKX, IL1R1, BAX, ENDOG, IRAK4, CHUK, AKT1, PRKACA, PIK3R2, AKT2, CASP3, AKT3, PPP3CB, RIPK1, PIK3CA, PIK3R1, TRAF2, IKBKB, NFKB1, APAF1, PRKACB, BCL2, EXOG, PRKAR2A, PIK3CB, PPP3CC
REACTOME_ANTIVIRAL_MECHANISM_BY_IFN_STIMULATED_GENES	0.0120058	0.0361869	-1.84649	EIF4A2, FLNB, PIN1, NUP93, DDX58, NUP133, NUP210, EIF4E3, NUP43, NUP88, NUP50, NUP214, UBE2E1, NUP37, NUP205, NUP155, NUP107, NUP62, UBE2N, USP18, PPM1B, ARIH1, EIF4E, ISG15, KPNA1, NUP153, TRIM25
E4p5_EPI	0.0111737	0.0343193	-1.85561	IGFBP2, ENAH, SMS, SNRPN, MKRN1, TRIM28, UBXN2A, TWF2, BAX, ETV5, EHMT2, PMM1, BCAT2, DCTPP1, CBX1, HMCES, RCC2, KDM2B, SETX, L3MBTL2
GO_POSITIVE_REGULATION_OF_NOTCH_SIGNALING_PATHWAY	0.0112837	0.0344113	-1.88453	TSPAN15, TSPAN14, HES1, SLC35C2, RFNG, POGLUT1, AAK1, ASCL1, STAT3, JAG1, ITGB1BP1, TSPAN5
REACTOME_MITOTIC_PROMETAPHASE	0.00799313	0.0264388	-1.91295	SKA2, MAD1L1, NUP133, ITGB3BP, NSL1, RANGAP1, NUP43, RCC2, NUP37, NDEL1, MIS12, CKAP5, NUP107, PPP2R1A, STAG2, PPP2R5D, PPP2CB, BUB3, CENPO, CENPP, SMC1A, CLASP1, RAD21, STAG1, CENPQ, DSN1, KNTC1, TAOK1, CENPA, NUDC, MAD2L1, PAFAH1B1, XPO1, CENPK, PPP2R5E, CENPN, ZWINT, SMC3, CENPM, PPP2CA, CENPH, CLIP1, BIRC5, AHCTF1, INCENP, ZWILCH, SEC13, NUF2
KEGG_MTOR_SIGNALING_PATHWAY	0.00754258	0.0255379	-1.94291	BRAF, PIK3R3, CAB39L, PRKAA2, TSC2, AKT1, PRKAA1, PIK3R2, AKT2, AKT3, PIK3CA, PIK3R1, ULK1, STK11, MTOR, VEGFB, STRADA, PIK3CB
GO_POSITIVE_REGULATION_OF_BMP_SIGNALING_PATHWAY	0.0076326	0.0256408	-1.94478	ILK, NEO1, HES1, SMAD4, BMPR2, UBE2O, RBPJ, FKBP8, TWSG1, SMAD2
E8p75_GutTube_VE_Lung	0.00580988	0.0207458	-1.97425	CKB, IGFBP2, JUND, JUN, UBE2E2, DTNA, RABGAP1L, CDKN2A, ARID4B, PLEKHG1, VASP, SNHG6, MED31, DYNC2LI1, LIMK2
REACTOME_MITOTIC_M_M_G1_PHASES	0.00255734	0.0106376	-2.01689	PSMD5, SKA2, MAD1L1, NUP133, RPA1, ITGB3BP, NSL1, RANGAP1, NUP43, RCC2, GMNN, NUP37, RPA2, NDEL1, MIS12, CKAP5, E2F3, NUP107, PRIM2, POLA1, PPP2R1A, ORC4, STAG2, ORC3, PPP2R5D, PPP2CB, MCM3, PSMD13, BUB3, PSME4, POLE, CENPO, CENPP, SMC1A, PSMD6, CLASP1, ORC2, GORASP1, DBF4, POLA2, RAD21, STAG1, POLE2, CENPQ, MCM7, DSN1, KNTC1, TAOK1, CENPA, MCM5, NUDC, MCM6, PRIM1, MAD2L1, PAFAH1B1, PSMB2, PSMD8,…
E7p5_Mes	0.00365551	0.0144208	-2.0203	AUTS2, MARCKSL1, PBX3, TFDP2, SNRPN, CCDC88A, SMARCC1, PHIP, HNRNPA1, RBBP4, RALGPS2, SMARCD1, CDCA7L, MSANTD3, TIA1, MYH10, CASP3, TCF3, BRD3, CBX5, RCC2, MBTD1, CDC26, DCAKD, PHF6, H2AFX, SRSF10, SRSF1, METTL9, ZCCHC3, MYEF2, DPYSL2, FAM133B, UHRF2, PPP1CC, CHD7, BASP1, SAP30, TRIM59, TTC3, PTK7, MARCKS, EIF1AX, UBE2E3, FGFR1, FAM162A
Proliferative_neuron	0.00106591	0.00491258	-2.02054	PTMS, CKB, IGFBP2, TUBA1A, TUBB2B, MARCKSL1, YWHAQ, NAP1L1, HMGN2, NDUFA5, SELENOW, HNRNPDL, MRFAP1, SELENOK, RBBP4, DDAH2, DCTN3, SWI5, MED28, TCEAL9, CDK4, UBB, ADH5, HMGN3, BEX3, TRA2B, EIF1B, DCTPP1, CBX1, LSM7, MDK, CALM3, CRIP2, DNAJC9, STMN1, ARL6IP1, MED10, CIRBP, CNN3, SLC25A4, TMA7, TCF4, NDUFA3, CCDC34, TBCB, COX7A2, METTL9, COPS5, BUB3, MAGED1, THOC7, SRSF5, DNAJA1, SUB1, H3F3A, POLR2…
REACTOME_CHROMOSOME_MAINTENANCE	0.00278768	0.0114162	-2.07388	RBBP4, TERF1, SUN2, RPA1, ITGB3BP, RPA2, PRIM2, POLA1, H2AFX, STAG2, RBBP7, HIST1H2BC, RFC2, RFC4, POLE, MIS18BP1, CENPO, CENPP, SMC1A, HIST1H2BN, RFC3, POLA2, RAD21, STAG1, POLE2, CENPQ, RFC5, H2AFZ, LIG1, CENPA, LMNB1, PRIM1, RSF1, NPM1, UBE2I, HIST1H4C, TERF2IP, CENPK, POLD2, SYNE2, FEN1, NHP2, CENPN, SMC3, DKC1, RUVBL1, CENPH, RPA3, ATR, DIDO1, SMARCA5, BRCA1, PCNA, POLD3, HIST2H2AC, RUVBL2
E7p5_Midline	0.00257282	0.0106376	-2.10011	TUBA1A, CADM1, RFX3, NDRG1, TCTEX1D2, ELOF1, DNAJC12, MED31, DALRD3, CYB561, IFT74, TMEM107, PKIG, MLF1, CRIP2, IFT81, IQCG, NPHP1, RPGR, FOXJ1, CFAP36, IFT57, MORN2, CCDC34, ARL3, OSCP1, CTHRC1, WDR60, H3F3A, NME5, NREP
SCLC-A	0.00172286	0.00748315	-2.1219	SYT1, RIMS2, SEC11C, CERS4, TPD52, SMYD3, SERGEF, RAB3IP, NDUFA5, CAMK1D, GDAP1, TMEM61, SLC36A4, TBPL1, ZNHIT3, HES6, ATG4D, TPGS1, CA8, PLEKHJ1, WSB2, TMEM30B, CYP51A1, ARL6IP1, VOPP1, SCG3, TFDP1, GCH1, DLL3, NPM2, ASCL1, NOL4, SCN3A, CNTNAP2, DEDD2, EBP, RIMKLA, MANEAL, DNALI1, SLC39A14, FAM221A, RGS17
HALLMARK_G2M_CHECKPOINT	0.000826742	0.00390658	-2.15481	NASP, HMGN2, SMARCC1, SYNCRIP, NOTCH2, TLE3, CDK4, FANCC, MTF2, UBE2S, ABL1, KIF22, CASP8AP2, CCNT1, TRA2B, ODF2, FOXN3, MNAT1, CBX1, UPF1, NUP50, SLC12A2, SS18, TNPO2, NUMA1, RPA2, STMN1, PDS5B, E2F3, PRIM2, H2AFX, LBR, ILF3, NUP98, WRN, ATF5, AMD1, TFDP1, SRSF10, SRSF1, EZH2, ARID4A, CHAF1A, CDKN2C, TMPO, MCM3, BUB3, YTHDC1, POLE, SFPQ, PURA, EWSR1, SMC1A, SAP30, MAPK14, CUL1, DBF4, POLA2, RAD2…
Neuron	9.96665e-05	0.000702567	-2.25343	PTMS, CKB, TUBA1A, TUBB2B, MARCKSL1, YWHAQ, SNRPN, IVNS1ABP, HMGN2, NDUFA5, SELENOW, HNRNPDL, HNRNPA1, SELENOK, RBBP4, ELP2, PIN1, DDAH2, DCTN3, SWI5, PTOV1, ARF5, RAB11B, RNF187, MED28, TCEAL9, CDK4, GDI1, UBB, BAX, HES6, BCAS2, WBP1, ADH5, BEX3, TRA2B, CYTH2, TUBB2A, EIF1B, CBX1, LSM7, MDK, CALM3, DBN1, CRIP2, DPYSL3, STMN1, ARL6IP1, DCAKD, CIRBP, CNN3, SLC25A4, PPP2R1A, TMA7, HNRNPH3, PAIP2, T…
NEPC_genes.v2	0.000660627	0.00319179	-2.30812	KLK3, KLK2, CPNE4, TUBB2B, STEAP2, TMPRSS2, CDKN2A, CAMK1D, LRRC26, ABCC4, CELF4, THRB, STEAP1, GOLGA7B, AR, ITPR3, NRCAM, AGBL4, RDH11, CHGB, PROX1, SCG3, C15orf48, ELL2, AP3B2, DLL3, NOL4, STMN3, CHGA
Proliferating_Myocyte	2.76484e-06	3.49671e-05	-2.50283	TUBA1A, MARCKSL1, YWHAQ, NASP, NAP1L1, HMGN2, NDUFA5, SELENOW, HNRNPDL, MRFAP1, HNRNPA1, RBBP4, ELP2, PIN1, DDAH2, SWI5, PTOV1, TCEAL9, CDK4, MEST, BCAS2, ADH5, BEX3, TRA2B, TSEN34, TMEM242, EIF1B, DCTPP1, CBX1, LSM7, MAGOH, MDK, DNAJC9, STMN1, DCAKD, CNN3, TIPIN, LSM8, SLC25A4, TMA7, TCEAL8, POLR2M, PAIP2, SNHG3, CCDC34, TBCB, FKBP4, RBBP7, OXCT1, MAGED2, AKR1A1, NONO, COX7A2, SRSF6, METTL9, COP…
HALLMARK_E2F_TARGETS	1.95715e-05	0.000179058	-2.56608	PSIP1, NASP, CDKN2A, NAP1L1, SYNCRIP, CDK4, DNMT1, UBE2S, BRMS1L, KIF22, MSH2, PPP1R8, RPA1, TRA2B, DCTPP1, CBX5, RFC1, CCP110, SMC6, RPA2, UBR7, NUP205, STMN1, RAD51C, RAD1, PDS5B, TIPIN, NUP107, USP1, PRIM2, H2AFX, LBR, ILF3, MLH1, ING3, SRSF1, RBBP7, EZH2, UNG, RFC2, CDKN2C, TMPO, NUP153, MCM3, PPM1D, POLE, CDKN1A, CHEK2, WDR90, SMC1A, ORC2, MMS22L, WEE1, SLBP, RFC3, POLA2, RAD21, STAG1, MCM7,…
Cycling_cell	3.74587e-05	0.000309754	-2.61487	TUBA1A, MARCKSL1, TPM1, HMGN2, SELENOW, HNRNPDL, MKRN1, DDAH2, PTOV1, TCEAL9, CDK4, UBB, BEX3, TMEM242, CBX1, MDK, STMN1, DCAKD, CNN3, UBE2R2, POLR2M, MAGED2, SRSF6, METTL9, YPEL3, CDKN1C, RBP1, BPGM, NREP, FUS, DDX39B, UBE2E3, H2AFZ, CENPA, HNRNPM, SRSF3, SNRPD1, TYMS, DYNLL1, CNPY2, ATXN7L3B, MIF, APEX1, OAZ1, COX20, PRDX2, PRMT1, FKBP3, IDH2, HMGN1, GLRX5, OSTC, SNRPA1, SELENOH, H1F0, SLC25A39…

## Sheet: AR+ HOXB13+
GSEA - Curated geneset					ORA - Curated geneset
pathway	pval	padj	NES	leadingEdge_genes
Trophoblast_stem_cell	7.76129e-23	1.277e-20	3.76008	SORD, FKBP4, GABARAPL2, ESD, PRDX6, SOD1, DCXR, MRFAP1, EEF1D, FKBP1A, VDAC1, SLC25A39, HMGN1, PRDX1, LAMTOR1, NANS, CLDN3, IMPDH2, ARHGDIA, RHOC, APRT, NACA, PSMD13, MLF2, SLC25A3, PSMC5, ATP6V1G1, WDR61, HSP90AB1, PHB2, RAN, PA2G4, SLC25A4, NAP1L1, COA3, GNL3, CLDN4, NPM1, UQCRQ, PSMB4, HNRNPA1, TXN2, EIF6, TPI1, CCT8, PSMC1, IMP3, SRP14, DYNLL1, SRSF6, NDUFA8, PSMA1, PSMA2, EIF3I, EEF2, SNRPD3…
Proximal_tubule_brush_border_cell	8.95094e-23	1.277e-20	3.67938	SORD, H2AFJ, HSD17B4, MPC2, DBI, ESD, HEBP1, SOD1, TST, DCXR, SELENBP1, LDHB, SLC9A3R1, VDAC1, SLC25A39, CENPX, PSMA4, PRDX1, CISD3, GCSH, ROMO1, PEBP1, MLF2, SLC25A3, ATP6V1G1, GSTK1, ACADVL, COA3, LYPLA1, HINT1, TMEM256, ECHS1, SCP2, UQCRQ, GGCT, TXN2, FMC1, TPI1, GRHPR, PCBD1, NDUFA8, ISCU, CYC1, TMBIM4, VPS29, PARK7, EDF1, DNAJC19, SDHC, COX14, NDUFC1, UQCRFS1, UQCR10, DNAJA1, TIMM17A, SDHB, …
Mesenchymal_stem_cell	4.39153e-24	1.87957e-21	3.56384	H2AFJ, FKBP4, FAM162A, ESD, PRDX6, SOD1, ANXA5, EEF1D, FKBP1A, VDAC1, GTF2H5, MYL6, SLC25A39, HMGN1, PSMA4, PRDX1, NANS, GCSH, ROMO1, IMPDH2, GLO1, ARHGDIA, RHOC, APRT, PEBP1, NACA, MLF2, SLC25A3, PSMC5, HSP90AB1, PHB2, RAN, PA2G4, SLC25A4, NAP1L1, HINT1, NPM1, UQCRQ, PSMB4, TXN2, EIF6, AP2M1, TPI1, CCT8, LRRC59, PSMC1, ADRM1, STUB1, DYNLL1, BRK1, PSMA1, SNRPD3, CYC1, NAA10, VPS29, PARK7, UBE2L3,…
T_cell	1.39393e-09	3.50941e-08	3.22723	IGKC, ISG15, FN1, RGS2, NFKBIA, DBI, EEF1D, PSME2, PSME1, UBC, ARPC3, ZFP36, DDX5, EEF2, MYL12B, SARAF, DNAJA1, FOS, EEF1G, COX17, PRMT1, PABPC1, HSPA1A, JUNB, VAMP8, CTSZ, GAS5, FTH1, IFITM3, ZFP36L1, MGST1, PTPN18, KRT19, S100A10, B2M, LY6E, PSMB10
Proliferating_Myocyte	1.27645e-16	1.09264e-14	3.20275	FSTL1, FKBP4, FAM162A, MRFAP1, FKBP1A, VDAC1, HSPA8, GTF2H5, HMGN1, PSMA4, PPDPF, ROMO1, IMPDH2, MAGED2, RHOC, PEBP1, NACA, MLF2, OSTC, HMGN2, SLC25A3, PSMC5, PHB2, RAN, SLC25A4, NAP1L1, HINT1, TMEM256, NPM1, MARCKSL1, PSMB4, HNRNPA1, RNF7, CCT8, GTF2A2, YWHAB, STUB1, DYNLL1, SRSF6, PSMA1, EIF3I, SNRPD3, PRDX2, HNRNPDL, PARK7, C1QBP, EIF5A, OAZ1, CFL1, BTF3, EIF3E, EIF3M, UBE2E3, COX20, CCT7, CHC…
combined_predtype_geno.Epi_Basal_1_T05_Regen_Day1	1.6036e-07	2.45122e-06	3.12004	IMPDH2, APRT, HSP90AB1, RAN, NPM1, HNRNPA1, CYC1, HNRNPDL, C1QBP, PSMB3, EIF5A, EIF4A1, ACTG1, MDH2, HNRNPA3, EEF1G, PRMT1
Embryonic_stem_cell	3.60126e-15	2.5689e-13	3.06324	FKBP4, FAM162A, SOD1, LDHB, EEF1D, VDAC1, SLC25A39, HMGN1, PSMA4, PRDX1, IMPDH2, GLO1, APRT, PEBP1, NACA, PSMD13, PSMC5, HSP90AB1, PHB2, RAN, PA2G4, NAP1L1, GNL3, HINT1, NPM1, UQCRQ, PSMB4, EIF6, TPI1, CCT8, IMP3, SSU72, DYNLL1, PSMA1, PSMA2, SNRPD3, CYC1, NAA10, VPS29, PARK7, PSMD7, C1QBP, DNAJC19, PSMB3, EIF5A, NDUFC1, AIMP1, EIF4A1, BTF3, PGLS, GADD45GIP1, UQCR10, TIMM17A, ATOX1, EIF3E, EIF3M,…
Hepatocyte	4.12383e-12	1.60455e-10	3.02004	SORD, MPC2, DBI, HEBP1, TST, SELENBP1, SERP1, PSMA4, PRDX1, GCSH, CDK2AP2, APRT, OSTC, ATP6V1G1, WDR61, PHB2, SLC25A4, HINT1, TMEM256, SCP2, UQCRQ, TXN2, TPI1, DEGS1, GRHPR, PCBD1, VPS29, DNAJC19, P4HB, EIF5A, NDUFC1, UQCRFS1, GADD45GIP1, UQCR10, SDHB, ATOX1, ETFA, PSMA3, EMC6, MANF, VAMP8, FCGRT, TCEAL8, TSEN34, LDHA, CTSZ, KRT8, HIST1H2BC, GAMT, HADH, STARD10, GSTZ1, PHGDH, ATP6V0D1, FKBP11, MG…
Erythroid_progenitor	1.98733e-17	2.12644e-15	2.96513	SNHG8, RGS10, H2AFJ, FKBP4, FAM162A, HEBP1, PRDX6, SELENBP1, EEF1D, PRDX3, HSPA8, GTF2H5, CENPX, ROMO1, IMPDH2, GLO1, ARPC3, CALM3, NACA, CMC2, NME4, WDR61, PHB2, RAN, PA2G4, NAP1L1, GNL3, TOMM22, NPM1, TALDO1, UQCRQ, HNRNPA1, TXN2, FMC1, CCT8, GTF2A2, GUK1, IMP3, EIF4B, NDUFA8, PSMA1, PSMA2, EIF3I, EEF2, SNRPD3, CYC1, NAA10, PRDX2, PARK7, UBE2L3, SAP18, PSMD7, C1QBP, DNAJC19, PSMB3, TSPAN13, EIF…
Kidney_epithelial	4.54404e-15	2.77835e-13	2.91077	FSTL1, SNHG8, FKBP4, FAM162A, DBI, ESD, MRFAP1, LDHB, VDAC1, HSPA8, GTF2H5, CENPX, HMGN1, PSMA4, PRDX1, PPDPF, CLDN3, ROMO1, PEBP1, NACA, PSMD13, OSTC, HMGN2, SLC25A3, PSMC5, HSP90AB1, RAN, PA2G4, SLC25A4, NAP1L1, COA3, HINT1, ECHS1, NPM1, MARCKSL1, HNRNPA1, RNF7, FMC1, TPI1, CCT8, PSMC1, GTF2A2, PCBD1, DYNLL1, SRSF6, PSMA1, PSMA2, EIF3I, SNRPD3, MYL12B, CYC1, PRDX2, HNRNPDL, UBE2L3, COX14, OAZ1,…
Luteal_cell	4.85989e-14	2.31115e-12	2.8623	SNHG8, SNHG9, RGS2, SOCS2, MPC2, GABARAPL2, DBI, PRDX6, SOD1, TST, ANXA5, FDX1, MRFAP1, PRDX3, SCAND1, PSME1, UBC, SLC25A39, PRDX1, CISD3, ROMO1, ODC1, PEBP1, SLC25A3, UBE2N, PHB2, RAN, FOSB, ECHS1, TALDO1, UQCRQ, HNRNPA1, EGR1, FMC1, AP2M1, LRRC59, YWHAB, GRHPR, TAF10, EEF2, ARF1, PRDX2, SAP18, PSMB3, COX14, RNH1, NDUFC1, ATP6V0E2, EIF4A1, PGLS, GADD45GIP1, SAR1B, DNAJA1, POLR1D, ATOX1, NDUFB4, …
combined_predtype_geno.Epi_Luminal_1_T07_Regen_Day3	2.0127e-06	2.39288e-05	2.78587	HOXB13, PRDX6, TST, DCXR, SERP1, CLDN3, PEBP1, HMGN2, NPM1, P4HB, HES1, PGLS, NDUFA4, MANF, PABPC1, FTH1, TSPAN1, NKX3-1, SDF2L1, MAPK13, KRT19, B2M, LY6E
NK_or_T_cell	1.01716e-07	1.74705e-06	2.74178	IGKC, RGS2, H2AFJ, GABARAPL2, SLC9A3R1, PSME2, MYL6, PSME1, CDK2AP2, ARPC3, PRR13, CORO1B, SCP2, DDX5, HNRNPF, SSU72, PSMA2, EEF2, MYL12B, SERF2, OAZ1, CFL1, SARAF, ACTG1, ATP6V1F, COX20, CLIC1, COX17, MAF1, PABPC1, JUNB, PPIA, NTAN1, CIB1, EEF1A1, PRKAR1A, TPT1
HALLMARK_FATTY_ACID_METABOLISM	7.40897e-07	9.06011e-06	2.71928	MAOA, HSD17B4, ECI2, PRDX6, PSME1, ODC1, OSTC, ACAA1, ACADVL, ECHS1, GRHPR, PCBD1, SDHC, MDH2, APEX1, UGDH, ALDH9A1, BLVRA, LDHA, FASN, HADH, IDH3B, NBN, IDH3G, UROS, GSTZ1, CBR1, SDHD, IDH1, RDH11, ACSL1, S100A10, HMGCL, D2HGDH, UROD
Epithelial_cell	9.72801e-10	2.60224e-08	2.71517	H2AFJ, ARG2, PRDX6, PSME2, VDAC1, HSPA8, PSME1, UBC, SLC25A39, CLDN3, ROMO1, RHOC, ZFP36, TMEM134, PRR13, ACADVL, CLDN4, FOSB, DSTN, EGR1, DDX5, SYNGR2, GUK1, COX7A2L, EEF2, TMBIM4, TSPAN13, RNH1, HES1, BTF3, SAR1B, ATOX1, ACTG1, ATP6V1F, FOS, POLR2L, CLIC1, HSPB1, H3F3B, GRINA, JUNB, VAMP8, CD9, TM4SF1, KRT8, HIST1H2BC, EEF1A1, NAPA, TSPAN1, TPT1, DAP, MGST1, CBR1, TACSTD2, CNN3, TMPRSS2, KRT19,…
MEF_Cultured	2.3267e-13	9.95826e-12	2.70117	FSTL1, FN1, FAM162A, ESD, ANXA5, EEF1D, FKBP1A, MYL6, SCAND1, CHMP5, HMGN1, PRDX1, LAMTOR1, NANS, CLDN3, ROMO1, RAB18, GLO1, ARHGDIA, RHOC, APRT, NACA, PSMD13, MLF2, NME4, SLC25A3, PSMC5, ATP6V1G1, PDCL3, PHB2, RAN, SLC25A4, NAP1L1, GNL3, NPM1, UQCRQ, PSMB4, KDELR2, TXN2, TPI1, CCT8, DEGS1, LRRC59, GUK1, IMP3, SRP14, DYNLL1, RER1, BRK1, PSMA1, PSMA2, VPS29, SAP18, TPM1, PSMD7, EDF1, C1QBP, PSMB3,…
Leydig_cell	7.36316e-09	1.68058e-07	2.68918	DBI, SOD1, TST, ANXA5, FDX1, LDHB, PRDX3, VDAC1, UBC, SLC25A39, PRDX1, ROMO1, MAGED2, PEBP1, SLC25A3, TMEM256, ECHS1, UQCRQ, EGR1, FMC1, GRHPR, GNAS, CYC1, PRDX2, SDHC, COX14, RNH1, NDUFC1, GADD45GIP1, UQCR10, DNAJA1, SDHB, NDUFB4, ERGIC3, JTB, MDH2, FOS, ETFA, POLR2L, TIMM8B, DYNLRB1, COX17, GHITM, JUNB, TCEAL8, HIST1H2BC, GAS5, GAMT, HADH, PRKAR1A, ASAH1, MGST1, IFT20, COPS7A, IDH1
Smooth_muscle_cell	1.93855e-07	2.86104e-06	2.62626	FSTL1, FN1, FAM162A, NFKBIA, ANXA5, FKBP1A, MYL6, MAGED2, RHOC, ZFP36, MXD4, SLC25A4, FOSB, DSTN, EGR1, DDX5, YWHAB, GNAS, DYNLL1, TPM1, HES1, FOS, HSPB1, HSPA1A, CKB, JUNB, CD9, TM4SF1, DUSP1, PRKAR1A, IFITM3, SH3BGRL, RAMP1, CALD1, RAB11B, CNN3, FABP5, HCFC1R1
combined_predtype_geno.Epi_Luminal_2Psca_T07_Regen_Day3	9.25838e-06	9.90647e-05	2.61415	RGS2, FAM162A, TST, DCXR, CMAS, PSME1, CLDN3, PEBP1, RNH1, CLIC1, NDUFA4, CD9, PSCA, DUSP1, PRR15L, TSPAN1, IDH1, PPP1R1B, PTGR1, MAPK13, KRT19, NUPR1, LRRC26, LY6E, PLSCR1
Mouse_3T3_cell	6.05775e-15	3.2409e-13	2.57971	SNHG9, H2AFJ, MAOA, FAM162A, ESD, ANXA5, MRFAP1, EEF1D, FKBP1A, SCOC, PSMA4, PRDX1, ARHGDIA, APRT, PEBP1, NACA, PSMD13, SLC25A3, PSMC5, ATP6V1G1, HSP90AB1, PDCL3, RAN, PA2G4, SLC25A4, ADI1, NAP1L1, HINT1, TOMM22, PGAM1, NPM1, TALDO1, UQCRQ, PSMB4, HNRNPA1, EIF6, AP2M1, TPI1, CCT8, LRRC59, PSMC1, GUK1, SRP14, ADRM1, STUB1, EIF4B, NDUFA8, PSMA1, PSMA2, EIF3I, EEF2, CYC1, ARF1, POLR2H, VPS29, TPM1, …
combined_predtype_geno.Epi_Luminal_1_T05_Regen_Day1	1.22068e-05	0.0001215	2.57566	TST, SERP1, PRDX1, CLDN3, IMPDH2, PEBP1, RAN, NPM1, TPI1, P4HB, EIF5A, RNH1, SEC61G, MDH2, PPA1, ERH, EEF1G, MANF, KRT8, HIST1H2BC, TSPAN1, SDF2L1, PHGDH, MAPK13, KRT19, B2M, LY6E
REACTOME_AUTODEGRADATION_OF_THE_E3_UBIQUITIN_LIGASE_COP1	1.88237e-05	0.000179034	2.54395	PSME2, PSME1, PSMA4, PSMD13, PSMC5, PSMB4, PSMC1, PSMD9, PSMA1, PSMA2, PSMD7, PSMB3, PSMD2, PSMA3, PSMC4, PSMC3
REACTOME_P53_INDEPENDENT_G1_S_DNA_DAMAGE_CHECKPOINT	1.88237e-05	0.000179034	2.54395	PSME2, PSME1, PSMA4, PSMD13, PSMC5, PSMB4, PSMC1, PSMD9, PSMA1, PSMA2, PSMD7, PSMB3, PSMD2, PSMA3, PSMC4, PSMC3
Cycling_cell	1.18955e-05	0.00012122	2.5332	SLC25A39, HMGN1, MAGED2, OSTC, HMGN2, TMEM256, MARCKSL1, STUB1, DYNLL1, SRSF6, SNRPD3, PRDX2, HNRNPDL, TPM1, OAZ1, UBE2E3, COX20, APEX1, PRMT1, MDK
Monocyte	1.06129e-07	1.74705e-06	2.52502	FN1, RGS2, H2AFJ, NFKBIA, ANXA5, PSME2, SCAND1, PSME1, SERP1, CDK2AP2, ARHGDIA, ARPC3, ZFP36, PRR13, CORO1B, TALDO1, DEGS1, SYNGR2, HNRNPF, YWHAB, BRK1, MYL12B, SERF2, RNH1, CFL1, ATOX1, ACTG1, FOS, CLIC1, CDC42SE1, PABPC1, JUNB, VAMP8, CTSZ, FTH1, DUSP1, NPC2, IFITM3, TPT1, MGST1
Cumulus_cell	7.46051e-09	1.68058e-07	2.52481	RGS2, SOCS2, FKBP4, SOD1, FDX1, LDHB, HSPA8, UBC, HMGN1, PRDX1, PIM3, TMED2, EIF4A2, HMGN2, SLC25A3, HSP90AB1, RAN, FOSB, ECHS1, MARCKSL1, HNRNPA1, EGR1, DDX5, TPI1, GRHPR, PSMA2, ARF1, HNRNPDL, SAP18, P4HB, EIF4A1, HES1, DNAJA1, ACTG1, SEC61G, MDH2, FOS, CCT7, POLR2L, HNRNPA3, PSMA3, APEX1, ERH, LSM8, PRMT1, HNRNPK, EIF1, ATF4, PAICS, GAPDH, SMIM14, H3F3B, MANF, JUNB, PPIA, TCEAL8
Intestinal_epithelial_cell	7.06465e-10	2.15977e-08	2.52139	IGKC, MAOA, ARG2, FKBP4, TMEM54, DBI, SLC9A3R1, PSME2, VDAC1, PSME1, PRDX1, CISD3, CLDN3, CDK2AP2, ZFP36, CMPK1, SLC25A3, ABHD11, PHB2, PRR13, CORO1B, ACADVL, COA3, LYPLA1, SCP2, TALDO1, UQCRQ, DSTN, TXN2, EIF6, TPI1, SYNGR2, GUK1, PCBD1, NDUFA8, MYL12B, CYC1, EDF1, SDHC, P4HB, TSTD1, COX14, NDUFC1, UQCRFS1, SAR1B, UQCR10, SDHB, MDH2, COX20, ETFA, NDUFA5, PPA1, COX17, PRELID1, NDUFA4, ALDH9A1, CK…
Gastric_mucosa_cell	8.11155e-10	2.31449e-08	2.50783	H2AFJ, SOCS2, HIST1H1C, MPC2, FKBP4, FAM162A, DBI, TST, LDHB, SLC25A39, PRDX1, ROMO1, EIF4A2, CMPK1, SLC25A3, GSTK1, ACADVL, ECHS1, SCP2, UQCRQ, DSTN, FMC1, SYNGR2, GUK1, GRHPR, PCBD1, NDUFA8, CYC1, SERF2, TMBIM4, SDHC, TSPAN13, TSTD1, NDUFC1, UQCRFS1, UQCR10, SDHB, NDUFB4, ACTG1, SEC61G, MDH2, COX20, ETFA, POLR2L, NDUFA5, PPA1, COX17, UFC1, HERPUD1, NME2, NDUFA4, MANF, CKB, CIB1, KRT8, HIST1H2BC…
Trophoblast_progenitor_cell	4.52234e-10	1.48889e-08	2.48219	BASP1, DBI, HEBP1, MRFAP1, LDHB, FKBP1A, VDAC1, HSPA8, GTF2H5, LAMTOR1, IMPDH2, CDK2AP2, ARPC3, APRT, PSMD13, SLC25A3, PHB2, CORO1B, PA2G4, NAP1L1, TOMM22, NPM1, DSTN, PSMB4, KDELR2, CCT8, YWHAB, STUB1, SSU72, PSMA1, PSMA2, EIF3I, HNRNPDL, UBE2L3, SAP18, PSMD7, COX14, CFL1, AIMP1, EIF4A1, SAR1B, DNAJA1, TIMM17A, POLR1D, ATOX1, EIF3E, EIF3M, ACTG1, MDH2, CCT7, CHCHD1, ST13, COPS5, PSMA3, NDUFA5, E…
REACTOME_P53_DEPENDENT_G1_DNA_DAMAGE_RESPONSE	5.65753e-05	0.000448411	2.47587	PSME2, PSME1, PSMA4, PSMD13, PSMC5, PSMB4, PSMC1, PSMD9, PSMA1, PSMA2, PSMD7, PSMB3, PSMD2, PSMA3, PSMC4, PSMC3
Renal_tubular_cell	2.01305e-07	2.87196e-06	2.47	SORD, MPC2, NFKBIA, ESD, SELENBP1, LDHB, VDAC1, UBC, SLC25A39, ROMO1, ZFP36, SLC25A3, SLC25A4, ECHS1, UQCRQ, TXN2, FMC1, TPI1, PCBD1, NDUFA8, CYC1, TMBIM4, SDHC, COX14, NDUFC1, UQCRFS1, HES1, UQCR10, SDHB, NDUFB4, ACTG1, ATP6V1F, MDH2, FOS, COX20, ETFA, TIMM8B, NDUFA5, PAICS, GHITM, NDUFA4, EMC6, HSPA1A, CKB, VAMP8, CD9, KRT8, HIST1H2BC, IDH3B, HIGD1A, TSPAN1, IDH3G, NUDT4, MGST1
Chondrocyte	4.51271e-07	6.03575e-06	2.45805	FSTL1, FN1, RGS2, ANXA5, HSPA8, UBC, TMED2, MAGED2, ZFP36, ARL1, OSTC, GNL3, FOSB, DSTN, KDELR2, EGR1, GNAS, EEF2, P4HB, RNH1, DNAJA1, ACTG1, SEC61G, FOS, PPA1, SELENOK, EIF1, ATF4, CDC42SE1, HERPUD1, HSPB1, UGDH, PABPC1, HSPA1A, JUNB, CD9, GAS5, SRM, EEF1A1, DUSP1, HIGD1A, TPT1, DAP
combined_predtype_geno.Epi_Luminal_2Psca_T09_Regen_Day14	4.44766e-05	0.000373254	2.42195	TST, DCXR, CLDN3, FOSB, FOS, HSPB1, HSPA1A, VAMP8, CD9, PSCA, DUSP1, STARD10, TSPAN1, ZFP36L1, TPT1, TACSTD2, PPP1R1B, PTGR1, MAPK13, KRT19, NUPR1, CTSH, B2M, LRRC26, LY6E
REACTOME_REGULATION_OF_APOPTOSIS	8.91601e-05	0.000669483	2.362	PSME2, PSME1, PSMA4, PSMD13, PSMC5, PSMB4, PSMC1, PSMD9, PSMA1, PSMA2, PSMD7, PSMB3, PSMD2, PSMA3, PSMC4, PSMC3
HALLMARK_INTERFERON_ALPHA_RESPONSE	0.000232124	0.00141927	2.35805	ISG15, PSME2, PSME1, PSMA3, LAP3, IFITM3, CNP, IRF9, OGFR, PARP9, B2M, LY6E, PLSCR1, RIPK2, GMPR, ISG20, CASP8, TRIM14, NCOA7, PARP14
combined_predtype_geno.Epi_Luminal_2Psca_T06_Regen_Day2	0.000126956	0.00090562	2.33005	FAM162A, TST, DCXR, PRDX1, CLDN3, PEBP1, RAN, TPI1, RNH1, UQCR10, HNRNPA3, CLIC1, ERH, GAPDH, NDUFA4, PPIA, CD9, PSCA, PRR15L, TSPAN1, PPP1R1B, PTGR1, MAPK13, KRT19
Eosinophil	7.02081e-07	8.83796e-06	2.3106	FN1, NFKBIA, HEBP1, PRDX6, ANXA5, MYL6, SCAND1, UBC, SERP1, PRDX1, CDK2AP2, ARHGDIA, ARPC3, APRT, ZFP36, ATP6V1G1, PRR13, CORO1B, FOSB, TALDO1, MYL12B, SERF2, VPS29, RNH1, ACTG1, ATP6V1F, RAB5C, FOS, GABARAP, JUNB, VAMP8, CD9, CTSZ, HIST1H2BC, FTH1, DUSP1, GLTP, RAMP1, ATP6V0D1, MGST1, KRT19, FABP5, HCFC1R1, S100A10, CTSH, CEBPB
combined_predtype_geno.Epi_Luminal_2Psca_T10_Regen_Day28	8.46444e-05	0.000646925	2.30816	HIST1H1C, DCXR, CLDN3, RNH1, HSPB1, HSPA1A, CD9, KRT8, HIST1H2BC, PSCA, PRR15L, TSPAN1, ZFP36L1, TACSTD2, PPP1R1B, PTGR1, MAPK13, KRT19, NUPR1, S100A10, B2M
combined_predtype_geno.Epi_Luminal_2Psca_T02_Cast_Day7	0.000169473	0.00111591	2.30648	DCXR, CLDN3, FOSB, HES1, FOS, HSPA1A, CD9, KRT8, PSCA, DUSP1, TSPAN1, ZFP36L1, TACSTD2, PPP1R1B, PTGR1, MAPK13, KRT19, NUPR1, HSPA1B, CTSH, B2M, LRRC26, LY6E
Muscle_cell	1.07003e-05	0.000111701	2.29939	PDLIM5, MPC2, ECI2, VDAC1, SLC25A4, SMIM19, UQCRQ, TXN2, TPI1, GNAS, CYC1, SERF2, TPM1, SDHC, NDUFC1, UQCRFS1, UQCR10, SDHB, NDUFB4, COPS5, TIMM8B, NDUFA5, EIF1, GAPDH, HSPB1, NDUFA4, SMIM20, LDHA, HIST1H2BC, GAMT, FTH1, IDH3B, METTL23, TPT1, RAMP1, BNIP3, KXD1, HCFC1R1, CCNG1, GOT2, TCEA3
Premeiotic_germ_cell	2.4172e-10	8.62134e-09	2.2802	SOCS2, FKBP4, FAM162A, SOD1, SNRPN, LDHB, EEF1D, FKBP1A, PSME2, HSPA8, SLC25A39, HMGN1, PSMA4, PRDX1, LAMTOR1, IMPDH2, NACA, PSMD13, SLC25A3, PSMC5, ARL6IP4, WDR61, HSP90AB1, PHB2, RAN, SLC25A4, NAP1L1, GNL3, HINT1, NPM1, PSMB4, HNRNPA1, RNF7, CCT8, PSMC1, DYNLL1, SRSF6, COX7A2L, PSMA1, PSMA2, EIF3I, SNRPD3, CYC1, HNRNPDL, PARK7, UBE2L3, SAP18, C1QBP, DNAJC19, SDHC, EIF5A, OAZ1, NDUFC1, AIMP1, EI…
combined_predtype_geno.Epi_Basal_1_T06_Regen_Day2	0.000200453	0.0012805	2.25952	DBI, RAN, SLC25A4, NPM1, HNRNPA1, CYC1, C1QBP, EIF5A, MDH2, HNRNPA3, ERH, EEF1G, PRMT1, GAPDH, HRAS, PPIA, IFITM3, PHGDH, FABP5, S100A10, CEBPB
Adipocyte	1.34959e-07	2.13935e-06	2.25586	RGS2, MPC2, NFKBIA, DBI, ECI2, SOD1, SELENBP1, LDHB, SLC25A39, CISD3, PIM3, ROMO1, PHB2, TMEM134, CORO1B, ACADVL, HINT1, ECHS1, SCP2, TALDO1, UQCRQ, FMC1, GNAS, NDUFA8, COX7A2L, CYC1, EMC2, SDHC, COX14, NDUFC1, UQCRFS1, PGLS, SAR1B, UQCR10, SDHB, NDUFB4, MDH2, ETFA, POLR2L, UQCC3, NDUFA5, PPA1, EIF1, GHITM, GRPEL1, HSPB1, NDUFA4, EMC6, GRINA, FCGRT, HADH, FTH1, IDH3B, IDH3G, ALDH6A1, GSTZ1, MGST1…
REACTOME_APC_C_CDH1_MEDIATED_DEGRADATION_OF_CDC20_AND_OTHER_APC_C_CDH1_TARGETED_PROTEINS_IN_LATE_MITOSIS_EARLY_G1	0.000140125	0.000967312	2.25026	PSME2, PSME1, PSMA4, PSMD13, PSMC5, PSMB4, PSMC1, PSMD9, PSMA1, PSMA2, PSMD7, PSMB3, PSMD2, PSMA3, PSMC4, PSMC3
Spongiotrophoblast	2.41219e-05	0.000219663	2.23084	FN1, DBI, TST, ANXA5, SERP1, CDK2AP2, ARPC3, RHOC, APRT, ATP6V1G1, WDR61, PRR13, SRP9, UQCRQ, KDELR2, TPI1, DEGS1, STUB1, SSU72, ARF1, EDF1, P4HB, RNH1, SARAF, ATOX1, ATP6V1F, SEC61G, EIF1, MANF, VAMP8, AAMP, KRT8, CTNNBIP1, FTH1, NPC2, DAP, SDF2L1, FKBP11, CRELD2, IFT20, KRT19, FABP5, FARSA
E8p75_YsE	0.00034785	0.00198507	2.2292	DBI, SLC9A3R1, GCSH, APRT, UQCRQ, PCBD1, UQCR10, SNX3, CIB1, CTSZ, PSAT1, CNDP2, SELENOP, CTSH
REACTOME_APC_C_CDC20_MEDIATED_DEGRADATION_OF_MITOTIC_PROTEINS	0.00022489	0.00139497	2.22594	PSME2, PSME1, PSMA4, PSMD13, PSMC5, PSMB4, PSMC1, PSMD9, PSMA1, PSMA2, PSMD7, PSMB3, PSMD2, PSMA3, PSMC4, PSMC3
combined_predtype_geno.Epi_Luminal_1_T10_Regen_Day28	0.00064695	0.003505	2.21289	H2AFJ, PRDX6, TST, SRP9, TSPAN13, SEC61G, HERPUD1, SMIM14, MANF, HSPA1A, TSPAN1, NKX3-1, SDF2L1, FKBP11, CRELD2, IFT20, HSPA1B, B2M
Myoblast	8.05348e-05	0.000626707	2.19279	FSTL1, FN1, SOCS2, ANXA5, LDHB, FKBP1A, MYL6, MAGED2, RHOC, CORO1B, SLC25A4, EGR1, DEGS1, GNAS, TPM1, P4HB, HES1, SEC61G, FOS, GABARAP, DYNLRB1, CLIC1, EIF1, H3F3B, HSPA1A, TM4SF1, GAS5
REACTOME_SIGNALING_BY_WNT	0.00031786	0.00183844	2.1822	PSME2, PSME1, PSMA4, PSMD13, PSMC5, PSMB4, PSMC1, PSMD9, PSMA1, PSMA2, PSMD7, PSMB3, PSMD2, PSMA3, PSMC4, PSMC3
Dendritic_cell	4.54556e-05	0.000374135	2.17934	RGS10, PSME2, SCAND1, PSME1, UBC, SERP1, CDK2AP2, ARPC3, ZFP36, ATP6V1G1, PRR13, CORO1B, TALDO1, DDX5, SYNGR2, EEF2, SERF2, TSPAN13, OAZ1, PGLS, ATP6V1F, HERPUD1, SMIM14, H3F3B, PPIA, CIB1, CTSZ, RNF187, FTH1, NPC2, GLTP, TPT1, CNP, DAP, RAMP1
REACTOME_REGULATION_OF_MITOTIC_CELL_CYCLE	0.000558068	0.00306222	2.1421	PSME2, PSME1, PSMA4, PSMD13, PSMC5, PSMB4, PSMC1, PSMD9, PSMA1, PSMA2, PSMD7, PSMB3, PSMD2, PSMA3, PSMC4, PSMC3
NK_cell	0.000246272	0.00147494	2.12162	RGS2, NFKBIA, PSME2, MYL6, PSME1, CDK2AP2, ARPC3, PRR13, CORO1B, DDX5, HNRNPF, EEF2, MYL12B, CFL1, SARAF, ACTG1, CLIC1, PABPC1, JUNB, PPIA, EEF1A1, DUSP1, PRKAR1A
combined_predtype_geno.Epi_Luminal_2Psca_T05_Regen_Day1	0.000875513	0.0046798	2.11398	TST, PRDX1, CLDN3, PEBP1, RAN, TPI1, RNH1, CLIC1, NDUFA4, CD9, KRT8, PSCA, TSPAN1, IFITM3, TACSTD2, PPP1R1B, PTGR1, MAPK13, KRT19, NUPR1, S100A10, LY6E
combined_predtype_geno.Epi_Luminal_3Foxi1_T02_Cast_Day7	0.000885663	0.0046798	2.1116	MPC2, LDHB, FKBP1A, ATP6V1G1, PGAM1, UQCRQ, TPI1, SRP14, SERF2, PRDX2, TMBIM4, NDUFC1, UQCRFS1, UQCR10, NDUFA4, VAMP8, STARD10, DAP, CBR1, SDHD
HALLMARK_OXIDATIVE_PHOSPHORYLATION	3.39608e-05	0.000296637	2.10782	FDX1, LDHB, PRDX3, VDAC1, SLC25A3, ATP6V1G1, ACAA1, PHB2, SLC25A4, ACADVL, TOMM22, ECHS1, UQCRQ, NDUFA8, ISCU, COX7A2L, CYC1, SDHC, NDUFC1, UQCRFS1, UQCR10, TIMM17A, SDHB, NDUFB4, ATP6V1F, MDH2, ETFA, TIMM8B, NDUFA5, COX17, GRPEL1, NDUFA4, LDHA, IDH3B, ATP6V1H, IDH3G, ALDH6A1, TIMM10, SDHD, IDH1
Mast_cell	0.000248121	0.00147494	2.10577	RGS2, SOCS2, BASP1, NFKBIA, HSPA8, ARPC3, ZFP36, NME4, FOSB, EGR1, DDX5, YWHAB, HNRNPDL, RNH1, CFL1, HES1, DNAJA1, GABARAP, MAT2A, CLIC1, ATF4, H3F3B, JUNB, LDHA, DUSP1
luminal_1	2.32636e-05	0.000216452	2.10015	HOXB13, SORD, H2AFJ, FKBP4, PRDX6, SOD1, TST, DCXR, SCAND1, SERP1, NANS, CLDN3, HMGN2, SRP9, UQCRQ, GUK1, SRP14, TMBIM4, P4HB, TSPAN13, FAM210B, SEC61G, TIMM8B, COMT, UQCC3, PPA1, UFC1, HERPUD1, SMIM14, MANF, CDK5RAP3, LAP3, KRT8, SRM, TSTA3, STARD10, NUDT22, TSPAN1, NKX3-1, SDF2L1, PHGDH, FKBP11, CRELD2, IFT20, ALDH7A1, TMPRSS2, KRT19
E8p75_gfp_Blood	0.00168442	0.00775196	2.09628	RGS10, HEBP1, PRDX3, PRR13, UQCRQ, PRDX2, FAM210B, COX17, SRM, POP5, FTH1, REXO2, BLVRB, ELL2, PRKAR2B, SLC25A37, JOSD2, GMPR
combined_predtype_geno.Epi_Luminal_1_T02_Cast_Day7	0.00168053	0.00775196	2.08263	H2AFJ, PRDX6, TST, DCXR, FOSB, TSPAN13, SEC61G, FOS, HERPUD1, HSPA1A, TSPAN1, FKBP11, IFT20, HSPA1B, B2M
luminal_2	0.00114121	0.00561423	2.07823	DCXR, SMCO4, CMAS, NANS, CLDN3, TSTD1, CD9, KRT8, PSCA, FOXA1, STARD10, PRR15L, TSPAN1, TACSTD2, PPP1R1B, PTGR1, CHPT1, MAPK13, KRT19, RHOU, ABHD14B, CTSH, LRRC26, LY6E, PLSCR1, BEX4, MECOM, EMB, BACE2
Erythroblast	0.00149254	0.00701985	2.06405	SOCS2, LDHB, FKBP1A, PRDX2, UBE2L3, FAM210B, ERGIC3, ETFA, HSPB1, MDK, WBP1, GAMT, MGST1, MAPK13, ZFPL1, TCEAL9, DNPEP, BEX3, BLVRB, UROD, TESC, BEX4, PKIG, GMPR
combined_predtype_geno.Epi_Luminal_1_T00_intact	0.00124654	0.00598017	2.04443	H2AFJ, PRDX6, TST, SERP1, SRP9, UQCRQ, P4HB, TSPAN13, SEC61G, HERPUD1, SMIM14, MANF, HSPA1A, TSPAN1, NKX3-1, SDF2L1, FKBP11, CRELD2, IFT20, HSPA1B, B2M
E8p75_ap_GermCells	0.00123748	0.00598017	2.03072	H2AFJ, SOCS2, SRSF9, PSME1, IMPDH2, TMEM256, TALDO1, PSMB3, COX14, NDUFB4, ATP6V1F, TIMM8B, COX17, MEA1, HSPB1, CKB, POP5, IFITM3
combined_predtype_geno.Epi_Luminal_3Foxi1_T07_Regen_Day3	0.00227757	0.00984645	2.0292	LDHB, FKBP1A, ATP6V1G1, PGAM1, ISCU, TMBIM4, NDUFC1, UQCRFS1, UQCR10, ATP6V1F, TIMM8B, NDUFA4, FTH1, ARF3, DAP, CBR1
combined_predtype_geno.Epi_Luminal_2Psca_T08_Regen_Day7	0.00176357	0.00794537	2.02265	TST, DCXR, CLDN3, FOSB, NDUFA4, HSPA1A, CD9, KRT8, PSCA, TSPAN1, TACSTD2, PPP1R1B, PTGR1, MAPK13, KRT19, NUPR1, S100A10, HSPA1B, CTSH, B2M, LRRC26, LY6E
Clara_Cell	0.000168133	0.00111591	2.01074	SOCS2, FAM162A, DBI, PRDX6, SOD1, DCXR, SELENBP1, MRFAP1, LDHB, SCAND1, PPDPF, CLDN3, ROMO1, PEBP1, CALM3, ATP6V1G1, NDUFAF3, SRP14, DYNLL1, NDUFC1, HES1, ERGIC3, AHSA1, PAIP2, ARL3, CKB, CD9, CIB1, TM4SF1, HIST1H2BC, TSPAN1, RAMP1, MGST1, CBR1, IFT20, LSM6, NUPR1, ANAPC13, CTSH, CFAP20
Endothelial_Cell	0.000125363	0.00090562	1.97406	ISG15, RGS2, NFKBIA, SOD1, ANXA5, HSPA8, PSME1, UBC, ZFP36, FOSB, MARCKSL1, EGR1, DDX5, DEGS1, HES1, SARAF, DNAJA1, GDI2, RAB5C, FOS, SELENOK, EIF1, ATF4, H3F3B, HSPA1A, JUNB, FCGRT, TM4SF1, CTSZ, FTH1, DUSP1, IFITM3, TPT1, EGFL7, SELENOP, HSPA1B, CEBPB, B2M, LY6E, BLVRB, NINJ1, SGK1, PLPP1, NRP1, TPM4
Macrophage	0.000196273	0.0012728	1.97291	RGS2, NFKBIA, HEBP1, SERP1, PRDX1, LAMTOR1, CDK2AP2, ATP6V1G1, PRR13, CORO1B, TALDO1, SYNGR2, SSU72, CFL1, ATOX1, GDI2, GABARAP, COMT, CLIC1, CDC42SE1, MANF, CKB, VAMP8, FCGRT, BLVRA, CTSZ, LAP3, FTH1, NPC2, GLTP, ASAH1, SNX2, SDF2L1, ATP6V0D1
combined_predtype_geno.Epi_Luminal_2Psca_T00_intact	0.00196873	0.00868675	1.96985	TST, DCXR, SMCO4, CLDN3, NDUFA4, HSPA1A, CD9, KRT8, PSCA, DUSP1, PRR15L, TSPAN1, TACSTD2, PPP1R1B, PTGR1, MAPK13, KRT19, NUPR1, HSPA1B, CCND1, B2M, LRRC26, LY6E
Cao2019Embryo_epi_EpidermisTrajectory_7_of_8	0.00463582	0.0175277	1.95222	PSME1, ARL1, RAB4A, MARCKSL1, PSMA2, C1QBP, SDHB, PSMC4, EMD, CD2BP2, HIST1H2BC
HALLMARK_ESTROGEN_RESPONSE_LATE	0.00200267	0.00874636	1.94919	SORD, FKBP4, TST, DCXR, SLC9A3R1, PDCD4, ZFP36, TSPAN13, FOS, MDK, ARL3, UGDH, CKB, CD9, TSTA3, HPRT1, CHPT1, MAPK13, KRT19, FABP5, PKP3, CCND1, METTL3, BLVRB, HOMER2, SGK1, FKBP5, DNAJC12, PRKAR2B
Endothelial_cell	0.000151986	0.00103254	1.94356	NFKBIA, ANXA5, FKBP1A, PSME2, MYL6, PSME1, ARHGDIA, ARPC3, RHOC, ZFP36, MXD4, DDX5, DEGS1, YWHAB, GNAS, NDUFA8, MYL12B, ARF1, TSPAN13, HES1, ATOX1, ACTG1, RAB5C, SELENOK, SNX3, HSPB1, PPIA, CD9, TM4SF1, SELENOM, DUSP1, PRKAR1A, IFITM3, ZFP36L1, SH3BGRL
Stomach_epithelial_cell	4.86897e-05	0.000393193	1.93794	H2AFJ, TMEM54, DBI, ESD, TST, PRDX1, PPDPF, ARPC3, PDCD4, CMPK1, GSTK1, PRR13, LYPLA1, SCP2, TALDO1, DSTN, FMC1, EIF6, SYNGR2, TPM1, SDHC, P4HB, TSPAN13, UQCR10, ACTG1, SEC61G, PPA1, UGDH, MPST, VAMP8, CIB1, KRT8, HIST1H2BC, PSCA, TSTA3, IDH3B, HIGD1A, STARD10, PRR15L, TSPAN1, SLC25A1, CBR1, SDHD, IDH1, CHP1, RNPEP, PTGR1, MAPK13, TMPRSS2, KRT19, FABP5, SELENOP, HCFC1R1
Basal_Org_1	0.00338728	0.0136769	1.93632	ANXA5, FKBP1A, HMGN1, GNL3, GGCT, HNRNPA1, AMD1, C1QBP, EID1, APEX1, DUT, ATIC
combined_predtype_geno.Epi_Luminal_3Foxi1_T06_Regen_Day2	0.00377174	0.0150869	1.9336	MPC2, LDHB, PGAM1, UQCRQ, TMBIM4, NDUFC1, UQCRFS1, UQCR10, TIMM8B, NDUFA4, LDHA, FTH1, HIGD1A, DAP, CBR1
Urothelium	4.25039e-05	0.000363834	1.88653	H2AFJ, ESD, SOD1, DCXR, LDHB, PRDX3, UBC, CHMP5, PPDPF, PEBP1, ZFP36, EIF4A2, WDR61, PDCL3, TMEM134, PRR13, COA3, LYPLA1, CLDN4, SCP2, TALDO1, DSTN, COX7A2L, RER1, EEF2, MYL12B, ARF1, VTI1B, EI24, HEBP2, TSPAN13, HES1, UQCR10, ATOX1, FOS, HSPB1, SMIM14, UGDH, PABPC1, MPST, JUNB, VAMP8, PPIA, CD9, CIB1, KRT8, PSCA, EEF1A1, HADH, FAM207A, GLTP, ATP6V1H, ASAH1, ZFP36L1, TPT1, DAP, ALDH6A1, MGST1, TM…
HALLMARK_XENOBIOTIC_METABOLISM	0.00384788	0.015249	1.87811	PDLIM5, MAOA, ARG2, DCXR, PYCR1, SAR1B, COMT, ARPP19, MCCC2, UGDH, GNMT, ALDH9A1, AHCY, GSS, CBR1, IDH1, FBP1, HPRT1, CNDP2, PTGR1, PSMB10, BLVRB, NINJ1, SHMT2
HALLMARK_DNA_REPAIR	0.0024508	0.0104894	1.86396	GTF2H5, TMED2, IMPDH2, APRT, NME4, GTF2A2, GUK1, ADRM1, TAF10, NME3, SRSF6, POLR2H, EDF1, VPS28, POLR1D, COX17, POLD4, DUT, ITPA, SUPT4H1
REACTOME_APOPTOSIS	0.00272382	0.0114294	1.86213	HIST1H1C, PSME2, TNFSF10, PSME1, PSMA4, AKT1, PSMD13, PSMC5, PSMB4, PSMC1, YWHAB, PSMD9, DYNLL1, PSMA1, PSMA2, PSMD7, PSMB3, PSMD2, PSMA3, PSMC4, PSMC3, BAD
HALLMARK_UV_RESPONSE_UP	0.00410441	0.015826	1.85612	MAOA, FKBP4, NFKBIA, TST, ACAA1, SLC25A4, FOSB, AMD1, POLR2H, DNAJA1, ATP6V1F, FOS, GRPEL1, GRINA, JUNB, PSMC3
HALLMARK_INTERFERON_GAMMA_RESPONSE	0.00410428	0.015826	1.85524	ISG15, NFKBIA, PSME2, TNFSF10, PSME1, RBCK1, PSMA2, PSMA3, VAMP8, LAP3, IFITM3, IRF9, NAMPT, OGFR, NUP93, B2M, LY6E, PSMB10, PLSCR1, LYSMD2, RIPK2, BANK1
HALLMARK_ADIPOGENESIS	0.00187663	0.00836665	1.83548	SOD1, TST, CCNG2, PRDX3, UBC, PIM3, PDCD4, CMPK1, ECHS1, SCP2, TALDO1, UQCRQ, CYC1, SDHC, UQCR10, SDHB, MDH2, NDUFA5, GHITM, GRPEL1, PFKL, HADH, RNF11, IDH3G, SLC25A1, JAGN1, IDH1
HALLMARK_GLYCOLYSIS	0.00391726	0.0153815	1.83286	FKBP4, FAM162A, SOD1, CLDN3, RBCK1, PGAM1, TALDO1, TPI1, SDHC, PGLS, MDH2, COPB2, ARPP19, PSMC4, ALDH9A1, PPIA, LDHA, TSTA3, IDH1, ALDH7A1, B3GALT6, GOT2, SDC2, VEGFA, NOL3, B4GALT7
combined_predtype_geno.Epi_Luminal_3Foxi1_T00_intact	0.00579914	0.0208574	1.82045	LDHB, FKBP1A, PGAM1, TPI1, ISCU, SERF2, PRDX2, TMBIM4, NDUFC1, UQCRFS1, UQCR10, NDUFA4, LDHA, FTH1, TSPAN1, DAP, CBR1
combined_predtype_geno.Epi_Basal_1_T03_Cast_Day14	0.00570255	0.0206838	1.8041	NFKBIA, RAN, CLDN4, EIF6, AMD1, TPM1, EIF5A, CFL1, EIF4A1, ACTG1, MAT2A, EIF1, CD9, KRT8, TACSTD2, KRT19, RRS1, CEBPB
combined_predtype_geno.Epi_Luminal_3Foxi1_T03_Cast_Day14	0.00824979	0.0289419	1.79596	MPC2, LDHB, PGAM1, TPI1, ISCU, TMBIM4, SDHC, NDUFC1, UQCRFS1, UQCR10, ATP6V1F, GAPDH, NDUFA4, LDHA, ARF3
E5p5_exVE	0.00871116	0.030312	1.79454	DBI, SLC9A3R1, GCSH, ROMO1, APRT, DEGS1, SELENOT, GABARAP, SNX3, CTSZ, HADH, SNX2, ATP6V0D1, CNDP2, CTSH, SGK1, BEX4, EMB, MORC4, COTL1
combined_predtype_geno.Epi_Luminal_1_T01_Cast_Day1	0.0125436	0.0400645	1.79008	H2AFJ, PRDX6, DCXR, CLDN3, TMBIM4, TSPAN13, COMT, SMIM14, PABPC1, TSPAN1, KRT19, B2M
combined_predtype_geno.Epi_Luminal_2Psca_T04_Cast_Day28	0.00707573	0.0250282	1.78731	BASP1, NFKBIA, CLDN3, FOSB, TRIB1, FOS, CLIC1, NDUFA4, KRT8, PMEPA1, DUSP1, IFITM3, TACSTD2, PPP1R1B, KRT19, NUPR1, S100A10, CTSH, LRRC26, LY6E
E7p5_exVE	0.0129268	0.0409828	1.77498	MPC2, DBI, SLC9A3R1, GCSH, APRT, UQCRQ, DEGS1, PCBD1, CTSZ, FTH1, CNDP2, CTSH, SGK1
HALLMARK_BILE_ACID_METABOLISM	0.0161362	0.0486359	1.73461	AMACR, HSD17B4, SOD1, GSTK1, SCP2, GNMT, ALDH9A1, AR, PXMP2, IDH1, ACSL1
Osteoblast	0.00666998	0.0237896	1.73417	FSTL1, FN1, ANXA5, MYL6, MARCKSL1, EGR1, EEF2, HES1, FOS, GABARAP, HSPB1, MDK, MANF, HSPA1A, JUNB, CD9, SELENOM, FTH1, DUSP1, NPC2, IFITM3, ZFP36L1, CALD1, SELENOP, NUPR1, TCEAL9, B2M
E3p5_x	0.0120614	0.0394067	1.73042	FN1, SOCS2, PRDX6, PRDX1, PGAM1, NPM1, C1QBP, NDFIP1, APEX1, PPA1, PRMT1, CKB
HALLMARK_PEROXISOME	0.0116523	0.038363	1.72928	HSD17B4, ECI2, SOD1, PRDX1, GSTK1, ACAA1, SLC25A4, SCP2, HRAS, PABPC1, ALDH9A1, IDH1, SLC25A17, RDH11, ACSL1, HMGCL
combined_predtype_geno.Epi_Luminal_1_T04_Cast_Day28	0.0150869	0.0466507	1.71264	BASP1, EEF1D, PSME1, CLDN3, CLDN4, FOSB, TRIB1, FOS, KRT8, IDH1, TACSTD2, KRT19, NUPR1, CTSH, LRRC26, LY6E, BEX4
E6p5_emVE	0.0163525	0.0489432	1.68299	LDHB, MYL6, RAB18, RAB4A, TALDO1, MYL12B, TPM1, GABARAP, SELENOK, SMIM14, VAMP8, KRT8, HCFC1R1, S100A10, TCEA3, BLVRB, CRB3
E4p5_PrE	0.014446	0.0454623	1.68074	SERP1, OSTC, SLC25A4, PCBD1, P4HB, SELENOK, SNX3, MANF, VAMP8, CTSZ, PMEPA1, FTH1, SNX2, SDF2L1, ZFYVE21, CRELD2, CNDP2
REACTOME_MITOTIC_G1_G1_S_PHASES	0.012232	0.0396053	1.66999	PSME2, PSME1, PSMA4, PSMD13, PSMC5, PSMB4, PSMC1, PSMD9, PSMA1, PSMA2, PSMD7, PSMB3, PSMD2, PSMA3, PSMC4, PSMC3
HALLMARK_ANDROGEN_RESPONSE	0.0151506	0.0466507	1.65251	PDLIM5, SORD, DBI, AKT1, PA2G4, RAB4A, ADRM1, MYL12B, KRT8, PMEPA1, NKX3-1, SPDEF, NCOA4, PGM3, TMPRSS2, KRT19, CAMKK2, CCND1, B2M, HOMER2, ELL2, SGK1, AZGP1, FKBP5
HALLMARK_P53_PATHWAY	0.0123073	0.0396053	1.64193	H2AFJ, HIST1H1C, FAM162A, DCXR, LDHB, MXD4, HINT1, ISCU, EI24, FOS, PRMT2, HRAS, VAMP8, TM4SF1, ZFP36L1, IRAK1, TRAF4, TRIAP1, NUPR1, S100A10, RAD51C, CCNG1, HIST3H2A
Decidual_stromal_cell	0.00954847	0.032694	1.63766	FSTL1, ISG15, HIST1H1C, FAM162A, ESD, PRDX1, ARHGDIA, RHOC, PRR13, TPI1, P4HB, RNH1, HSPB1, GRINA, VAMP8, CTSZ, HIST1H2BC, FTH1, RAMP1, RRAGA, GDI1, CHP1, CALD1, BNIP3, FABP5, SELENOP, CREB3, TCEAL9, PLIN3, B2M, TCTA, SGK1, PLPP1
Testicular_cell	0.00904782	0.0312296	1.46149	SORD, MPC2, FKBP4, SOD1, MESP1, SCAND1, SLC25A39, APRT, PEBP1, CALM3, MXD4, ATP6V1G1, RAN, NDUFAF3, TOMM22, SRP9, UQCRQ, RNF7, HNRNPF, GTF2A2, SRP14, DYNLL1, TAF10, TMBIM4, UBE2L3, SAP18, EDF1, NDUFC1, POLR1D, CCT7, COPS5, TIMM8B, NDUFA5, EIF3G, SNX3, MEA1, GHITM, PAIP2, SMIM14, ARL3, GRINA, PABPC1, GPR160, ABHD17A, CIB1, AAMP, FBXW5, TCEA2
Intercalated_cells_of_collecting_duct	0.0115274	0.0382459	-1.56561	ATP1B1, TMEM117, EPCAM, NDUFS5, BSG, ATP1A1, RTN3, CLDN7, NDUFB9, HSPA5, CHCHD3, SPINT2, RSRP1, TMCO1, LAPTM4A, SEC62, APLP2, JUN, RPN1, GNG5, RAB14, OCIAD1, NDUFB8, NDUFA12, NDUFA3, COX7C, MTX2, SRI, NDUFB5, NDUFV2, ECH1, KRT18, TMEM59, COX6B1, KRT7, COX7A2, HADHB, NDUFA1, COX8A, UQCR11, NDUFA2, VDAC2, EZR, NDUFB3, PSAP, MIEN1, UBE2B, NDUFB11, COX6A1, SDHA, NDUFB2, OCIAD2, ATP6V1D, NDUFC2, CHKA,…
Stromal_cell	0.0157899	0.0479298	-1.59811	S100A6, TUBA1A, ZBTB20, TSHZ2, SPTBN1, ITGB1, HSP90B1, COPA, RAP1B, MBNL1, CALU, KDELR1, TM9SF3, PDIA3, RSRP1, RRBP1, LAPTM4A, SEC62, APLP2, ATRAID, SEC11A, TMEM50A, SELENOF, RAB2A, CALR, GRN, RAC1, PPIB, NENF, SSR3, CD81, ARF4, TMEM59, S100A16, CANX, SURF4, SEC61A1, TMED3, GSTP1, PSAP, CD63, XBP1, CAPNS1, MAGED1, AHNAK, PTTG1IP, CTNNB1, CD47, RBP1, NPTN, JUND, ATP6AP1, TCF4, RAB1A, CELF2
ST_JAK_STAT_PATHWAY	0.0108811	0.0363835	-1.60902	JAK1, PIAS1
KEGG_FOCAL_ADHESION	0.0146528	0.0457768	-1.68942	IGF1R, PTK2, MAPK8, SOS1, GSK3B, BRAF, ROCK2, ITGB1, PIK3R3, ARHGAP5, ROCK1, ACTN4, FLNB, PPP1R12A, FYN, RAP1B, PAK2, JUN, PPP1CB, RAC1, RHOA
Sertoli_cells	0.00320898	0.0132062	-1.69261	STMN1, FUS, ATP1A1, PDIA6, HNRNPC, PRDX4, RBM25, SRSF7, SON, RHEB, SPINT2, H2AFV, SEC62, TMED10, SEC11A, ENY2, DDX39B, SLIRP, CCT6A, GNG5, YWHAQ, CNPY2, MAGOH, NEDD8, RAB14, RAB11A, SSB, NDUFA12, YWHAE, COX7C, CALM2, PSMB1, PSMB7, ERP29, TBCA, MTX2, MORF4L2, SSR2, TRMT112, AKR1A1, SELENOH, NENF, CD81, ECH1, SPCS1, TMEM9, FKBP3, VAPA, POLR2I, TMEM59, VDAC3, NAA38, VCP, SNRPB, RBBP4, ZFAS1, VDAC2, …
Principal_cells_of_cortical_collecting_duct	0.00102519	0.00528652	-1.71608	SMIM22, GMDS, SEC11C, SOX4, ELF3, EPCAM, ALCAM, ITGB1, ATP2B1, ATP2A2, SMARCA4, ATP1A1, PLP2, ACTN4, HSP90B1, CD2AP, CLDN7, SF1, CDH1, YWHAZ, PDIA6, GNB1, HNRNPC, SFPQ, HSPA5, BZW1, RHEB, HNRNPU, SPINT2, PDIA3, RRBP1, RALY, LSM5, DDX3X, VMP1, TMED10, RAD23B, JUN, PDIA4, DDOST, KIF5B, CALR, RPN1, GNG5, BCAP31, ELOC, SEM1, TMEM14C, CSTB, RAB11A, NDUFA12, NDUFA3, COX7C, SEC61B, OST4, AP2S1, GNB2, TM…
ISHIKAWA_STING_SIGNALING	0.0102903	0.0346791	-1.7168	BIRC6, UBR5, SMURF1, FBXW7, CUL3, UBE3C, PIAS1, HERC1, HUWE1, UBE2R2, HERC2, UBE2H, ANAPC11, UBE2D3, ANAPC5, UBA2, FBXW11, UBE2E2, UBE2K, UBE3A, MID1, UBE2B, CUL1, UBE2E1, TRIP12, WWP1, UBE2I, HERC4, SMURF2, CBLB, MGRN1, UBE2W, ITCH, UBE2M, UBE2G2, UBA6, UBE4B, UBE2J2, UBE2S, ADAR, CUL5, FANCL, UBE2G1, PIAS2, XIAP, DDB1, CDC27, CUL4A, FBXW8
KEGG_GAP_JUNCTION	0.0154059	0.0470982	-1.73355	TUBA1A, TUBB2B, PLCB1, GNAQ, SOS1, ITPR2, TUBB3, TJP1, SOS2, GNAI3, RAF1, GNAI1, MAP2K2, MAP3K2, TUBB4B, MAP2K5, CSNK1D, GUCY1A2, PLCB4, GRB2, TUBA1B, MAPK1, TUBA1C
Myeloid_progenitor_cell	0.00172174	0.00783942	-1.73491	STMN1, SEC11C, FUS, MTDH, DEK, PDIA6, CAPZB, TRA2B, SRSF7, KRTCAP2, SERBP1, SRSF11, HNRNPU, HNRNPM, HNRNPD, PCBP2, SPCS2, DDX39B, CALR, CCT6A, RPN1, BCAP31, SNRPF, MAGOH, SRSF2, SEC61B, SRSF3, SNU13, ERP29, EIF4H, METAP2, SNRPE, SUB1, TRMT112, CNBP, SELENOH, SNRPB2, POMP, HSPD1, NOP10, CAPZA2, PSMB2, NOL7, PSMA7, PFN1, ANAPC5, FKBP3, GLRX5, NAA38, RBX1, TPM3, SNRPD2, SNRPB, EIF3F, LSM7, SF3B6, EI…
ST_INTEGRIN_SIGNALING_PATHWAY	0.010082	0.0342469	-1.78081	PTK2, MAPK8, SOS1, BRAF, ROCK2, ROCK1, ASAP1, ABL1, RALA, FYN, PAK2, TERF2IP, MAP2K4, SOS2, PLCG2, RAF1, AKT3, ACTR2, MAPK10, MAPK8IP3, CDKN2A, GRB2, ACTR3, MAPK1, TLN1, ACTN1, ARHGEF7, ITGB3BP, CRK, PIK3CB, PIK3CA, ITGA6, DOCK1
HALLMARK_E2F_TARGETS	0.00418762	0.0160027	-1.79257	STMN1, STAG1, DEK, PRKDC, XPO1, NASP, RAD21, PNN, PRDX4, TRA2B, LUC7L3, HNRNPD, SRSF2, ILF3, ATAD2, NAA38, GSPT1, SNRPB, PSIP1, XRCC6, PDS5B, TMPO, EIF2S1, EZH2, DNMT1, SRSF1, H2AFZ, NOP56, USP1, POP7, NUP153, SYNCRIP, POLD2, ORC2, SMC3, SMC1A, CBX5, CDK4, NUP107, RPA3, RFC1, RBBP7, AK2, RANBP1, HELLS, IPO7, NME1, RFC3, UBE2S, CDKN2A, SMC6, LBR, EXOSC8, PTTG1, MSH2, CCP110, PPM1D
HALLMARK_UV_RESPONSE_DN	0.00487753	0.0181529	-1.81522	NIPBL, IGF1R, KCNMA1, ATXN1, PRKCE, CDK13, ATRX, DLG1, ATP2B1, DYRK1A, SIPA1L1, PIK3R3, ICA1, FYN, TJP1, YTHDC1, SRI, ATP2C1, CDC42BPA, BMPR1A, CACNA1A, PRDM2, AKT3, CELF2, ID1, RASA2, PHF3, MAP2K5, NEK7, SLC7A1, SCAF8, IGFBP5, MGLL, RUNX1, KALRN, MAPK14, PLCB4, WDR37, LAMC1, VAV2, GCNT1
SCLC-A	0.00548836	0.0202501	-1.81555	RIMS2, SYT1, SMYD3, CAMK1D, SEC11C, SCG3, NOL4, EPCAM, CA8, VOPP1, CYP51A1, PLP2, ICA1, AP2S1, GLRX5, ARL6IP1, ASCL1, COX8A, UQCR11, MIEN1, HES6, COX6A1, NDUFAB1, SCN3A, SLC36A4, GDAP1, PLS1, PCMT1, TMEM61, DLL3, PTS, RAB3IP, HINT2, NDUFS7
combined_predtype_geno.Epi_Luminal_1_T08_Regen_Day7	0.00466859	0.0175277	-1.84282	SEC11C, ATP2A2, HSP90B1, PDIA6, HSPA5, KRTCAP2, TM9SF3, PDIA3, RRBP1, PDIA4, CALR, RPN1, GNG5, SEC61B, OST4, NDUFV3, ERP29, PPIB, SSR3, HDLBP, SEC61A1, NDUFA1, SSR4, TMED3, NDUFA2
GCS_genes	0.00338213	0.0136769	-1.85258	BPTF, UBAP2, SMARCA4, SRRM2, CHD4, CALU, KPNB1, SELENOF, SLIRP, YWHAE, MTCH1, MLEC, ANAPC11, SELENOH, ANAPC5, MYDGF, VDAC3, SWI5, RNPS1, AURKAIP1, NDUFB7, THOC7, POLR2K, NDUFC2, PCBP1, RAD23A, COX5B, TRIM28, NDUFAB1, RABL6, AP1S1, LARP1, CHCHD2, HNRNPA2B1, NDUFA13, NDUFS6, BANF1, HNRNPAB, G3BP1, CFDP1, YBX1, PPP4C, PIN1
Granulosa_cell	0.00105985	0.00538753	-1.85612	IGFBP2, ATP1B1, FUS, BSG, RAB6A, SON, IER2, LAPTM4A, SEC62, EIF5B, SEC11A, RTF1, PDAP1, CNPY2, NEDD8, RAB11A, SSB, COPS6, COX7C, CALM2, RBM8A, TBCA, ANAPC11, TRMT112, AKR1A1, SELENOH, NDUFB5, NENF, PFDN5, ECH1, FKBP3, VDAC3, NAA38, POLR2J, VCP, MPHOSPH8, PFDN2, RBBP4, ZFAS1, LSM7, SNX6, NDUFA2, PAPOLA, UBE2B, PDCD5, TMA7, CAPNS1, NDUFA7, ALDH1A1, NDUFC2, PSMB6, TXNDC17, ATXN7L3B, MAGED1, PCBP1, N…
BIOCARTA_INTEGRIN_PATHWAY	0.00563109	0.0205992	-1.90093	PTK2, MAPK8, SOS1, ITGB1, ROCK1, FYN, JUN, RHOA, CAPNS1, VCL, RAF1, MAP2K2, GRB2, RAP1A, MAPK1, TLN1, ACTN1
REACTOME_SIGNALING_BY_NOTCH	0.00317873	0.0132062	-1.90203	HDAC9, MAML3, TNRC6B, TNRC6A, FBXW7, HDAC4, CREBBP, ADAM10, ATP2A2, HDAC8, RAB6A, TBL1XR1, NCOR1, JUN, NUMB, RBX1, MIB1, CDK8, CUL1, ADAM17, SNW1, NCOR2, EP300, HIF1A, HDAC1, PSEN1, ST3GAL3, LFNG, TLE4, HDAC2
Myocyte	0.00108108	0.00538753	-1.90643	TUBA1A, TUBB2B, FUS, MTDH, DEK, SRRM2, EIF5, RBM25, TRA2B, SON, SERBP1, SRSF11, HNRNPM, EIF5B, DDX39B, PDAP1, SLIRP, CCT6A, SRSF2, SSB, SRSF3, TBCA, EIF4H, EIF2S2, METAP2, SNRPE, MORF4L2, SNRPB2, HSPD1, FKBP3, POLR2I, VCP, SNRPB, ZFAS1, EIF3F, COX8A, CD63, PDCD5, NCL, NOP58, BZW2, ATXN7L3B, MAGED1, HMGB1, PCBP1, SNRPD1, CCT3, IDH2, HSPE1, MAP2K2, CCT2, ANP32B
GO_TAXIS	0.00108254	0.00538753	-1.9584	NRXN3, PDE4D, NRXN1, ANK3, PTK2, KIF26B, DOCK4, NRCAM, CHGA, SOS1, PTPRJ, SPTBN1, TUBB3, SYK, ALCAM, EXT1, PLP2, RALA, ENAH, SPTAN1, FYN, PTPRA, KIF5B, CREB1, RAC1, RHOA, CXADR, PIP5K1A, EZR, HMGB1, RALBP1, GBF1, EVL, RYK, CHN1, SBDS, USP33, SMAD4, CMTM8, RANBP9, RAB13, LYST, MAPK8IP3, NR4A1
Prostate_gland_cell	0.000474753	0.00263889	-1.96671	SEC11C, ATP1B1, BSG, HSP90B1, SELENOS, EIF5, NDUFB9, PDIA6, HSPA5, KRTCAP2, SPINT2, PDIA3, IER2, LAPTM4A, SPCS2, SEC62, TMED10, RPN2, JUN, TMEM50A, SELENOF, DAD1, CALR, BCAP31, CNPY2, RAB11A, SEC61B, NDUFV3, TMBIM6, PPIB, NOP10, PFDN5, CHMP2A, SPCS1, ARF4, COPE, KRT18, TMEM59, NAA38, SWI5, NDUFA1, SSR4, TMED3, EZR, MIEN1, CAPNS1, NDUFA7, NDUFA6, TECR, ATP6V0B, ATF3, MDH1, UBL5, NDUFA13, SMDT1, BT…
REACTOME_CHROMOSOME_MAINTENANCE	0.00248845	0.0105451	-1.97083	STAG1, SYNE2, HIST1H4C, RSF1, POLA1, RAD21, TERF2IP, RBBP4, RUVBL1, UBE2I, SMARCA5, STAG2, H2AFZ, POLD2, NHP2, SMC3, SMC1A, MIS18BP1, TERF1, RPA3, RBBP7, CENPP, DKC1, RFC3, ATR
B_cell	0.00125751	0.00598017	-1.98984	SEC11C, MTDH, HSP90B1, SELENOS, PDIA6, PRDX4, LMAN1, HSPA5, KRTCAP2, SPCS2, TMED10, RPN2, PDIA4, DDOST, CALR, RPN1, SEC61B, SSR2, PPIB, SSR3, SPCS1, COPE, SEC61A1, NDUFA1, SSR4, XBP1
Astrocyte	0.000221651	0.00139497	-1.99965	IGFBP2, TUBB2B, LSAMP, SEC11C, SCG3, ACSL3, PCSK1N, PNISR, BSG, ATP2A2, CAMK2N1, KIF1B, RTN3, SELENOS, RBM39, SON, PDIA3, RSRP1, TMCO1, LRPAP1, LAPTM4A, SPCS2, SEC62, APLP2, ATRAID, SELENOF, RPN1, SRSF5, TMBIM6, SSR3, CD81, TMEM59, S100A16, CANX, ANK2, ARL6IP1, P4HA1, HACD3, COX8A, ARPC1A, PSAP, CD63, EMC3, ELOVL5, SNRNP70, NDUFC2, TM9SF2, PTTG1IP, CD47, TECR, ATP6V0B, FNBP1, SUCLG1, ABHD3, DYNC1…
Endocrine_cell	0.000398293	0.00224302	-2.01857	SMIM22, CHGB, ATP1B1, SCG3, CHGA, EPCAM, PCSK1N, BSG, ATP2A2, HSP90B1, PDIA6, RAP1B, HSPA5, SON, SPINT2, PDIA3, LRPAP1, SPCS2, TMED10, RPN2, SEC11A, DDOST, PDAP1, RAB2A, RPN1, PPP1CB, CNPY2, SEC61B, NDUFV3, ERP29, MORF4L2, SSR2, NENF, CHMP2A, SPCS1, COPE, TMEM59, KRT7, SURF4, NDUFA1, SSR4, TMED3, CD63, XBP1, MIEN1, NDUFB11, MAGED1, SDF4, UQCC2, ATP6AP2, DCTN3, ATP6AP1, SMDT1
KEGG_WNT_SIGNALING_PATHWAY	0.000918951	0.00479648	-2.03098	CTBP2, PLCB1, MAPK8, GSK3B, NFAT5, ROCK2, CREBBP, ROCK1, DAAM1, TBL1XR1, JUN, RAC1, RHOA, SMAD2, CSNK2B, FBXW11, CSNK1A1, PPP2R5E, LRP6, CUL1, RUVBL1, TCF7L2, CTNNB1, CAMK2D, SMAD4, CSNK2A1, CSNK1E, PPP3R1, MAPK10, EP300, CACYBP, CHD8, PLCB4, PSEN1, APC
Placenta_endodermal_cell	0.000104058	0.000767876	-2.03217	EMP2, ATP1B1, ATP1A1, HSP90B1, RTN3, SELENOS, PDIA6, PRDX4, CALU, HSPA5, KRTCAP2, SRSF11, KDELR1, TM9SF3, PDIA3, RRBP1, IER2, LRPAP1, LAPTM4A, SEC62, TMED10, RPN2, JUN, SEC11A, SELENOF, DDOST, KIF5B, RAB2A, RPN1, GRN, GNG5, BCAP31, TMEM14C, CSTB, SEC61B, RAC1, RHOA, ERP29, MORF4L2, SRI, SSR2, PPIB, SPCS1, ARF4, COPE, MYDGF, KRT18, TMEM59, CANX, SURF4, ELOB, P4HA1, SSR4, TMED3, SNX6, VDAC2, PSAP, …
HALLMARK_G2M_CHECKPOINT	0.000308935	0.00181129	-2.07068	STMN1, STAG1, ATRX, SMARCC1, CUL3, MNAT1, ABL1, XPO1, SRSF10, NASP, RAD21, PAFAH1B1, TRA2B, SFPQ, KPNB1, YTHDC1, HNRNPU, H2AFV, PRPF4B, HNRNPD, TOP1, RAD23B, KIF5B, SRSF2, ILF3, GSPT1, FANCC, CUL1, PDS5B, SLC38A1, NCL, SNRPD1, TMPO, EZH2, SRSF1, H2AFZ, SYNCRIP, SMC2, MTF2, ARID4A, RASAL2, SLC7A1, G3BP1, SMC1A, CDK4, UCK2, HIF1A, MARCKS, NUP98, SQLE, FOXN3, MAPK14, DMD, DKC1, UBE2S, EWSR1, CUL5, L…
Neuron	2.67807e-06	3.09787e-05	-2.13144	TUBA1A, TUBB2B, STMN1, DPYSL3, FUS, PCSK1N, TUBB3, RTN3, RALA, EIF5, NDUFB9, YWHAZ, HNRNPC, TRA2B, SRSF7, RBM39, SON, SRSF11, H2AFV, HNRNPM, SPCS2, TTC3, SEC11A, DDX39B, RTF1, PDAP1, SLIRP, CCT6A, YWHAQ, ELOC, SEM1, NEDD8, RAB14, SRSF5, RAB11A, EIF4G2, NDUFB8, NDUFA12, YWHAE, SNRPC, CALM2, SRSF3, NDUFV3, AP2S1, RBM8A, TBCA, SNRPE, SUB1, GNB2, MORF4L2, CDC42, ANAPC11, SELENOH, NDUFB5, POMP, PSMB2,…
Primordial_germ_cell	1.0413e-07	1.74705e-06	-2.15021	NDUFS5, RTN3, EIF5, NDUFB9, RAB6A, PRDX4, DNAJB6, DDX24, RHEB, RALY, TMEM258, PCBP2, SEC62, EIF5B, ENY2, PDAP1, SLIRP, LAMTOR5, CCT6A, GNG5, BCAP31, SEM1, SNRPF, MAGOH, DENR, NEDD8, RAB14, RAB11A, SSB, NDUFB8, ZC3H15, COPS6, COX7C, SNRPC, CALM2, SNU13, PSMB1, PSMB7, RBM8A, TBCA, EIF2S2, METAP2, SNRPE, SUB1, MTX2, SF3B5, SUMO1, CDC42, ANAPC11, CNBP, SELENOH, SNRPB2, HSPD1, PSMB2, PSMB5, NOL7, NDUF…
Cartilage_cell	5.86218e-06	6.43337e-05	-2.16033	STMN1, FUS, DEK, HSP90B1, SELENOS, PDIA6, HNRNPC, PRDX4, CALU, HSPA5, KRTCAP2, SRSF11, KDELR1, TM9SF3, PDIA3, RRBP1, HNRNPM, LAPTM4A, HNRNPD, TMEM258, RPN2, EIF5B, SEC11A, DDX39B, DDOST, PDAP1, CALR, DPM3, CCT6A, RPN1, GNG5, BCAP31, YWHAQ, CNPY2, SRSF2, SSB, SEC61B, SUB1, MTX2, SF3B5, MORF4L2, CDC42, SSR2, ANAPC11, AKR1A1, SELENOH, PPIB, SSR3, PSMA7, ARF4, COPE, FKBP3, GLRX5, MYDGF, VCP, CANX, CS…
E8p75_ParE	0.000130262	0.000913973	-2.17602	MYO10, MAN1A2, ITGB1, ADAM10, ATP2A2, USP9X, HSP90B1, PDIA6, LMAN1, CALU, HSPA5, TM9SF3, PDIA3, RRBP1, LRPAP1, TMED10, CALR, RPN1, ERP29, MLEC, SSR3, HDLBP, TRAM1, CANX, EIF4G1, P4HA1, COPB1, TRIP11
Pancreatic_acinar_cell	3.70125e-08	7.20062e-07	-2.26058	STMN1, FUS, EPCAM, CLDN7, NASP, NDUFB9, PDIA6, HNRNPC, PRDX4, TRA2B, SRSF7, KRTCAP2, SERBP1, RHEB, SPINT2, HNRNPM, TMEM258, TMED10, SEC11A, DDX39B, DDOST, PDAP1, SLIRP, CCT6A, GNG5, YWHAQ, CNPY2, SNRPF, MAGOH, NEDD8, SRSF2, NDUFB8, NDUFA12, NDUFA3, COPS6, YWHAE, COX7C, SEC61B, SRSF3, PSMB1, PSMB7, RBM8A, TBCA, METAP2, SNRPE, SUB1, MTX2, SF3B5, SSR2, ANAPC11, TRMT112, CNBP, SELENOH, NDUFB5, HSPD1,…
E5p5_VE	3.25466e-05	0.000290207	-2.32451	ATP2B1, BSG, HSP90B1, FLNB, NKTR, SELENOS, PDIA6, HSPA5, KDELR1, TM9SF3, RRBP1, LRPAP1, TMED10, RPN2, PDIA4, CALR, RPN1, RAB14, RAB11A, ERP29, CDC42, SSR3, ARF4, MYDGF, TRAM1, SURF4, P4HA1, CD63, ARPC5, TEAD1, GNAI3, NPTN, IER3IP1, KLF6, AGFG1, TMED9, PRKCSH, RBBP7, PDCD6IP, DNAJC3, TXNDC5, ATP6V0A1, SSR1, LAMC1
Schwann_cell	3.11523e-08	6.34913e-07	-2.40551	IGFBP2, TUBA1A, ATP1B1, FHIT, NDUFS5, BSG, PDIA6, PRDX4, SON, RHEB, SPINT2, PET100, LRPAP1, LAPTM4A, TMED10, ATRAID, SELENOF, DAD1, DPM3, GNG5, BCAP31, SEM1, CNPY2, NEDD8, NDUFB8, NDUFA12, NDUFA3, YWHAE, COX7C, CALM2, NDUFV3, SUB1, NDUFB5, NENF, PSMB5, NDUFV2, PFDN5, CD81, SPCS1, TMEM9, MYDGF, KRT18, POLR2I, TMEM59, COX6B1, NAA38, RBX1, COX7A2, SWI5, ARL6IP1, ELOB, NDUFA1, COX8A, UQCR11, NDUFA2, …
HALLMARK_MITOTIC_SPINDLE	6.667e-07	8.6469e-06	-2.43063	TRIO, SSH2, AKAP13, FARP1, NF1, DOCK4, MYO1E, SOS1, SPTBN1, DLG1, RAPGEF5, ARFGEF1, CCDC88A, RICTOR, ARHGEF3, ARHGAP5, ROCK1, KIF1B, ABL1, ACTN4, CLASP1, CD2AP, FLNB, PCM1, PAFAH1B1, RABGAP1, SORBS2, SPTAN1, DYNC1H1, TLK1, CAPZB, STAU1, KIF5B, YWHAE, WASF2, MYH9, CDC42BPA, LRPPRC, EZR, MID1, PPP4R2, CEP192, FGD4, RALBP1, ARF6, VCL, ARHGEF12, RASA2, UXT, CLIP1, RANBP9, RASAL2, HOOK3, SMC3, SMC1A, …
Proliferative_neuron	2.18817e-08	4.68269e-07	-2.44056	IGFBP2, TUBA1A, TUBB2B, STMN1, FUS, DEK, RTN3, HNRNPC, PRDX4, TRA2B, SRSF7, KRTCAP2, RBM39, SON, RHEB, H2AFV, SELENOF, DDX39B, RTF1, PDAP1, SLIRP, GNG5, YWHAQ, ELOC, SEM1, CNPY2, SNRPF, NEDD8, RAB14, SRSF5, EIF4G2, SSB, NDUFB8, NDUFA12, NDUFA3, YWHAE, COX7C, SNRPC, CALM2, SRSF3, NDUFV3, RBM8A, TBCA, SNRPE, SUB1, ANAPC11, TRMT112, SELENOH, SNRPB2, NDUFB5, POMP, PSMB2, NDUFV2, FKBP3, POLR2I, COX6B1…
HALLMARK_MYC_TARGETS_V1	9.09301e-08	1.69209e-06	-2.44691	SRPK1, SMARCC1, DEK, XPO1, HNRNPC, PRDX4, PPM1G, TRA2B, SRSF7, SERBP1, KPNB1, HNRNPU, DDX21, HNRNPD, HNRNPR, SSBP1, DDX18, RAD23B, YWHAQ, CBX3, SRSF2, EIF4G2, SSB, YWHAE, SRSF3, EIF4H, EIF2S2, PSMD8, CNBP, SNRPB2, HSPD1, PHB, PSMB2, PSMA7, PSMA6, PSMC6, VDAC3, UBA2, CANX, GSPT1, RNPS1, SNRPD2, EPRS, LSM7, ACP1, CLNS1A, EIF3B, CCT4, SET, CUL1, XRCC6, EIF3D, UBE2E1, FAM120A, PCBP1, SNRPD1, CCT3, TR…
E8p75_GutTube	3.52167e-06	3.96651e-05	-2.52573	ANK3, MSI2, PUM1, GSK3B, LPP, SSBP3, SIPA1L1, DSP, KTN1, ACTN4, ARGLU1, RALA, KDM5B, UBE2R2, LUC7L3, U2SURP, PTPRF, SNRPF, DRAP1, ANAPC11, ARL6IP1, GOLM1, GSTP1, STRBP, EZH2, MAP4K4, DYNC1I2, LARP7, HSBP1, HNRNPA0, TCF4, CMTM8, PABPN1
KEGG_ADHERENS_JUNCTION	2.38033e-07	3.28639e-06	-2.72986	IGF1R, PTPRJ, CTNND1, CREBBP, IQGAP1, ACTN4, CDH1, FYN, TJP1, PTPRF, RAC1, RHOA, WASF2, SMAD2, INSR, CSNK2B, PARD3, ACP1, TCF7L2, CTNNB1, VCL, SMAD4, CSNK2A1, LMO7, EP300, CTNNA1, FARP2, ACTB, FGFR1, NLK, PTPN1, SORBS1, MAPK1, YES1, PTPRM, ACTN1

## Sheet: AR+ HOXB13-
GSEA - Curated geneset					ORA - Curated geneset
pathway	pval	padj	NES	leadingEdge_genes	Description	pvalue	p.adjust	qvalue	geneID
SU2C-NE-ADENO.POLYA	6.75876e-05	0.00113596	2.15207	FASN, YIPF6, ERGIC1, SLC45A3, SLC44A4, SND1, SPOCK1, NEDD4L, CAMKK2, TBC1D9B, PITPNA, P4HB, FKBP5, PEX10, PMM2, UBE2J1, PDXDC1, APLP2, AGTRAP, GAS2L1, GSPT1, VPS26B, ALDH1A3, TXNDC11, TTLL12, RABEP2, MON1B	PID_AP1_PATHWAY	4.98008e-11	6.72311e-09	4.2986e-09	GATA2/JUNB/FOSB/JUN/ATF3/EGR1/ESR1
HALLMARK_ANDROGEN_RESPONSE	0.002164	0.0149386	1.74925	NKX3-1, CDK6, SMS, SPDEF, ELOVL5, CAMKK2, TMPRSS2, MAP7, ABCC4, TSC22D1, CCND1, FKBP5, SAT1, ELK4, STEAP4, GNAI3, NDRG1, UBE2J1, APPBP2, PMEPA1, TMEM50A, ELL2, HOMER2, ARID5B, SRP19, ALDH1A3, ZBTB10, LIFR, SORD, RAB4A, CCND3, PGM3, INPP4B, SRF, SEC24D, DNAJB9, ABHD2	HALLMARK_TNFA_SIGNALING_VIA_NFKB	2.65912e-09	1.79491e-07	1.14762e-07	RELB/BCL6/JUNB/FOSB/JUN/MAFF/ATF3/EGR1
Adipocyte	0.00101528	0.00852038	1.59439	PDHA1, SDHA, HIGD2A, SQSTM1, GADD45B, NDUFS6, TMEM205, ECI2, CHCHD10, CHPT1, DECR1, UQCRC2, CYCS, UQCRB, JUN, TRAPPC6A, TSPO, PNRC1, NDUFV3, CCNL2, DDT, MALSU1, NDUFV1, COX4I1, NDUFS7, ATF3, CYC1, NDUFA2, PGLS, BTG1, MDH2, REEP5, NDUFA5, PINK1, ECI1, NDUFB10, ACADM, STT3B, PHB2, EPHX2, UQCRFS1, TMEM134, NDUFC2, UQCRH, HAGH, RABAC1, BRI3, TMEM50A, GPX4, CYB5A, COX5A, MGST1, CHCHD3, SUGT1, GRPEL1, …	PID_SMAD2_3NUCLEAR_PATHWAY	1.86492e-05	0.000561127	0.000358771	AR/JUN/ATF3/ESR1
GO_0002070|epithelial cell maturation	0.0121145	0.0489151	1.58638	XBP1, FOXA1, HOXB13	Epithelial_cell	1.93954e-05	0.000561127	0.000358771	JUNB/FOSB/JUN/XBP1/ATF3/EGR1
Proximal_tubule_brush_border_cell	0.000772052	0.0070306	1.56926	PDHA1, SDHA, HIGD2A, DCXR, SQSTM1, CRYL1, NDUFS6, TCEA3, TMEM205, CHCHD10, CIB1, ATP1A1, OXCT1, H2AFJ, CHPT1, DECR1, UQCRC2, CYCS, UQCRB, DNAJB1, PRELID1, PEBP1, SAT1, ASL, NDUFV3, NDUFS8, DDT, NDUFV1, CENPX, COX4I1, NDUFS7, CYC1, GGCT, NDUFA2, APOO, MDH2, NDRG1, NDUFA5, PINK1, ECI1, NDUFB10, ECHDC2, ACADM, GSTK1, SDHD, METTL26, CROT, AKR1A1, ACAT1, EPHX2, GALNT11, UQCRFS1, COMT, BPHL, NDUFB2, ND…	combined_predtype_geno.Epi_Basal_1_T09_Regen_Day14	2.07825e-05	0.000561127	0.000358771	JUNB/JUN/EGR1
Primordial_germ_cell	0.00697535	0.0339256	-1.3397	MDK, ID1, ID3, HMGB3, PHLDA2, HMGB2, SNRPF, CCT5, DNAJC15, HELLS, RPA3, SNRPB, COX17, PCNA, RTN3, VBP1, BEX4, CACYBP, HNRNPH3, GTF2A2, TPGS2, DNAJB11, EMC6, PSMD14, COPS8, SLIRP, HSP90AA1, UQCC2, NCL, PCBP2, CISD1, SUMO1, PFDN2, PIN4, DNAJC9, METAP2, COX7A2L, PSMA6, TMEM258, DUT, SEC62, CCT2, UBE2T, MIEN1, NAP1L1, BCAP31, PAPOLA, TBCA, SNRPG, CHCHD1, TSN, ANP32B, PSMD1, DENR, PDK3, ESF1, DDX24, P…	Mast_cell	2.5447e-05	0.000572558	0.00036608	GATA2/JUNB/FOSB/JUN/EGR1
Mesenchymal_stem_cell	0.00310292	0.0192471	-1.38958	S100A6, CPE, TAGLN2, ANXA2, VIM, LGALS3, FABP5, ID1, LGALS1, PGK1, ARPC1B, ID3, S100A4, SGK1, TIMP1, PDLIM1, NME1, LMNA, MYL12A, SNRPF, CCT5, PKM, CDKN2A, SNRPB, CNN3, NPC2, LDHA, CACYBP, PPM1G, EMC6, PRKAR1A, PSAT1, OLA1, MYL6, ACTB, NDUFA12, UQCC2, NCL, IFITM3, FTH1, PCBP2, CISD1, ENO1, TM4SF1, CD63, RANBP1, METAP2, PSMA6, TMEM258, DUT, GLRX5, CCT2, PSMC5, SEC61G, NAP1L1, ROMO1, TBCA, BRI3BP, T…	Smooth_muscle_cell	5.72017e-05	0.00110318	0.000705345	JUNB/FOSB/JUN/ATF3/EGR1
Placenta_endodermal_cell	0.0116545	0.047506	-1.40346	EMP2, TAGLN2, ANXA2, S100A13, CRIP1, FXYD3, CSRP2, COTL1, PDLIM1, ATP1B1, MYL12A, P4HA1, CRIP2, KRT8, CALM1, RCN2, PSAP, ASAH1, SSR4, RTN3, SARAF, H3F3B, KLF5, PLOD2, PDIA6, BEX3, TMED10, VDAC2, RHOA, CD63, SEC62, TCEAL9, MARCKSL1, BCAP31, CST3, TCEAL8, CARHSP1, MORF4L2, KRT18, TMEM59, PRR13, UBE2B, SNX6, BTG2, RCN1, LAPTM4A, CALD1, LAMC1, TMBIM4, RPN2, HSPA5, DAP, TM9SF3, SELENOK, RRBP1, OSTF1, …	HALLMARK_UNFOLDED_PROTEIN_RESPONSE	7.25821e-05	0.00122482	0.000783123	ATF6/XBP1/ATF3/CNOT4
Cumulus_cell	0.00685065	0.033702	-1.42219	CPE, LDHB, ID1, CSRP2, ID3, SGK1, HMGB3, CLU, ALDH1A1, PDLIM1, SOX4, MYL12A, SNRPF, HNRNPA3, RHOB, NONO, ADH5, UCP2, PTMA, CNN3, BEX4, H3F3B, DNAJB11, SET, PDIA6, ERH, BEX3, PCBP2, DDX5, HNRNPD, RANBP1, PTGES3, H2AFZ, TCEAL9, CCT2, MARCKSL1, EIF4A2, DPY30, SEC61G, TBCA, TCEAL8, CARHSP1, TUBA1B, MORF4L2, PSMD1, HMGN2, HMGN1, MAP1LC3A, FOXO1, YWHAQ, UBE2B, VAPA, H2AFV, SNRPB2, BTG2, ERP44, TBCB, HN…	Cumulus_cell	8.68413e-05	0.00130262	0.000832864	JUNB/FOSB/JUN/XBP1/MAFF/EGR1
Trophoblast_progenitor_cell	0.00341011	0.0199935	-1.42312	S100A6, RBP1, TAGLN2, PEG10, ANXA2, S100A13, KRT7, LGALS3, LDHB, LGALS1, HSPB1, ARPC1B, PHLDA2, PDLIM1, MYL12A, SNRPF, KRT8, KRT19, CALM1, ACTR3, H3F3B, CACYBP, SET, PSMD14, SLIRP, LASP1, OLA1, HSP90AA1, NCL, YWHAB, CISD1, DSTN, YWHAH, HNRNPD, RANBP1, PSMA6, PTGES3, UGP2, GLRX5, CCT2, NAP1L1, BCAP31, PAPOLA, TBCA, AHSA1, SNRPG, CHCHD1, CARHSP1, TSN, ANP32B, MORF4L2, KRT18, PSMD1, VMA21, VDAC1, RB…	PID_P53_DOWNSTREAM_PATHWAY	0.000121427	0.00163926	0.00104811	RB1/BCL6/JUN/ATF3
Myeloid_progenitor_cell	0.00561072	0.0292852	-1.4287	TAGLN2, STMN1, RAMP1, ARPC1B, CELF2, NME1, HMGB2, SNRPF, CCT5, H2AFY, NONO, UCP2, SNRPB, PTMA, PCNA, LDHA, ETFB, CACYBP, PSMB8, HNRNPF, SET, PSMD14, PDIA6, ERH, TPM3, DEK, NCL, PCBP2, YWHAH, HNRNPD, DNAJC9, PSMB10, RANBP1, METAP2, DUT, H2AFZ, GLRX5, DPY30, NAP1L1, BCAP31, AHSA1, SNRPG, TSN, TUBA1B, ANP32B, NOP10, PSMD1, PSME1, HMGN2, SF3B6, HDGF, ANP32E, TUBA4A, SNRPB2, BUB3, MCM7, HNRNPA1, PCBP1…	GO_0030855|epithelial cell differentiation	0.000153215	0.00188037	0.00120226	AR/JUN/XBP1/ESR1
Monocyte	0.0109203	0.0458222	-1.45675	S100A6, TAGLN2, ANXA2, CRIP1, VIM, LGALS3, CYBA, ARPC1B, S100A4, MYL12B, COTL1, PDLIM1, CALM1, GNAI2, PSAP, UCP2, ACTR3, NPC2, PSMB8, HNRNPF, B2M, TPM3, ACTB, IFITM3, FTH1, YWHAB, ENO1, RAP1B, PSMB10, RHOA, CST3, PSME1, LMO4, PSME2, S100A10, RBMS1, PRR13	combined_predtype_geno.Epi_Basal_1_T01_Cast_Day1	0.000179556	0.00202001	0.00129154	JUNB/MAFF/ATF3
Stromal_cell	0.00441201	0.0242095	-1.51457	S100A6, TUBA1A, RTN4, GSTP1, RBP1, APP, ANXA2, S100A13, CRIP1, TCF4, VIM, S100A16, GSN, LGALS1, IFI27, TSHZ2, SLC1A5, LGALS3BP, CELF2, CRIP2, RHOB, GNAI2, OAT, NBL1, PSAP, NPTN, ITM2C, SCPEP1, LASP1, MYL6, IFITM3, RAP1B, MARCKS, CD63, SEC62, S100A10, TMEM59, CBX6, RBMS1, MAP1LC3A, ITGB1, NR3C1, RCN1, LAPTM4A, TMED2, ATP6AP1, CALD1, LAMC1, ATRAID, CD47, DAP, TM9SF3, RRBP1, TIMP2, DDAH2, FN1, LAMP2	GO_REGULATION_OF_NOTCH_SIGNALING_PATHWAY	0.000322655	0.00335065	0.00214232	GATA2/BCL6/STAT3
Granulosa_cell	0.00400479	0.0225533	-1.53025	CPE, ANXA2, LDHB, ID1, IFI27, ID3, CLU, ALDH1A1, ATP1B1, LAPTM4B, TSPAN3, DNAJC15, ACAA2, ADH5, PGRMC1, BEX2, CNN3, ITM2C, ETFB, IGFBP2, RNF7, UQCC2, PFDN2, COX7A2L, SEC62, TCEAL9, MARCKSL1, PAPOLA, TBCA, TCEAL8, PSME1, HMGN1, S100A10, SSB, CALM2, UBE2B, SNX6, NDUFB4, PCBP1, ZFAS1, FKBP3, SELENOH, CDK4, LAPTM4A, UBE2E3, NAA38, TRMT112, BSG, TMA7, CFDP1, PRMT1, EIF5B, MAGED2, NDUFS4, PFDN5, UQCR10…	Chondrocyte	0.00034996	0.00337461	0.00215765	JUNB/FOSB/MAFF/ATF3/EGR1
luminal_3	0.00886153	0.0391004	-1.59791	KRT7, LDHB, SYNE2, ATP1B1, SOX4, EPS8, PKM, ALCAM, PGAM1, TBL1X, PGRMC1, PTBP3, RTN3, EPCAM, LDHA, BEX4, MAPK13, BCL2, OCIAD2, SPINT2, RALGAPA2, PCBP1, CYSTM1, RCN1, TMBIM4, CBR1, LY6E, DAP, RHOU, HEXB, ATP6V1A, GAPDH, AKAP13, ID2, ALDH3A2, ATP6V1E1	Microglia	0.00121983	0.0108078	0.00691026	JUNB/JUN/ATF3/EGR1
Stomach_epithelial_cell	0.000717566	0.00697996	-1.60558	S100A6, GSTP1, TAGLN2, FXYD3, PLPP2, FABP5, ID1, TSPAN8, CSRP2, PLP2, COTL1, CLU, FAM3B, ALDH1A1, PDLIM1, ATP1B1, LAPTM4B, SLC39A11, NQO1, STARD10, KRT8, ACAA2, KRT19, CALM1, PERP, MLPH, GOLM1, UCP2, HTATIP2, NUDT14, PLS1, QSOX1, ETFB, KLF4, GSTO1, MAPK13, RFK, ANXA7, TSPAN15, LASP1, VDAC2, GMDS, NFE2L2, COMTD1, DSTN, RHOA, UGP2, PON2, SEC61G, KRT18, OCIAD2, SPINT2, LMO4, PRR13, KRTCAP3, PPA1, YW…	Placenta_endodermal_cell	0.00142107	0.0108078	0.00691026	JUN/XBP1/ATF3/EGR1
GO_RESPONSE_TO_WOUNDING	0.000850797	0.00758627	-1.60573	MDK, DPYSL3, FABP5, GSN, LGALS1, HSPB1, DST, ID3, TIMP1, FYN, SCN3A, CLU, SOX2, MYL12A, HIF1A, SYK, PAK1, CBX5, RHOB, STXBP1, GNAQ, SYT7, PAWR, GNA12, PTPN12, PLSCR1, SLC7A11, ACTN1, H3F3B, SDC4, PRKAR1A, FZD6, ACTB, ANO6, BPTF, DGKH, NF1, RHOA, C1GALT1C1, BCL2, JMJD1C, LYN, ERBB3, ERBB4, YWHAZ, PRKCE, AP3B1, VAV2, CTNNA1, RAD51C, MACF1, CTSB, DSP, CD59, DGKZ	GO_0002064|epithelial cell development	0.00144104	0.0108078	0.00691026	XBP1/ESR1
Eosinophil	0.00163319	0.0120518	-1.60926	TAGLN2, APP, ANXA2, S100A13, VIM, LGALS3, FABP5, RAMP1, CYBA, ARPC1B, SGK1, MYL12B, COTL1, CELF2, PDLIM1, LMNA, PYGL, MYL12A, KRT19, GNAI2, PSAP, UCP2, PTPN12, SLC3A2, ITM2C, ETFB, ACTN1, MYL6, ACTB, FTH1, YWHAH, RAP1B, RHOA, PHLDA1, PON2, CEBPB, HPCAL1, LMO4, S100A10, PRR13, DYNC1I2, IQGAP1, CTSB, LAPTM4A, EZR, PFN1, CD47, OSTF1, FN1, LAMP2, ANXA5, ARPC5, ARPC2, ATP6V1G1, GNS, AHNAK, GLUD1, ATP6…	GO_NEGATIVE_REGULATION_OF_NOTCH_SIGNALING_PATHWAY	0.00144104	0.0108078	0.00691026	GATA2/BCL6
combined_predtype_geno.Epi_Luminal_1_T06_Regen_Day2	0.00805594	0.0366802	-1.61125	TAGLN2, CRIP1, STMN1, ID1, NME1, HMGB2, SNRPF, CRIP2, HNRNPA3, KRT19, DNAJC10, B2M, ERH, DEK, RANBP1, DUT, H2AFZ, SEC61G, SNRPG, TUBA1B, ANP32B, HMGN2, SNRPD1, UQCRQ, CYSTM1, LY6E, HSPE1, TMA7, MIF, UQCR10, COX7C, GAPDH, YBX1, CKS1B, SLC25A5, CALR, SDF2L1, RAN, SNRPE, SEC61B, DTYMK	combined_predtype_geno.Epi_Basal_1_T04_Cast_Day28	0.00176613	0.0121599	0.00777477	STAT3/MAFF
MEF_Cultured	2.69965e-05	0.000573677	-1.61557	S100A6, CPE, TUBA1A, RTN4, GSTP1, TAGLN2, ANXA2, VIM, LGALS1, HSPB1, CTHRC1, ARPC1B, ID3, PLP2, S100A4, SGK1, TIMP1, PDLIM1, TUSC3, NME1, LMNA, MYL12A, CRIP2, RCN2, PKM, CDKN2A, NPTN, CISD2, SSR4, CAPN2, CNN3, NPC2, ITM2C, LDHA, ACTN1, CACYBP, LAGE3, GSTO1, SDC4, SCPEP1, PSMD14, SLIRP, LASP1, PDIA6, PSAT1, OLA1, BEX3, MYL6, ACTB, OST4, UQCC2, VDAC2, MDM2, ENO1, TM4SF1, PIN4, RHOA, CD63, RANBP1, P…	PID_IL12_STAT4_PATHWAY	0.00188154	0.0121599	0.00777477	STAT3/JUN
REACTOME_APOPTOSIS	0.00450482	0.0244058	-1.62725	VIM, GSN, LMNA, HMGB2, MAPK8, PSMB8, PSMD14, PSMD5, YWHAB, PSMB10, PSMA6, HIST1H1C, PSMC5, BCAP31, BCL2, ROCK1, PSMD1, PSMB3, PSME1, PSME2, BCL2L1, PSMF1, PPP3R1, DSP, PAK2, PSMD9, PSMA3, PSMD2, BID, TJP2, BCL2L11	Endothelial_Cell	0.00189155	0.0121599	0.00777477	JUNB/FOSB/JUN/EGR1
HALLMARK_ESTROGEN_RESPONSE_LATE	0.00431817	0.0240023	-1.63164	CPE, CKB, MDK, EMP2, ASCL1, FABP5, SGK1, BTG3, DNAJC12, KRT19, PERP, HPRT1, ARL3, NBL1, TPD52L1, ETFB, ISG20, RBBP8, KLF4, MAPK13, ADD3, TFF3, FAM102A, DLG5, BLVRB, UNC13B, BCL2	combined_predtype_geno.Epi_Basal_1_T10_Regen_Day28	0.0036955	0.0225829	0.014439	MAFF/ATF3
HALLMARK_G2M_CHECKPOINT	0.00287998	0.0183975	-1.63296	MT2A, SLC38A1, STMN1, HMGB3, HIF1A, TMPO, PRIM2, ATRX, NCL, HNRNPD, MARCKS, MNAT1, H2AFZ, MCM3, XPO1, HMGN2, BARD1, SLC7A5, CDKN2C, H2AFV, KPNA2, CDC27, BUB3, PTTG1, SNRPD1, CDK4, HNRNPU, E2F3, RAD23B, ODC1, SLC12A2, NASP, SQLE, WRN, DKC1, CKS1B, CHAF1A, UCK2, SMC4, ARID4A, EZH2, STAG1, CBX1, PAFAH1B1, SMARCC1, DTYMK, SAP30, KPNB1, SRSF1	HALLMARK_UV_RESPONSE_UP	0.00384745	0.0225829	0.014439	JUNB/FOSB/ATF3
combined_predtype_geno.Epi_Luminal_2Psca_T00_intact	0.00791021	0.036404	-1.64217	S100A6, ANXA2, KRT7, FXYD3, LGALS3, ID1, CYBA, PBX1, TSPAN8, CLU, ATP1B1, SPTSSA, MME, KRT8, KRT19, EPCAM, KLF5, MAPK13, B2M, PHLDA1, CST3, SPINT2, LMO4	combined_predtype_geno.Epi_Basal_1_T07_Regen_Day3	0.0045445	0.0255628	0.0163443	MAFF/ATF3
E7p5_Mes	0.00842775	0.0379692	-1.64342	AUTS2, FABP5, CCDC88A, HMGB3, FGFR1, CBX5, CECR2, CHD7, CRMP1, SUMO1, MARCKS, MARCKSL1, SNRPN, ANP32E, GLRX3, MSANTD3, MYEF2, HNRNPA1, FAM162A, UBE2E3, LY6E	Osteoblast	0.0067166	0.0342183	0.0218784	JUNB/JUN/EGR1
HALLMARK_APOPTOSIS	0.005765	0.0297279	-1.64676	APP, LGALS3, GSN, HSPB1, NEDD9, GADD45A, BTG3, TIMP1, CLU, LMNA, HMGB2, PAK1, RHOB, ISG20, VDAC2, IFITM3, BCAP31, ROCK1, KRT18, ERBB3, BCL2L1, BTG2, PPP3R1, SLC20A1, DAP, TIMP2, BID, IGF2R, BCL2L11	HALLMARK_HYPOXIA	0.00681302	0.0342183	0.0218784	JUN/MAFF/ATF3
Schwann_cell	0.00024356	0.00289566	-1.64813	CKB, TUBA1A, MDK, RBP1, LDHB, ID1, CSRP2, SGK1, CLU, TUSC3, ATP1B1, LAPTM4B, TSPAN3, CRIP2, DNAJC15, ARL4A, ACAA2, RCN2, ARL3, PGRMC1, ACYP1, COPS9, BEX2, MLF1, PFN2, IGFBP2, EMC6, PDIA6, BEX3, TMED10, RNF7, NDUFA12, CISD1, TMX1, CD63, HMGN3, UBL5, DPY30, BCAP31, ROMO1, KRT18, GABARAPL2, IFT43, SPINT2, TMEM59, NDUFA1, MAP1LC3A, CALM2, CFAP20, ATP6AP2, NDUFB4, EMC7, PAIP2, MDH1, PTTG1, UQCRQ, LAPT…	HALLMARK_P53_PATHWAY	0.00691028	0.0342183	0.0218784	RB1/JUN/ATF3
E8p75_ap_Midline	0.0112998	0.0465029	-1.654	LGALS3, CTHRC1, IGFBP5, EPHA4, CLU, SOX4, TSPAN3, ARL4A, KRT19, RCN2, ALCAM, TLE4, GOLM1, HMGN3, PSME2, TMEM59, GNAI1	PID_HIF1_TFPATHWAY	0.0073506	0.0342183	0.0218784	GATA2/JUN
Proliferating_Myocyte	5.78606e-05	0.00103185	-1.65506	TUBA1A, MDK, RBP1, STMN1, ID3, NME1, SNRPF, TSPAN3, PKM, NONO, ADH5, SNRPB, PTMA, CNN3, PCNA, LDHA, VBP1, CACYBP, GTF2A2, SLIRP, PDIA6, ERH, BEX3, RNF7, NDUFA12, NCL, YWHAB, OAZ1, ENO1, DNAJC9, RANBP1, PSMA6, DUT, H2AFZ, TCEAL9, CCT2, MARCKSL1, DPY30, PSMC5, NAP1L1, ROMO1, TBCA, TCEAL8, SNRPG, CHCHD1, TSN, TUBA1B, ANP32B, MORF4L2, HMGN2, VDAC1, HMGN1, ANP32E, GLRX3, YWHAQ, SSB, PPA1, H2AFV, MTX2,…	PID_RB_1PATHWAY	0.0073506	0.0342183	0.0218784	RB1/JUN
Epithelial_cell	0.00035858	0.00383681	-1.65925	S100A6, TAGLN2, APP, ANXA2, S100A13, KRT7, CRIP1, FXYD3, LGALS3, S100A16, HSPB1, IFI27, SGK1, DNAJC12, CLU, LMNA, SOX4, TSPAN3, CRIP2, KRT8, KRT19, PKM, GNAI2, MLPH, QSOX1, CNN3, EPCAM, ITM2C, H3F3B, PSMB8, SDC4, B2M, LASP1, TMED10, DDX5, DSTN, TM4SF1, COX7A2L, TCEAL9, UBL5, MIEN1, BCAP31, ROMO1, KRT18, PSME1, AGPS, SPINT2, VDAC1, PSME2, TMEM59, PRR13, MAP1LC3A, TPD52, KTN1, TSPAN13, TUBA4A, BTG2…	combined_predtype_geno.Epi_Luminal_1_T04_Cast_Day28	0.00898263	0.0404218	0.0258448	FOSB/ATF3
REACTOME_REGULATION_OF_MITOTIC_CELL_CYCLE	0.00870374	0.0388042	-1.65948	PSMB8, PSMD14, PSMD5, PSMB10, PSMA6, PSMC5, PSMD1, PSMB3, PSME1, PSME2, CDC27, BUB3, PSMF1, PTTG1, PSMD9, PSMA3, PSMD2, UBE2D1, PSMD11, PSMB9, PSMC1, PSMD7, PSMC3, PSMC6, PSMB7, PSMD4, CDC14A, PSMD12, CDC26, UBE2E1	HALLMARK_IL6_JAK_STAT3_SIGNALING	0.0118427	0.051573	0.0329746	STAT3/JUN
combined_predtype_geno.Epi_Luminal_2Psca_T09_Regen_Day14	0.00722378	0.0339756	-1.66371	S100A6, ANXA2, KRT7, FXYD3, ID1, HSPB1, CYBA, PBX1, TSPAN8, CLU, ATP1B1, SPTSSA, MME, STARD10, KRT19, EPCAM, MAPK13, B2M, PHLDA1, CST3, NUCB2, SPINT2, LMO4	KEGG_PROSTATE_CANCER	0.01355	0.0571642	0.0365495	AR/RB1
HALLMARK_MYOGENESIS	0.0075143	0.0349578	-1.68029	CKB, NAV2, APP, DTNA, GSN, CLU, NQO1, TPD52L1, TNNT1, MYL6B, CNN3, SORBS1, KLF5, ST5, TPM3, EIF4A2, ERBB3, GABARAPL2	combined_predtype_geno.Epi_Luminal_2Psca_T09_Regen_Day14	0.0144417	0.0590795	0.037774	FOSB/JUN
HALLMARK_UV_RESPONSE_DN	0.00309073	0.0192471	-1.68964	MAP1B, ANXA2, CACNA1A, ID1, PDLIM5, IGFBP5, PLCB4, PTPRM, FYN, CELF2, MAGI2, RUNX1, KALRN, SIPA1L1, APBB2, ATRX, GCNT1, NR1D2, ADD3, DLG1, ANXA4, PRKCE, VAV2, ATRN, NR3C1, RASA2, LAMC1, ATXN1, ICA1	Eosinophil	0.016188	0.0629921	0.0402757	JUNB/FOSB/XBP1
REACTOME_APC_C_CDH1_MEDIATED_DEGRADATION_OF_CDC20_AND_OTHER_APC_C_CDH1_TARGETED_PROTEINS_IN_LATE_MITOSIS_EARLY_G1	0.00713905	0.0339756	-1.69961	PSMB8, PSMD14, PSMD5, PSMB10, PSMA6, PSMC5, PSMD1, PSMB3, PSME1, PSME2, CDC27, PSMF1, PTTG1, PSMD9, PSMA3, PSMD2, UBE2D1, PSMD11, PSMB9, PSMC1, PSMD7, PSMC3, PSMC6, PSMB7, PSMD4, PSMD12, CDC26, UBE2E1	combined_predtype_geno.Epi_Luminal_2Psca_T04_Cast_Day28	0.0166183	0.0629921	0.0402757	FOSB/ATF3
REACTOME_AUTODEGRADATION_OF_THE_E3_UBIQUITIN_LIGASE_COP1	0.00982667	0.0420582	-1.7007	PSMB8, PSMD14, PSMD5, PSMB10, PSMA6, PSMC5, PSMD1, PSMB3, PSME1, PSME2, PSMF1, PSMD9, PSMA3, PSMD2, PSMD11, PSMB9, PSMC1, PSMD7, PSMC3, PSMC6, PSMB7, PSMD4, ATM, PSMD12	E7p5_ExE	0.0172645	0.0629921	0.0402757	GATA2/JUNB
REACTOME_P53_INDEPENDENT_G1_S_DNA_DAMAGE_CHECKPOINT	0.00982667	0.0420582	-1.7007	PSMB8, PSMD14, PSMD5, PSMB10, PSMA6, PSMC5, PSMD1, PSMB3, PSME1, PSME2, PSMF1, PSMD9, PSMA3, PSMD2, PSMD11, PSMB9, PSMC1, PSMD7, PSMC3, PSMC6, PSMB7, PSMD4, ATM, PSMD12	E8p75_GutTube_VE_SmallInt	0.0172645	0.0629921	0.0402757	MAFF/EGR1
combined_predtype_geno.Epi_Luminal_2Psca_T07_Regen_Day3	0.00593066	0.0302181	-1.70204	ANXA2, KRT7, S100A14, FXYD3, LGALS3, CYBA, TSPAN8, CLU, ATP1B1, SPTSSA, CRIP2, KRT19, PKM, EPCAM, PLSCR1, KLF5, MAPK13, PSME1, SPINT2, LMO4, ATP6AP2, FAM162A, CYSTM1, LY6E, TIMP2, SLC12A2, BSG	ABBUD_LIF_SIGNALING_1_UP	0.0182538	0.0648489	0.0414629	STAT3/JUNB
E7p5_emVE	0.00640661	0.0321151	-1.70257	RBP1, GSN, PLP2, MYL12B, LAPTM4B, CDKN2A, BEX2, EPCAM, NPC2, IGFBP2, ADK, BCAP31, CST3, KRT18, SPINT2, S100A10, TMEM59, SNX6	Leydig_cell	0.0214362	0.0726395	0.046444	JUNB/JUN/EGR1
combined_predtype_geno.Epi_Luminal_2Psca_T06_Regen_Day2	0.00396888	0.0225533	-1.70674	S100A6, ANXA2, KRT7, S100A14, FXYD3, LGALS3, TSPAN8, CLU, ATP1B1, NME1, SPTSSA, HNRNPA3, KRT19, CALM1, PKM, EPCAM, PLSCR1, MAPK13, ERH, GMDS, RANBP1, SNRPG, LMO4	GO_0002070|epithelial cell maturation	0.0220609	0.0726395	0.046444	XBP1
Kidney_epithelial	2.73387e-06	0.000130011	-1.73544	MDK, TUBB2B, STMN1, LDHB, ID3, HMGB3, MYL12B, LAPTM4B, NME1, SNRPF, TSPAN3, CCT5, DNAJC15, H2AFY, CALM1, PKM, NONO, ADH5, RPA3, SNRPB, PTMA, BEX2, PCNA, EPCAM, ITM2C, PFN2, BEX4, IGFBP2, CACYBP, HNRNPH3, GTF2A2, HDDC2, SLIRP, PDIA6, ERH, OLA1, CTXN1, BEX3, TMED10, RNF7, NDUFA12, VDAC2, OAZ1, ENO1, PFDN2, PIN4, DNAJC9, RANBP1, DUT, H2AFZ, TCEAL9, MARCKSL1, DPY30, PSMC5, NAP1L1, ROMO1, TBCA, TCEAL8…	ST_STAT3_PATHWAY	0.0220609	0.0726395	0.046444	STAT3
luminal_2	0.00280496	0.0181897	-1.7363	ANXA2, KRT7, S100A14, FXYD3, PLPP2, LGALS3, ID1, TSPAN8, CLU, ATP1B1, SPTSSA, MME, STARD10, KRT8, KRT19, ALCAM, RAB11FIP1, EPCAM, PLSCR1, BEX4, KLF5, GSTO1, MAPK13, GMDS, PHLDA1
HALLMARK_INTERFERON_GAMMA_RESPONSE	0.00328855	0.0199935	-1.74026	AUTS2, ISG15, PELI1, LGALS3BP, HIF1A, ARL4A, PFKP, PLSCR1, NUP93, PSMB8, ISG20, B2M, PNPT1, IFITM3, PSMB10, PSME1, PSME2, STAT1, PSMA3, RBCK1, LY6E, IFNAR2, RNF213, ADAR, PARP14, PSMB9
Myocyte	0.000668285	0.00665176	-1.74113	TUBA1A, RTN4, MDK, TUBB2B, VIM, LGALS1, ID3, LMNA, HMGB2, TSPAN3, CRIP2, NONO, SNRPB, TNNT1, CNN3, SLIRP, DEK, RNF7, NCL, YWHAB, CD63, RANBP1, METAP2, CCT2, MARCKSL1, TBCA, TSN, TUBA1B, ANP32B, MORF4L2, HMGN2, HMGN1, GLRX3, SSB, SNRPB2, TBCB, PCBP1, ZFAS1, SNRPD1, FKBP3, CDK4
CIN70	0.01117	0.0464153	-1.74432	CCT5, PCNA, ATAD2, H2AFZ, HDGF, MSH6, RFC4, MCM7, PTTG1, ACTL6A
REACTOME_MITOTIC_G1_G1_S_PHASES	0.00236546	0.015819	-1.74858	PRIM2, RPA3, CDKN2A, PCNA, PSMB8, PSMD14, PSMD5, PSMB10, PSMA6, MNAT1, MCM3, PSMC5, PSMD1, PSMB3, CDKN2D, PSME1, ORC4, PSME2, CDKN2C, MCM4, MCM7, PSMF1, PSMD9, PSMA3, CDK4, PSMD2, E2F3, LIN52, PSMD11, CKS1B, PPP2CA, PSMB9, PSMC1
combined_predtype_geno.Epi_Luminal_2Psca_T02_Cast_Day7	0.00338149	0.0199935	-1.74973	S100A6, ANXA2, KRT7, FXYD3, LGALS3, ID1, CYBA, PBX1, TSPAN8, CLU, ATP1B1, MME, KRT8, KRT19, ALCAM, EPCAM, BEX4, KLF5, MAPK13, B2M
Astrocyte	0.000330591	0.0037235	-1.75156	CPE, CKB, RTN4, MDK, TUBB2B, S100A13, LSAMP, SEZ6L2, TCF4, SCG3, FABP5, RAMP1, S100A16, ANK2, LDHB, CLU, LAPTM4B, CAMK2N1, ABHD3, VEGFA, TSPAN3, P4HA1, RHOB, RCN2, PSAP, CNN3, RTN3, SLC3A2, ITM2C, SARAF, PFN2, EMC10, LFNG, IGFBP2, SDC4, PSAT1, CISD1, ENO1, HACD3, CD63, SEC62, CST3, ADGRG1, TMEM59, DYNC1I2, ASRGL1, NDUFB4, ARPC1A, CNIH1, LAPTM4A, TMCO1, MSMO1, ATRAID, TMBIM4, CD47
REACTOME_APC_C_CDC20_MEDIATED_DEGRADATION_OF_MITOTIC_PROTEINS	0.00461063	0.0246668	-1.75415	PSMB8, PSMD14, PSMD5, PSMB10, PSMA6, PSMC5, PSMD1, PSMB3, PSME1, PSME2, CDC27, BUB3, PSMF1, PTTG1, PSMD9, PSMA3, PSMD2, UBE2D1, PSMD11, PSMB9, PSMC1, PSMD7, PSMC3, PSMC6, PSMB7, PSMD4, PSMD12, CDC26, UBE2E1
Clara_Cell	0.00018467	0.00232467	-1.75457	CPE, CKB, TUBA1A, RAMP1, LDHB, CSRP2, CLU, ALDH1A1, ATP1B1, TSPAN3, CRIP2, DNAJC15, CALM1, ARL3, PGRMC1, BEX2, MLF1, ITM2C, CFAP36, ACTN1, IGFBP2, HSP90AA1, NDUFA12, TM4SF1, HMGN3, SEC62, UBL5, DPY30, BCAP31, ROMO1, TBCA, AHSA1, TUBA1B, IFT43, SPINT2, NDUFA1, CALM2, DYNC1I2, CFAP20, PAIP2, FAM162A, CETN2, PTTG1, CYSTM1, LAPTM4A, EZR, DAD1, CBR1
E8p75_gfp_Midline	0.00473962	0.0250439	-1.75906	CKB, APP, LGALS3, CTHRC1, IGFBP5, EPHA4, CLU, TSPAN3, ARL4A, KRT19, PERP, RCN2, ALCAM, ITM2C, HMGN3, EIF4A2, CHMP5, PSME2, GNAI1
Cao2019Embryo_epi_RenalEpithelialTrajectory_1_of_1	0.00645302	0.0321151	-1.78337	ESRRG, SKAP1, RAB3IP, ANKS1B
REACTOME_P53_DEPENDENT_G1_DNA_DAMAGE_RESPONSE	0.00382531	0.0221248	-1.79915	PSMB8, PSMD14, PSMD5, MDM2, PSMB10, PSMA6, PSMC5, PSMD1, PSMB3, PSME1, PSME2, PSMF1, PSMD9, PSMA3, PSMD2, PSMD11, PSMB9, PSMC1, PSMD7, PSMC3, PSMC6, PSMB7, PSMD4, ATM, PSMD12, CDKN1A
Basal_Org_2	0.00339947	0.0199935	-1.80186	DST, ARL4C, CAMK2N1, BNIP3, ETS2, CDKN2A, CNN3, ACTN1, CDC42EP3, B2M, ANO6, EGLN3, CD63, BLVRB, CDCP1, CALM2, ASAP1, FAM162A, ACOT7, CALD1
KEGG_CELL_ADHESION_MOLECULES_CAMS	0.00720362	0.0339756	-1.80435	NRXN1, NRCAM, CNTNAP2, PTPRM, NLGN1, ITGB8, ALCAM, SDC4, NEO1, ITGAV, ITGB1
PID_INTEGRIN_CS_PATHWAY	0.00942406	0.0411581	-1.80759	ITGB8, ITGAV, ITGB1, ITGAE, ITGA6
E6p5_EPI	0.00179051	0.0129888	-1.8112	TUBA1A, SLC38A1, STMN1, FABP5, SOX4, PSIP1, HELLS, GNAI2, EPCAM, IGFBP2, TGIF1, DEK, SUMO1, MARCKS, DUT, SNRPN, ANP32E, FUNDC2, MYEF2, H2AFV, PAIP2, SIVA1
MTOR_UP.V1_UP	0.00232671	0.0158068	-1.81461	STMN1, S100A14, LGALS3, FABP5, FAM3B, PYGL, HELLS, DHCR24, CMBL, PCNA, PFKP, PSAT1, COMTD1, FDFT1, CYP51A1, MSMO1, HSPE1, BID, TMEM97, SQLE, AP2B1, SP100, FDPS, HMGCS1, APOOL, LDLR, SLC2A1, RANBP9, HTT, MTHFD1, ERN1, PTPN14
E3p5_x	0.00260456	0.01715	-1.81533	CKB, FABP5, EPHA4, ID3, SOX2, NME1, P4HA1, PKM, TET1, PGAM1, DDX18, CACYBP, KLF4, DPY30, RIF1, PPA1, TUBA4A, PTTG1, RCN1, EZR, CBR1, NME7, FN1, PRMT1, NUDC, GLUD1
Principal_cells_of_cortical_collecting_duct	1.02567e-06	8.68511e-05	-1.81642	RTN4, RBP1, TAGLN2, ANXA2, KRT7, CRIP1, FXYD3, PLPP2, S100A16, HSPB1, CYBA, TSPAN8, ARPC1B, GADD45A, PLP2, MYL12B, SLC1A5, LGALS3BP, CLU, PDLIM1, SOX4, MYL12A, HIF1A, ETS2, HNRNPA3, KRT8, KRT19, PERP, ALCAM, NONO, ASAH1, MAL2, TPD52L1, RPA3, GOLM1, DHCR24, PTBP3, PTMA, QSOX1, ACTR3, NCOA7, EPCAM, ITM2C, PLSCR1, NME2, ACTN1, PRDX3, HDDC2, KLF4, GSTO1, HNRNPF, SDC4, SET, TGIF1, PSMD14, ANXA7, PDIA6…
E8p75_ap_YsE	0.00206813	0.0145108	-1.81657	RBP1, TAGLN2, PEG10, KRT7, CYBA, MYL12B, COTL1, STARD10, KRT8, CDKN2A, EPCAM, BEX4, SDC4, MYL6, CD63, CST3, MORF4L2, KRT18, SPINT2, S100A10, CTSB, CYSTM1, PCBD1, DAD1
HALLMARK_HEDGEHOG_SIGNALING	0.0103057	0.0436716	-1.81828	NRCAM, SCG2, VEGFA, ETS2, NRP2, CRMP1, NF1
Endothelial_cell	4.79243e-05	0.000891809	-1.82369	TAGLN2, APP, ANXA2, S100A13, CRIP1, TCF4, FABP5, S100A16, ID1, HSPB1, IFI27, ID3, SGK1, MYL12B, SH3BGRL, MYL12A, CRIP2, ETS2, PTPRG, CALM1, RHOB, GNAI2, PSAP, CNN3, SLC3A2, PSMB8, B2M, PRKAR1A, TPM3, TMED10, MYL6, IFITM3, YWHAB, DDX5, YWHAH, TM4SF1, RAP1B, PSMB10, RHOA, PSME1, PSME2, TMEM59, RBMS1, EIF4G2, YWHAQ, DYNC1I2, CTNNA1, TSPAN13, B4GALT4, RAB14, LAPTM4A, IVNS1ABP, CD47, LY6E, SELENOK, RR…
combined_predtype_geno.Epi_Luminal_1_T05_Regen_Day1	0.00122846	0.0097367	-1.82733	TAGLN2, CRIP1, LGALS3, ARPC1B, CLU, NME1, CRIP2, KRT8, KRT19, DNAJC10, SSR4, EPCAM, BEX4, MAPK13, B2M, PDIA6, ERH, NDUFA12, RANBP1, SEC61G, TUBA1B, KRT18, PPA1, ANXA4, CYSTM1, EZR, LY6E, HSPE1, RPN2, SLC12A2, MIF, YBX1, SLC25A5, CALR, SDF2L1, MANF, FAM3C, RAN, SEC61B
REACTOME_CELL_CYCLE_MITOTIC	7.35888e-05	0.00116652	-1.83295	TUBA1A, PRIM2, CLASP1, RPA3, CDKN2A, PCNA, SKA2, PSMB8, PSMD14, HSP90AA1, PSMD5, SMC3, PSMB10, PSMA6, MNAT1, MAD1L1, ITGB3BP, STAG2, MCM3, PSMC5, DYNC1H1, CENPP, PPP2R5E, XPO1, CDK5RAP2, PSMD1, PSMB3, CDKN2D, PSME1, ORC4, KIF2A, PSME2, PCM1, NUP107, RFC4, CDKN2C, MCM4, TUBA4A, CDC27, BUB3, MCM7, PSMF1, CETN2, PTTG1, PSMD9, PSMA3, CDK4, PSMD2, E2F3, TAOK1, LIN52, NUDC, UBE2D1, PSMD11, PPP2R5A, CKS…
E5p5_ExE	0.00200581	0.0143081	-1.84272	S100A6, TAGLN2, PEG10, ANXA2, S100A13, LGALS3, LGALS1, ARPC1B, PHLDA2, ETS2, PERP, ATRX, GSTO1, SDC4, LASP1, BEX3, EFHD2, S100A10, RBMS1, SATB2, UBE2A, MBNL2
E8p75_GutTube_VE_Pancreas	0.00107097	0.00881488	-1.84899	NAV2, TUBB2B, CLU, TUSC3, ARL4C, TSPAN3, BNIP3, KALRN, KRT8, NRP2, RHOB, PGAM1, EPCAM, EMC10, MAPK13, ENO1, CST3, KRT18, OCIAD2, SPINT2, S100A10, TMEM59, ATP6AP2, LAPTM4A, BSG, SGCE, HSPB11, LRRC42
Sertoli_cells	4.28199e-06	0.000166608	-1.86593	CPE, MDK, ANXA2, STMN1, LDHB, HSPB1, IFI27, ID3, HMGB3, CLU, ALDH1A1, TSPAN3, NONO, ADH5, PGRMC1, TPD52L1, UCP2, SNRPB, BEX2, CNN3, SLC3A2, ITM2C, BEX4, H3F3B, GTF2A2, MAPK13, SLIRP, PDIA6, BEX3, TMED10, RNF7, NDUFA12, VDAC2, OAZ1, YWHAH, COX7A2L, DUT, H2AFZ, SEC62, TCEAL9, MARCKSL1, ROMO1, PAPOLA, TBCA, TCEAL8, TSN, TUBA1B, MORF4L2, HPCAL1, SPINT2, VDAC1, HMGN1, TMEM59, ARPP19, YWHAQ, SSB, CALM2…
T_cell	0.000764374	0.0070306	-1.87023	CRIP1, ISG15, LGALS1, CYBA, MYL12B, COTL1, SNRPF, DNAJC15, KRT19, COX17, ACTR3, SARAF, PSMB8, B2M, TPM3, ACTB, NCL, IFITM3, FTH1, PCBP2, DDX5, PSMB10, PHLDA1, KRT18, PSME1, PSME2, S100A10, STAT1, YWHAZ, ZFAS1, PFN1, DAD1, CD47, LY6E, HSPE1, FN1, PRMT1, HSPA1A, PFDN5
CytoTRACE_genes	0.000875082	0.00764357	-1.8841	STMN1, ISG15, CRIP2, PSIP1, PTMA, BEX3, PRPS2, YWHAH, RANBP1, DUT, H2AFZ, UBE2T, CHCHD1, TUBA1B, HMGN2, YWHAQ, CALM2, SNRPD1, UBE2E3, LRRC59, CFDP1, CCDC34, CDKN2AIPNL, NUDC, YBX1, CKS1B, SMC4, CBX1, RBBP4, HINT1, FAM3C, DTYMK
combined_predtype_geno.Epi_Luminal_2Psca_T03_Cast_Day14	0.00074285	0.0070306	-1.91205	S100A6, TAGLN2, ANXA2, KRT7, S100A14, LGALS3, S100A16, CYBA, TSPAN8, CLU, LMNA, RUNX1, KRT8, KRT19, EPCAM, KLF5, CXADR, FAM107B, HNRNPA0, KRT18, SPINT2, LMO7, CTNNA1, TIPARP, TUBA4A, IQGAP1
Osteoblast	8.13058e-05	0.00119996	-1.91252	CPE, MDK, RBP1, APP, CRIP1, GSN, LGALS1, HSPB1, PBX1, IGFBP5, IFI27, ID3, SOX4, MYL12A, RHOB, GNAI2, NBL1, PTMA, NPC2, ITM2C, B2M, SCPEP1, MYL6, IFITM3, FTH1, MARCKS, CD63, PHLDA1, SEC62, TCEAL9, MARCKSL1, CST3, MAP1LC3A, EIF4G2, DYNC1I2, ZFAS1, CTSB, LAPTM4A, CALD1, HSPA5, TIMP2, FN1, LAMP2, MIF, ANXA5, HSPA1A
E6p5_emVE	0.000507796	0.0053009	-1.96316	GSTP1, RBP1, CRIP1, LDHB, CSRP2, HMGB3, MYL12B, LAPTM4B, KRT8, H2AFY, CDKN2A, BEX2, MYO1B, ADK, MYL6, BLVRB, KRT18, SPINT2, S100A10
E7p5_Midline	0.00125192	0.00974222	-1.96387	TUBA1A, CTHRC1, DNAJC12, CRIP2, ARL4A, ARL3, MLF1, CFAP36, VBP1, CTXN1, DDIT4, RFX3, IFT57, H2AFV, CETN2, MORN2, CCDC34, NUDC, TCTEX1D2, RPGR, TOMM7
E3p5_TE	0.000546481	0.0055689	-1.96633	TAGLN2, ANXA2, CRIP1, LGALS1, TSPAN8, BNIP3, CRIP2, STARD10, KRT8, PERP, PSAP, ACTR3, CNN3, EPCAM, MYL6, DSTN, EFHD2, MARCKSL1, KRT18, ERBB3, S100A10
NK_cell	6.90069e-05	0.00113596	-1.96778	ANXA2, CRIP1, LGALS1, CYBA, ARPC1B, MYL12B, COTL1, SKAP1, HMGB2, MYL12A, GNAI2, UCP2, ACTR3, SLC3A2, SARAF, PSMB8, HNRNPF, B2M, PRKAR1A, TPM3, MYL6, ACTB, DDX5, RAP1B, PSMB10, EFHD2, H2AFZ, PSME1, PSME2, S100A10, PRR13, UBE2B
Endocrine_cell	2.1333e-05	0.000570657	-1.98833	CPE, CHGB, KRT7, SCG2, SCG3, CHGA, LGALS3BP, CLU, TUSC3, ATP1B1, TSPAN3, KRT8, PGRMC1, SSR4, BEX2, COX17, EPCAM, ITM2C, SARAF, PRKAR1A, PPP1CB, PDIA6, BEX3, TMED10, UQCC2, RAP1B, CD63, GDI1, HMGN3, TCEAL9, MIEN1, MORF4L2, GABARAPL2, SPINT2, TMEM59, NDUFA1, TPD52, TSPAN13, ATP6AP2, TCF25, CYSTM1, JTB, ATP6AP1, PCBD1, RPN2, HSPA5, SELENOK, BSG
E8p75_gfp_YsE	0.000259032	0.00299637	-1.99043	TAGLN2, KRT7, FXYD3, GSN, CYBA, PDLIM1, STARD10, KRT8, CDKN2A, EPCAM, NPC2, BEX4, IGFBP2, SDC4, B2M, TFF3, CD63, CST3, KRT18, SPINT2, S100A10, TMEM59, TPD52, CYSTM1, PCBD1, HSPA5, BSG, VKORC1, CTSH, HACD2, SPINT1
HALLMARK_INTERFERON_ALPHA_RESPONSE	0.00116979	0.00944657	-2.00127	ISG15, LGALS3BP, NCOA7, PLSCR1, PSMB8, ISG20, B2M, PNPT1, IFITM3, PSME1, PSME2, PSMA3, CD47, LY6E, ADAR, PARP14, PSMB9
HALLMARK_E2F_TARGETS	2.59839e-05	0.000573677	-2.00566	STMN1, DNMT1, LUC7L3, NME1, HMGB2, TMPO, CBX5, PSIP1, PRIM2, HELLS, RPA3, CDKN2A, SNRPB, PCNA, MSH2, DEK, ATAD2, SMC3, HNRNPD, RANBP1, DUT, H2AFZ, UBE2T, MCM3, NAP1L1, XPO1, BARD1, SMC6, NUP107, CDKN2C, MCM4, KPNA2, MCM7, RAD51C, PTTG1, CDK4, NAA38
Cycling_cell	0.000151731	0.00196791	-2.01997	TUBA1A, MDK, RBP1, STMN1, TSPAN3, CNN3, BEX3, OAZ1, BLVRB, H2AFZ, TCEAL9, GLRX5, MARCKSL1, HMGN2, HMGN1, SNRPD1, FKBP3, SELENOH, CDK4, UBE2E3, DDAH2, MIF, CFDP1, SNRPA1, PRMT1, MAGED2, COX20, HNRNPDL, CBX1, BNIP3L, SNRPD3, PAFAH1B3, NEDD8, UBB, LSM6, BZW2, TRAPPC1, CNPY2, OSTC
combined_predtype_geno.Epi_Luminal_2Psca_T08_Regen_Day7	0.000228102	0.00278937	-2.02624	S100A6, ANXA2, KRT7, CRIP1, S100A14, FXYD3, LGALS3, ID1, CYBA, TSPAN8, CLU, PDLIM1, ATP1B1, SPTSSA, MME, KRT8, KRT19, EPCAM, KLF5, MAPK13, B2M, PHLDA1, SPINT2, LMO4, S100A10, ATP6AP2, CYSTM1, LY6E, TIMP2, SLC12A2
REACTOME_INTEGRIN_CELL_SURFACE_INTERACTIONS	0.00135735	0.010192	-2.02997	RAPGEF4, COL4A5, SYK, ITGB8, RAP1B, ITGAV, GRB2, ITGB1, ITGAE, LAMC1, BSG, FN1
combined_predtype_geno.Epi_Luminal_2Psca_T10_Regen_Day28	0.000354078	0.00383681	-2.03323	S100A6, ANXA2, KRT7, S100A14, LGALS3, HSPB1, CYBA, TSPAN8, CLU, PDLIM1, ATP1B1, KRT8, KRT19, EPCAM, GSTO1, MAPK13, B2M, PHLDA1, HIST1H1C, CST3, SPINT2, S100A10
Decidual_stromal_cell	1.14376e-05	0.000349664	-2.04583	CPE, TAGLN2, LGALS3, FABP5, ISG15, RAMP1, HSPB1, GADD45A, SGK1, FGFR1, QPCT, LGALS3BP, PDLIM1, MYL12A, SPTSSA, BNIP3, CRIP2, ARL4A, PKM, UCHL1, NBL1, PSAP, PGRMC1, ISG20, B2M, SCPEP1, PLOD2, TMED10, FTH1, RAP1B, RHOA, CD63, GDI1, TCEAL9, HIST1H1C, BCAP31, PSMD1, RBMS1, PRR13, KTN1, IQGAP1, FAM162A, CTSB, MFSD11
GO_TAXIS	9.71987e-06	0.000320008	-2.06393	NRXN1, APP, KIF26B, NRCAM, SCG2, CHGA, LGALS3, EPHA4, TUBB3, PTPRM, PLP2, FYN, ETV1, HMGB2, ROBO1, VEGFA, CHN1, SYK, NRP2, CNTN4, ALCAM, APBB2, NRXN3, CRMP1, NEO1, PLXNA2, ANO6, CXADR, KIF5C, RHOA, ENAH, ITGAV, PTPRA, DOCK4, GRB2, ANK3, CMTM6, EZR, RAB13, RALA, EXT1, CKLF, MIF
ASC_SMITH_CELL2018	0.000983519	0.00841893	-2.07639	SLCO3A1, DNMT1, HELLS, RANBP1, CCNB1IP1, NAP1L1, ADCY3, DDX46, NUP107, GMPS, SUPT16H, PTTG1, NASP
combined_predtype_geno.Epi_Luminal_2Psca_T04_Cast_Day28	8.68669e-05	0.0012393	-2.07765	S100A6, TAGLN2, ANXA2, KRT7, CRIP1, LGALS3, ID1, CYBA, PBX1, TSPAN8, ARPC1B, CLU, LMNA, SOX4, CRIP2, KRT8, KRT19, GNAI2, EPCAM, KLF5, PSMB8, KLF4, IFITM3, CXADR, KRT18, SPINT2, S100A10
PID_INTEGRIN3_PATHWAY	0.0013313	0.010175	-2.08169	VEGFA, COL4A5, SDC4, ITGAV, LAMC1, CD47, FN1, F11R
combined_predtype_geno.Epi_Basal_1_T03_Cast_Day14	0.00010656	0.00147122	-2.09321	RTN4, TAGLN2, ANXA2, CLU, LMNA, MYL12A, KRT8, KRT19, ACTR3, EPCAM, KLF5, SDC4, TGIF1, TPM3, ACTB, NCL, NFE2L2, EFHD2, PHLDA1, FAM107B, CEBPB, KRT18
Smooth_muscle_cell	2.17411e-06	0.000116315	-2.10275	CPE, CKB, TAGLN2, CRIP1, VIM, FABP5, RAMP1, ID1, LGALS1, HSPB1, IGFBP5, CSRP2, ID3, SH3BGRL, PDLIM1, LMNA, MYL12A, TSPAN3, CRIP2, RHOB, OAT, PGRMC1, CNN3, ITM2C, ACTN1, PRKAR1A, PPP1CB, MYL6, ACTB, IFITM3, YWHAB, DDX5, DSTN, TM4SF1, RHOA, CD63, PHLDA1, CST3, IFT43, MAP1LC3A, CALM2, ITGB1, DYNC1I2, PALLD, BTG2, FAM162A
Neuron	9.56026e-09	1.02295e-06	-2.10418	CPE, CKB, TUBA1A, MDK, HES6, TUBB2B, STMN1, DPYSL3, FABP5, LDHB, TUBB3, HMGB3, NME1, TSPAN3, CRIP2, CCT5, CALM1, PKM, UCHL1, NONO, ADH5, PGRMC1, COPS9, PTMA, BEX2, CNN3, RTN3, PFN2, VBP1, H3F3B, CACYBP, HNRNPH3, GTF2A2, CRMP1, SLIRP, ERH, CTXN1, BEX3, NDUFA12, UQCC2, YWHAB, DDX5, CISD1, STMN3, YWHAH, PFDN2, RANBP1, GDI1, H2AFZ, TCEAL9, UBL5, MARCKSL1, PSMC5, ROMO1, TBCA, CARHSP1, TSN, MORF4L2, HM…
HALLMARK_COMPLEMENT	3.23634e-05	0.000629615	-2.11564	S100A13, SCG3, LGALS3, TIMP1, FYN, CLU, CALM1, GNAI2, PLSCR1, USP14, DGKH, CBLB, CEBPB, LYN, GCA, KIF2A, GMFB, DOCK4, GRB2, CTSB, CD59, USP15, PFN1, HSPA5, TIMP2, FN1, LAMP2, ANXA5, HSPA1A, FDX1, CTSH, PSMB9
E5p5_EPI	7.81673e-05	0.00119484	-2.12353	MDK, NAV2, STMN1, PBX1, ARL4C, PSIP1, TET1, HELLS, TLE4, IGFBP2, PLEKHA1, TGIF1, NT5DC2, IFITM3, PSMB10, MARCKS, PSME1, PMAIP1, SNRPN, PSME2, FUNDC2, H2AFV, SIVA1, HECTD1
combined_predtype_geno.Epi_Luminal_1_T03_Cast_Day14	2.28066e-05	0.000573677	-2.15389	RTN4, TAGLN2, TSPAN8, SGK1, CLU, CRIP2, KRT8, KRT19, DNAJC10, EPCAM, BEX4, SDC4, ACTB, OST4, DSTN, MARCKS, EFHD2, MIEN1, TES, KRT18, SPINT2, LMO7, VOPP1, ANXA4, TSPAN13, TIPARP, ATP13A3, DSP, CYSTM1, EZR, PFN1, LY6E
combined_predtype_geno.Epi_Basal_1_T06_Regen_Day2	2.81477e-05	0.000573677	-2.156	S100A6, RBP1, FXYD3, FABP5, S100A16, ID1, ID3, ALDH1A1, NME1, HMGB2, SNRPF, HNRNPA3, SNRPB, PTMA, ERH, NCL, IFITM3, CEBPB, SNRPG, TUBA1B, ANP32B, S100A10, HNRNPA1, COX5B, HSPE1, MIF, PRMT1, GAPDH, HRAS, YBX1, SLC25A5, ID2, DBI
REACTOME_MITOTIC_PROMETAPHASE	0.000137223	0.00183536	-2.18429	CLASP1, SKA2, SMC3, MAD1L1, ITGB3BP, STAG2, CENPP, PPP2R5E, XPO1, KIF2A, NUP107, BUB3, TAOK1, NUDC, PPP2R5A, SEH1L, PPP2CA, STAG1, MAPRE1, NSL1, PAFAH1B1, RCC2
E8p75_GutTube	1.5797e-05	0.00045074	-2.21429	MSI2, RTN4, GSTP1, TCF4, LGALS1, FGFR1, MYL12B, LUC7L3, SNRPF, SIPA1L1, GOLM1, MARCKS, HNRNPA0, TES, XPO7, MAP4K4, LMO4, DYNC1I2, KTN1, ANK3, FAM162A, DSP, U2SURP, RALA, SVBP, IGF2R, ACTN4, CCDC34, COX20, STRBP, GSK3B, DAG1, CDK2AP1, EZH2
REACTOME_MITOTIC_M_M_G1_PHASES	3.39796e-06	0.000145433	-2.25179	PRIM2, CLASP1, RPA3, SKA2, PSMB8, PSMD14, PSMD5, SMC3, PSMB10, PSMA6, MAD1L1, ITGB3BP, STAG2, MCM3, PSMC5, CENPP, PPP2R5E, XPO1, PSMD1, PSMB3, PSME1, ORC4, KIF2A, PSME2, NUP107, MCM4, BUB3, MCM7, PSMF1, PSMD9, PSMA3, PSMD2, E2F3, TAOK1, NUDC, PSMD11, PPP2R5A, SEH1L, PPP2CA, PSMB9, PSMC1, STAG1, MAPRE1, NSL1, PAFAH1B1
NEPC_genes.v2	2.51446e-05	0.000573677	-2.2671	CHGB, TUBB2B, CAMK1D, AGBL4, NRCAM, CACNA1A, SCG2, SCG3, CHGA, NOL4, VGF, PROX1, PLP2, TRIM9, DLL3, TPD52L1, CLSPN, CDKN2A, ONECUT2, CRMP1, PLXNA2, AP3B2, FAM161A, STMN3, UBE2T
combined_predtype_geno.Epi_Luminal_2Psca_T05_Regen_Day1	5.0765e-06	0.000181062	-2.29043	S100A6, TAGLN2, ANXA2, KRT7, CRIP1, S100A14, LGALS3, ID1, CYBA, TSPAN8, ARPC1B, CLU, PDLIM1, ATP1B1, NME1, LMNA, CRIP2, KRT8, KRT19, PKM, EPCAM, BEX4, MAPK13, IFITM3, RANBP1, KRT18, SPINT2, S100A10
E4p5_TE	1.6097e-06	9.84219e-05	-2.36524	S100A6, TAGLN2, ANXA2, KRT7, CRIP1, LGALS3, LGALS1, TSPAN8, ARPC1B, MYL12A, CRIP2, KRT8, PSAP, CNN3, EPCAM, SDC4, LASP1, PSAT1, MYL6, ACTB, DSTN, YWHAH, EFHD2, MARCKSL1, KRT18, HDGF, RBMS1, CALM2, IQGAP1
Proliferative_neuron	2.64975e-11	1.13409e-08	-2.39201	CPE, CKB, TUBA1A, MDK, TUBB2B, STMN1, TCF4, FABP5, LDHB, ID3, HMGB3, NME1, HMGB2, SNRPF, TSPAN3, CRIP2, ADH5, SNRPB, COPS9, PTMA, BEX2, CNN3, PCNA, RTN3, PFN2, H3F3B, IGFBP2, CACYBP, GTF2A2, SLIRP, ERH, BEX3, DEK, NDUFA12, UQCC2, OAZ1, CISD1, DNAJC9, RANBP1, HMGN3, DUT, H2AFZ, TCEAL9, UBL5, MARCKSL1, DPY30, SEC61G, NAP1L1, ROMO1, CST3, TBCA, SNRPG, CHCHD1, TSN, TUBA1B, HMGN2, SF3B6, HMGN1, ANP32E…
E8p75_GutTube_VE_Thymus	1.21754e-06	8.68511e-05	-2.4116	CTHRC1, PLCB4, SOX2, HMGB2, TOX3, VEGFA, PSIP1, ALCAM, UCHL1, RPA3, TNNT1, VBP1, SRSF9, CXADR, MNAT1, HMGN2, IFT43, RBMS1, IFT57, UBE2B, MYEF2, PALLD, H1FX, FAM204A, UBE2E3, CD47, NPEPPS, RNF145, RNF138, FAM49B, ESRP1
Cao2019Embryo_epi_NA	2.80238e-09	5.9971e-07	-2.50251	CKB, CNTNAP2, TUBB3, CLVS1, TRIM9, DLL3
SCLC-A	4.59108e-09	6.54994e-07	-2.70626	SYT1, RIMS2, HES6, CAMK1D, ASCL1, SCG3, CNTNAP2, NOL4, PLP2, COTL1, SCN3A, SERGEF, DLL3, GDAP1, INSM1, TMEM61, PCGF5, PLS1, COX17, EPCAM, DNALI1, OAZ1, GLRX5, MIEN1, RIMKLA, RAB3IP, SMYD3, PSMG1, CA8, LRP11, VOPP1, TPD52, CYP51A1, SLC36A4, ICA1, DYNLT3, FAM174A

## Sheet: AR+ IRF+ Inflammatory
GSEA - Curated geneset					ORA - Curated geneset
pathway	pval	padj	NES	leadingEdge_genes	Description	pvalue	p.adjust	qvalue	geneID
HALLMARK_INTERFERON_ALPHA_RESPONSE	1.66895e-14	5.52036e-13	3.50601	ISG15, IFITM3, IFI44L, IFI44, HERC6, PARP14, PARP9, UBE2L6, IRF9, DDX60, IFI35, LGALS3BP, PLSCR1, RSAD2, RTP4, DHX58, IFITM2, IFIH1, CMPK2, IRF7, GMPR, EIF2AK2, LAP3, STAT2, TRIM5, RIPK2, TXNIP, B2M, TRIM14, CD47, TRIM21, PSME2, USP18, TAP1, PSMB8, CASP8, MOV10, CNP, SLC25A28, RNF31, ADAR, CD74, TRIM25, ELF1, PSME1	ST_TYPE_I_INTERFERON_PATHWAY	4.40839e-08	1.18249e-06	7.18109e-07	IRF9/STAT2/STAT1
HALLMARK_INTERFERON_GAMMA_RESPONSE	2.37441e-13	6.38122e-12	3.25769	ISG15, IFITM3, IFI44L, STAT1, IFI44, OAS2, HERC6, PARP14, TNFSF10, DDX58, UBE2L6, IRF9, DDX60, IFI35, OAS3, LGALS3BP, PLSCR1, ARID5B, XAF1, RNF213, RSAD2, RTP4, DHX58, IFITM2, IFIH1, CMPK2, IRF7, EIF2AK2, LAP3, APOL6, STAT2, RIPK2, TXNIP, B2M, TRIM14, NCOA3, TAPBP, CASP7, TOR1B, PDE4B, TRIM21, PSME2, USP18, TAP1, NUP93, NFKBIA, MYD88, PSMB8, JAK2, NAMPT, CASP8, STAT3, SLC25A28, RNF31, ADAR, CD74,…	REACTOME_INTERFERON_ALPHA_BETA_SIGNALING	4.54803e-08	1.18249e-06	7.18109e-07	IRF9/IRF7/STAT2/STAT1
IRDS.Weichselbaum_2008	8.25547e-09	1.61357e-07	2.98845	ISG15, IFI44L, STAT1, IFI44, HERC6, IFI35, OAS3, LGALS3BP, PLSCR1, THBS1, IRF7, HSD17B1, TRIM14, USP18	REACTOME_INTERFERON_SIGNALING	2.83993e-06	4.92255e-05	2.9894e-05	IRF9/IRF7/STAT2/STAT1
SCLC-Y	1.15701e-07	1.99005e-06	2.81268	PLAT, ALDH1A3, WWTR1, ANGPT1, ZCCHC24, LAMB2, ITGB5, UNC5C, YAP1, CSGALNACT1, STARD13, SEMA3C, NR2F2, TANC1	REACTOME_INTERFERON_GAMMA_SIGNALING	9.48266e-06	0.000123275	7.48631e-05	IRF9/IRF7/STAT1
combined_predtype_geno.Epi_Luminal_2Psca_T02_Cast_Day7	1.56797e-07	2.59318e-06	2.73494	NUPR1, TSPAN1, ZFP36L1, TACSTD2, LRRC26, CLDN3, EHF, GSTA4, BEX1, ALCAM, CTSH, TXNIP, TSPAN8, B2M, HES1, PTGR1, LMO4, AHNAK, BEX4, HOPX, ANXA3, SLC12A2, HSPA1B, FXYD3, NR2F2, FOSB, HSPA1A, DUSP1, MME, PDZK1IP1	HALLMARK_INTERFERON_GAMMA_RESPONSE	1.54836e-05	0.00016103	9.77914e-05	IRF9/IRF7/STAT2/STAT1
NEPC_genes.v2	3.33857e-07	5.12708e-06	2.68596	C15orf48, ACPP, MSMB, CPNE4, KLK3, KLK2, TMPRSS2, PLEKHS1, ACSM1, RDH11, AR, LRRC26, STEAP2, STEAP1, BEX1, THRB, CLDN8, ACSM3, TRPV6, CCND1, YAP1, ABCC4, ANXA3	HALLMARK_IL6_JAK_STAT3_SIGNALING	4.4854e-05	0.000364025	0.000221068	IRF9/STAT2/STAT1
REACTOME_INTERFERON_ALPHA_BETA_SIGNALING	1.5275e-05	0.000164206	2.53827	ISG15, IFITM3, STAT1, OAS2, IRF9, IFI35, OAS3, XAF1, IFITM2, IRF7, STAT2, EGR1, USP18	HALLMARK_INTERFERON_ALPHA_RESPONSE	5.35537e-05	0.000364025	0.000221068	IRF9/IRF7/STAT2
PID_INTEGRIN1_PATHWAY	2.94507e-05	0.000287814	2.49447	TGM2, THBS1, LAMB2, COL2A1, COL4A5, MDK, NPNT, VEGFA, ITGAV, CD81, ITGA6, COL18A1	REACTOME_REGULATION_OF_IFNA_SIGNALING	5.60038e-05	0.000364025	0.000221068	STAT2/STAT1
GO_0060742|epithelial cell differentiation involved in prostate gland development	3.37966e-06	4.27427e-05	2.44798	AR, HOXB13, FOXA1, CTNNB1, PSAP, RXRA	KEGG_JAK_STAT_SIGNALING_PATHWAY	0.000189366	0.00109412	0.000664443	IRF9/STAT2/STAT1
combined_predtype_geno.Epi_Luminal_1_T08_Regen_Day7	2.81417e-05	0.000281417	2.39229	AGR2, H2AFJ, NUCB2, NKX3-1, TSPAN1, TM9SF3, EHF, SERP1, HDLBP, NDUFA1, SEC61B, B2M, RPN1, PDIA3, SSR3, GNG5, EDEM1, SEL1L, FKBP11, SEC61A1, HSPA1B, HERPUD1, RRBP1	IRDS.Weichselbaum_2008	0.000472639	0.00245772	0.00149254	IRF7/STAT1
HALLMARK_ESTROGEN_RESPONSE_EARLY	4.96973e-06	5.93607e-05	2.38077	MSMB, BLVRB, MPPED2, AR, PRSS23, AQP3, THSD4, LRIG1, SLC39A6, FLNB, TOB1, PEX11A, DHRS3, TGM2, TFAP2C, MLPH, KAZN, SLC26A2, GREB1, BHLHE40, NRIP1, CCND1, SULT2B1, HES1, SLC1A4, CANT1, MAST4, SYBU, B4GALT1, IL6ST, KLF4, SLC9A3R1, RHOD, WWC1, NBL1, SLC7A2, TIPARP, SFN, UGCG, INHBB, JAK2, SVIL, ENDOD1, STC2, DEPTOR, PDLIM3, SLC37A1, SLC16A1, FOS, ELOVL5, TMEM164, REEP1, KRT19, ELF1, TTC39A	PID_IFNG_PATHWAY	0.000552734	0.00261292	0.0015868	IRF9/STAT1
combined_predtype_geno.Epi_Luminal_1_T04_Cast_Day28	6.55957e-05	0.000587628	2.33833	NUPR1, UPK3A, TACSTD2, LRRC26, TRIB1, CLDN3, THBS1, BEX1, EEF1D, CTSH, TSPAN8, AHNAK, BEX4, SLC12A2, KLF4, CRIP2, BASP1, FOSB, IDH1, PSMB8, ANXA4, CD81	PID_RB_1PATHWAY	0.00141203	0.0061188	0.00371587	CEBPA/PPARG
HALLMARK_TNFA_SIGNALING_VIA_NFKB	1.33589e-05	0.000151167	2.33229	PDLIM5, DDX58, ZBTB10, TRIB1, F3, IFIH1, KLF9, BHLHE40, RIPK2, NFIL3, CCND1, ABCA1, HES1, PMEPA1, SMAD3, EFNA1, IER2, LITAF, JUN, EGR1, PDE4B, B4GALT1, CEBPB, IL6ST, KLF4, SDC4, TAP1, VEGFA, ZFP36, NR4A2, RNF19B, FOSB, CCNL1, JUNB, DUSP1, BCL6, TIPARP, NFKBIA	HALLMARK_UV_RESPONSE_DN	0.00693634	0.0277454	0.0168494	PPARG/ZMIZ1
HALLMARK_ANDROGEN_RESPONSE	2.23021e-05	0.000231241	2.32781	BMPR1B, TMPRSS2, AZGP1, PDLIM5, SORD, NKX3-1, SPDEF, HOMER2, ZBTB10, ARID5B, ZMIZ1, ALDH1A3, IQGAP2, NCOA4, PGM3, SLC26A2, STEAP4, B2M, CCND1, ELK4, PMEPA1, LIFR, CAMKK2, B4GALT1, ABCC4, DHCR24, SLC38A2, HMGCS1, HERC3, ITGAV, IDI1, MERTK, TPD52, NDRG1, UBE2J1, TSC22D1, ELOVL5	ST_INTERFERON_GAMMA_PATHWAY	0.0079935	0.0296901	0.0180304	STAT1
Stromal_cell	1.02909e-06	1.52589e-05	2.31991	IFITM3, IGF1, FSTL1, COLEC12, MAGED2, PRSS23, DEGS1, LAMP2, PLAT, LGALS3BP, TM9SF3, ARF4, SDC2, RNASE4, NFIB, CTNNB1, ANTXR2, IFITM2, PLPP1, ALDH2, STEAP4, CPQ, NPDC1, KLF9, TPM4, CTSH, PSAP, GRN, MATN2, MAGED1, TXNIP, HES1, ATP6AP1, SELENOM, SEC62, CD47, SLFN5, PDIA3, AHNAK, SSR3, SAR1A, EGR1, NR3C1, OAT, SEC61A1, IL6ST, CRIP2, CTSL, BICC1, RRBP1, SMIM14, SLC1A5, LASP1, NBL1, DUSP1, RHOC, HCFC1R…	WNT_UP.V1_DN	0.00955605	0.0331276	0.020118	IRF9/IRF7
Cao2019Embryo_epi_NA2	3.21361e-06	4.18744e-05	2.31094	IGF1, CACNA1C, ZCCHC24, S1PR3, TWIST1	REACTOME_REGULATION_OF_IFNG_SIGNALING	0.0115275	0.0374643	0.0227516	STAT1
combined_predtype_geno.Epi_Luminal_1_T02_Cast_Day7	0.000212876	0.00164593	2.27309	AGR2, H2AFJ, TSPAN1, EHF, NDUFA1, BRD2, SEC61B, B2M, FKBP11, HSPA1B, HERPUD1, RRBP1, TSPAN13, FOSB, HSPA1A, RNF149, IFT20, FOS, ABHD12	HALLMARK_ALLOGRAFT_REJECTION	0.0130465	0.0399068	0.0242349	IRF7/STAT1
luminal_2	3.66623e-05	0.000350329	2.27051	RHOU, TSPAN1, TACSTD2, LRRC26, FOXA1, PLSCR1, CLDN3, SMCO4, NANS, GSTA4, BEX1, ACSM3, CASZ1, ALCAM, CTSH, TXNIP, TSPAN8, PTGR1, EMB, LMO4, SOX9, BEX4, HOPX, ANXA3, SLC12A2, MECOM, GPRC5A, PRR15L, FXYD3, MME, PPFIBP2, PDZK1IP1	T_cell	0.0159115	0.0459665	0.0279149	IRF7/STAT1
combined_predtype_geno.Epi_Luminal_1_T09_Regen_Day14	0.000137285	0.00111382	2.24584	AGR2, H2AFJ, NKX3-1, TSPAN1, TM9SF3, EHF, SERP1, HDLBP, NDUFA1, GATA2, SEC61B, B2M, GNG5, FKBP11, SEC61A1, HSPA1B, RRBP1, SMIM14, TSPAN13, SERF2	PID_WNT_NONCANONICAL_PATHWAY	0.0264196	0.0723063	0.0439107	PPARG
Alveolar_type_II_cell	4.00856e-05	0.000374713	2.212	RAMP1, NRP1, H2AFJ, NUCB2, NUPR1, FABP5, DEGS1, TCEAL9, LAMP2, CLDN3, ATP6V1G1, ACOXL, ANG, CEBPA, RNASE4, ATP8A1, CTNNB1, LRG1, ALDH2, ACLY, ALCAM, CTSH, CCND1, ANK3, EMB, MID1IP1, NPC2, BEX4, ACSL5, SLC31A1, ANXA3, OAT, GPRC5A, CRIP2, SDC4, CPM, HERPUD1, BCAM
combined_predtype_geno.Epi_Luminal_2Psca_T00_intact	0.000230406	0.00170819	2.17529	NUPR1, TSPAN1, TACSTD2, LRRC26, CLDN3, SMCO4, GSTA4, BEX1, TXNIP, TSPAN8, B2M, CCND1, PTGR1, LMO4, SOX9, AHNAK, ANXA3, SLC12A2, HSPA1B, PRR15L, FXYD3, NR2F2, HSPA1A, DUSP1, MME, NDUFA4, PDZK1IP1
combined_predtype_geno.Epi_Luminal_2Psca_T09_Regen_Day14	0.000366452	0.0024621	2.1192	NUCB2, NUPR1, TSPAN1, ZFP36L1, TACSTD2, LRRC26, CLDN3, GSTA4, BEX1, CTSH, TXNIP, TSPAN8, B2M, PTGR1, LMO4, AHNAK, JUN, ANXA3, SLC12A2, FXYD3, FOSB, HSPA1A, DUSP1, MME, PDZK1IP1
combined_predtype_geno.Epi_Luminal_2Psca_T04_Cast_Day28	0.00058456	0.00353113	2.0966	IFITM3, NUPR1, TACSTD2, LRRC26, TRIB1, CLDN3, DHRS3, GSTA4, THBS1, BEX1, CTNNB1, CTSH, TSPAN8, PMEPA1, AHNAK, ANXA3, SLC12A2, KLF4, CRIP2, BASP1, BAIAP2, FOSB, DUSP1, NFKBIA, NDUFA4, PSMB8, CD81
combined_predtype_geno.Epi_Luminal_1_T00_intact	0.000602506	0.00353113	2.08022	AGR2, H2AFJ, NKX3-1, TSPAN1, EHF, SERP1, HDLBP, NDUFA1, SEC61B, B2M, PDIA3, SEL1L, FKBP11, SEC61A1, HSPA1B, HERPUD1, RRBP1, SMIM14, FUCA1, TSPAN13, HSPA1A
combined_predtype_geno.Epi_Luminal_1_T01_Cast_Day1	0.00154536	0.00820379	2.05384	AGR2, H2AFJ, TSPAN1, CLDN3, NDUFA1, SEC61B, B2M, PABPC1, COMT, TMBIM4, SMIM14, TSPAN13
GO_0050673|epithelial cell proliferation	0.00165576	0.00857802	2.04138	WNT5A, NKX3-1, CCND1, BTRC, SOX9, CEBPB
Endothelial_Cell	0.000286158	0.00201219	2.01292	BST2, ISG15, IFITM3, NRP1, BLVRB, DEGS1, NFKBIZ, LAMP2, LGALS3BP, TGM2, RTP4, CLTA, IFITM2, PLPP1, ALDH2, SERTAD1, TPM4, GRN, TXNIP, B2M, HES1, CD47, SHISA5, HEXA, PDIA3, IER2, LITAF, JUN, EGR1, TM4SF1, CEBPB, IL6ST, HSPA1B, CTSL, SLC38A2, ZFP36, FOSB, HSPA1A, CCNL1, JUNB, CSRNP1, DUSP1, NFKBIA, DNAJA1, PSMB8, ANXA5, DNAJB1, RAMP2, CD81
B_cell	0.001125	0.00628244	2.01053	BST2, SERP1, MZB1, NDUFA1, IGKC, ERGIC1, SEC61B, B2M, RPN1, CD47, SHISA5, SSR3, EDEM1, FKBP11, SEC61A1, HERPUD1, REXO2, TSPAN13, PSMB8, TXNDC5, SPCS1, DERL1, TXNDC11, IFT20, SLC3A2, UBE2J1, CD74, NUCB1, DDOST, ERP44
Osteoblast	0.000651079	0.00373285	1.99272	BST2, IFITM3, FSTL1, NUPR1, PRSS23, TCEAL9, ZFP36L1, LAMP2, THBS1, MDK, RNASE4, CTNNB1, IFITM2, KLF9, TPM4, GRN, MATN2, TXNIP, B2M, HES1, SELENOM, SEC62, HEXA, NPC2, JUN, EGR1, CTSL, SLC38A2, NBL1, HSPA1A, JUNB, DUSP1, ANXA5, CD81, IGFBP7, TSC22D1, MARCKS, FOS, MYLK, CRISPLD2, RSRP1, EIF4G2, IFI27
HALLMARK_KRAS_SIGNALING_UP	0.00184208	0.00931874	1.96917	NRP1, TSPAN1, PLAT, TRIB1, MAFB, ALDH1A3, PLVAP, CAB39L, PTPRR, NAP1L2, SOX9, ANGPTL4, LCP1, KLF4, MALL, FUCA1, DNMBP, TSPAN13, ALDH1A2, KIF5C, PSMB8, AKT2, SATB1, CBR4
E8p75_GutTube_VE_SmallInt	0.00193493	0.00942461	1.96325	FSTL1, STARD3NL, BEX1, RNASE4, DECR1, PURA, TSPAN8, GARNL3, EGR1, FRAS1, CALML4, CPM, MAP1B, UCP2, NFKBIA, PDZK1IP1, TMEM54, TBL1X, FUNDC1, UGP2, GLUD1, FAM107B, MTX2, ARRDC1, HIBADH, KRT19, CERS4
combined_predtype_geno.Epi_Luminal_2Psca_T07_Regen_Day3	0.00192367	0.00942461	1.96079	NUPR1, TSPAN1, LRRC26, PLSCR1, CLDN3, DHRS3, GSTA4, BEX1, LRG1, FAM162A, TSPAN8, PTGR1, SHISA5, LMO4, ANXA3, SLC12A2, CRIP2, PRR15L, FXYD3, DUSP1, GNG12, NDUFA4, IDH1
ABBUD_LIF_SIGNALING_1_UP	0.00283199	0.0130941	1.94809	NRP1, RHOU, FBP1, LRG1, SQOR, ALCAM, CYB561, IL1R1, TAPBP, AHNAK, ST3GAL1, CEBPB, DCAF11, REXO2, JUNB, PSMB8, ITGA6, ARID1A, ACVR1, STAT3, TGFBR1, PELI1, OSTF1
Cao2019Embryo_epi_PericardiumTrajectory_1_of_1	0.00432783	0.0182448	1.94548	RASSF8, PRKCH, SOWAHC, MALL, WWC1, SFN, ATP2C2, PCDH1, OVOL1, DSC2, IKZF2, RNF149, NRARP
combined_predtype_geno.Epi_Luminal_2Psca_T08_Regen_Day7	0.00222558	0.0106333	1.94466	NUPR1, TSPAN1, TACSTD2, LRRC26, CLDN3, GSTA4, CTNNB1, CTSH, TXNIP, TSPAN8, B2M, PTGR1, LMO4, SOX9, AHNAK, ANXA3, SLC12A2, HSPA1B, FXYD3, FOSB, HSPA1A, MME, NDUFA4
HALLMARK_KRAS_SIGNALING_DN	0.00386131	0.0167714	1.94331	IFI44L, BMPR1B, GP2, RSAD2, SIDT1, COL2A1, THRB, CLDN8, ZBTB16, GPRC5C, SPTBN2, NR4A2, FGGY, H2AFY2, ENTPD7
Cao2019Embryo_epi_UrotheliumTrajectory_1_of_1	0.00360395	0.0159763	1.93714	ARHGAP6, RHOU, FBXL7, RNF144B, PDZRN3, IL17RC, PLEKHH1, CGNL1, ANXA3, SLC9A3R1, SYTL2, ARHGEF37, MSL3, ENDOD1, IQSEC2, FAM107B, CRISPLD2, EGFL7, PPP1R13B, PRKCZ, RASSF7, ASL, PIEZO1, EPAS1, CHST12, ARHGAP8, DUSP22, CAMK1, KIF9
WNT_UP.V1_DN	0.00265803	0.0125599	1.92892	ISG15, OAS1, IRF9, LGALS3BP, GSTA4, NCOA2, IFIH1, CMPK2, IRF7, EIF2AK2, ADRB1, ABCA1, FAAH, NEO1, USP18, VEGFA, RSPH1, BIK, TANC1, CYTH1, SERGEF, CMBL, TGFBR1, ADAR, GPATCH2
HALLMARK_IL2_STAT5_SIGNALING	0.00186632	0.00933162	1.92259	IFITM3, NRP1, TNFSF10, NFKBIZ, LRIG1, PLSCR1, ODC1, DHRS3, TGM2, RHOH, SYNGR2, ALCAM, PLEC, BHLHE40, PRKCH, NFIL3, TWSG1, NCOA3, AHNAK, HOPX, GALM, FURIN, SLC1A5, PTCH1, ANXA4, ITGAV, CD81, ITGA6, IKZF2, RRAGD, LCLAT1, GLIPR2, P4HA1, SNX9, NDRG1, WLS, SWAP70, AMACR
Endothelial_cell	0.000554541	0.00340646	1.92151	BST2, IFITM3, NRP1, PRSS23, FABP5, DEGS1, ZFP36L1, IFI35, SNRK, PLVAP, NFIB, CTNNB1, IFITM2, PLPP1, ALDH2, KLF9, TPM4, PSAP, GRN, TXNIP, B2M, HES1, SELENOM, CD47, SHISA5, SLFN5, RBP7, EFNA1, CTNNA1, IER2, AHNAK, JUN, TM4SF1, ANXA3, ARL6IP5, PSME2, CRIP2, CTSL, ITPKB, BCAM, RRBP1, ZFP36, ARHGAP29, TSPAN13, DUSP1, NFKBIA, RHOC, CHMP2A, SPTBN1, PSMB8, ANXA5, RAMP2, CD81, ECE1, ITGA6, DBP, NDUFA8, SL…
HALLMARK_INFLAMMATORY_RESPONSE	0.00301762	0.0136587	1.9172	TNFSF10, RNF144B, RTP4, F3, SLC4A4, IRF7, HPN, EIF2AK2, IL1R1, RIPK2, ABCA1, TAPBP, PDE4B, ATP2C1, SLC31A1, CD82, SLC7A2, NFKBIA, SEMA4D, NAMPT, C5AR1, SLC11A2
HALLMARK_P53_PATHWAY	0.00126123	0.00686494	1.91397	FGF13, H2AFJ, NUPR1, ZFP36L1, TOB1, WWP1, CEBPA, HEXIM1, PTPN14, ZBTB16, FAM162A, RXRA, TXNIP, CTSF, JUN, TM4SF1, EPHX1, SEC61A1, GM2A, SERTAD3, KLF4, TAP1, PDGFA, BAIAP2, FUCA1, CD82, RNF19B, SFN, PHLDA3, INHBB, CD81, CCNG1, RAD51C, DDIT4, IP6K2, CTSD, SLC3A2, BLCAP, NDRG1, PLXNB2, RB1, TSC22D1, FOS, HIST1H1C, MXD4, HIST3H2A, VAMP8, RETSAT, ABCC5
luminal_1	0.000386175	0.00251599	1.91046	TMPRSS2, PLEKHS1, AGR2, SORD, H2AFJ, HOXB13, NKX3-1, TSPAN1, CLDN3, TM9SF3, NANS, EHF, SERP1, HDLBP, NDUFA1, GATA2, COX7B, STXBP6, CLDN8, SIL1, RBM47, LAP3, MAN1C1, HID1, RAB3D, PHGDH, SEC61B, RPN1, GXYLT2, TMEM42, COMT, GNG5, FAM174B, ORMDL3, EDEM1, SEL1L, SMIM1, FKBP11, SEC61A1, TMBIM4, SYNE4, HERPUD1, RRBP1, SMIM14, FUCA1, MAGT1, SLC1A5, LIMCH1, TSPAN13
REACTOME_CELL_CELL_JUNCTION_ORGANIZATION	0.00560297	0.022729	1.90632	CLDN3, CLDN8, CTNNB1, CDH10, CTNNA1, PARD3, CDH1, PRKCI, CLDN4, JUP, CDH3, MPP5, CLDN7
HALLMARK_BILE_ACID_METABOLISM	0.00355823	0.0159379	1.90495	AR, PEX11A, SLC23A1, ACSL1, PAOX, BMP6, NR3C2, RXRA, SULT2B1, ABCA1, ACSL5, PIPOX, DHCR24, HSD17B4, IDH1, LONP2, IDI1, EPHX2, SLC23A2, ATXN1, ABCD3, RETSAT, AMACR, PEX16, ABCA5, CROT
Cao2019Embryo_epi_BranchialArchEpithelialTrajectory_1_of_3	0.00153538	0.00820379	1.9021	CPNE4, PDE11A, ALDH1A3
E8p75_GutTube_VE_Colon	0.00391676	0.0168421	1.90202	IFITM1, GREB1, ALDH2, WNT5B, HES1, PLA2G7, PAIP2, ACER2, RALGPS2, IER2, PSME2, TNFRSF19, CXXC5, JUNB, AXIN2, TIMM10B, DDIT4, LYPD6B, EFNA4, TRAPPC6A, TGIF1, CHIC1, CUEDC2, PTK7
HALLMARK_HYPOXIA	0.00179347	0.00918088	1.89613	FBP1, HDLBP, TGM2, SDC2, GPC4, F3, CCNG2, FAM162A, BHLHE40, NFIL3, SULT2B1, NDST1, EFNA1, HEXA, EGFR, JUN, ANGPTL4, NR3C1, SDC4, VEGFA, ZFP36, MXI1, DUSP1, TIPARP, AK4, GRHPR, PGM1, STC2, UGP2, RRAGD, DDIT4, FOSL2, P4HA1, TPD52, NDRG1, FOS, AMPD3, PDK3, NEDD4L, KLHL24, DDIT3, GAA, KDM3A, GYS1, PNRC1, HK1, NAGK, PPP1R15A, IDS
Cao2019Embryo_epi_EpidermisTrajectory_8_of_8	0.00666197	0.0255772	1.88517	ASTN2, HPGDS, WNT2, PCSK6, SAMD5, SPATS2L, SVIL, IRX2
WNT_UP.V1_UP	0.00397452	0.0169212	1.87578	FABP5, GDF15, CFC1, KCND3, THRB, CLDN8, KDELR2, LRG1, EYA2, PKIB, EDA, TEF, TCF7L2, DHCR24, SDC4, FXYD3, NBL1, SLC7A2, SFN, INHBB
GO_0030855|epithelial cell differentiation	0.00579718	0.0232971	1.86927	AR, HOXB13, FOXA1, EHF, CTNNB1, PSAP, RXRA, JUN, B4GALT1, CEBPB, VEGFA, PTCH1, SFN, SIX1, PPARG, SHROOM3, COL18A1, ELF5
Cao2019Embryo_epi_AuditoryEpithelialTrajectory_2_of_3	0.00543492	0.0222573	1.85599	SLC30A4, PARP14, PAG1, ALDH1A3, SLC16A9, DACH1, GPR176, SELENOM, FAAH, EIF2AK4, NFIA, SPEF2, TMEM251, PTPN18, MME, RHOC, ZBTB38, FOXO1, MYRIP, BLOC1S6, TBC1D9, WHAMM, ELF1, NCAM2, PSD4, ARFGEF3, GALNT3
HALLMARK_COAGULATION	0.00797391	0.0298155	1.84506	PRSS23, LAMP2, PLAT, ARF4, THBS1, ANG, CTSO, F3, HPN, CTSH, CRIP2, FURIN, GNG12
SCLC-N	0.0100152	0.0355912	1.8306	TCEA3, SLC7A8, PHF21B, EYA2, DACH1, EDA, NFIA
HALLMARK_XENOBIOTIC_METABOLISM	0.00364774	0.0160054	1.82533	IGF1, ENTPD5, PDLIM5, ACSM1, BLVRB, DHRS7, FBP1, NDRG2, MCCC2, ALDH2, UGDH, MAOA, SERTAD1, IL1R1, PTGR1, COMT, SSR3, RAP1GAP, EPHX1, ARG2, SLC1A5, CSAD, XDH, IDH1, ACOX1, LPIN2, CNDP2, PINK1, ELOVL5, DDT, GSS, RETSAT, FAH, PPARD, PGRMC1, GSTO1, JUP, CROT, ACOX3, TMEM97, NINJ1, NMT1, PYCR1, SMOX, ACO2, ASL, HACL1, CAT, DHRS1
T_cell	0.00482911	0.0199665	1.81339	BST2, ISG15, IFITM3, STAT1, ZFP36L1, DNAJC15, IGKC, EEF1D, IFITM2, IRF7, TSC22D3, YWHAZ, B2M, PABPC1, CD47, SHISA5, TAPBP, PDIA3, IER2, PSME2, LCP1, ZFP36, HSPA1A, JUNB, PTPN18, NFKBIA, DNAJA1, PSMB8, DNAJB1
ZHANG_GATA6_TARGETS_UP	0.0064477	0.0252047	1.81232	TESC, EMB, DSC2, MAOB, GSTO1
WNT_SIGNALING	0.00984133	0.0355611	1.80155	WNT5A, RHOU, WNT2, TLE1, CTNNB1, WNT5B, FBXW4, B2M, CCND1, LEF1, PYGO1, BTRC, JUN, SLC9A3R1, CTNNBIP1, BCL9, EP300, WNT11, FZD6, CTBP2, CCND3, FZD5, SENP2, CSNK1A1, DAAM1, FBXW2, CSNK1D, PPP2R1A, NLK, FBXW11, CSNK2A1, CSNK1G1
Secretory_alveoli_cell	0.013058	0.0438668	1.79309	NUCB2, NUPR1, ORM1, SLC25A1, RAB18, FKBP11, ELF5, DAP, ELOVL5
REACTOME_INTERFERON_SIGNALING	0.00650798	0.0252111	1.78891	ISG15, IFITM3, STAT1, OAS2, DDX58, UBE2L6, IRF9, IFI35, OAS3, XAF1, FLNB, IFITM2, IRF7, EIF2AK2, STAT2, B2M, PRKCD
combined_predtype_geno.Epi_Luminal_1_T10_Regen_Day28	0.0122376	0.0420974	1.78482	AGR2, H2AFJ, NKX3-1, TSPAN1, NDUFA1, SEC61B, B2M, FKBP11, HSPA1B, HERPUD1, SMIM14, TSPAN13, HSPA1A
Urothelium	0.000215129	0.00164593	1.77593	TMPRSS2, ENTPD5, H2AFJ, UPK3A, FABP5, AQP3, ZFP36L1, LAMP2, TACSTD2, TM9SF3, FLNB, HACD2, TOB1, EHF, DHRS3, GSTA4, GATA2, ANG, NDRG2, RNASE4, TC2N, CTNNB1, SLC26A2, CAB39L, PTPRR, ERGIC1, UGDH, DECR1, CTSH, PSAP, RAB3D, TXNIP, CIB1, TSPAN8, HES1, PLA2G7, ALDH6A1, ENPP5, IL17RC, PABPC1, PTGR1, NET1, SUCLG2, MID1IP1, CTNNA1, PPDPF, ACER2, AHNAK, JUN, FAM174B, TMEM205, TNK2, ACADL, NECTIN2, RAB27B, …
combined_predtype_geno.Epi_Luminal_2Psca_T10_Regen_Day28	0.00992821	0.0355761	1.77049	NUPR1, TSPAN1, ZFP36L1, TACSTD2, CLDN3, GSTA4, BEX1, TXNIP, TSPAN8, B2M, PTGR1, AHNAK, ANXA3, SLC12A2, GPRC5A, PRR15L, HIST1H2BC, HSPA1A, PDZK1IP1, DNAJB1
REACTOME_CELL_JUNCTION_ORGANIZATION	0.0149786	0.0484271	1.76788	CLDN3, CLDN8, CTNNB1, CDH10, PLEC, CTNNA1, PARD3, PARVA, CDH1, PRKCI, CLDN4, JUP, CDH3, CD151, MPP5, CLDN7, TESK1, LIMS1, VASP
PID_INTEGRIN3_PATHWAY	0.0151118	0.048493	1.76279	THBS1, COL4A5, CD47, SDC4, VEGFA, ITGAV
MTOR_UP.V1_UP	0.0133353	0.0444509	1.72365	BST2, OAS2, FABP5, IFI35, PLAT, SP100, STEAP1, TESC, PTPN14, ZNF518B, DHCR24, USP18, FAM3B, AK4, HMGCS1, ERN1, HIST1H2BD, IDI1, ELF5, SQLE, H6PD, CMBL, NQO2, CPPED1, GSS, RANBP9
combined_predtype_geno.Epi_Luminal_1_T07_Regen_Day3	0.015813	0.0496319	1.71701	HOXB13, NKX3-1, TSPAN1, CLDN3, SERP1, BEX1, SEC61B, B2M, HES1, PABPC1, BEX4, SLC12A2, SEC61A1, SMDT1, CRIP2
ST_TYPE_I_INTERFERON_PATHWAY	0.0154543	0.0488628	1.70891	STAT1, IRF9, STAT2
Decidual_stromal_cell	0.00855829	0.031187	1.69935	ISG15, RAMP1, FSTL1, FABP5, TCEAL9, LAMP2, LGALS3BP, GRINA, PLPP1, KLF9, FAM162A, BHLHE40, PSAP, GRN, TXNIP, B2M, CREB3, HEXA, LITAF, ANXA3, WBP1L, CRIP2, CTSL, WIPI1, HIST1H2BC, NBL1, TSPAN9, RHOC, CHMP2A, SNX1, BOK, PHLDA3, SPCS1, FBXO6, TCTA, CHP1, TMEM30A, NDRG1, TSC22D1, BNIP3, HIST1H1C, AMPD3, VAMP8, TMEM109, OSTF1, DNAJC3, PGRMC1, AKR1A1, PLIN3, ATP6V1A, CD151, KRCC1, SPTSSA, PSMD1, PPP1R1…
Prostate_gland_cell	0.0104306	0.0366198	1.67559	AGR2, AZGP1, H2AFJ, NUCB2, NUPR1, HOXB13, TCEAL9, TSPAN1, CLDN3, NANS, SERP1, ARF4, NDUFA1, ALDH2, SEC61B, SEC62, NPC2, PDIA3, IER2, JUN, NDUFA6, SLC12A2, SMDT1, HERPUD1, SMIM14, FUCA1, ZFP36, EDF1, FXYD3, HSPA1A, SERF2, CHMP2A, DNAJB1, SPCS1
Stomach_epithelial_cell	0.00769433	0.0290225	1.60746	TMPRSS2, AGR2, H2AFJ, FABP5, TSPAN1, LRRC26, GOLM1, HSD17B12, TM9SF3, TPM1, TMEM98, GSTA4, ACP5, NIPSNAP3B, MLPH, BCAS1, SLC26A2, TESC, SYNGR2, UGDH, RAB3D, YWHAZ, CIB1, TSPAN8, PRKCD, PTGR1, LMO4, MID1IP1, CTNNA1, PPDPF, SLC25A5, GNG5, SLC25A1, TMEM205, PDCD4, YIPF1, RAB27B, ANXA3, SMDT1, TMBIM1, KLF4, SLC39A11, PRR15L, ETHE1, FUCA1, FXYD3, CD82, LASP1, TSPAN13, HIST1H2BC, UCP2, FAM3B, HCFC1R1, …
Cao2019Embryo_epi_AuditoryEpithelialTrajectory_3_of_3	0.00841176	0.0309263	1.60379	GATA2, CHADL
Testicular_cell	0.0153784	0.0488628	-1.43393	ARPC1A, CCT3, PPM1G, MLF1, ZNHIT1, SRPK1, STK33, SPATA6, DLL3, DNAJB6, DNAJC2, PAFAH1B1, ASRGL1, HDGF, NDUFA7, NASP, TIMM8B, VDAC3, TOMM22, EIF3G, DAP3, TCP1, LSM2, PCMT1, FMN1, AK1, SH3GLB1, CHCHD3, COPS5, PGP, ARL4A, CCT4, CARHSP1, EIF4E, KNOP1, POLR1D, ACYP1, TCTEX1D2, PTTG1, GLRX3, UPF3A, MTX1, BCAP29, KIFAP3, CKLF, CCDC91, MAP1LC3A, ATP1B3, HAGH, NUDT9, RAN, PSMC2, PAM16, SMAP1, GPS2, DCTN2,…
Renal_tubular_cell	0.00718325	0.0273345	-1.60024	TPI1, RTN3, ATP1B1, LAPTM4B, LDHB, MGST1, ACTG1, VDAC1, NDUFS7, CSRP2, NDUFA7, NDUFB2, CYB5A, CKB, TMCO1, TIMM8B, NDUFA11, ENO1, NDUFS2, NDUFV1, PDHA1, SDHA, TXN2, RABAC1, CHCHD3, ATP6V1F, CISD1, PTTG1, ACADM, ADH5, TSPAN3, SDHC, ACOT13, IVNS1ABP, MDH2, CYCS, EZR, CLU, NDUFA9, RAB3IP, CHCHD7, ESD, COX20, PAICS, ETFA, CYSTM1, APOO, GHITM
REACTOME_CELL_CYCLE_MITOTIC	0.00632911	0.0249681	-1.60725	TUBA1A, CDK6, YWHAE, CDKN2A, PAFAH1B1, CSNK1E, PCM1, YWHAG, MCM7, CUL1, SMC3, PPP2CA, PSMB6, PPP2R2A, CDKN2C, PSMD7, SDCCAG8, RPA3, PTTG1, CCNH, PMF1, PSMC2, KIF2A, DCTN2, PPP2CB, TFDP1, MAD1L1, SMC1A, ITGB3BP, PSMD12, PSMD4, ANAPC10, CDC27, CDK5RAP2, MCM3, CDK4, DYNC1H1, CKS1B, POLA1, POLD2, NUP107, HSP90AA1, AHCTF1, TUBA4A, HDAC1, CEP57, ORC4, WEE1, CEP164, PSME4, CEP290, RFC2, NSL1, PCNA, LIN5…
Luteal_cell	0.000605502	0.00353113	-1.66643	S100A6, TUBA1C, CPE, SNHG6, SEM1, CCT3, MLF1, PPIA, MGST1, S100A10, EEF2, TIMM13, HNRNPA1, ANXA2, SOCS2, ACTG1, CITED4, EIF3L, ACAA2, TUFM, ALDH1A1, PMPCB, NDUFA7, CYB5A, NHP2, EIF4A1, TIMM8B, FKBP5, NDUFS2, LAMTOR4, LMNA, STRAP, TOMM20, CCT2, YWHAG, HAX1, PRMT1, HSPD1, ASAH1, PHB, ATF4, GAPDH, CALU, CARHSP1, FDPS, POLR1D, ITFG1, TXNRD1, VMP1, GADD45A, FDX1, ACADM, NT5C, MAP1LC3A, UCK2, RAN, SGK1…
E8p75_gfp_GermCells	0.0141277	0.046022	-1.69089	SOCS2, ARPC1B, NDUFA7, TIMM8B, NDUFA11, LGALS1, SOX2, PARP1, PHLDA2, YPEL3, PCGF5, SSBP4, ATP6V1F, CISD1, GADD45A, PAM16, BCL7C, DIAPH1
PID_MTOR_4PATHWAY	0.0137065	0.0449908	-1.6988	RHEB, EIF4EBP1, YWHAH, YWHAE, EEF2, MAP2K2, RB1CC1, EIF4A1, YWHAG, EIF4E, BRAF, PRKCA, SGK1, RICTOR, CYCS
ST_INTEGRIN_SIGNALING_PATHWAY	0.0135266	0.0447417	-1.72227	PAK2, RALA, CDKN2A, FYN, ACTR3, TERF2IP, AKT3, ASAP1, BRAF, PLCG2, ARHGAP26, ITGB3BP, MAPK9, CRK, ACTR2, CSE1L, MAP2K4, ACTN1, SOS2, MAPK8IP1, MAPK8IP3, ARHGEF7, ROCK2
Placenta_endodermal_cell	0.00195068	0.00942461	-1.72284	TAGLN2, RTN3, S100A13, EMP2, ATP1B1, PAFAH1B3, SRI, ARF5, TXNL1, ANXA2, RAB2A, ACTG1, UBE2B, PDLIM1, CALD1, CSRP2, CRIP1, REEP5, SDCBP, RCN1, RABAC1, KLF6, SH3GLB1, VKORC1, CKAP4, ASAH1, ATF4, YPEL3, CALU, LAMC1, CARHSP1, FAM3C
Gastric_mucosa_cell	0.000283662	0.00201219	-1.72911	PERP, ATP1B1, SEC11C, LDHB, ASPH, SRI, GSTP1, SOCS2, ACTG1, PLPP2, TUFM, PLS1, NDUFS7, ALDH1A1, PLP2, RBP1, CSRP2, NDUFA7, NFE2L2, NDUFB2, PON2, CKB, PPA1, NDUFA11, ENO1, OCIAD2, NDUFS2, UFC1, CLTB, NDUFV1, CNN3, PDHA1, GSTK1, CHCHD3, PHB, STARD10, TMEM238, CARHSP1, FDPS, FAM3C, AP1M2, GMDS, AIG1, SDHC, RAB25, SNX6, ACOT13, HPCAL1, HADHA, MDH2, CYCS, EZR, CLU, ACAT1, COMTD1, TMEM208, NDUFA9, PLD3…
Basal_Org_3	0.011465	0.0397576	-1.7375	CBX3, C1QBP, BRD9, BAZ1B, ATAD2, CARS2, CACYBP, CBX5, ARL4C, BCL7C, APEX1, ALYREF, ACIN1, CBX1, ATIC, ACTL6A, CCDC34, ARL6IP6, ANP32E, BARD1, ANP32B
E8p75_GutTube_DE_Colon	0.010475	0.0366198	-1.7436	CACNA2D1, LSM7, CDK6, SH3BGRL, NDUFA7, GTF3A, HDAC2, HAX1, HOXA9, GLRX3, DUSP4, MPZL1, HDDC2, TPD52L1, TMX4, NDUFAF4, SNRPA
HALLMARK_MYC_TARGETS_V2	0.0127661	0.0432239	-1.76702	CBX3, WDR43, DDX18, HSPD1, PHB, SRM, NDUFAF4, DCTPP1, CDK4, EXOSC5, NOP56, TBRG4, PPAN, NOP16, WDR74, PA2G4, TCOF1, PRMT3, UTP20, UNG, NIP7, NPM1, NOP2, HSPE1, PPRC1, TFB2M, SUPV3L1, RABEPK, LAS1L, RRP9, RCL1, FARSA, IMP4, GNL3, DUSP2
combined_predtype_geno.Epi_Luminal_1_T05_Regen_Day1	0.00599942	0.0238866	-1.79546	TAGLN2, TPI1, ARPC1B, CRIP1, EIF5A, NHP2, PPA1, EEF1G, TKT, ABHD2, HSPD1, FAM3C, RAN, TUBA1B, MDH2, EZR, CLU, DNAJC10, RANBP1, NME1, CYSTM1
Oligodendrocyte	0.000383685	0.00251599	-1.80366	TUBA1A, ARPC1A, RTN3, S100A13, STMN1, LAPTM4B, SEC11C, ETV1, PCSK1N, RALA, APOD, YWHAE, PEX5L, APP, FUS, GSTP1, RAB2A, PAFAH1B1, S100A16, NDUFS7, TMEFF2, CKB, REEP5, GNAI1, TKT, CLTB, FNTA, RABAC1, SH3GLB1, CLPP, PGP, SNW1, PPP2R2A, YPEL3, CARHSP1, CISD1, VMP1, PTTG1, MAP1LC3B, ADH5, AIG1, IK, TSPAN3, ATP1B3, PSMC2, OSBPL1A, SGK1, DCTN2, PIM3, ZMAT2, DYNC1I2, RHOB, CSRP1, SARAF, EMC10, PAICS, TRI…
combined_predtype_geno.Epi_Basal_1_T08_Regen_Day7	0.0126067	0.043023	-1.83787	S100A10, ALDH1A1, PHLDA1, RBP1, IGFBP5, MAP1LC3A, ERRFI1, SDC1
GCS_genes	0.00274866	0.012847	-1.8904	HNRNPAB, YWHAE, VDAC3, AP1S1, CFDP1, CALU, SMARCA4, MAZ, RNPS1, HINT1, SFXN1, CHD4, SSRP1, CHCHD7, EMC10, RABL6, PIN1, MPP6, HNRNPA3, PPP4C, CORO1C, KPNB1, BPTF, YWHAB, CDKN2AIPNL, BANF1, PHC2, BRI3BP, THOC7, TCF3, MYDGF, NACC1, HNRNPA2B1, SRP9, YBX1, UQCRQ, CHCHD2, SUMO2, HSP90AB1, ANAPC11, SLIRP, AURKAIP1, NDUFAB1, NDUFS6, COX5B, SRRM2, AP2M1, NDUFC2, MTCH1, CTBP1, GNAS, PCBP1, FKBP8, MLEC
Monocyte	0.00042624	0.00265628	-1.89564	S100A6, TAGLN2, SEM1, ARPC5, ACTB, MTPN, TPM3, MGST1, S100A10, ATP2B1, ANXA2, RAP1B, ACTG1, CD44, ARPC1B, PDLIM1, CRIP1, ENO1, ACTR3, REEP5, LAMTOR4, CAPZA2, SDCBP, TKT, SH3GLB1, CYBA, FAM49B, YPEL3
CytoTRACE_genes	0.00290781	0.0133017	-1.91267	HNRNPAB, STMN1, YWHAH, H2AFZ, SNRPD1, PSIP1, CFDP1, LSM2, CALU, FAM3C, SLBP, LSM8, TUBA1B, HINT1, CYCS, SSRP1, UBE2T, RANBP1, PIN1, SMC4, CBX1, CKS1B, PFDN6, CCDC34, DTYMK
GO_TISSUE_REGENERATION	0.00841484	0.0309263	-1.91471	MTPN, APOD, ERBB4, GSN, SOX2, EZH2, PTPN12, ADAM15
Cardiac_muscle_cell	0.000290129	0.00201219	-1.94989	TPI1, S100A13, PERP, ATP1B1, EIF4EBP1, LDHB, MLF1, UBE2B, ACAA2, VDAC1, NDUFS7, CSRP2, NDUFA7, NDUFB2, TIMM8B, NDUFA11, NDUFS2, VDAC3, NDUFV1, PDHA1, SDHA, RABAC1, SH3GLB1, CHCHD3, MEST, YPEL3, CISD1, MAP1LC3B, ACADM, TSPAN3, SDHC, MAP1LC3A, ACOT13, HADHA, IVNS1ABP, MDH2, CYCS, ACAT1, NDUFA9, CHCHD7, COX20, ETFA, HSPB1
E6p5_EPI	0.00157889	0.00827953	-1.9843	TUBA1A, STMN1, SLC38A1, SOCS2, PSIP1, NASP, CADM1, WDR43, DEK, PPHLN1, KNOP1, GNAI2, APEX1, UBE2I, NUDT21, FUBP1, PAICS, TAF1D, HELLS, IGFBP2, DCTPP1, CBX1, SOX4, HMGA1, MYEF2
Cao2019Embryo_epi_NA	0.00460554	0.019227	-2.00984	TUBB3, DLL3, CKB, CLVS1, CNTNAP2
Eosinophil	0.000326223	0.0022266	-2.01021	TAGLN2, S100A13, SEM1, ARPC5, ACTB, MGST1, YWHAH, S100A10, PFN1, APP, ANXA2, RAP1B, CELF2, ACTG1, CD44, ARPC1B, PDLIM1, PHLDA1, PON2, REEP5, CAPZA2, LMNA, SDCBP, TKT, RABAC1, KLF6, CYBA, ATP6V1F, IQGAP1, PTPN12, GNAI2, MGLL, CTSZ, SGK1, HPCAL1, PITPNA, EZR, DYNC1I2, ARPC2, SH3BGRL3, PLD3, F11R, VIM, BNIP3L, RHOA, PTMS, VPS29, LAMP1, ABRACL, CSTB, ACTN1
Myoblast	0.00040223	0.00258148	-2.01151	CPE, TAGLN2, GAS5, LDHB, S100A10, ARF5, ANXA2, SOCS2, UBE2B, ACAA2, RBP1, CALD1, CSRP2, CYB5A, GSN, NDUFA11, LGALS1, RABAC1, DDAH2, SH3GLB1, MEST, YPEL3, CALU, MAP1LC3B, TSPAN3, MAP1LC3A
Cartilage_cell	0.000107868	0.000891986	-2.01163	CPE, TPI1, GAS5, STMN1, PDAP1, LDHB, CCT6A, COL9A2, FUS, UBE2B, CTHRC1, EIF5A, PPA1, EIF4A1, ENO1, EEF1G, POLR2F, DDX39B, CFDP1, TCP1, RCN1, MEST, DEK, NOP58, CKAP4, TUBB2A, SRM, GAPDH, CALU, SRP19, TRAPPC1, PSMD7, HNRNPD, GARS, CACYBP, TSPAN3, APEX1, EIF3I, BZW2, SRSF11, SF3B5, IER3IP1, SSRP1, TAF1D, HNRNPM, SSR2, POLR2M, CDK4, CBX1, EIF5B, PTMS, RTCB, CKS1B, SNRPA1
combined_predtype_geno.Epi_Luminal_2Psca_T05_Regen_Day1	0.00120469	0.00664123	-2.02571	S100A6, TAGLN2, TPI1, ATP1B1, KRT7, S100A14, S100A10, ANXA2, ARPC1B, PDLIM1, CRIP1, LMNA, TKT, CYBA, PPP1R1B, RAB25, RAN, EZR, CLU, RANBP1, NME1, CYSTM1
Chondrocyte	5.34484e-05	0.000488996	-2.07774	TUBA1C, LMAN1, CPE, GAS5, SNHG6, RHEB, COL9A2, S100A10, ATP2B1, EEF2, APP, ANXA2, ACTG1, ACTN4, PHLDA1, CTHRC1, PPA1, REEP5, LMNA, NARS, CNN3, RCN1, RABAC1, KLF6, VKORC1, MEST, NOP58, CKAP4, TUBB2A, ATF4, SRM, CALU, TIMP1, EIF4E
HALLMARK_SPERMATOGENESIS	0.000983108	0.00556232	-2.12838	PCSK1N, MLF1, SPATA6, SCG3, MAP7, CLVS1, VDAC3, ARL4A, EZH2, BRAF, GSTM3, AGFG1, ZC3H14, TOPBP1, IP6K1, MLLT10, PSMG1, CSNK2A2, PIAS2, GMCL1, DBF4, TSN
E3p5_x	0.000422032	0.00265628	-2.15765	EIF4EBP1, C1QBP, SOCS2, SLC25A13, CKB, PPA1, SOX2, RCN1, PARP1, DDX18, PRMT1, PTTG1, CACYBP, TET1, RNF130, APEX1, EZR, RIF1, NME1, PIN1, SSR2
Proliferative_neuron	1.68194e-06	2.41078e-05	-2.21248	TUBA1A, CPE, TUBB2B, RTN3, LSM7, SEM1, STMN1, RHEB, PDAP1, LDHB, TCF4, H2AFZ, YWHAE, SNRPD1, TIMM13, FUS, NDUFA7, NDUFB2, CKB, TIMM8B, NDUFA11, OAZ1, BEX2, CNN3, DDX39B, TBCB, DDAH2, PRMT1, DEK, COPS5, HMGB3, ARPP19, PSMB6, CIRBP, CISD1, CACYBP, GLRX3, ADH5, TSPAN3, RAN, TUBA1B, HINT1, HMGB2, DYNC1I2, IER3IP1, HMGN3, COX20, RANBP1, NME1, HSBP1, IGFBP2, DCTPP1, CDK4, CBX1, PTMS, CKS1B, SNRPA1, POL…
combined_predtype_geno.Epi_Basal_1_T03_Cast_Day14	0.000218181	0.00164593	-2.22728	TUBA1C, TAGLN2, ACTB, TPM3, PFN1, ANXA2, ACTG1, ACTN4, PHLDA1, NFE2L2, EIF5A, EIF4A1, ACTR3, LMNA, NCL, POR, RAN, EIF6, EFHD2, CLU, ARPC2, CSRP1
Principal_cells_of_cortical_collecting_duct	1.78549e-08	3.3381e-07	-2.28372	TAGLN2, TPI1, LSM7, SEM1, PERP, ARPC5, TPM3, KRT7, SEC11C, RHEB, PPIA, YWHAH, S100A10, H2AFZ, ATP2B1, PFN1, HNRNPA1, ANXA2, ACTG1, S100A16, PLPP2, YBX3, ACTN4, VDAC1, ARPC1B, HDGF, PDLIM1, PLP2, PHLDA1, RBP1, CRIP1, PFDN2, NHP2, EIF4A1, NDUFA11, ENO1, ACTR3, ITGB1, SDCBP, PTP4A2, KLF6, CYBA, EPRS, HSPD1, QSOX1, ASAH1, PHB, TMEM238, HSPA4, KRTCAP3, FDPS, ACP1, HNRNPU, FAM3C, SMARCA4, ARMC10, POLR1…
Cycling_cell	0.000174407	0.0013888	-2.28724	TUBA1A, STMN1, PAFAH1B3, H2AFZ, SNRPD1, FUS, RBP1, OAZ1, CNN3, DDX39B, CFDP1, DDAH2, PRMT1, YPEL3, TRAPPC1, TSPAN3, APEX1, BZW2, COX20, HNRNPM, BNIP3L, POLR2M, CDK4, CBX1, MKRN1, SNRPA1
Granulosa_cell	5.88655e-06	6.84113e-05	-2.29122	CPE, TPI1, LSM7, GAS5, BSG, ATP1B1, LAPTM4B, PDAP1, LDHB, PAFAH1B3, COPS6, S100A10, ARF5, TXNL1, FUS, ANXA2, UBE2B, ACAA2, ALDH1A1, NDUFA7, PFDN2, TIMM8B, EEF1G, POLR2F, VDAC3, BEX2, TKT, CNN3, CFDP1, PRMT1, PSMB6, MPHOSPH8, ADH5, TSPAN3, SNX6, EIF3M, CLU, IER3IP1, PAICS, TAF1D, SNX3, F11R, HSBP1, IGFBP2, DCTPP1, CDK4, EIF5B, PTMS, RAB11A, POLR2J, POLR2G, BAG1, TST
KEGG_GAP_JUNCTION	0.000607684	0.00353113	-2.29852	TUBA1A, TUBA1C, TUBB2B, TUBB3, GNAQ, MAP2K2, GNAI1, GUCY1A2, TUBB2A, PLCB1, PRKCA, GNAI2, ITPR2, PLCB4, TUBA1B
combined_predtype_geno.Epi_Luminal_1_T06_Regen_Day2	9.68761e-05	0.000816798	-2.34979	PPP1R14B, TAGLN2, HNRNPAB, STMN1, PDAP1, H2AFZ, SNRPD1, TIMM13, CRIP1, NHP2, DEK, HSPD1, GAPDH, RAN, TUBA1B, CYCS, SF3B5, HMGB2, DNAJC10, RANBP1, NME1, CYSTM1, CKS1B, HNRNPA3, TST, DTYMK, ID1, ANP32B, PHB2, LY6E
basal	0.000248825	0.00181347	-2.36403	TUBA1C, CPE, BSG, PERP, STMN1, ATP1B1, MGST1, S100A16, ALDH1A1, PHLDA1, NDUFA11
Neutrophil	2.74681e-06	3.69102e-05	-2.36567	RTN3, SEM1, ARPC5, PPIA, SNRPD1, PFN1, DNAJC2, ARPC1B, EIF5A, NHP2, ENO1, ACTR3, LAMTOR4, TKT, MCM7, DDX39B, SERBP1, CYBA, DEK, PGP, NOP58, FAM49B, GAPDH, CACYBP, DARS, UCK2, PMF1, TUBA1B, MDH2, DKC1, CEBPD, HMGB2, PGD, ARPC2, SH3BGRL3, CAPZB, SSRP1, SET, PPP1CA, GUSB, SMC4, TOMM40, CKS1B, HMGA1, POLR2G, DTYMK, EXOSC8, UCHL5, TUBA4A, ANP32E, CMTM7, ANP32B, M6PR, AP3S1, RFC2, RP9, COTL1, LTA4H, IF…
Sertoli_cells	8.15878e-08	1.46178e-06	-2.40671	TUBA1C, CPE, ARPC1A, GAS5, STMN1, RHEB, EIF4EBP1, LDHB, PAFAH1B3, CCT6A, MGST1, YWHAH, H2AFZ, YWHAE, ARF5, FUS, ANXA2, SOCS2, UBE2B, VDAC1, ALDH1A1, NDUFA7, TIMM8B, OAZ1, VDAC3, BEX2, CNN3, DDX39B, CFDP1, RBM25, LSM2, PLEKHJ1, PRMT1, COPS5, HMGB3, PGP, ARPP19, PSMB6, ATP6V1F, TRAPPC1, PTTG1, ADH5, TSPAN3, LSM8, TPD52L1, TUBA1B, HPCAL1, APEX1, EIF3M, CYCS, CLU, IER3IP1, PSMD12, UCHL3, PSMD4, COX20…
combined_predtype_geno.Epi_Basal_1_T07_Regen_Day3	8.04784e-05	0.000706239	-2.47137	BSG, PERP, EEF1B2, EEF2, HNRNPA1, ACTG1, ALDH1A1, PHLDA1, RBP1, EEF1G, IGFBP5, NXN, MAP1LC3A
ASC_SMITH_CELL2018	8.89248e-05	0.000764753	-2.49341	SLCO3A1, CDK6, DDX46, DNMT1, SUPT16H, NASP, ILF3, PTTG1, FBL, CCNB1IP1, RANBP1, FCHSD2, HELLS
combined_predtype_geno.Epi_Basal_1_T05_Regen_Day1	2.25863e-05	0.000231241	-2.54808	C1QBP, HNRNPA1, ACTG1, EIF5A, EIF4A1, EEF1G, NCL, PRMT1, HSPD1, PSMB6, CCT4, FBL, RAN, TUBA1B, MDH2, RANBP1, NME1
Cumulus_cell	3.32386e-09	6.806e-08	-2.56952	CPE, TPI1, HNRNPAB, CCT3, EIF4EBP1, LDHB, CCT6A, PPIA, MGST1, H2AFZ, YWHAE, ARF5, TXNL1, FUS, HNRNPA1, SOCS2, ACTG1, CD320, UBE2B, EIF3L, PDLIM1, ALDH1A1, CSRP2, NDUFA7, CYB5A, EIF4A1, FKBP5, NDUFS2, CCT2, CNN3, TBCB, PRMT1, HMGB3, NOP58, HSPD1, PSMB6, ATF4, GAPDH, CALU, CARHSP1, FDPS, FAM3C, TRA2A, HNRNPD, RSL1D1, FDX1, ADH5, KHDRBS1, MAP1LC3A, RAN, LSM8, TUBA1B, SGK1, IVNS1ABP, APEX1, MDH2, CYC…
Pancreatic_acinar_cell	1.40116e-10	3.17105e-09	-2.61094	TUBA1C, TPI1, LSM7, GAS5, HNRNPAB, CCT3, STMN1, RHEB, PDAP1, CCT6A, COPS6, EEF1B2, MGST1, H2AFZ, YWHAE, SNRPD1, C1QBP, TXNL1, EIF3D, FUS, ACAA2, TXNL4A, CSRP2, NDUFA7, PFDN2, EIF5A, NASP, NHP2, EIF4A1, TIMM8B, OAZ1, EEF1G, REEP5, POLR2F, TOMM22, BEX2, EIF3G, NCL, DDX39B, CFDP1, TCP1, LSM2, SERBP1, PRMT1, COPS5, NOP58, CCT8, HSPD1, ARPP19, PSMB6, CCT5, SRM, GAPDH, SRP19, RSL1D1, CACYBP, GLRX3, ADH…
NK_cell	2.07914e-06	2.88396e-05	-2.63331	ARPC5, ACTB, TPM3, SRI, PPIA, S100A10, H2AFZ, PFN1, EEF2, ANXA2, RAP1B, ACTG1, UBE2B, ARPC1B, CRIP1, ACTR3, REEP5, SDCBP, LGALS1, SKAP1, CYBA, FAM49B, YPEL3, GNAI2, ATP1B3, EFHD2, HMGB2, JAK1, ARPC2, SH3BGRL3, CAPZB, SARAF
combined_predtype_geno.Epi_Basal_1_T06_Regen_Day2	4.63611e-06	5.69579e-05	-2.66376	S100A6, PPIA, S100A10, C1QBP, HNRNPA1, S100A16, ALDH1A1, RBP1, EIF5A, NDUFA11, EEF1G, NCL, SERBP1, PRMT1, HSPD1, GAPDH, FBL, RAN, TUBA1B, MDH2, HMGB2, NME1, SNRPB, HNRNPA3, ID1, SDC1, ANP32B, SLC25A4
HALLMARK_G2M_CHECKPOINT	1.87245e-07	2.98205e-06	-2.69217	STMN1, SLC38A1, H2AFZ, SNRPD1, PAFAH1B1, UBE2S, NASP, TMPO, GSPT1, NCL, CUL1, HMGB3, SLC7A5, EZH2, CDKN2C, HNRNPU, CUL5, ILF3, HNRNPD, PTTG1, SMC2, MTF2, UCK2, TFDP1, SMC1A, DKC1, YTHDC1, SRSF10, FOXN3, CUL4A, CDC27, FANCC, MCM3, SMC4, CDK4, CBX1, CTCF, TOP1, CKS1B, HMGA1, DDX39A, DTYMK, SLC7A1, LBR, MT2A, KPNA2, BARD1, KIF22, KPNB1, HSPA8, ARID4A, H2AFX, MAPK14, WRN, E2F3, PDS5B, SFPQ, DBF4, H2A…
CIN70	1.43557e-05	0.000158281	-2.84075	H2AFZ, HDGF, MCM7, ATAD2, CCT5, ELAVL1, EZH2, PTTG1, CMAS, GPI, DKC1, MSH6, ACTL6A, H2AFX, PCNA, NXT1, DHCR7, NUP205, CEP250, UNG, LSM4
Primordial_germ_cell	3.48554e-14	1.07056e-12	-2.84149	ARPC1A, RTN3, LSM7, SEM1, CCT3, RHEB, PDAP1, PAFAH1B3, CCT6A, COPS6, EEF1B2, SNRPD1, TXNL1, MAP2K2, DNAJB6, BUD31, DNAJC2, UBE2B, NDUFS7, NDUFA7, PFDN2, NDUFB2, NHP2, PPA1, TIMM8B, NDUFA11, EEF1G, POLR2F, NDUFS2, VDAC3, TOMM22, CCT2, EIF3G, NDUFV1, NCL, TCP1, LSM2, CUL1, BRIX1, COPS5, HMGB3, NOP58, CCT8, HSPD1, ARPP19, PSMB6, CCT5, PHLDA2, CCT4, SRP19, DDX24, EIF4E, ATP6V1F, TRAPPC1, CISD1, EBPL,…
Proliferating_Myocyte	1.63658e-12	4.1396e-11	-2.89418	TUBA1A, LSM7, GAS5, SEM1, CCT3, STMN1, RHEB, PDAP1, PAFAH1B3, CCT6A, EEF1B2, H2AFZ, YWHAE, SNRPD1, C1QBP, TXNL1, MAP2K2, BUD31, FUS, HNRNPA1, VDAC1, RBP1, NDUFA7, EIF5A, NASP, PPA1, TIMM8B, NDUFA11, ENO1, OAZ1, EEF1G, POLR2F, VDAC3, CCT2, CNN3, NCL, DDX39B, TBCB, CFDP1, TCP1, LSM2, SERBP1, DDAH2, PRMT1, MEST, COPS5, NOP58, CCT8, HSPD1, PSMB6, SRM, GAPDH, TRAPPC1, CACYBP, GLRX3, ADH5, POLR2E, BTF3…
Trophoblast_progenitor_cell	1.141e-14	4.0886e-13	-3.02333	S100A6, TUBA1C, PEG10, ARPC1A, TAGLN2, S100A13, ARPC5, CCT3, KRT7, LDHB, RALA, CCT6A, SRI, EEF1B2, YWHAH, SNRPD1, TXNL1, EIF3D, DNAJB6, BUD31, DNAJC2, ANXA2, PAFAH1B1, ACTG1, VDAC1, ARPC1B, PDLIM1, RBP1, CALD1, NDUFB2, NASP, NHP2, EIF4A1, NDUFA11, ACTR3, EEF1G, POLR2F, TOMM22, LGALS1, CCT2, EIF3G, AP1S1, OLA1, NCL, TBCB, CFDP1, LSM2, KLF6, COPS5, CCT8, HSPD1, ARPP19, PHLDA2, CCT4, SRP19, CARHSP1,…
Neuron	1.22922e-13	3.52378e-12	-3.02677	TUBA1A, CPE, TUBB2B, ARPC1A, RTN3, LSM7, SEM1, HNRNPAB, ARPC5, STMN1, PCSK1N, PDAP1, LDHB, RALA, PAFAH1B3, CCT6A, TUBB3, YWHAH, H2AFZ, YWHAE, SNRPD1, ARF5, TIMM13, FUS, HNRNPA1, ACTG1, UBE2B, TXNL4A, NDUFA7, PFDN2, DPYSL3, NDUFB2, HES6, CKB, EIF4A1, TIMM8B, VDAC3, BEX2, CNN3, AP1S1, DDX39B, TBCB, TCP1, DDAH2, PRMT1, HMGB3, TUBB2A, PSMB6, CIRBP, CCT5, YPEL3, CARHSP1, KLC1, TRAPPC1, PSMD7, CISD1, C…
Kidney_epithelial	9.05479e-16	3.5396e-14	-3.03974	TUBA1C, TUBB2B, TPI1, LSM7, GAS5, H2AFY, SEM1, CCT3, STMN1, LAPTM4B, RHEB, PDAP1, LDHB, PAFAH1B3, CCT6A, PPIA, EEF1B2, MGST1, H2AFZ, YWHAE, SNRPD1, TXNL1, MAP2K2, FUS, HNRNPA1, EIF3L, VDAC1, PFDN2, NASP, PPA1, TIMM8B, NDUFA11, ENO1, OAZ1, EEF1G, POLR2F, STRAP, BEX2, OLA1, DDX39B, CFDP1, LSM2, SERBP1, BRIX1, DDAH2, PRMT1, MEST, COPS5, HMGB3, NOP58, CCT8, PSMB6, ATF4, SNW1, CCT5, GAPDH, TRAPPC1, PO…
MEF_Cultured	3.36803e-17	1.60917e-15	-3.13441	S100A6, TUBA1A, TUBA1C, CPE, TAGLN2, TPI1, BSG, HNRNPAB, ARPC5, ACTB, CCT3, MTPN, RHEB, EIF4EBP1, CCT6A, SRI, COPS6, PPIA, EEF1B2, S100A10, SNRPD1, C1QBP, PFN1, TXNL1, EIF3D, CDKN2A, MAP2K2, BUD31, GSTP1, ANXA2, ACTG1, ACTN4, ARPC1B, PDLIM1, TXNL4A, PLP2, PHLDA1, CALD1, CTHRC1, EIF5A, NHP2, TMCO1, ENO1, ITGB1, LMNA, STRAP, NARS, TOMM20, LGALS1, CCT2, CNN3, AP1S1, OLA1, TUSC3, TXN2, TBCB, RCN1, LS…
Myocyte	6.6581e-11	1.59055e-09	-3.27218	TUBA1A, PPP1R14B, TUBB2B, GAS5, HNRNPAB, CCT3, PDAP1, CCT6A, EEF1B2, SNRPD1, MAP2K2, FUS, EEF1G, LMNA, LGALS1, CCT2, CNN3, NCL, DDX39B, TBCB, RBM25, SERBP1, DDAH2, PRMT1, SH3GLB1, MEST, DEK, NOP58, HSPD1, GAPDH, PSMD7, GLRX3, TSPAN3, TUBA1B, BZW2, SRSF11, HMGB2, PAICS, RANBP1, TAF1D, HNRNPM, VIM, POLR2M, CDK4, CBX1, EIF5B, PTMS
Mouse_3T3_cell	3.13867e-25	1.34963e-22	-3.30019	S100A6, TUBA1C, TAGLN2, TPI1, BSG, EMP2, CCT3, MTPN, PPM1G, TPM3, EIF4EBP1, TCEA1, PDAP1, PPIA, EEF1B2, ILF2, S100A10, H2AFZ, YWHAE, C1QBP, PFN1, TXNL1, EEF2, TIMM13, EIF3D, MAP2K2, BUD31, HNRNPA1, GSTP1, ANXA2, EIF3L, MTHFD1L, ACTN4, TXNL4A, PLP2, PMPCB, CALD1, EIF5A, NHP2, PPA1, EIF4A1, ENO1, OAZ1, XRN2, EEF1G, POLR2F, CAPZA2, VDAC3, TOMM22, LMNA, RARS, STRAP, NARS, GTF3A, TOMM20, LGALS1, CCT2,…
Premeiotic_germ_cell	6.27452e-23	8.99348e-21	-3.33718	LSM7, SEM1, CCT3, STMN1, RHEB, PDAP1, LDHB, PAFAH1B3, CCT6A, COPS6, EEF1B2, YWHAE, SNRPD1, C1QBP, TXNL1, EIF3D, DNAJB6, FUS, DNAJC2, HNRNPA1, SOCS2, UBE2B, NDUFS7, NDUFA7, PFDN2, NDUFB2, EIF5A, NHP2, PPA1, EIF4A1, TIMM8B, NDUFA11, OAZ1, EEF1G, POLR2F, VDAC3, CCT2, EIF3G, PMAIP1, NDUFV1, NCL, MCM7, DDX39B, CFDP1, TCP1, RBM25, LSM2, PLEKHJ1, SERBP1, DDX18, BRIX1, PRMT1, CLPP, COPS5, HMGB3, PGP, NOP…
SCLC-A	1.90276e-09	4.09094e-08	-3.33867	SYT1, SEC11C, RGS17, CA8, NOL4, CAMK1D, SCG3, DLL3, PLS1, SCN3A, NDUFS7, PLP2, VOPP1, HES6, OAZ1, PTS, CYP51A1, GDAP1, PLEKHJ1, PCMT1, SMYD3, PCGF5, TMEM61, ICA1, CNTNAP2, TFDP1, DYNLT3, RAB3IP, RIMKLA, SLC36A4, TPGS1
Trophoblast_stem_cell	4.39659e-18	2.70076e-16	-3.44559	S100A6, TUBA1C, TAGLN2, TPI1, BSG, PERP, CCT3, EIF4EBP1, PCSK1N, PDAP1, CCT6A, EEF1B2, S100A10, SNRPD1, C1QBP, TXNL1, EEF2, TIMM13, EIF3D, BUD31, HNRNPA1, ACTG1, EIF3L, VDAC1, PDLIM1, TXNL4A, NDUFS7, EIF5A, NASP, NHP2, PPA1, EIF4A1, NDUFA11, ENO1, EEF1G, POLR2F, TOMM20, LGALS1, CCT2, EIF3G, OLA1, NCL, TXN2, CFDP1, TCP1, LSM2, BRIX1, COPS5, CCT8, HSPD1, ARPP19, PSMB6, CCT5, GAPDH, CCT4, TIMP1, EIF…
Erythroid_progenitor	1.776e-22	1.9092e-20	-3.44628	LSM7, GAS5, CCT3, PPM1G, STMN1, SEC11C, EIF4EBP1, CCT6A, PPIA, EEF1B2, H2AFZ, SNRPD1, C1QBP, TXNL1, EEF2, TIMM13, EIF3D, HNRNPA1, GSTP1, CITED4, YBX3, HDGF, NDUFS7, PFDN2, NDUFB2, EIF5A, NASP, NHP2, OAZ1, EEF1G, POLR2F, TOMM22, TOMM20, TKT, EIF3G, NDUFV1, DAP3, NCL, MCM7, DDX39B, TXN2, LSM2, PLEKHJ1, SERBP1, DDX18, BRIX1, PRMT1, CLPP, CHCHD3, DEK, HMGB3, PGP, NOP58, CCT8, HSPD1, ARPP19, PHB, STAR…
Mesenchymal_stem_cell	1.15799e-21	9.95872e-20	-3.48796	S100A6, TUBA1C, CPE, TAGLN2, TPI1, LSM7, BSG, ACTB, CCT3, MTPN, PPM1G, EIF4EBP1, PDAP1, RALA, CCT6A, EEF1B2, S100A10, SNRPD1, C1QBP, PFN1, TXNL1, TIMM13, EIF3D, CDKN2A, MAP2K2, BUD31, ANXA2, ACTG1, EIF3L, ACTN4, VDAC1, ARPC1B, PDLIM1, TXNL4A, NDUFS7, CALD1, EIF5A, NASP, NHP2, PPA1, NDUFA11, ENO1, POLR2F, VDAC3, LMNA, STRAP, LGALS1, CCT2, EIF3G, CNN3, YWHAG, AP1S1, PDHA1, OLA1, NCL, MCM7, TXN2, TC…
Myeloid_progenitor_cell	5.52315e-19	3.95826e-17	-3.66346	TAGLN2, LSM7, GAS5, H2AFY, HNRNPAB, CDK6, TPM3, STMN1, SEC11C, CCT6A, PPIA, EEF1B2, YWHAH, H2AFZ, SNRPD1, C1QBP, PFN1, EIF3D, FUS, HNRNPA1, CELF2, ARPC1B, HDGF, EIF5A, NHP2, EIF4A1, EEF1G, LAMTOR4, CAPZA2, TKT, EIF3G, NCL, MCM7, DDX39B, LSM2, SERBP1, DEK, NOP58, CCT8, HSPD1, CCT5, SRM, CCT4, HNRNPU, PSMD7, HNRNPD, RSL1D1, CACYBP, POLR2E, FBL, RAN, TUBA1B, IVNS1ABP, APEX1, MDH2, CDC37, EIF3M, EIF3…
HALLMARK_MYC_TARGETS_V1	1.73778e-16	7.47247e-15	-3.84659	LSM7, CCT3, PPM1G, CBX3, PPIA, EEF1B2, ILF2, SRPK1, H2AFZ, YWHAE, SNRPD1, C1QBP, EIF3D, TUFM, VDAC1, HDGF, TXNL4A, SSBP1, NHP2, EIF4A1, VDAC3, CCT2, HDAC2, GSPT1, MCM7, TCP1, LSM2, SERBP1, DDX18, CUL1, EPRS, DEK, COPS5, HSPD1, PHB, CCT5, SRM, CCT4, USP1, EIF4E, ACP1, HNRNPU, PSMD7, HNRNPD, RSL1D1, UBA2, FBL, HDDC2, RNPS1, RAN, NCBP2, APEX1, TFDP1, HNRNPR, EIF2S1, EIF3B, RANBP1, SET, ABCE1, NME1, …
Embryonic_stem_cell	1.33682e-23	2.87417e-21	-3.90043	TUBA1C, TPI1, LSM7, HNRNPAB, CCT3, EIF4EBP1, PDAP1, LDHB, CCT6A, COPS6, PPIA, EEF1B2, H2AFZ, YWHAE, SNRPD1, C1QBP, TIMM13, EIF3D, EIF3L, VDAC1, TXNL4A, CSRP2, NDUFA7, EIF5A, NASP, NHP2, PPA1, EIF4A1, NDUFA11, ENO1, EEF1G, POLR2F, NARS, TOMM20, CCT2, EIF3G, OLA1, NCL, MCM7, TBCB, CFDP1, TCP1, RBM25, LSM2, SERBP1, BRIX1, CLPP, NOP58, CCT8, HSPD1, ARPP19, PSMB6, PHB, CCT5, SRM, GAPDH, PHLDA2, CCT4, …
HALLMARK_E2F_TARGETS	6.48039e-18	3.48321e-16	-4.30528	PRKDC, STMN1, H2AFZ, DNMT1, CDKN2A, PSIP1, UBE2S, NASP, RAD50, TMPO, GSPT1, MCM7, SMC3, DEK, ATAD2, EZH2, CDKN2C, USP1, SLBP, ILF3, POLE4, HNRNPD, RPA3, PTTG1, CBX5, PNN, RAN, SMC1A, SMC6, EIF2S1, HMGB2, NUDT21, MTHFD2, SSRP1, UBE2T, PAICS, RANBP1, NME1, MSH2, HELLS, MCM3, SMC4, DCTPP1, CDK4, CTCF, CSE1L, NUP153, CKS1B, NOP56, POLD2, TFRC, SNRPB, RFC1, NUP107, EXOSC8, LBR, TBRG4, KPNA2, BARD1, WE…

## Sheet: AR+ GI
GSEA - Curated geneset					ORA - Curated geneset
pathway	pval	padj	NES	leadingEdge_genes	Description	pvalue	p.adjust	qvalue	geneID
HALLMARK_TNFA_SIGNALING_VIA_NFKB	0.0001129	0.000554118	2.10513	IER3, CLCF1, IRS2, EFNA1, MCL1, F3, IRF1, ID2, RELA, NFAT5, PMEPA1, BCL3, JUNB, FOS, ZFP36, GADD45B, IER2, ATF3, TRIB1, ZBTB10, FOSB, NFKB1, PPP1R15A, KLF4, CCNL1, BCL6, IFNGR2, ATP2B1, PDLIM5, KDM6B, CEBPD, IL6ST, NFKBIA, LDLR, SQSTM1, HES1, SDC4, REL, EGR1	GO_0002070|epithelial cell maturation	0.00444803	0.0621377	0.0218027	ESR2
Cao2019Embryo_epi_EpidermisTrajectory_8_of_8	0.00682422	0.021426	1.84923	NTM, PCNX4, PRDM11, SVIL	GO_0060742|epithelial cell differentiation involved in prostate gland development	0.00646462	0.0621377	0.0218027	ESR2
HALLMARK_ANDROGEN_RESPONSE	0.00268708	0.00932832	1.83849	BMPR1B, HPGD, ZMIZ1, ELK4, MAK, IQGAP2, PTPN21, STK39, PMEPA1, HERC3, ELL2, H1F0, SPDEF, RAB4A, VAPA, SLC38A2, ZBTB10, AKT1, RRP12, ITGAV, PIAS1, PDLIM5, PGM3, UBE2J1, TMPRSS2, ACSL3	GO_0002064|epithelial cell development	0.0112911	0.0621377	0.0218027	ESR2
SCLC-Y	0.0086285	0.0265062	1.83406	UNC5C, CSGALNACT1, ITGB5, TANC1, SEMA3C, GNG7	KEGG_CYTOSOLIC_DNA_SENSING_PATHWAY	0.0168983	0.0621377	0.0218027	RELA
MTOR_UP.V1_DN	0.00522359	0.0167705	1.81784	KAT6B, IRS2, ZMYM5, DNMBP, RCE1, ID2, HSPA1A, PDIA5, CDC42BPA, MAX, PTPRS, DDIT3, GRAMD1A, CSAD, DENND1A, PRDM4, EXOSC1, B3GALNT2, UBR3, SLC25A28, SASH1	REACTOME_RIG_I_MDA5_MEDIATED_INDUCTION_OF_IFN_ALPHA_BETA_PATHWAYS	0.0220822	0.0621377	0.0218027	RELA
HALLMARK_KRAS_SIGNALING_UP	0.00717037	0.0223485	1.79866	RBM4, MMP10, CBR4, STRN, DNMBP, ATG10, ID2, MAFB, GADD45G, GALNT3, PTBP2, TRIB1, CROT, PPP1R15A, KLF4	KEGG_APOPTOSIS	0.0319897	0.0621377	0.0218027	RELA
Cao2019Embryo_epi_Midgut_HindgutEpithelialTrajectory_2_of_3	0.011635	0.0342631	1.78119	RFLNA, ALCAM, INTS6L, WWP2, PAPSS1, AFF1	Cao2019Embryo_epi_Midgut_HindgutEpithelialTrajectory_3_of_3	0.0323843	0.0621377	0.0218027	HNF4G
REACTOME_CELL_CYCLE_MITOTIC	0.00467475	0.0152375	-1.59569	PSMA2, CDK6, PSMA7, PSME2, RAD21, PSMB5, CDKN2C, PSMB2, SSNA1, HSP90AA1, PTTG1, CDKN2A, HDAC1, DYNLL1, PSMB8, NUDC, POLD2, TUBA1A, PRKAR2B, E2F3, PSMB6, PCNA, PSMA5, MCM3, PSMA4, PSMC1, TUBB4B, PSME1, PSMC5, NUP37, ANAPC11, MAD1L1, PSMD14, XPO1, PSMD13, CDC14A, PSMC4, RPA3, TFDP1, PSMD8, PSMB1	KEGG_SMALL_CELL_LUNG_CANCER	0.0331731	0.0621377	0.0218027	RELA
REACTOME_MITOTIC_M_M_G1_PHASES	0.0107406	0.0322974	-1.60433	PSMA2, PSMA7, PSME2, RAD21, PSMB5, PSMB2, PSMB8, NUDC, E2F3, PSMB6, PSMA5, MCM3, PSMA4, PSMC1, PSME1, PSMC5, NUP37, MAD1L1, PSMD14, XPO1, PSMD13, PSMC4, RPA3, PSMD8, PSMB1	Cao2019Embryo_epi_PericardiumTrajectory_1_of_1	0.0347493	0.0621377	0.0218027	ESR2
luminal_3	0.0141021	0.0404134	-1.60558	GAPDH, CYCS, ATP6V0B, COX5A, NCALD, KRT7, NDUFA4, LDHB, PKM, UQCRB, CD9, ST14, OCIAD2, PRDX2, BCL2, UQCRFS1, TPI1, PCBP1	KEGG_PROSTATE_CANCER	0.035143	0.0621377	0.0218027	RELA
HALLMARK_PEROXISOME	0.0134263	0.0387368	-1.65867	CADM1, PRDX1, IDH2, FIS1, PRDX5, HRAS, SOD1, HSD17B11, YWHAH, CNBP, SLC25A4, PABPC1, ABCC5, GSTK1, SLC23A2, ELOVL5, ITGB1BP1, TSPO, ERCC1, STS, ALDH9A1	Cao2019Embryo_epi_StomachEpithelialTrajectory_2_of_2	0.0386808	0.0621377	0.0218027	NR5A2
combined_predtype_geno.Epi_Luminal_1_T00_intact	0.0125678	0.0365066	-1.66114	SEC61G, PRDX6, PPIB, UQCRQ, BCAS3, SERP1, SEC11C, MANF, PDIA4, TMEM160, TSPAN1, NDUFA1, SDF2L1, CRELD2, TST, HSP90B1, NDUFV3, CRIP1	E8p75_GutTube_VE_Liver	0.0398577	0.0621377	0.0218027	NR5A2
Cycling_cell	0.0110724	0.0330622	-1.66669	NEDD8, PRMT1, IDH2, TMEM256, RBP1, STUB1, DYNLL1, HMGN2, SELENOW, PRDX2, BEX3, SELENOH, TUBA1A, MIF, GLRX5, YPEL3, SLC25A39, UBB, BPGM, MKRN1, STMN1, OAZ1, H2AFZ, MAGED2, APEX1, FKBP3, TCEAL9, DCAKD, SNRPD1, MARCKSL1, BZW2, TRAPPC1, CDK4, OSTC, PTOV1	Cao2019Embryo_epi_RetinaEpithelialTrajectory_1_of_1	0.0406417	0.0621377	0.0218027	LHX4
Urothelium	0.000134452	0.000637899	-1.66792	IGFBP2, KRT18, PPIA, S100A6, MGST3, GSTO1, EMP2, FABP5, HMGN3, KRT7, KRT8, LDHB, CISD1, PHLDA1, TMEM238, S100A14, MGST1, ATOX1, PERP, HINT2, PRDX5, PKM, CYB5A, OST4, AIG1, CD9, ESD, PET100, PFDN5, GSTP1, HEBP2, TMEM106C, PRR13, COA3, PEBP1, OCIAD2, ID1, RNF181, SOD1, DSTN, COX7A2L, PPDPF, FAM207A, GOT2, SH3GLB2, PABPC1, LYPLA1, S100A11, TWF1, PIGT, TMEM205, CHP1, RBBP7, VAMP8, HIGD2A, TPT1, ABHD1…	HALLMARK_PEROXISOME	0.0414252	0.0621377	0.0218027	ESR2
HALLMARK_ADIPOGENESIS	0.00316016	0.0107094	-1.67718	MGST3, CYC1, COX6A1, COX8A, CDKN2C, COX7B, SDHC, VEGFB, UCP2, UQCRQ, SOD1, ETFB, SCARB1, GADD45A, DNAJC15, ESRRA, IMMT, PREB, UQCRC1, TKT, TST, TALDO1, ACADM, NDUFAB1, GHITM, SAMM50, BCKDHA, SUCLG1, QDPR, CD151, UQCR10, REEP5, DNAJB9, UBC, GPX4, DDT, SORBS1, AIFM1, CMBL, RNF11, MDH2, NDUFB7, UBQLN1, SDHB, NDUFA5, IFNGR1, ECHS1, NDUFS3, BCL2L13, GRPEL1, CHCHD10, ACO2, SCP2, GPD2, AK2, PEMT, PTCD3,…	GO_0030855|epithelial cell differentiation	0.0542787	0.0759901	0.0266632	ESR2
HALLMARK_ESTROGEN_RESPONSE_LATE	0.00621507	0.0198047	-1.68075	TFF3, EMP2, COX6C, FABP5, IDH2, PERP, CD9, DNAJC12, NBL1, SCNN1A, ST14, TPD52L1, SGK1, BCL2, PRKAR2B, ETFB, SCARB1, SFN, TST, BTG3, FAM102A, DYNLT3, BAG1	HALLMARK_APOPTOSIS	0.0627708	0.0795637	0.0279171	RELA
E6p5_EPI	0.00937293	0.0283847	-1.70245	IGFBP2, CADM1, FABP5, SMS, H2AFV, PSIP1, DCTPP1, DUT, TUBA1A, SNRPN, NASP, PABPC1, HELLS, UBE2I, NME4, SUMO1, SLC38A1	AKT_UP_MTOR_DN.V1_DN	0.0719653	0.0795637	0.0279171	ESR2
Erythroblast	0.00903153	0.0275462	-1.71477	NDUFA7, LDHB, MGST1, TESC, UCP2, DPY30, TPD52L1, PRDX2, FKBP1A, BEX3, RNF181, GAMT, UBB, BPGM, BEX2, ZFPL1, MKRN1	RESPONSE_TO_WOUNDING	0.0746333	0.0795637	0.0279171	RELA
E4p5_EPI	0.0118288	0.0345953	-1.72018	IGFBP2, PARK7, SMS, PRDX1, BAX, DCTPP1, DPY30, SNRPN, HELLS, EIF4EBP1, POLR2I, MKRN1, PDHB, TRIM28, JARID2, ANP32A	HALLMARK_INFLAMMATORY_RESPONSE	0.075014	0.0795637	0.0279171	RELA
E5p5_ExE	0.00669392	0.0211726	-1.76896	S100A6, GSTO1, TAGLN2, AK1, PEG10, S100A13, EFHD2, PERP, CD9, MBNL2, OXCT1, BEX3, LITAF, SLC25A4, NDRG1, S100A11, ARPC1B, SFN	HALLMARK_TNFA_SIGNALING_VIA_NFKB	0.0757749	0.0795637	0.0279171	RELA
HALLMARK_MTORC1_SIGNALING	0.00137534	0.00510668	-1.78153	GAPDH, PPIA, PRDX1, SLC7A11, PHGDH, CCT6A, PSMB5, PSAT1, CD9, EEF1E1, SERP1, PSPH, HSPD1, EBP, HSPE1, PSMA4, UFM1, ACTR3, SKAP2, MTHFD2, TPI1, PDAP1, IMMT, PIK3R3, SDF2L1, CACYBP, PSMD14, CANX, PSMD13, PSMC4, HSP90B1, SLC2A1, TXNRD1, QDPR, PGK1, YKT6, EPRS, SEC11A, ELOVL5, PPA1, SSR1, CALR, PSMC2, BTG2
Testicular_cell	1.78713e-05	0.000109015	-1.7907	NDUFS5, RAN, AK1, NDUFA7, CCT3, STK33, NSMCE1, EIF3G, NDUFAF3, SRP14, NDUFB5, SCAND1, PAM16, EDF1, MESP1, HSBP1, DNALI1, PTTG1, DYNLL1, PGP, DPY30, ISCA1, FMN1, CFAP36, PEBP1, COX7A2, SRPK1, UQCRQ, HDGF, UQCC2, GSTO2, SOD1, PKIB, NASP, TIMM8B, BCAP29, SNRPD2, PABPC1, RUVBL2, NOP10, HAGH, GTF2A2, TOMM22, SLC25A39, CREM, NOSIP, MXD4, DNAJC15, GFER, POLR2I, TUBB4B, CALM1, CRIPT, CHCHD7, EXOSC5, CSNK…
Placenta_endodermal_cell	9.77055e-05	0.000489757	-1.80319	KRT18, ATP6V0B, TAGLN2, EMP2, KIF5B, S100A13, KRT8, SERF2, COX6A1, EIF1, ELOB, RABAC1, CD9, PDLIM1, ACTG1, CST3, PRR13, FKBP1A, PPIB, BEX3, SERP1, RAC1, LRPAP1, CSRP2, MRFAP1, SLC25A4, MANF, TMEM14C, KDELR2, YPEL3, VAMP8, TPT1, CRIP2, VKORC1, RCN2, CALM1, TCEAL8, RPN2, CANX, TMEM59, HSP90B1, KDELR1, RHOC, NDUFA6, CRIP1, F11R, CD151, REEP5, SERINC1, SPCS1, SEC11A, ATP6V1E1, COTL1, TPM4, SELENOK, S…
combined_predtype_geno.Epi_Luminal_2Psca_T04_Cast_Day28	0.00394883	0.0130709	-1.81605	KRT18, S100A6, TAGLN2, KRT7, KRT8, NDUFA4, PBX1, PSMB8, ID1, CLIC1, IFITM3, BASP1, CYBA, S100A11, CRIP2, ARPC1B, LMNA
REACTOME_TGF_BETA_RECEPTOR_SIGNALING_IN_EMT_EPITHELIAL_TO_MESENCHYMAL_TRANSITION	0.0111875	0.0331741	-1.81944	FKBP1A, F11R, PARD3, SMURF1, PRKCZ, ARHGEF18, RHOA
REACTOME_SIGNALING_BY_WNT	0.00455335	0.014956	-1.82588	PSMA2, PSMA7, PSME2, PSMB5, PSMB2, PSMB8, PSMB6, PSMA5, PSMA4, PSMC1, PSME1, PSMC5, PSMD14, PSMD13, PSMC4, PSMD8, PSMB1
E4p5_TE	0.00359081	0.0119787	-1.83281	KRT18, S100A6, TAGLN2, CSRP1, KRT7, KRT8, EFHD2, PSAT1, ABRACL, HDGF, DSTN, LITAF, YWHAH, ARPC5, S100A11, CRIP2, ARPC1B, SFN, LGALS1, CRIP1, SUCLG1, CLDN3
combined_predtype_geno.Epi_Luminal_2Psca_T10_Regen_Day28	0.00477857	0.0154579	-1.8343	S100A6, GSTO1, KRT7, KRT8, PHLDA1, S100A14, PRDX5, CD9, PDLIM1, CST3, CYBA, S100A11, UBB, TSPAN1, CLDN3, SERINC3, S100A10, ATP6AP2, ALAS1, TSPO
combined_predtype_geno.Epi_Luminal_1_T01_Cast_Day1	0.00739574	0.0228839	-1.84422	KRT18, LMO7, COMT, CST3, PRDX6, PABPC1, UBB, TSPAN1, NDUFA1, NDUFV3, CLDN3, DNAJC10
combined_predtype_geno.Epi_Basal_1_T03_Cast_Day14	0.00281069	0.00960131	-1.84938	KRT18, TAGLN2, RAN, CSRP1, KRT8, EIF1, PHLDA1, EFHD2, CD9, EIF4A1, ACTG1, RTN4, PFN1, S100A11, ACTR3, TUBB4B, LMNA, SFN, ARL6IP5, SLC2A1, EIF5A, TPM4, EIF6, NCL, CEBPB, BZW1, G3BP1, ETF1, KLF5, KRT19, NFE2L2
E6p5_TE	0.00355778	0.011962	-1.87107	S100A6, AK1, PIN1, PERP, OXCT1, BEX3, HDGF, LITAF, NDRG1, MTHFD2, CRIP2, ARPC1B, EIF4EBP1, SFN, MKRN1, LGALS1, IMPDH2, SLC2A1, CLDN3, PGK1, JARID2
REACTOME_APOPTOSIS	0.000810154	0.00328926	-1.89106	CYCS, PSMA2, PSMA7, PSME2, GSN, PSMB5, DSP, BAX, PSMB2, DYNLL1, PSMB8, BCL2, YWHAB, PSMB6, PSMA5, PSMA4, PSMC1, PSME1, PSMC5, LMNA, KPNB1, PSMD14, PSMD13, VIM, PSMC4, TFDP1, PSMD8, PSMB1, RIPK1, TJP2, BID, ACIN1, PSMD11, HMGB2, BCAP31, PSMC2, DBNL, XIAP
E8p75_GutTube_VE_Pancreas	0.00210581	0.00737032	-1.89147	KRT18, TUBB2B, NAV2, KRT8, MGST1, HSPB11, CST3, OCIAD2, CD320, TMED4, CLIC1, BSG, S100A11, ENO1, RBBP7, TMEM59, SPINT1, TUSC3, F11R, CD151, LRRC42, ARL4C, CYTH2, S100A10, PIGP, ATP6AP2
T_cell	0.0009373	0.00357345	-1.91554	KRT18, LSM4, YWHAZ, PRMT1, PSME2, PHLDA1, MGST1, RGS2, BAX, PFDN5, SELENOW, PSMB8, ARPC3, DAD1, IFITM3, HSPE1, CNBP, COX17, PFN1, CYBA, PABPC1, ACTR3, VAMP8, DNAJC15, PSME1, PCBP2, LGALS1, CRIP1, USE1, UBC, ISG15, DBI, MYL12B, COTL1
REACTOME_MITOTIC_G1_G1_S_PHASES	0.000915398	0.00355341	-1.93032	PSMA2, CDK6, PSMA7, PSME2, PSMB5, CDKN2C, PSMB2, CDKN2A, HDAC1, PSMB8, E2F3, PSMB6, PCNA, PSMA5, MCM3, PSMA4, PSMC1, PSME1, PSMC5, PSMD14, PSMD13, PSMC4, RPA3, TFDP1, PSMD8, PSMB1
luminal_1	5.33485e-05	0.000288352	-1.93614	KRT18, LMO7, GCHFR, NDUFS6, KRT8, SEC61G, PHGDH, SRP14, TMEM42, SCAND1, COX7B, OST4, COMT, HMGN2, HOOK1, PRDX6, PPIB, UQCRQ, NUDT22, BCAS3, SERP1, SOD1, SGK1, DAD1, MDH1, LAMTOR2, SEC11C, ERLEC1, TIMM8B, MANF, PDIA4, UFC1, TMEM160, BOLA2, SPCS3, TSPAN1, TRAPPC6A, NDUFA1, SDF2L1, TMEM258, CRELD2, TST, RPN2, HSP90B1, NDUFV3, BCKDHA, MIEN1, CLDN3, TMEM248, SRM, NDUFA2, DNAJB9, NME1, STXBP6, DNAJC10,…
HALLMARK_FATTY_ACID_METABOLISM	0.000545356	0.00235219	-1.9534	SMS, NTHL1, HSD17B10, SDHC, HSP90AA1, GLUL, PRDX6, HSD17B11, MDH1, YWHAH, SDHA, MIF, BLVRA, AUH, PDHA1, PSME1, ACADVL, NBN, ACADM, LGALS1, PDHB, PCBD1, SUCLG1, SERINC1, GSTZ1, BPHL, H2AFZ, ELOVL5, HSDL2, APEX1, ERP29, ADSL, S100A10, HADHB, UROD, SUCLA2, ALDH9A1, MDH2, RDH11, ECI1, ECHS1, HSPH1, PTS, UROS, OSTC, ACO2, ALDH3A2, ACSL1, GCDH, DHCR24, GPD2, FH, ECH1, LDHA, CBR1, GRHPR, BCKDHB, ECI2
E7p5_emVE	0.00145658	0.00531589	-1.95886	IGFBP2, KRT18, CSRP1, GSN, RBP1, CDKN2A, CST3, CLIC1, EBP, TMEM9, PLP2, VAMP8, METTL26, BEX2, ITM2B, TMEM59, F11R, MYL12B, S100A10, HCFC1R1, BCAP31
Stromal_cell	5.30786e-05	0.000288352	-1.96165	LGALS3BP, TSHZ2, S100A6, S100A13, SERF2, GSN, MGST1, TPST1, RBP1, CYB5A, RABAC1, NBL1, GSTP1, RTN4, SELENOW, PPIB, RAC1, TUBA1A, IFITM3, TCF4, ATRAID, IFI27, ITGB1, PTMS, S100A11, YPEL3, SSR3, CRIP2, SPTBN1, CELF2, VKORC1, MXD4, ITM2B, CANX, TMEM59, OAT, VIM, HSP90B1, NUCB1, SMOC2, KDELR1, LGALS1, RHOC, GNAS, CRIP1
E7p5_Midline	0.00273963	0.00943406	-1.96768	CADM1, H2AFV, DNAJC12, CFAP36, NUDC, CTHRC1, VBP1, TUBA1A, NDRG1, CRIP2, TMEM107, MORN2, IFT22, IFT74
REACTOME_REGULATION_OF_APOPTOSIS	0.00171744	0.00611124	-1.98185	PSMA2, PSMA7, PSME2, PSMB5, PSMB2, PSMB8, PSMB6, PSMA5, PSMA4, PSMC1, PSME1, PSMC5, PSMD14, PSMD13, PSMC4, PSMD8, PSMB1
combined_predtype_geno.Epi_Luminal_1_T10_Regen_Day28	0.00177431	0.0062614	-1.98766	SEC61G, PRDX6, PPIB, SEC11C, MANF, PDIA4, TMEM160, UBB, TSPAN1, NDUFA1, SDF2L1, CRELD2, TST, HSP90B1, NDUFV3, CRIP1, DNAJC10, CALR, IFT20, HSPH1, KRTCAP2, SEC61B, SRP9
combined_predtype_geno.Epi_Luminal_1_T09_Regen_Day14	0.00123481	0.00462511	-1.99125	SERF2, SEC61G, SCAND1, RABAC1, OST4, PRDX6, PPIB, UQCRQ, SERP1, SOD1, SEC11C, TMEM160, TSPAN1, NDUFA1, SDF2L1, HSP90B1, NDUFV3, CRIP1, NDUFA2, DNAJC10, ERP29, TMED10, CALR, UQCC3
REACTOME_REGULATION_OF_MITOTIC_CELL_CYCLE	0.00108862	0.00411364	-1.99726	PSMA2, PSMA7, PSME2, PSMB5, PSMB2, PTTG1, PSMB8, PSMB6, PSMA5, PSMA4, PSMC1, PSME1, PSMC5, ANAPC11, PSMD14, PSMD13, CDC14A, PSMC4, PSMD8, PSMB1
Endothelial_cell	3.97003e-05	0.000229081	-2.00091	PPIA, TAGLN2, FABP5, S100A13, PSME2, SH3BGRL, ATOX1, CHMP2A, RABAC1, CD9, ACTG1, SELENOW, PSMB8, FKBP1A, ARPC3, ID1, RAC1, SGK1, YWHAB, IFITM3, TCF4, IFI27, YWHAH, NDRG1, PTMS, CRIP2, SPTBN1, SCARB1, MXD4, CALM1, PSME1, ITM2B, ID3, TMEM59, ARL6IP5, RHOC, GNB2, GNAS, TMBIM6, CRIP1, F11R, CD151, RDX, SERINC3, ELOVL5, MYL12B, TPM4, SELENOK, ARHGDIA, ANP32A, PRKAR1A, NDUFA8, TMED10, CYB5R3
combined_predtype_geno.Epi_Luminal_1_T08_Regen_Day7	0.000816537	0.00328926	-2.00123	NUCB2, SERF2, SEC61G, OST4, PRDX6, PPIB, UQCRQ, SERP1, ROMO1, SEC11C, MANF, PDIA4, TMEM160, SSR3, TSPAN1, NDUFA1, SDF2L1, CRELD2, TST, HSP90B1, NUCB1, NDUFV3, CRIP1, NDUFA2, DNAJC10, ERP29
Smooth_muscle_cell	0.000156144	0.000724713	-2.00292	TAGLN2, FABP5, CSRP1, IDH2, SH3BGRL, PHLDA1, RABAC1, CD9, PDLIM1, CST3, DYNLL1, SELENOW, FKBP1A, ID1, DSTN, YWHAB, IFITM3, CSRP2, ITGB1, SLC25A4, PTMS, S100A11, CRIP2, MXD4, RAB11B, LMNA, ITM2B, ID3, OAT, VIM, KDELR1, LGALS1, RHOC, GNB2, GNAS, RSU1, CRIP1, FAM162A, CD151
REACTOME_APC_C_CDC20_MEDIATED_DEGRADATION_OF_MITOTIC_PROTEINS	0.000866074	0.00339278	-2.02811	PSMA2, PSMA7, PSME2, PSMB5, PSMB2, PTTG1, PSMB8, PSMB6, PSMA5, PSMA4, PSMC1, PSME1, PSMC5, ANAPC11, PSMD14, PSMD13, PSMC4, PSMD8, PSMB1
NEPC_genes.v2	0.00152063	0.00545638	-2.04113	KLK3, KLK2, TUBB2B, NRCAM, CHGB, CAMK1D, PTTG1, CDKN2A, SCG3, TPD52L1, NOL4, PLP2, UBE2T, PROX1
E8p75_GutTube_DE_SmallInt	0.00147005	0.00531958	-2.0442	PFDN2, TMEM141, SSBP1, VOPP1, DPY30, SNRPN, ANAPC15, PRPF38A, ASAP1, CLNS1A, TAF10, PIN4, HMGB3, MED30, POLR2H
combined_predtype_geno.Epi_Luminal_3Foxi1_T04_Cast_Day28	0.00143664	0.00528831	-2.04611	ATP6V0B, COX5A, KRT7, NDUFA4, LDHB, CYB5A, UQCRB, RTN4, COX7A2, CYBA, S100A11, TPI1
combined_predtype_geno.Epi_Luminal_3Foxi1_T00_intact	0.000617005	0.00263461	-2.058	CYCS, ATP6V0B, COX5A, COX6C, NCALD, NDUFA4, LDHB, SERF2, COX6A1, COX8A, UQCRB, NBL1, COX7A2, PRDX2, FKBP1A, UQCRFS1, TPI1, TSPAN1, NDUFA1, UQCR10, ISCU, SERINC3, ATP6V1E1, EPS8, RABEP2
REACTOME_APC_C_CDH1_MEDIATED_DEGRADATION_OF_CDC20_AND_OTHER_APC_C_CDH1_TARGETED_PROTEINS_IN_LATE_MITOSIS_EARLY_G1	0.000741579	0.00304475	-2.05901	PSMA2, PSMA7, PSME2, PSMB5, PSMB2, PTTG1, PSMB8, PSMB6, PSMA5, PSMA4, PSMC1, PSME1, PSMC5, ANAPC11, PSMD14, PSMD13, PSMC4, PSMD8, PSMB1
combined_predtype_geno.Epi_Luminal_2Psca_T08_Regen_Day7	0.000708606	0.00296642	-2.06132	S100A6, KRT7, KRT8, NDUFA4, PHLDA1, S100A14, PRDX5, CD9, PDLIM1, ID1, SPTSSA, SEC11C, CYBA, S100A11, TSPAN1, TST, CRIP1, CLDN3, SERINC3, S100A10, ATP6AP2
combined_predtype_geno.Epi_Luminal_3Foxi1_T10_Regen_Day28	0.000669239	0.00282936	-2.06331	ATP6V0B, COX5A, COX6C, NCALD, NDUFA4, LDHB, COX8A, PAM, UQCRB, NDUFC2, NBL1, FKBP1A, UQCRFS1, TPI1, UBB, SPTBN1, CREM
Decidual_stromal_cell	6.92899e-05	0.000369835	-2.06906	LGALS3BP, ATP6V0B, TAGLN2, FABP5, CSRP1, PRDX1, TAX1BP1, QPCT, CHMP2A, PKM, CYB5A, ESD, PDLIM1, NBL1, PRR13, RAC1, SGK1, SPTSSA, LITAF, NDRG1, CHP1, VAMP8, TPI1, CRIP2, GADD45A, EIF4EBP1, PNP, COPS3, RHOC, PSMD8, RSU1, HILPDA, FAM162A, CD151, RRAGA, AKR1A1, DNAJB9, SPCS1, ISG15, ARHGDIA, TMED10, CYB5R3, BCAP31, GDI1, GRINA, ZFAND5, ATP6V1A, SCPEP1
REACTOME_P53_DEPENDENT_G1_DNA_DAMAGE_RESPONSE	0.000852863	0.00337197	-2.07206	PSMA2, PSMA7, PSME2, PSMB5, PSMB2, PSMB8, PSMB6, PSMA5, PSMA4, PSMC1, PSME1, PSMC5, PSMD14, PSMD13, PSMC4, PSMD8, PSMB1
combined_predtype_geno.Epi_Luminal_2Psca_T00_intact	0.000721501	0.00299108	-2.08315	S100A6, KRT7, KRT8, NDUFA4, PHLDA1, PRDX5, CD9, PBX1, NDUFC2, CST3, ID1, SPTSSA, SEC11C, CYBA, S100A11, TSPAN1, TST
NK_cell	7.64127e-05	0.000397905	-2.09231	PPIA, PSME2, EFHD2, RGS2, SP100, ACTG1, ABRACL, PRR13, UCP2, PSMB8, ARPC3, SKAP1, CLIC1, PFN1, ARPC5, CYBA, PABPC1, S100A11, ACTR3, CAPZB, YPEL3, FAM49B, ARPC1B, PSME1, LGALS1, ARL6IP5, TMBIM6, CRIP1, REEP5, SUB1, H2AFZ, SERINC3, MYL12B, COTL1, TPM4, S100A10, PRKAR1A, TSPO, HMGB2
E8p75_gfp_Blood	0.00093	0.00357345	-2.09621	MGST3, NHP2, REXO2, PRR13, UCP2, PRDX2, UQCRQ, PRKAR2B, COX17, TOMM5, TMEM14C, NOP10, GLRX5, BPGM, SRM, POP5, ANP32B, PYCR2, BOLA3, ZFPM1
E5p5_EPI	0.000301502	0.00136959	-2.09978	IGFBP2, PARK7, NAV2, SMS, PSME2, H2AFV, TMEM238, PSIP1, PMAIP1, BAX, PBX1, PEBP1, IFITM3, SNRPN, HELLS, TET1, PSME1
Macrophage	1.34355e-05	8.31445e-05	-2.10422	LGALS3BP, CADM1, ATP6V0B, COX5A, PRDX1, POMP, RGS2, ATOX1, TUBB2A, GDI2, COMT, GLUL, CST3, PRR13, UCP2, RTN4, PSMB8, SERP1, RAC1, CLIC1, MANF, PFN1, MSRB1, TMEM14C, ARPC5, CYBA, ACTR3, CAPZB, BLVRA, VAMP8, FAM49B, ARPC1B, CALM1, SDF2L1, TALDO1, ITM2B, CANX, HSP90B1, PON2, SLC25A5, GABARAP, TMBIM6, REEP5, CAPZA2, ETHE1, AKR1A1, PTPN6, SERINC3, COTL1, ERP29
Spongiotrophoblast	9.74638e-06	6.30561e-05	-2.10682	KRT18, ATP6V0B, TAGLN2, FABP5, KRT8, TAX1BP1, EIF1, SEC61G, EFHD2, ATOX1, EDF1, RBP1, PDLIM1, MBNL2, STUB1, PRR13, PPIB, UQCRQ, ARPC3, SERP1, ATP6V1F, LITAF, SEC11C, MANF, KDELR2, UFM1, CAPZB, RBBP7, SSR3, VAMP8, TPI1, LMAN2, EIF4EBP1, CALM1, CRIPT, SDF2L1, CRELD2, TST, RPN2, CANX, MKRN1, HSP90B1, WDR61, SLC2A1, RHOC, TMBIM6, TMEM248, REEP5, DBI, LMAN1, TPM4, ERP29, PRKCSH, TMED10, CYB5R3
combined_predtype_geno.Epi_Luminal_1_T03_Cast_Day14	0.000191122	0.000877518	-2.10974	KRT18, TAGLN2, LMO7, KRT8, EFHD2, DSP, TUBB2A, OST4, VOPP1, ACTG1, RTN4, SGK1, DSTN, CLIC1, PFN1, CRIP2, TUBB4B, WDR1, TSPAN1, AZIN1, ARL6IP5, MIEN1, IRF2BPL, CLDN3
REACTOME_AUTODEGRADATION_OF_THE_E3_UBIQUITIN_LIGASE_COP1	0.000542045	0.00235219	-2.14473	PSMA2, PSMA7, PSME2, PSMB5, PSMB2, PSMB8, PSMB6, PSMA5, PSMA4, PSMC1, PSME1, PSMC5, PSMD14, PSMD13, PSMC4, PSMD8, PSMB1
REACTOME_P53_INDEPENDENT_G1_S_DNA_DAMAGE_CHECKPOINT	0.000542045	0.00235219	-2.14473	PSMA2, PSMA7, PSME2, PSMB5, PSMB2, PSMB8, PSMB6, PSMA5, PSMA4, PSMC1, PSME1, PSMC5, PSMD14, PSMD13, PSMC4, PSMD8, PSMB1
HALLMARK_E2F_TARGETS	3.02087e-05	0.0001767	-2.15838	NAP1L1, RAN, RAD21, PSIP1, ATAD2, CDKN2C, DNMT1, DCTPP1, PTTG1, CDKN2A, POLD2, SSRP1, DUT, CKS2, PCNA, RANBP1, NASP, MCM3, UBE2S, HELLS, NOP56, MTHFD2, RBBP7, BARD1, UBE2T, POP7, XPO1, NBN, RPA3, PRKDC, STMN1, TBRG4, NME1, H2AFZ, KPNA2, RAD50, NAA38, SNRPB, HMGB2, PDS5B, SMC4, PRIM2, NUDT21, PA2G4, WEE1
CIN70	0.000840336	0.00335349	-2.1681	LSM4, RAD21, ATAD2, PTTG1, HDGF, CKS2, PCNA, CMAS, GPI, NDUFAB1, CCT5, H2AFZ, ELAVL1, DKC1, NUP205, MSH6, ACTL6A
Dendritic_cell	1.07032e-05	6.72099e-05	-2.16825	PPIA, ATP6V0B, TAGLN2, SERF2, PSME2, SCAND1, REXO2, LAMTOR4, SSNA1, CST3, PRR13, UCP2, PSMB8, ARPC3, SERP1, H2AFY, ATP6V1F, SEC11C, TCF4, ARPC5, CYBA, PTMS, ACTR3, CAPZB, YPEL3, TPT1, ARPC1B, LMAN2, PSME1, PGLS, TALDO1, ITM2B, TRMT112, HSP90B1, LGALS1, CIB1, GNB2, TMBIM6, OAZ1, REEP5, CAPZA2, SUB1, EIF3F, PTPN6, UBC, SERINC3, SMDT1, ERP29, TSPO, ROGDI, ARL6IP1, BCAP31, BTG2, DBNL, MVB12A
E6p5_emVE	9.86396e-05	0.000489757	-2.1683	KRT18, CSRP1, KRT8, LDHB, RBP1, GSTP1, CDKN2A, ABRACL, H2AFY, LRPAP1, EBP, CSRP2, TMEM9, VAMP8, BEX2, TALDO1, ITM2B, GABARAP, CRIP1, SEC11A, MYL12B, SELENOK, HMGB3, S100A10
HALLMARK_REACTIVE_OXIGEN_SPECIES_PATHWAY	0.000491755	0.00218728	-2.16955	PRDX1, TXNRD2, MGST1, ATOX1, NDUFB4, PDLIM1, PRDX6, TXN, PRDX2, NDUFS2, SOD1
HALLMARK_DNA_REPAIR	2.27412e-05	0.000134868	-2.17092	AK1, POLR2K, MPG, SURF1, EDF1, VPS28, SSRP1, NT5C, DUT, DAD1, POLR2J, SAC3D1, PCNA, POLR2G, COX17, ADRM1, AK3, GTF2A2, BOLA2, GMPR2, NME4, POLR2I, PNP, SNAPC5, ITPA, RPA3, IMPDH2, USP11, NME1, TAF10, RALA, GPX4, SF3A3, GTF2H5, ERCC1, POLR2H, ARL6IP1, POLR3GL, BCAP31, NUDT21, REV3L, TAF12, APRT, TAF9, POLR2E, XPC, DGUOK, CSTF3, GTF2F1, TSG101, DDB1, RBX1, SUPT4H1, HPRT1, POLR2F, POLR1C, CETN2, RAE…
Eosinophil	2.75963e-06	1.90058e-05	-2.20963	TAGLN2, FABP5, SEM1, PRDX1, S100A13, SERF2, PHLDA1, MGST1, SCAND1, RABAC1, CD9, REXO2, PDLIM1, GLUL, ACTG1, ABRACL, PRR13, UCP2, PRDX6, ARPC3, SERP1, RAC1, SGK1, LAMTOR2, ATP6V1F, YWHAH, PSENEN, PFN1, MSRB1, ARPC5, CYBA, PTMS, ETFB, S100A11, VAMP8, CELF2, ARPC1B, LMNA, TKT, TALDO1, ITM2B, VIM, PON2, GNB2, GABARAP, TMBIM6, F11R, REEP5, CAPZA2, AKR1A1, UBC, GPX4, ATP6V1E1, MYL12B, COTL1, ARHGDIA, S…
NK_or_T_cell	1.04462e-05	6.65752e-05	-2.21539	PPIA, PSMA2, RBM3, S100A13, SERF2, PSME2, COX8A, RGS2, GSTP1, ACTG1, ABRACL, PRR13, TESC, UBL5, UCP2, PSMB8, ARPC3, SKAP1, RAC1, CLIC1, ATP6V1F, LITAF, SEC11C, IFI27, COX17, PSENEN, PFN1, ARPC5, CYBA, PABPC1, TMEM160, ACTR3, CAPZB, YPEL3, TPT1, CELF2, FAM49B, ARPC1B, DNAJC15, PSME1
Astrocyte	2.72154e-06	1.90058e-05	-2.2179	IGFBP2, CADM1, ATP6V0B, TUBB2B, FABP5, CSRP1, S100A13, LDHB, CISD1, COX8A, TMEM256, PFN2, TUBB2A, PSAT1, RABAC1, NDUFB4, METRN, NDUFC2, LUZP2, GLUL, CST3, SCG3, ANK2, RTN4, PRDX6, OXCT1, NDUFS2, LRPAP1, SEC11C, TCF4, ATRAID, SLC25A4, BSG, TMCO1, ENO1, SSR3, RCN2, TKT, ITM2B, CANX, TMEM59, ADGRG1, TSPAN31, AHCYL1, TMBIM6, SUCLG1, REEP5, SERINC1, MLF2, UBC, ELOVL5, DBI, BFAR, SELENOK
combined_predtype_geno.Epi_Luminal_3Foxi1_T07_Regen_Day3	7.51277e-05	0.000396044	-2.22789	CYCS, ATP6V0B, COX5A, COX6C, NDUFA4, LDHB, COX6A1, COX8A, COX6B1, UQCRB, COX7A2, FKBP1A, ATP6V1F, TIMM8B, S100A11, UQCRFS1, NDUFB9, UQCR10, H2AFZ, ISCU, ELOVL5, ATP6V1E1
E3p5_x	0.000153563	0.000720565	-2.2385	FABP5, PRDX1, PIN1, PRMT1, SOX2, PKM, EPHA4, PTTG1, NPM1, DPY30, PRDX6, NUDC, TET1, EIF4EBP1, CACYBP, ID3, TRIM28, C1QBP, LACTB2, SLC25A13, NME1, NFU1, APEX1, PPA1
CytoTRACE_genes	4.75319e-05	0.000267055	-2.24836	YBX1, CYCS, PIN1, TUBA1B, PSIP1, HMGN2, NUDC, BEX3, SSRP1, LSM3, LSM8, DUT, RANBP1, YWHAH, HINT1, RBBP7, UBE2T, CRIP2, ANAPC11, NDUFAB1, STMN1, PRPS2, H2AFZ, ISG15, PFDN6, AIDA, HNRNPAB, TMX2, FLOT2, PPP1CC, SMC4, SNRPD1, FKBP4, LSM2, DTYMK
ASC_SMITH_CELL2018	0.000319061	0.0014341	-2.26395	SLCO3A1, NAP1L1, CDK6, DNMT1, PTTG1, RANBP1, NASP, HELLS, FBL, CCNB1IP1
combined_predtype_geno.Epi_Luminal_2Psca_T09_Regen_Day14	9.50927e-05	0.000483388	-2.28082	S100A6, KRT7, NUCB2, PHLDA1, PRDX5, CYB5A, RABAC1, CD9, PBX1, CST3, ID1, SPTSSA, SEC11C, CYBA, S100A11, YPEL3, VAMP8, TPT1, TSPAN1, TST
E8p75_YsE	0.000116059	0.00056315	-2.30858	ATP6V0B, COX5A, PSAT1, UQCRQ, PSPH, TOMM5, CYBA, TXNDC17, CIB1, PCBD1, UQCR10, GPX4, DDT, ATP6V1E1, DBI
E8p75_GutTube_DE_Colon	4.74484e-05	0.000267055	-2.32634	CACNA2D1, CDK6, NDUFA7, GTF3A, TRPS1, SH3BGRL, PKM, HSD17B10, PFDN5, PELI2, TPD52L1, PPP4C, HIGD2A, CRIP2, HDAC2, SNRPA, HDDC2, SFN, SNAPC5, ARL2, HOXA9
GCS_genes	8.19571e-06	5.46807e-05	-2.33244	CHCHD2, YBX1, COX5B, NDUFS6, PIN1, POLR2K, AURKAIP1, NDUFC2, UQCRQ, SSRP1, SELENOH, SELENOT, BABAM1, YWHAB, BRI3BP, PPP4C, HINT1, PCBP1, LMAN2, CHCHD7, HNRNPA3, KPNB1, ANAPC11, NDUFAB1, GNAS, TRIM28, SUMO2, LARP1, AP2M1, HNRNPAB, NDUFA8, CDK16, SFXN1, AP1S1, MAZ, NDUFA13, RABL6, G3BP1, NDUFB7, SMARCA4, MTCH1, SLIRP, VDAC3, CHCHD1, FKBP8, THOC7, SRP9, SELENOF, CALU, SWI5
combined_predtype_geno.Epi_Basal_1_T07_Regen_Day3	8.41153e-05	0.000432738	-2.33533	EIF3E, EIF3H, FABP5, PHLDA1, PERP, RBP1, ACTG1, HRAS, NPM1, IFITM3, BSG, ITM2B, SLC25A5, EIF3F, DBI
E8p75_ap_YsE	2.24253e-05	0.000134868	-2.34056	KRT18, MGST3, TAGLN2, PEG10, KRT7, KRT8, RBP1, CYB5A, CD9, GLUL, CDKN2A, CST3, PSPH, LRPAP1, DAD1, CYBA, S100A11, VAMP8, VKORC1, ITM2B, SLC2A1, PCBD1, DBI, MYL12B, COTL1, S100A10
Cao2019Embryo_epi_EpidermisTrajectory_7_of_8	0.000133712	0.000637899	-2.34331	PSMA2, POLR2K, CAMK1D, SSNA1, SSRP1, HSPD1, CD2BP2, EMD, SNRPD2, PCBP1, TUBB4B, PSME1, COPS6, PSMC4, C1QBP, COX4I1, SF3A3, SDHB, SH3BGRL3, COQ10B, MARCKSL1, SLC39A3, CDK8
Basal_Org_1	5.30171e-05	0.000288352	-2.38248	EID1, ANTXR1, ATIC, GGCT, FKBP1A, BEX3, HES6, CHST11, DUT, HSPE1, GPATCH4, FBL, FZD6, C1QBP, DST, EVA1C, ARL4C, CTNNAL1, COTL1, APEX1
combined_predtype_geno.Epi_Luminal_3Foxi1_T02_Cast_Day7	7.28882e-06	4.9402e-05	-2.3951	CYCS, ATP6V0B, COX5A, COX6C, NCALD, NDUFA4, LDHB, SERF2, SRP14, COX8A, COX6B1, COX7B, CYB5A, UQCRB, NBL1, COX7A2, PRDX2, FKBP1A, UQCRQ, MDH1, UQCRFS1, VAMP8, TPI1
combined_predtype_geno.Epi_Luminal_3Foxi1_T06_Regen_Day2	8.86497e-06	5.8236e-05	-2.41231	CYCS, ATP6V0B, COX5A, COX6C, COX5B, NDUFA4, LDHB, COX6A1, COX8A, COX6B1, UQCRB, NDUFC2, COX7A2, UQCRQ, TIMM8B, S100A11, UQCRFS1
Myocyte	4.11393e-07	3.13687e-06	-2.42205	YBX1, GAPDH, TUBB2B, CCT3, PRMT1, IDH2, TUBA1B, PPP1R14B, CCT6A, COX8A, STUB1, NPM1, DYNLL1, RTN4, HMGN2, SSB, HSPD1, TUBA1A, YWHAB, RANBP1, HSPE1, SERBP1, NONO, SLC25A4, PSMA4, PTMS, RBBP7, TPT1, CRIP2, PDAP1, PCBP1, POLR2I, TBCB, LMNA, RACK1, ID3, VIM, LGALS1, GNAS, EIF3F, RNF7, GLRX3, SNRPB, TBCA, PDCD5, HNRNPAB, NCL, HMGB2, ANP32B, FKBP3, NOP58, PA2G4, HMGB1, DCAKD, SNRPD1, SLIRP, MARCKSL1, M…
Epithelial_cell	2.44252e-09	2.17282e-08	-2.42931	KRT18, NDUFS5, S100A6, TAGLN2, NDUFA7, S100A13, KRT7, KRT8, PSME2, COX8A, MGST1, ATOX1, PRDX5, CHMP2A, PKM, CD9, WDR83OS, DNAJC12, GLUL, ACTG1, PRR13, UBL5, PRDX6, PSMB8, HSPA8, RAC1, SGK1, DSTN, ROMO1, DAD1, CLIC1, COX7A2L, ATP6V1F, LITAF, QSOX1, IFI27, BSG, MSRB1, S100A11, VAMP8, TPT1, SLC25A39, CRIP2, UBB, PSME1, LMNA, TSPAN1, TRAPPC6A, SFN, ITM2B, TMEM59, ACADVL, ARL6IP5, VDAC1, RHOC, MIEN1, …
[truncated: 58 more rows]

## Sheet: AR+ HOXB13+ FOXA1+
GSEA - Curated geneset					ORA - Curated geneset
pathway	pval	padj	NES	leadingEdge_genes	Description	pvalue	p.adjust	qvalue	geneID
[truncated: 135 more rows]

[truncated: 3 more sheets: NEPC-N, NEPC-A|SOX6, NEPC-A]
