# Supplementary material for: Single-cell analysis of treatment-resistant prostate cancer: Implications of cell state changes for cell surface antigen–targeted therapies
Source: Proc Natl Acad Sci U S A. 2024 Jul 5;121(28):e2322203121. doi: 10.1073/pnas.2322203121 (PMC11252802; doi:10.1073/pnas.2322203121)
Supplement: Supplementary file 9 — Dataset S08 (XLSX) [file pnas.2322203121.sd08.xlsx]

## Sheet: Suup_Table_average_GEMM
	Tff3+	Trp63 Basal	Trp63+ Sox4/6	CK8 Luminal	Pou2f3+	NEPC-A	Ar/Ascl1+	Twist1/2 EMT	Stat1/2 Inflam
Irf2 (118g)	0.0836063	-0.288805	0.0307713	0.176726	-0.0119576	-0.297375	-0.415551	0.0122744	2.51593
Irf7 (191g)	0.14315	-0.426422	-0.214752	0.915448	-0.0193781	-0.699618	-0.889415	-0.0394601	1.78839
Irf9 (62g)	-0.126903	-0.289651	-0.161908	0.484034	0.0586968	-0.444566	-0.564704	0.00241621	2.02414
Stat2 (94g)	-0.0791257	-0.295125	-0.0791231	0.264809	-0.0922013	-0.40371	-0.517709	0.174887	2.40794
Stat1 (90g)	-0.137378	-0.260982	-0.154399	0.392571	-0.0211411	-0.464079	-0.579981	0.1021	2.20876
Gata2 (13g)	1.13637	-0.410262	-0.0847796	0.626665	0.885041	-0.383079	-0.274667	-0.206206	0.0796608
Nr2f2 (10g)	-0.036979	-0.276942	0.150932	0.00176299	-0.300502	-0.232115	-0.0481905	0.628456	-0.0944053
Spdef (34g)	3.80686	-0.412211	-0.138101	0.284495	2.078	-0.259226	-0.14564	-0.423363	-0.0289821
Hoxb13_extended (25g)	0.89984	-0.392122	-0.104453	0.775376	1.80379	-0.509456	-0.467903	-0.468675	0.126784
Esrra (19g)	0.182376	-0.396764	-0.122563	0.957231	0.354124	-0.38797	-0.370944	-0.452302	0.265292
Zbtb7b (37g)	2.19551	-0.564531	0.25032	0.881521	0.0475857	-0.337407	-0.547952	-0.612618	0.296648
Hnf1b (115g)	0.576327	-0.497805	0.154568	1.07921	-0.203077	-0.495063	-0.531718	-0.491715	0.315568
Pparg (87g)	0.517325	-0.393661	0.315001	0.985909	-0.219198	-0.634677	-0.450742	-0.476421	0.300607
Klf3_extended (239g)	0.708322	-0.412065	0.561486	0.445413	2.64789	-0.830625	-0.765308	-0.265055	0.203817
Hnf4a (812g)	0.802463	-0.503882	0.507085	0.819509	1.25705	-0.687349	-0.607149	-0.520336	0.232749
Nfe2l3 (11g)	-0.114168	-0.196113	-0.0621145	0.914101	-0.402401	-0.43619	-0.43885	-0.461134	0.421649
Grhl1 (263g)	0.540945	-0.263787	0.893673	0.921519	-0.668754	-0.733005	-0.724769	-0.759358	0.304243
Tfcp2l1 (174g)	1.26309	-0.27918	0.741227	1.07925	-0.502438	-0.815026	-0.813522	-0.884456	0.319382
Gata3 (64g)	0.258546	-0.223145	0.688157	0.098027	-0.539958	0.13618	2.0932	-0.841117	-0.0320777
Elf3 (1900g)	1.18669	-0.452561	0.603177	1.02499	0.251398	-0.316971	-0.746085	-1.23682	0.619118
Ltf (57g)	0.00284857	-0.258247	0.373666	0.889372	-0.518709	-0.716733	-0.816741	-0.475946	1.34296
Relb (147g)	0.0548966	-0.220084	0.454295	0.923479	-0.772318	-1.11475	-1.1256	-0.0161919	0.943528
Bcl3 (127g)	0.550894	-0.4636	0.264108	1.0437	-0.430952	-0.832793	-0.950876	-0.185215	0.918941
Sox9 (22g)	1.03	-0.192762	0.55746	0.596055	-0.423066	-0.678318	-0.595644	-0.289799	0.211959
Etv6 (27g)	-0.0846955	-0.381581	0.436435	0.663374	-0.04732	-0.386668	-0.377844	-0.352177	0.300336
Zfp217 (83g)	0.793845	-0.496808	0.748268	0.720746	-0.358552	-0.463594	-0.440627	-0.458383	0.255139
Nr2f6_extended (261g)	0.705996	-0.591825	0.429485	1.08614	-0.577935	-0.697578	-0.633518	-0.29366	0.415652
Nfe2l1_extended (73g)	0.432806	-0.438307	1.14096	0.6356	-0.725387	-0.68942	-0.44017	-0.33359	0.199459
Hoxd4_extended (17g)	-0.12252	-0.112291	0.152594	-0.0799224	-0.100959	0.269225	0.0305942	-0.104119	0.0152159
Mlx_extended (196g)	0.0103907	-0.684733	0.374851	-0.0779369	0.954403	0.657014	0.696269	-0.261535	-0.199013
Hoxb9 (13g)	-0.172581	-0.163967	-0.0530266	-0.165913	-0.168424	0.666106	-0.0934701	-0.104031	-0.0684696
Hoxd8_extended (39g)	-0.29367	-0.288391	-0.14979	-0.328954	-0.329515	1.27692	0.196294	-0.249924	-0.175084
Hoxd9 (33g)	-0.261233	-0.281942	-0.134433	-0.301492	-0.304283	1.24715	0.0297639	-0.257273	-0.177937
Hoxb7 (17g)	-0.0212659	-0.211101	-0.127927	-0.212059	-0.249344	0.885693	-0.0267815	-0.158598	-0.074118
Hoxb6 (21g)	-0.217961	-0.202183	-0.0691283	-0.215086	0.128269	0.795385	-0.158583	-0.160461	-0.0535661
Hoxb8_extended (70g)	-0.218176	-0.334352	-0.161632	-0.345976	-0.0901687	1.23485	0.311745	-0.195598	-0.173118
Xbp1 (235g)	0.539926	-0.702784	-1.26554	0.142357	1.40571	0.787057	0.19321	0.506768	-0.108528
Ybx1_extended (288g)	0.176658	0.157111	-1.43685	-0.123421	1.07647	1.09661	0.512505	-0.410728	-0.281448
Pole4 (43g)	0.0630084	0.423001	-1.21253	-0.305442	0.362952	0.814273	0.428218	-0.196008	-0.194558
Gtf2a2 (20g)	-0.196395	-0.338454	-0.204982	-0.374543	0.116235	1.16478	0.307912	-0.072327	-0.25295
Hmgb3 (20g)	0.0114028	-0.312764	-0.465938	-0.55112	0.195004	1.64524	1.52704	-0.489459	-0.0258124
Sox2 (94g)	-0.235031	-0.414211	-0.261213	-0.529954	-0.0770709	1.67146	1.89934	-0.48671	-0.318159
Ascl1 (150g)	-0.09029	-0.57868	-0.433291	-0.343974	0.422071	1.75015	1.41398	-0.54042	-0.252603
Pbx4 (35g)	-0.269028	-0.251254	-0.329007	-0.353058	0.0522414	1.25181	0.963555	-0.328694	-0.251192
Pou2f2 (36g)	-0.425124	-0.394879	-0.365316	-0.428756	-0.305526	1.3656	2.82155	-0.361589	-0.271221
Sox1 (12g)	-0.413826	-0.360198	-0.365477	-0.413914	-0.387651	1.52176	1.66152	-0.363307	-0.227975
Bhlhe22_extended (18g)	-0.428099	-0.396858	-0.369665	-0.433198	-0.4105	1.9324	-0.0109042	-0.391807	-0.205834
Hoxa9_extended (40g)	-0.369002	-0.44971	-0.459029	-0.488445	-0.27077	2.01874	0.754388	-0.434377	-0.280986
Hes6_extended (14g)	-0.270632	-0.423155	-0.436015	-0.442436	-0.290006	2.01398	0.0949187	-0.43779	-0.253192
Tbx1_extended (12g)	-0.293523	-0.439579	-0.459486	-0.46409	-0.300852	2.01309	0.606922	-0.457781	-0.253267
Nr2f1 (17g)	-0.481825	-0.428962	-0.316608	-0.484119	-0.44654	1.09061	3.42373	-0.040777	-0.30042
Hoxa7 (296g)	-0.328744	-0.556378	-0.321939	-0.561365	-0.111118	1.87945	1.44319	-0.310599	-0.288981
Brca1 (143g)	-0.222845	-0.213317	0.14854	-0.34809	0.14523	0.917569	0.150727	-0.297868	-0.145315
E2f8 (182g)	-0.183319	-0.206606	-0.0411882	-0.355051	0.424433	1.0449	0.157393	-0.353534	-0.169441
Hdac2 (12g)	-0.112498	0.00304955	-0.586918	-0.569941	0.574514	1.30976	0.672428	-0.28781	-0.356117
Maz (34g)	-0.328605	-0.407746	-0.280365	-0.620817	0.149044	1.50185	1.93029	-0.191646	-0.400166
E2f7 (273g)	-0.318594	-0.273323	-0.187518	-0.492778	0.502205	1.2668	0.730771	-0.275572	-0.243636
Tfdp1 (245g)	-0.179073	-0.260447	-0.242881	-0.5484	0.776437	1.39966	0.759273	-0.391338	-0.293008
Nelfe_extended (4471g)	0.0392954	-0.589362	-0.305421	-0.412426	1.5561	1.60578	1.27854	-0.605726	-0.401013
Pole3 (744g)	-0.0291648	-0.366542	-0.469024	-0.452974	1.00081	1.35526	0.927045	-0.243351	-0.392204
Ezh2_extended (5145g)	-0.258691	-0.438979	0.657255	-0.675262	0.475819	1.36349	0.925372	-0.570051	-0.332132
E2f2 (654g)	-0.266415	-0.472226	-0.286684	-0.568418	1.0047	1.74454	0.883996	-0.471891	-0.287437
E2f1 (892g)	-0.428585	-0.494661	-0.298212	-0.632633	0.278826	1.73636	1.68278	-0.262077	-0.397274
Pou2f3 (471g)	-0.0843153	-0.48891	0.110179	-0.316221	4.31371	0.00463858	0.186517	0.0402112	-0.236708
Spib (140g)	-0.157817	-0.280062	-0.00732472	-0.18715	4.30232	-0.286741	-0.0945916	-0.00806607	-0.0516598
Lmo2 (20g)	-0.1654	-0.196732	-0.103634	-0.114385	2.91436	-0.159284	-0.134769	0.048206	-0.0337984
Zfp64 (27g)	-0.197847	-0.172547	0.0588466	-0.198179	3.62004	-0.162285	-0.163952	-0.136823	-0.0977264
Hoxa5_extended (13g)	-0.192774	-0.184485	-0.00269119	-0.187525	3.44371	-0.0684582	-0.171828	-0.143356	-0.104371
Zfp266 (12g)	-0.112185	-0.131503	0.288893	-0.114131	0.639331	-0.0187487	0.0249611	0.0223795	-0.110239
Arid3a_extended (11g)	0.632128	-0.146403	-0.0725376	-0.123791	1.59093	-0.0101634	-0.133566	0.0344124	-0.084775
Onecut2 (16g)	0.344572	-0.265881	0.00544921	0.485515	-0.100238	-0.229547	0.726595	-0.267994	-0.0338488
Cdx1 (23g)	0.312954	-0.20756	-0.0691239	0.276174	1.1494	-0.14515	-0.200936	-0.173324	-0.0942528
Creb3l4 (12g)	5.21979	-0.224398	-0.17579	0.104915	0.59739	-0.235036	-0.244042	-0.208968	-0.0641824
Atoh1_extended (51g)	5.39048	-0.330808	-0.142258	0.0381528	0.272399	-0.165745	0.506592	-0.141078	-0.113438
Tff3 (62g)	5.28526	-0.346614	-0.14326	0.250191	0.235895	-0.247785	0.0908103	-0.245262	-0.105209
Hoxa11_extended (12g)	-0.243616	-0.237144	-0.20398	-0.236408	-0.170626	0.0876702	0.158163	0.841959	-0.193645
Hoxa10 (19g)	-0.362183	-0.412463	-0.147812	-0.420927	-0.26271	0.529277	1.49458	0.632	-0.271667
Tbx2_extended (106g)	-0.498345	-0.400236	0.209101	-0.502599	-0.230409	-0.142674	0.299048	1.43803	-0.311247
Nfic_extended (54g)	-0.682059	-0.382459	0.154635	-0.65546	-0.581279	0.336977	0.807335	1.19832	-0.431358
Atf5_extended (255g)	-0.60582	-0.511788	0.51682	-0.68173	-0.438124	0.0706962	0.832829	1.34952	-0.325324
Mef2c_extended (129g)	-0.688927	-0.503758	-0.299622	-0.723065	-0.231493	0.508692	0.633317	1.6077	-0.474827
Tead2 (338g)	-0.518013	-0.481138	-0.266768	-0.545838	0.177781	-0.278325	-0.179636	2.16729	-0.425731
Thra (44g)	-0.371872	-0.425936	-0.319621	-0.431295	0.326555	0.0215339	2.84772	0.967384	-0.377849
Tcf4 (18g)	-0.409535	-0.415631	-0.224287	-0.478996	0.177713	-0.0832113	3.2124	1.0337	-0.388305
Thrb_extended (15g)	-0.0355367	-0.159613	0.00391265	0.0482238	-0.157459	-0.144711	-0.0249729	0.366112	-0.0505306
Creb3 (224g)	0.209529	-0.534276	-0.311235	0.0886968	-0.287254	-0.527503	-0.377979	1.59105	-0.129905
Lef1 (16g)	-0.195537	-0.183606	0.0131874	-0.192718	-0.0167006	-0.0709929	0.700774	0.535502	-0.134445
Snai1_extended (15g)	-0.15827	-0.187168	0.000899431	-0.200466	-0.176641	-0.197484	-0.164345	0.906349	-0.138549
Pou3f1 (12g)	-0.172586	-0.146739	0.121061	-0.188896	-0.204374	-0.192091	-0.213252	0.726896	-0.0343629
Irf8 (154g)	-0.252656	-0.374837	-0.0400978	-0.33389	-0.35321	-0.39922	-0.36677	1.52992	0.820429
Nr1h3_extended (71g)	0.285373	-0.37048	-0.186925	0.0845715	-0.193388	-0.326581	0.182076	0.905199	-0.141201
Rora_extended (11g)	-0.289361	-0.247907	-0.0784086	-0.303988	-0.209595	-0.290383	-0.107414	1.34012	-0.202596
Zcchc14 (146g)	-0.347477	-0.412464	0.271314	-0.350185	-0.364201	-0.110166	1.31785	0.935393	-0.231238
Shox2_extended (32g)	-0.171739	-0.276017	-0.134458	-0.280844	-0.275871	-0.204038	0.10573	1.25856	-0.222158
Tcf7l1 (21g)	-0.121364	-0.165455	0.106078	-0.0341732	0.0582421	-0.199183	-0.0973904	0.460831	-0.1106
Sap30 (18g)	-0.141695	-0.0448892	0.477002	-0.164279	-0.14597	-0.0650278	-0.100155	0.0709362	0.0157899
Hoxd11_extended (27g)	-0.240009	-0.159222	0.290018	-0.207899	-0.239131	-0.196787	-0.159378	0.672032	-0.146541
Hoxd10_extended (19g)	-0.207812	-0.131701	0.261281	-0.173923	-0.199271	-0.178009	-0.106319	0.561967	-0.157059
Dbp (19g)	-0.241186	-0.195433	0.0838418	-0.204957	-0.240734	-0.151838	-0.0150204	0.810159	-0.161346
Tef (21g)	-0.185607	-0.18923	0.243166	-0.186606	-0.194975	0.0141771	0.395965	0.358895	-0.129266
Zfp263_extended (11g)	0.29166	-0.164463	0.0222847	-0.0942554	0.0342981	-0.109862	-0.220839	0.172479	1.50821
Hoxb2 (16g)	-0.200317	-0.195538	-0.0830469	-0.227161	-0.260471	0.33483	-0.249782	0.426817	0.172684
Npas2 (12g)	0.00188891	-0.146098	0.247498	0.0410494	-0.154882	-0.143694	-0.145399	0.182843	-0.0659599
Jdp2 (23g)	-0.108225	-0.189712	0.387502	-0.0393203	-0.155918	-0.195585	-0.163203	0.197298	0.58872
Rbpj_extended (10g)	-0.162264	-0.131941	0.222425	-0.030285	-0.172003	-0.180613	-0.192131	0.321341	0.155156
Trp53 (46g)	-0.295736	-0.0555785	0.379378	-0.272754	-0.320531	-0.389076	-0.385721	0.71821	0.426243
Taf7 (50g)	0.0723298	-0.180349	0.265885	-0.0247968	-0.0910873	-0.297301	-0.32716	0.105839	1.87538
Spi1 (256g)	0.286475	-0.300739	0.102296	-0.0163005	0.14865	-0.351845	-0.388546	0.375015	1.89825
Jund (312g)	0.295663	0.597776	-0.610302	0.483257	-0.87492	-1.24504	-1.16787	0.592885	0.414346
Runx1_extended (14g)	-0.514242	0.35195	1.15413	0.281235	-1.17703	-1.34145	-1.33039	0.208078	0.116557
Mafk (98g)	0.030313	0.315301	1.00738	0.367259	-1.14065	-1.35197	-1.23997	0.117222	0.337627
Rela (198g)	-0.10036	0.369	1.27519	0.306766	-1.01516	-1.23422	-1.19622	-0.245522	0.400816
Bach1 (111g)	-0.0602377	0.372795	1.21051	0.177249	-1.15569	-1.16321	-1.1338	-0.0279985	0.221024
Maff_extended (367g)	-0.169779	0.609686	0.657477	0.120712	-1.26596	-1.40208	-1.32993	0.462142	0.436587
Atf4 (488g)	0.143498	0.745377	0.59789	0.191854	-1.21883	-1.36072	-1.28103	0.116555	0.369668
Foxo1 (13g)	-0.41022	0.561922	1.37552	-0.0954857	-0.90515	-0.925274	-0.955732	-0.282493	-0.000135556
Myc (105g)	-0.344042	0.867549	0.911648	0.0405089	-1.21221	-1.29969	-1.21794	-0.0603386	0.188143
Nfe2l2 (213g)	-0.237056	0.852647	0.739973	0.367238	-1.22546	-1.45388	-1.4638	-0.215501	0.321047
Klf6 (15g)	0.0173624	0.900873	0.684846	0.508347	-1.12964	-1.3927	-1.47149	-0.571508	0.306651
Fosl1 (471g)	-0.354318	0.865533	1.10071	0.173164	-1.16586	-1.33063	-1.29598	-0.370853	0.191572
Srf (94g)	-0.347198	0.420137	1.45023	-0.303899	-0.877643	-0.857339	-0.779401	0.0551297	-0.029438
Meis2 (10g)	-0.910073	0.594534	0.551244	-0.314769	-1.03282	-1.03363	-1.03429	0.941278	-0.240951
Rarg (13g)	-0.70094	0.652041	0.805256	-0.311601	-0.870468	-0.854436	-0.763833	0.299562	-0.0607328
Tead4 (12g)	-0.0868997	0.240104	0.547284	0.106903	-0.325665	-0.3911	-0.375232	-0.341447	-0.0374354
Tcf7l2_extended (627g)	0.274473	0.208899	1.26619	0.674669	-1.07648	-1.38468	-1.35997	-0.391654	0.337443
Irf6 (54g)	0.273894	0.483308	1.05706	0.549182	-0.780866	-0.904205	-1.10228	-1.05236	0.249126
Foxa1 (10g)	0.285822	0.285662	1.22579	-0.0250835	-0.488784	-0.337217	-0.204938	-0.84787	-0.0562991
Foxq1_extended (56g)	0.254302	0.536796	0.624179	0.892546	-1.00272	-1.19173	-1.24585	-0.929277	0.390576
Tgif1 (17g)	0.526585	0.618077	0.517109	0.785504	-1.00361	-1.06908	-1.21386	-0.993335	0.496243
Klf5 (410g)	0.123962	0.760837	0.70604	0.643217	-0.75367	-1.22288	-1.39676	-0.912621	0.372279
Hes1_extended (13g)	-0.214632	0.689574	0.735296	0.582364	-1.17611	-1.32517	-1.26096	-0.494827	0.291324
Prdm1_extended (89g)	-0.0997685	-0.0635881	0.926981	0.231582	-0.732443	-0.829042	-0.720861	0.105293	0.650636
Smad3 (155g)	-0.116611	-0.195555	1.51564	0.279543	-0.718789	-0.806842	-0.717926	-0.183324	0.178035
Ets1_extended (1669g)	-0.431069	0.381974	1.85587	-0.187297	-1.00016	-1.05868	-0.873619	-0.11745	-0.00778675
Rest_extended (1291g)	-0.187842	0.477522	1.45889	0.13389	-1.07385	-1.48756	-1.34607	0.0868655	0.195359
Irx3_extended (568g)	-0.417869	0.746189	1.45869	-0.00390403	-1.13527	-1.26834	-1.15302	-0.293157	0.0734381
Mafg (16g)	-0.329439	0.0295326	1.39321	-0.242551	-0.457294	-0.374053	-0.271481	-0.149975	-0.132236
Zbtb7a_extended (833g)	0.0335392	0.159201	1.72831	0.239089	-0.593318	-0.905441	-0.797459	-0.721153	0.170688
Tfap2a_extended (1482g)	-0.260805	0.25797	1.95832	-0.0834041	-0.881007	-0.836744	-0.419216	-0.560957	-0.0218057
Kdm5b_extended (4265g)	-0.170138	0.124489	1.88232	0.0385394	-0.832793	-0.917634	-0.742295	-0.400362	0.147116
Atf3 (2637g)	-0.00561724	0.168643	1.61599	0.145134	-0.987357	-1.22043	-1.06357	-0.0171045	0.229999
Elf1 (6439g)	0.135934	0.490215	1.41838	0.343393	-0.867295	-1.44041	-1.35085	-0.393584	0.372455
Smad1 (262g)	-0.475853	0.126334	1.84086	-0.208262	-0.405116	-0.64829	0.589306	-0.580301	-0.0474509
Max_extended (5563g)	0.443672	0.139211	1.16595	0.211246	-0.208084	-0.706937	-0.0310806	-0.7453	0.317963
Etv3_extended (265g)	-0.0846827	-0.119886	1.75282	0.290531	-0.795589	-0.81639	-0.685789	-0.47299	0.150236
Ehf (3977g)	0.324255	0.106018	1.54725	0.491039	-0.132525	-1.04974	-1.14383	-0.854033	0.409941
Ets2 (4672g)	0.158417	0.145184	1.75135	0.147972	-0.707069	-0.852259	-0.80343	-0.645067	0.259316
Klf13_extended (10g)	-0.0954874	0.0640934	1.4171	-0.249566	-0.321087	-0.310627	-0.397692	-0.315008	-0.13449
Cebpg (93g)	0.31987	-0.0998792	1.43462	0.0161456	-0.27452	-0.306895	-0.433514	-0.634622	0.236691
Irf5 (42g)	-0.341949	0.295197	0.972123	-0.263591	-0.412626	-0.455216	-0.336922	-0.176834	0.426127
Bcl11a (18g)	-0.439761	0.270768	1.23176	-0.37038	-0.48504	-0.447308	-0.375222	-0.0547475	-0.0980767
Sox21_extended (90g)	-0.514482	0.630439	1.5473	-0.302144	-0.780302	-0.640983	-0.57121	-0.602898	-0.0260126
Trp63 (131g)	-0.75995	0.981525	1.40315	-0.514132	-0.8078	-0.789126	-0.697122	-0.413333	-0.158414
Cebpa_extended (25g)	-0.682672	1.06465	1.06689	-0.376896	-0.706999	-0.747669	-0.753994	-0.605082	0.179783
Tfap2c (40g)	-0.693464	1.047	1.37048	-0.450353	-0.717764	-0.729074	-0.727936	-0.681465	-0.0822344
Sox6_extended (17g)	-0.373531	0.142185	1.59104	-0.357125	-0.367548	-0.337415	-0.365169	-0.32598	-0.166514
Mthfd1 (37g)	-0.458369	0.545898	1.13811	-0.404418	-0.477181	-0.353878	-0.351785	-0.419145	-0.122371
Vdr (41g)	-0.500653	0.232347	1.73516	-0.401512	-0.515439	-0.465352	-0.399557	-0.29239	-0.221065
Bhlhe41_extended (28g)	-0.47047	0.275012	1.7254	-0.396333	-0.496847	-0.487822	-0.398988	-0.338062	-0.215624
Glis2 (13g)	-0.317761	-0.171277	0.0321214	-0.28417	-0.328568	-0.305435	-0.308549	1.19415	-0.162759
Heyl_extended (23g)	-0.405089	-0.362052	-0.271152	-0.403319	-0.388713	-0.394732	-0.318223	2.04612	-0.329619
Foxs1_extended (13g)	-0.382367	-0.359777	-0.339039	-0.383116	-0.381185	-0.37993	-0.358449	2.05319	-0.326261
Tcf21 (51g)	-0.518024	-0.222929	-0.151273	-0.485495	-0.521726	-0.55987	-0.408755	2.12533	-0.346139
Wt1 (361g)	-0.493418	-0.383849	-0.207494	-0.471253	-0.510699	-0.457377	-0.319289	2.23705	-0.323022
Nfatc4 (266g)	-0.439602	-0.366201	-0.256215	-0.454868	-0.430928	-0.439691	-0.40474	2.20182	-0.344807
Twist1 (164g)	-0.432547	-0.366524	-0.279335	-0.443771	-0.429483	-0.442942	-0.416605	2.21106	-0.356732
Mylk (118g)	-0.468648	-0.32326	-0.170661	-0.462956	-0.441136	-0.473849	-0.42171	2.13027	-0.338959
Twist2_extended (70g)	-0.442753	-0.355218	-0.26632	-0.452167	-0.409842	-0.454291	-0.416206	2.206	-0.356363
Creb3l1 (421g)	-0.38685	-0.402802	-0.180237	-0.466404	-0.51785	-0.436557	-0.224789	2.1801	-0.31744
Nfatc1 (245g)	-0.46689	-0.382994	0.360596	-0.493742	1.51304	-0.505743	-0.28089	1.35324	-0.290963
Creb3l2 (187g)	-0.411929	-0.455138	0.672287	-0.489045	-0.523724	-0.397298	0.0104927	1.52843	-0.35772
Runx2 (12g)	-0.175938	-0.119322	0.338604	-0.131028	-0.192757	-0.173905	-0.00257262	0.376915	-0.107051
Tead1 (467g)	-0.732202	0.139089	1.38425	-0.662866	-0.86152	-0.754281	-0.528897	0.984764	-0.290592
Mafb_extended (553g)	-0.650718	0.0563653	1.64983	-0.611759	-0.754932	-0.75892	-0.58479	0.777723	-0.222812
Maf_extended (563g)	-0.723472	-0.0172671	1.05122	-0.619901	-0.910263	-0.819092	-0.54564	1.49095	-0.279677
Hoxd13 (697g)	-0.686828	0.0387556	1.29021	-0.530431	-0.920603	-0.902348	-0.784758	1.2056	-0.204232
Egr2 (25g)	-0.330328	-0.201989	-0.031231	-0.35011	-0.762263	-0.606101	-0.590232	1.86294	-0.0816746
Crem (415g)	-0.449927	-0.276725	0.78521	-0.513488	-0.775133	-0.644405	-0.267892	1.5297	0.0574704
Klf2 (20g)	-0.285421	-0.290393	-0.146639	-0.369847	-0.626386	-0.601431	-0.67496	2.08442	-0.0886301
Elk3 (22g)	-0.332875	-0.361281	0.320306	-0.0668946	-0.672931	-0.670738	-0.541629	1.42919	-0.135079
Egr1 (2112g)	-0.277725	-0.238777	1.12067	-0.364455	-0.852491	-0.922971	-0.627261	1.36956	-0.0248494
Bhlhe40_extended (4370g)	-0.367082	-0.174579	1.59554	-0.310163	-0.94067	-0.964318	-0.578335	0.882492	-0.0144905
Cux1_extended (26g)	-0.759249	0.211813	1.41313	-0.440412	-0.419543	-0.574036	-0.316497	0.173979	-0.262679
Tcf7 (38g)	-0.49067	-0.0246444	0.440523	-0.379039	-0.514807	-0.526417	-0.433438	1.16506	-0.309179
Mef2a (53g)	-0.303508	-0.2622	0.80471	-0.3218	-0.385672	-0.271967	-0.0772949	0.67808	-0.101526
Pura (16g)	-0.199197	-0.393516	0.562717	-0.267129	-0.379271	0.00254775	1.04046	0.463695	-0.219008
Ar_extended (14g)	-0.313875	-0.38585	0.185075	-0.219602	-0.386881	-0.258883	1.41362	0.912926	-0.226588
Foxo3 (115g)	0.0437807	-0.36587	1.32784	-0.103814	-0.515809	-0.464144	-0.223443	0.271993	0.0454925
Mxd4_extended (348g)	-0.288674	-0.593952	1.04407	-0.360382	-0.412067	-0.253572	0.270615	0.947274	-0.187274
Irf1 (1869g)	-0.147556	-0.604389	0.745523	-0.169187	-0.453462	-0.641868	-0.412756	1.30271	0.611969
Mef2d (29g)	-0.0255667	-0.250211	1.15319	-0.183568	-0.391505	-0.288795	-0.0639511	0.131629	0.0100742
Klf16_extended (413g)	-0.389802	-0.188357	1.86332	-0.385131	-0.512761	-0.376153	-0.187644	0.000829208	-0.115038
Setbp1 (505g)	-0.370904	-0.372258	1.66714	-0.318791	-0.740933	-0.582449	-0.0899456	0.5843	-0.149914
Pbx1_extended (564g)	-0.585114	-0.0637526	1.81395	-0.384418	-1.00761	-0.806371	0.354729	0.38646	-0.194086
Zmiz1 (1941g)	-0.36987	-0.250975	1.92686	-0.357915	-0.731141	-0.595004	-0.0154543	0.249985	-0.101472
Bmyc_extended (6587g)	-0.296925	-0.203684	1.85659	-0.219183	-0.829068	-0.56303	-0.0735676	0.00934183	-0.0427731
Elk4 (12g)	-0.13781	-0.170498	1.03897	-0.15266	-0.220351	-0.171447	-0.16014	-0.0532916	-0.0858571
Hivep2 (33g)	0.0167935	-0.225891	1.51222	-0.16091	-0.660726	-0.64838	-0.599045	0.337588	-0.0119468
Stat3 (67g)	-0.124474	-0.387106	1.09869	-0.280903	-0.68847	-0.478991	0.028198	0.792863	-0.000287098
Klf10_extended (450g)	0.391262	-0.414643	1.38311	-0.171574	-0.656229	-0.39076	-0.283837	0.300879	0.142492
Ddit3 (32g)	0.447403	-0.0703253	0.160234	0.154471	-0.835094	-0.672108	-0.57008	0.62527	0.519622
Jun (29g)	0.027205	0.114239	0.548354	0.0932917	-1.12615	-1.03274	-1.13081	0.80877	0.350087
Nfil3 (26g)	-0.145254	-0.0593943	0.489643	-0.0972675	-1.00866	-0.837176	-0.529219	1.08764	0.167456
Cebpd (40g)	-0.182967	-0.121803	0.011026	-0.161077	-0.6488	-0.774461	-0.719757	1.42388	0.758384
Rel (96g)	0.0225955	0.196106	0.861423	0.0850848	-0.870239	-1.10675	-1.09215	0.347249	0.938118
Nfkb1 (131g)	-0.298233	0.0128145	1.04675	-0.0356253	-0.987076	-1.10141	-1.03881	0.83154	0.25445
Nfkb2 (67g)	-0.118651	0.0819851	0.981662	0.423453	-1.03941	-1.29565	-1.26214	0.287952	0.503961
Klf9 (25g)	-0.309169	-0.0118705	0.834833	-0.119317	-0.995515	-1.12869	-0.0464136	1.01268	0.188086
Fosl2 (22g)	-0.151154	0.00490717	1.35356	-0.0301865	-0.966975	-0.991525	-0.811881	0.427043	0.1188
Erf_extended (385g)	-0.496507	0.00548691	1.58484	-0.304723	-1.02465	-0.9449	-0.681434	0.663704	-0.0107579
Fos (48g)	-0.300298	-0.00780951	0.242401	-0.132284	-1.01917	-1.04591	-0.896685	1.59744	0.122518
Klf4_extended (107g)	-0.279571	0.125197	1.03513	-0.141497	-0.862462	-1.19545	-0.947552	0.915812	0.139313
Fosb (32g)	-0.33679	0.371319	0.852821	0.101113	-1.26926	-1.32518	-1.32686	0.647937	0.252578
Cebpb (317g)	-0.289882	0.12049	0.639236	-0.167766	-1.0387	-1.22327	-1.10795	1.29464	0.596336
Junb (299g)	-0.29094	0.318594	0.568738	0.0143972	-1.21627	-1.41974	-1.37972	1.1686	0.288245
Foxp1 (37g)	-0.204484	-0.364457	0.498189	-0.462041	-0.619951	1.26807	0.635537	-0.477887	-0.177869
Nfib (11g)	-0.362217	-0.15505	1.0162	-0.38763	-0.421878	0.136389	1.48371	-0.245248	-0.281042
Sp8 (37g)	-0.0523397	-0.206735	0.766712	-0.167372	-0.33312	0.187096	1.36345	-0.438923	-0.0767672
Tcf3 (24g)	-0.258751	-0.137086	0.51787	-0.161749	-0.241877	-0.0844213	0.277592	0.173119	-0.0993421
Rab2a (12g)	-0.33229	-0.233447	0.00365587	-0.422209	-0.382695	0.917779	0.68355	0.0247836	-0.285755
Sox11 (47g)	-0.626031	-0.195478	0.664347	-0.595762	-0.701642	0.286634	2.50173	0.179552	-0.448387
Sox13 (20g)	-0.167707	-0.20442	0.22385	-0.153659	-0.171737	0.449663	0.66807	-0.189849	-0.129778
Rfx3 (45g)	-0.223182	-0.158055	0.200394	-0.206743	-0.0197164	0.360412	0.746007	-0.101715	-0.145762
Zfp612_extended (22g)	-0.150282	-0.133653	0.0348952	-0.153973	-0.148483	0.413677	0.809352	-0.139698	-0.105991
Patz1_extended (13g)	-0.108703	-0.1075	0.117507	-0.0977825	-0.0434429	0.229036	0.266956	-0.0736049	0.00938645
Zfp780b (10g)	-0.101741	-0.103012	0.176531	-0.0653265	-0.0775984	0.0570027	0.603554	-0.0356295	-0.0530876
Atf6b_extended (26g)	-0.122728	-0.146263	0.123024	-0.167555	-0.172231	0.452445	0.332089	-0.116452	-0.110936
Zbtb14 (15g)	-0.0980466	-0.0971602	0.118232	-0.106188	-0.11519	0.177897	0.34143	0.00512215	-0.111143
Gm14305_extended (13g)	-0.114791	-0.125123	-0.0388751	-0.123319	-0.135364	0.170804	0.437463	0.182103	-0.0597856
Neurog3_extended (11g)	-0.136409	-0.135174	-0.0458467	-0.158134	-0.155408	0.551765	0.0177116	-0.0566806	-0.123736
Stat5a_extended (19g)	-0.122124	-0.224994	-0.0443943	-0.219578	-0.220411	0.0551891	4.51653	-0.160265	-0.192156
Stat5b_extended (10g)	-0.0865242	-0.208042	-0.19701	-0.210051	-0.206963	0.100426	4.61407	-0.153646	-0.188096
E2f6_extended (44g)	-0.201703	-0.187061	-0.0596462	-0.197038	-0.188748	0.105724	3.58739	-0.106348	-0.181572
Wrnip1_extended (17g)	-0.151862	-0.165955	-0.0461853	-0.172968	-0.168892	0.0851498	3.22333	-0.108971	-0.137955
Hlf_extended (12g)	-0.201633	-0.00103052	0.180402	-0.174376	-0.158627	-0.0252146	0.3893	0.161941	-0.131608
Egr4 (34g)	-0.176495	-0.132071	0.24861	-0.22071	-0.214969	0.101711	1.09752	0.0944865	-0.129263
Vezf1_extended (14g)	-0.194623	-0.200929	0.65858	-0.254977	0.172546	0.270218	0.168829	-0.188176	-0.0740567
Sp3_extended (471g)	-0.21759	-0.345169	1.21203	-0.321243	-0.0845261	0.169797	0.152043	-0.147847	-0.0784991
Elf2 (567g)	-0.223695	-0.379349	1.21329	-0.381528	-0.243893	0.215495	0.31835	-0.0432912	-0.123203
Usf2 (27g)	-0.161194	-0.346736	0.530614	-0.166822	-0.166294	0.304234	0.749474	-0.0756584	-0.122457
Bclaf1 (3629g)	-0.0962288	-0.475384	1.71551	-0.373653	-0.326304	0.0311195	0.458647	-0.147307	-0.112305
Tfdp2 (493g)	-0.293113	-0.348784	0.701476	-0.41111	0.859089	0.602107	0.190372	-0.27955	-0.169129
Taf1 (646g)	-0.211943	-0.366885	1.13764	-0.366478	0.145804	0.381893	0.17273	-0.271958	-0.125807
Smarca4 (13g)	-0.081976	-0.295617	0.887562	-0.171974	-0.0470085	0.157155	0.353081	-0.227659	-0.121086
Ctcf_extended (4358g)	-0.256983	-0.398417	1.38458	-0.474027	0.151675	0.454873	0.31559	-0.359081	-0.16149
Rad21_extended (4097g)	-0.31219	-0.510193	1.03659	-0.615735	0.0416974	0.983672	0.92341	-0.344758	-0.286828
Trim28_extended (32g)	-0.0745652	-0.334631	1.27371	-0.386761	-0.408223	0.170152	0.517751	-0.095182	-0.229369
Bptf (26g)	-0.11757	-0.296099	1.45577	-0.237766	-0.297434	-0.110801	-0.0207229	-0.159902	-0.0781597
Rcor1 (90g)	-0.214537	-0.27981	1.4733	-0.246599	-0.311724	-0.122455	-0.0949205	-0.143309	-0.0625483
Nr3c1 (17g)	-0.159523	-0.152132	0.673942	-0.166099	-0.174856	0.0114819	-0.0826098	-0.0119936	0.0276542
Kdm5a (292g)	-0.188809	-0.27361	1.80155	-0.288317	-0.418327	-0.230688	-0.0808328	-0.213249	-0.0683162
Chd2 (393g)	-0.239198	-0.330212	1.57257	-0.339948	-0.261248	-0.0307943	0.210152	-0.187746	-0.0235973
Gtf2f1 (1778g)	-0.283584	-0.343272	1.56289	-0.395727	0.0148122	-0.0627341	0.0659179	-0.0695531	-0.055101
Ubtf_extended (3490g)	-0.290683	-0.386798	1.55171	-0.421425	-0.162379	0.115229	0.264408	-0.130785	-0.145294
Cebpz_extended (1981g)	-0.230906	-0.282375	1.77879	-0.372838	-0.239655	-0.117076	0.0272101	-0.239399	-0.0635441
Hivep1_extended (44g)	-0.105996	-0.218972	0.812103	-0.00990039	-0.174867	-0.170391	-0.0503431	-0.0959794	0.111739
Clock_extended (19g)	-0.126194	-0.200738	0.749475	-0.0884552	-0.185706	-0.0571771	0.0933727	-0.0533919	-0.118497
Foxj3_extended (52g)	0.0219029	-0.232398	1.0445	-0.16177	-0.260736	-0.0963556	0.126567	-0.112729	-0.0508118
Foxp4 (23g)	-0.124139	-0.240885	0.977755	-0.15778	-0.24131	-0.0520291	0.19707	-0.0988196	-0.0626193
Nf1_extended (62g)	-0.317435	-0.248514	1.03986	-0.294641	-0.273473	-0.187576	0.117306	0.277331	-0.122939
Sox4 (361g)	-0.272812	-0.200428	1.61083	-0.386436	-0.572149	-0.172649	0.179497	-0.0843481	-0.0567067
Gabpb1_extended (170g)	-0.21552	-0.213167	0.89747	-0.136268	0.0235159	-0.0110632	-0.104994	-0.170848	0.0713158
E2f4_extended (86g)	-0.17347	-0.185141	1.06034	-0.198592	-0.149699	-0.105316	-0.0902765	-0.116781	0.103547
Klf11_extended (103g)	0.0618813	-0.280075	0.836764	-0.209775	-0.353633	-0.0418694	0.296941	0.0959503	0.0609761
Hcfc1 (92g)	-0.151895	-0.243123	0.918193	-0.213368	-0.1976	0.050113	0.204277	-0.0746135	-0.108233
Irf3 (175g)	0.0092223	-0.325544	1.04244	-0.136809	-0.285106	-0.0439463	0.0184698	-0.0591629	0.0209164
Atf1 (92g)	-0.207644	-0.282306	1.13496	-0.295016	-0.331169	-0.0568858	0.266044	0.0716086	-0.0929012
Smarcc2 (65g)	-0.141178	-0.306857	1.04586	-0.223811	-0.0764412	0.0270531	0.342553	-0.100121	-0.128981
Sin3a_extended (138g)	0.0156159	-0.249193	0.907798	-0.224359	-0.200761	0.111247	0.0508664	-0.104708	-0.0763535
Nr2c2 (21g)	0.2495	-0.147055	0.292079	-0.0932168	-0.14896	0.142437	0.325317	-0.0862464	-0.0715539
Creb1 (12g)	-0.0633631	-0.116008	0.392104	-0.0181439	-0.109663	-0.0160226	-0.0650167	-0.044233	-0.0642582
Supt20_extended (306g)	-0.17589	-0.298098	1.14731	-0.256023	-0.282272	0.111212	0.135013	-0.144001	-0.112864
Gtf3c2 (280g)	-0.12592	-0.338117	1.33773	-0.269606	-0.343551	0.0431014	0.245198	-0.152573	-0.142889
Nr6a1_extended (12g)	0.609069	-0.111461	0.535073	0.0646033	-0.19127	-0.170337	-0.180187	-0.184039	0.0211115
Grhl2 (42g)	0.131058	-0.222381	0.739751	0.335719	0.78277	-0.428701	-0.45851	-0.441329	0.0259732
Nr1h2_extended (19g)	-0.209437	-0.251627	0.387375	0.239501	-0.267728	-0.15095	-0.121981	-0.0784957	0.221972
Srebf1 (49g)	-0.100432	-0.407409	0.758169	0.184142	-0.135351	-0.0567012	0.192115	-0.226509	-0.0599499
Srebf2 (1192g)	0.0947931	-0.526308	1.55023	-0.0737359	-0.325665	-0.106125	0.162616	-0.222113	-0.0635245
Pml_extended (128g)	-0.0418095	-0.384772	0.95491	0.06797	-0.255444	-0.282337	-0.250973	-0.0181216	0.601639
Stat6 (52g)	-0.00701948	-0.328866	0.934478	0.149691	0.0300488	-0.358646	-0.340045	-0.145245	0.437356
Nr1d1_extended (68g)	-0.288747	-0.214068	0.972362	0.154532	-0.492126	-0.438502	-0.0871224	-0.0520599	-0.0216602
Rxra (145g)	-0.240687	-0.271216	1.16549	0.26434	-0.461305	-0.431489	-0.38304	-0.258428	-0.00211807
Zfp110 (26g)	0.0413698	-0.0759721	0.229928	0.00889053	0.120057	0.0180393	0.0750067	-0.153945	-0.0273895
Rxrb (15g)	0.0841633	-0.128634	0.14491	-0.0398855	0.721777	0.0403925	0.0334378	-0.103349	-0.0446199
Tbp_extended (12g)	-0.0636104	-0.0850153	0.228167	-0.0769221	-0.0871924	0.0617409	0.215202	-0.017632	-0.0443678
Tfe3 (21g)	-0.0853417	-0.157438	0.580249	-0.122972	-0.147157	-0.0387935	-0.0311087	0.0543574	-0.0759338
Rara_extended (11g)	-0.00139916	-0.158943	0.533366	-0.0449177	-0.158605	-0.143226	-0.0201138	0.0708942	-0.0321466
Zfp740 (27g)	-0.0499004	-0.195664	0.765742	-0.121666	-0.198555	-0.0604618	0.0528787	-0.0401232	-0.0113856
Msx2 (10g)	-0.025395	-0.0380836	0.488957	0.0307809	-0.0540507	-0.184041	-0.169906	-0.118963	-0.0744259
Thap1_extended (36g)	-0.012005	-0.162296	0.390555	-0.0636971	-0.162394	-0.0871899	-0.0280097	0.144745	0.0507337
Xrcc4_extended (17g)	-0.0743649	-0.0885422	0.164492	0.00377916	-0.117873	0.12731	0.0254079	-0.109767	-0.0370115
Smc3_extended (11g)	-0.184159	-0.163581	0.389884	-0.225768	0.294925	0.326521	0.00963006	-0.138214	-0.0377195
Tbl1xr1_extended (12g)	-0.122342	-0.136135	0.51825	-0.0209304	-0.120767	-0.0616768	0.00125453	-0.11568	0.185722
Hbp1_extended (12g)	0.163422	-0.129483	0.569169	-0.00276112	-0.294634	-0.150804	-0.0333502	-0.0567173	0.0492372
Mga_extended (13g)	-0.101282	-0.153108	0.466176	-0.020755	-0.116014	-0.077632	0.0142739	0.00067835	-0.013808
Gabpa (70g)	-0.010711	-0.227639	0.798975	-0.0596024	-0.227928	-0.0797935	-0.133596	-0.0619883	0.023188
Setdb1_extended (33g)	0.0472406	-0.161283	0.535172	-0.112325	-0.153337	0.00666222	-6.81584e-05	-0.0331549	0.131984
Elf4_extended (29g)	-0.0377362	-0.173655	0.4712	-0.114727	-0.114388	-0.0816289	-0.04546	0.137106	0.176082
Ep300_extended (13g)	0.0132633	-0.11224	0.475106	-0.0950363	0.0104086	-0.0478508	-0.0493247	-0.0508838	0.150351
Sp1_extended (29g)	0.411284	-0.181436	0.505036	0.00799839	-0.141564	-0.0224347	-0.103218	-0.120225	-0.0680792
Cnot3 (11g)	-0.120014	-0.139671	0.605523	-0.103512	-0.132197	0.0383307	-0.0433205	-0.10111	-0.0762214
Pou2f1 (21g)	-0.0900639	-0.127779	0.396106	-0.119484	-0.0945429	0.139933	0.0872658	-0.0772124	-0.0681794
Brf1_extended (44g)	0.179176	-0.199477	0.647991	-0.08399	-0.201388	-0.0248519	0.070616	-0.0839698	0.0652083
Usf1_extended (34g)	-0.0498271	-0.186177	0.546277	-0.138944	-0.142407	0.0812198	0.211266	-0.0484179	-0.0241534
Thap11 (49g)	-0.141057	-0.185831	0.433488	-0.154553	-0.120758	0.14011	0.270997	-0.00178375	-0.0367575
Mxi1 (134g)	-0.235001	-0.3016	0.751213	-0.224176	-0.271738	0.108611	0.372686	0.0706056	-0.00945321
Zfp410 (66g)	-0.191708	-0.238397	0.299339	-0.180269	-0.173396	-0.0225318	0.663781	0.356295	-0.128742
Pbx3_extended (66g)	-0.168127	-0.169191	0.226797	-0.232518	-0.169121	0.29675	1.04165	-0.0256567	-0.157232
Tcf12_extended (16g)	-0.147232	-0.254103	0.646538	-0.255896	-0.289926	0.22614	0.340179	0.0335489	-0.144149
Pum3 (12g)	-0.171767	0.0130117	0.585841	-0.208066	-0.128221	-0.0100957	0.050204	-0.102428	-0.0834171
Psmd12_extended (31g)	-0.422131	0.258419	0.438332	-0.220312	0.625278	0.265141	-0.379103	-0.707673	0.0534365
Yy1 (400g)	0.0493213	0.294007	0.949058	-0.226151	0.346652	-0.195137	-0.784134	-0.570653	0.0547348
Zfp143 (14g)	-0.103518	-0.0547969	0.106765	-0.11756	0.758279	0.158012	-0.13421	-0.140077	-0.041822
Sp4_extended (19g)	-0.103427	-0.103575	0.182154	-0.146598	8.59996e-05	0.300692	0.233002	-0.121182	-0.0844556
Sp2_extended (14g)	-0.0869751	-0.0820007	0.217933	-0.0999731	0.136077	0.192294	-0.0962719	-0.110418	-0.0477382
Nrf1 (49g)	-0.114976	-0.145621	0.498746	-0.173691	-0.159952	0.0868811	0.144796	-0.0389748	0.19283
Faap24 (40g)	-0.0980331	-0.0660925	-0.139537	-0.210367	0.0829727	0.679945	0.0944027	-0.215108	-0.142367
Nfyb (316g)	-0.273337	-0.239603	0.18973	-0.335972	-0.166371	0.888815	0.258245	-0.213734	-0.171215
Nfyc (217g)	-0.206154	-0.248883	0.560322	-0.267749	-0.25229	0.358283	0.459399	-0.0642728	-0.10229
