# Supplementary material for: Single-cell analysis of treatment-resistant prostate cancer: Implications of cell state changes for cell surface antigen–targeted therapies
Source: Proc Natl Acad Sci U S A. 2024 Jul 5;121(28):e2322203121. doi: 10.1073/pnas.2322203121 (PMC11252802; doi:10.1073/pnas.2322203121)
Supplement: Supplementary file 10 — Dataset S09 (XLSX) [file pnas.2322203121.sd09.xlsx]

## Sheet: T_test
GRN	Regulon	t_test_p	Mean	Mean_diff
Ar/Ascl1+	Stat5b_extended (10g)	1.44333e-209	4.61407	4.76
Ar/Ascl1+	Stat5a_extended (19g)	4.68134e-193	4.51653	4.66
Ar/Ascl1+	E2f6_extended (44g)	2.72724e-112	3.58739	3.7
Ar/Ascl1+	Wrnip1_extended (17g)	3.69505e-94	3.22333	3.32
Ar/Ascl1+	Nr2f1 (17g)	1.77492e-288	3.42373	3.53
Ar/Ascl1+	Pou2f2 (36g)	1.69472e-215	2.82155	2.91
Ar/Ascl1+	Thra (44g)	1.08157e-131	2.84772	2.94
Ar/Ascl1+	Tcf4 (18g)	7.11088e-180	3.2124	3.31
Ar/Ascl1+	Sox11 (47g)	3.51823e-175	2.50173	2.58
Ar/Ascl1+	Hoxa10 (19g)	1.83254e-108	1.49458	1.54
Ar/Ascl1+	Zcchc14 (146g)	9.10909e-98	1.31785	1.36
Ar/Ascl1+	Pbx3_extended (66g)	8.54043e-39	1.04165	1.07
Ar/Ascl1+	Nfib (11g)	1.96397e-130	1.48371	1.53
Ar/Ascl1+	Sp8 (37g)	7.3548e-100	1.36345	1.41
Ar/Ascl1+	Gata3 (64g)	1.70781e-125	2.0932	2.16
Ar/Ascl1+	Egr4 (34g)	1.59621e-27	1.09752	1.13
Ar/Ascl1+	Onecut2 (16g)	6.37135e-53	0.726595	0.75
Ar/Ascl1+	Zfp612_extended (22g)	1.78437e-22	0.809352	0.83
Ar/Ascl1+	Rfx3 (45g)	5.98089e-25	0.746007	0.77
Ar/Ascl1+	Zfp410 (66g)	7.87318e-30	0.663781	0.68
Ar/Ascl1+	Usf2 (27g)	5.67986e-35	0.749474	0.77
Ar/Ascl1+	Sox13 (20g)	2.49339e-23	0.66807	0.69
Ar/Ascl1+	Lef1 (16g)	4.63871e-17	0.700774	0.72
Ar/Ascl1+	Zfp780b (10g)	1.84095e-10	0.603554	0.62
Ar/Ascl1+	Tef (21g)	5.60428e-12	0.395965	0.41
Ar/Ascl1+	Gm14305_extended (13g)	2.21442e-08	0.437463	0.45
Ar/Ascl1+	Hlf_extended (12g)	2.01069e-09	0.3893	0.4
Ar/Ascl1+	Tcf3 (24g)	6.94336e-08	0.277592	0.29
Ar/Ascl1+	Thap11 (49g)	1.18244e-07	0.270997	0.28
Ar/Ascl1+	Zbtb14 (15g)	7.95521e-07	0.34143	0.35
Ar/Ascl1+	Usf1_extended (34g)	8.21286e-06	0.211266	0.22
Ar/Ascl1+	Patz1_extended (13g)	7.67694e-06	0.266956	0.28
Ar/Ascl1+	Sp4_extended (19g)	3.31486e-05	0.233002	0.24
Ar/Ascl1+	Tbp_extended (12g)	0.00106984	0.215202	0.22
Trp63+ Sox4/6	Klf16_extended (413g)	0	1.86332	2.12
Trp63+ Sox4/6	Bhlhe41_extended (28g)	0	1.7254	1.96
Trp63+ Sox4/6	Vdr (41g)	0	1.73516	1.98
Trp63+ Sox4/6	Sox6_extended (17g)	0	1.59104	1.81
Trp63+ Sox4/6	Rcor1 (90g)	0	1.4733	1.68
Trp63+ Sox4/6	Gtf3c2 (280g)	0	1.33773	1.52
Trp63+ Sox4/6	Supt20_extended (306g)	0	1.14731	1.31
Trp63+ Sox4/6	Sp3_extended (471g)	0	1.21203	1.38
Trp63+ Sox4/6	Mafg (16g)	0	1.39321	1.59
Trp63+ Sox4/6	Ubtf_extended (3490g)	0	1.55171	1.77
Trp63+ Sox4/6	Zmiz1 (1941g)	0	1.92686	2.19
Trp63+ Sox4/6	Gtf2f1 (1778g)	0	1.56289	1.78
Trp63+ Sox4/6	Srebf2 (1192g)	0	1.55023	1.76
Trp63+ Sox4/6	Elf2 (567g)	0	1.21329	1.38
Trp63+ Sox4/6	Atf1 (92g)	0	1.13496	1.29
Trp63+ Sox4/6	Hivep2 (33g)	0	1.51222	1.72
Trp63+ Sox4/6	Kdm5a (292g)	0	1.80155	2.05
Trp63+ Sox4/6	Cebpz_extended (1981g)	0	1.77879	2.03
Trp63+ Sox4/6	Etv3_extended (265g)	0	1.75282	2
Trp63+ Sox4/6	Smad1 (262g)	0	1.84086	2.1
Trp63+ Sox4/6	Foxo3 (115g)	0	1.32784	1.51
Trp63+ Sox4/6	Rxra (145g)	0	1.16549	1.33
Trp63+ Sox4/6	Smarcc2 (65g)	2.34899e-280	1.04586	1.19
Trp63+ Sox4/6	Mef2d (29g)	5.09028e-293	1.15319	1.31
Trp63+ Sox4/6	Smad3 (155g)	0	1.51564	1.73
Trp63+ Sox4/6	Bcl11a (18g)	2.88888e-298	1.23176	1.4
Trp63+ Sox4/6	Mafb_extended (553g)	0	1.64983	1.88
Trp63+ Sox4/6	Setbp1 (505g)	0	1.66714	1.9
Trp63+ Sox4/6	Pbx1_extended (564g)	0	1.81395	2.07
Trp63+ Sox4/6	Nf1_extended (62g)	1.79692e-280	1.03986	1.18
Trp63+ Sox4/6	Klf13_extended (10g)	0	1.4171	1.61
Trp63+ Sox4/6	Irf3 (175g)	4.04791e-286	1.04244	1.19
Trp63+ Sox4/6	Taf1 (646g)	0	1.13764	1.3
Trp63+ Sox4/6	E2f4_extended (86g)	3.50249e-242	1.06034	1.21
Trp63+ Sox4/6	Chd2 (393g)	0	1.57257	1.79
Trp63+ Sox4/6	Foxj3_extended (52g)	8.14462e-210	1.0445	1.19
Trp63+ Sox4/6	Sin3a_extended (138g)	2.01874e-228	0.907798	1.03
Trp63+ Sox4/6	Erf_extended (385g)	0	1.58484	1.8
Trp63+ Sox4/6	Hcfc1 (92g)	1.81981e-217	0.918193	1.05
Trp63+ Sox4/6	Trim28_extended (32g)	0	1.27371	1.45
Trp63+ Sox4/6	Foxp4 (23g)	2.96246e-190	0.977755	1.11
Trp63+ Sox4/6	Irf5 (42g)	2.30398e-248	0.972123	1.11
Trp63+ Sox4/6	Bclaf1 (3629g)	0	1.71551	1.95
Trp63+ Sox4/6	Gabpb1_extended (170g)	1.47726e-211	0.89747	1.02
Trp63+ Sox4/6	Elk4 (12g)	9.07192e-155	1.03897	1.18
Trp63+ Sox4/6	Smarca4 (13g)	2.26762e-238	0.887562	1.01
Trp63+ Sox4/6	Ctcf_extended (4358g)	0	1.38458	1.58
Trp63+ Sox4/6	Bmyc_extended (6587g)	0	1.85659	2.11
Trp63+ Sox4/6	Nr1d1_extended (68g)	3.27156e-238	0.972362	1.11
Trp63+ Sox4/6	Sox4 (361g)	0	1.61083	1.83
Trp63+ Sox4/6	Klf10_extended (450g)	0	1.38311	1.57
Trp63+ Sox4/6	Klf11_extended (103g)	3.05163e-178	0.836764	0.95
Trp63+ Sox4/6	Srebf1 (49g)	1.24879e-207	0.758169	0.86
Trp63+ Sox4/6	Gabpa (70g)	2.89543e-137	0.798975	0.91
Trp63+ Sox4/6	Mxi1 (134g)	1.52424e-182	0.751213	0.86
Trp63+ Sox4/6	Hivep1_extended (44g)	6.0817e-126	0.812103	0.92
Trp63+ Sox4/6	Zfp740 (27g)	2.94663e-111	0.765742	0.87
Trp63+ Sox4/6	Tcf12_extended (16g)	1.93701e-130	0.646538	0.74
Trp63+ Sox4/6	Clock_extended (19g)	8.65721e-106	0.749475	0.85
Trp63+ Sox4/6	Vezf1_extended (14g)	5.6583e-133	0.65858	0.75
Trp63+ Sox4/6	Nr3c1 (17g)	1.82776e-91	0.673942	0.77
Trp63+ Sox4/6	Pum3 (12g)	2.30766e-84	0.585841	0.67
Trp63+ Sox4/6	Tfe3 (21g)	5.25963e-70	0.580249	0.66
Trp63+ Sox4/6	Setdb1_extended (33g)	8.89081e-66	0.535172	0.61
Trp63+ Sox4/6	Cnot3 (11g)	6.68551e-65	0.605523	0.69
Trp63+ Sox4/6	Sap30 (18g)	1.53835e-51	0.477002	0.54
Twist1/2 EMT	Foxs1_extended (13g)	0	2.05319	2.42
Twist1/2 EMT	Twist2_extended (70g)	0	2.206	2.6
Twist1/2 EMT	Twist1 (164g)	0	2.21106	2.61
Twist1/2 EMT	Heyl_extended (23g)	0	2.04612	2.41
Twist1/2 EMT	Nfatc4 (266g)	0	2.20182	2.6
Twist1/2 EMT	Mylk (118g)	0	2.13027	2.51
Twist1/2 EMT	Wt1 (361g)	0	2.23705	2.64
Twist1/2 EMT	Tcf21 (51g)	0	2.12533	2.51
Twist1/2 EMT	Tead2 (338g)	0	2.16729	2.55
Twist1/2 EMT	Klf2 (20g)	0	2.08442	2.46
Twist1/2 EMT	Irf8 (154g)	0	1.52992	1.8
Twist1/2 EMT	Creb3l1 (421g)	0	2.1801	2.57
Twist1/2 EMT	Tbx2_extended (106g)	0	1.43803	1.7
Twist1/2 EMT	Egr2 (25g)	0	1.86294	2.2
Twist1/2 EMT	Rora_extended (11g)	0	1.34012	1.58
Twist1/2 EMT	Mef2c_extended (129g)	0	1.6077	1.9
Twist1/2 EMT	Creb3l2 (187g)	0	1.52843	1.8
Twist1/2 EMT	Shox2_extended (32g)	7.01654949781483e-314	1.25856	1.48
Twist1/2 EMT	Elk3 (22g)	0	1.42919	1.68
Twist1/2 EMT	Glis2 (13g)	0	1.19415	1.41
Twist1/2 EMT	Tcf7 (38g)	0	1.16506	1.37
Twist1/2 EMT	Maf_extended (563g)	0	1.49095	1.76
Twist1/2 EMT	Nr1h3_extended (71g)	0	0.905199	1.07
Twist1/2 EMT	Nfic_extended (54g)	0	1.19832	1.41
Twist1/2 EMT	Atf5_extended (255g)	0	1.34952	1.59
Twist1/2 EMT	Crem (415g)	0	1.5297	1.8
Twist1/2 EMT	Hoxd13 (697g)	0	1.2056	1.42
Twist1/2 EMT	Fos (48g)	0	1.59744	1.88
Twist1/2 EMT	Irf1 (1869g)	0	1.30271	1.54
Twist1/2 EMT	Nfil3 (26g)	0	1.08764	1.28
Twist1/2 EMT	Snai1_extended (15g)	1.18872e-175	0.906349	1.07
Twist1/2 EMT	Hoxa11_extended (12g)	6.14559e-140	0.841959	0.99
Twist1/2 EMT	Dbp (19g)	3.77805e-146	0.810159	0.96
Twist1/2 EMT	Pou3f1 (12g)	1.41782e-130	0.726896	0.86
Twist1/2 EMT	Nr2f2 (10g)	3.02622e-132	0.628456	0.74
Twist1/2 EMT	Hoxd11_extended (27g)	2.08227e-113	0.672032	0.79
Twist1/2 EMT	Hoxd10_extended (19g)	1.06055e-83	0.561967	0.66
Twist1/2 EMT	Tcf7l1 (21g)	2.55342e-69	0.460831	0.54
Twist1/2 EMT	Runx2 (12g)	2.03035e-45	0.376915	0.44
Twist1/2 EMT	Thrb_extended (15g)	9.16224e-44	0.366112	0.43
Pou2f3+	Zfp64 (27g)	3.17477e-196	3.62004	3.76
Pou2f3+	Hoxa5_extended (13g)	2.03702e-144	3.44371	3.58
Pou2f3+	Lmo2 (20g)	1.1206e-117	2.91436	3.03
Pou2f3+	Spib (140g)	3.78169e-282	4.30232	4.47
Pou2f3+	Pou2f3 (471g)	0	4.31371	4.48
Pou2f3+	Arid3a_extended (11g)	5.24214e-36	1.59093	1.65
Pou2f3+	Cdx1 (23g)	3.02131e-61	1.1494	1.19
Pou2f3+	Hoxb13_extended (25g)	3.71065e-128	1.80379	1.87
Pou2f3+	Nfatc1 (245g)	4.438e-196	1.51304	1.57
Pou2f3+	Klf3_extended (239g)	3.96746e-273	2.64789	2.75
Pou2f3+	Grhl2 (42g)	5.73046e-109	0.78277	0.81
Pou2f3+	Tfdp2 (493g)	2.55219e-81	0.859089	0.89
Pou2f3+	Mlx_extended (196g)	1.36756e-122	0.954403	0.99
Pou2f3+	Zfp143 (14g)	1.91955e-17	0.758279	0.79
Pou2f3+	Zfp266 (12g)	3.37568e-15	0.639331	0.66
Pou2f3+	Rxrb (15g)	1.87512e-14	0.721777	0.75
Pou2f3+	Smc3_extended (11g)	5.21321e-11	0.294925	0.31
Pou2f3+	Zfp110 (26g)	0.00235252	0.120057	0.12
Pou2f3+	Sp2_extended (14g)	0.00549528	0.136077	0.14
Tff3+	Creb3l4 (12g)	1.13983e-174	5.21979	5.33
Tff3+	Tff3 (62g)	5.39883e-170	5.28526	5.39
Tff3+	Atoh1_extended (51g)	1.41787e-164	5.39048	5.5
Tff3+	Spdef (34g)	1.10791e-161	3.80686	3.88
Tff3+	Gata2 (13g)	6.44656e-52	1.13637	1.16
Tff3+	Nr6a1_extended (12g)	4.00674e-10	0.609069	0.62
Tff3+	Sp1_extended (29g)	2.27586e-07	0.411284	0.42
Tff3+	Hbp1_extended (12g)	0.00214205	0.163422	0.17
Tff3+	Brf1_extended (44g)	0.00330504	0.179176	0.18
Tff3+	Nr2c2 (21g)	0.00109552	0.2495	0.25
Stat1/2 Inflam	Irf2 (118g)	4.96364e-95	2.51593	2.59
Stat1/2 Inflam	Stat2 (94g)	2.65683e-95	2.40794	2.48
Stat1/2 Inflam	Taf7 (50g)	6.48439e-58	1.87538	1.93
Stat1/2 Inflam	Stat1 (90g)	5.83212e-91	2.20876	2.28
Stat1/2 Inflam	Irf9 (62g)	9.14841e-86	2.02414	2.09
Stat1/2 Inflam	Spi1 (256g)	6.49224e-55	1.89825	1.96
Stat1/2 Inflam	Zfp263_extended (11g)	6.82241e-38	1.50821	1.56
Stat1/2 Inflam	Irf7 (191g)	4.04209e-87	1.78839	1.84
Stat1/2 Inflam	Ltf (57g)	1.58452e-80	1.34296	1.39
Stat1/2 Inflam	Cebpd (40g)	1.34313e-61	0.758384	0.78
Stat1/2 Inflam	Pml_extended (128g)	9.01911e-25	0.601639	0.62
Stat1/2 Inflam	Rel (96g)	1.98665e-59	0.938118	0.97
Stat1/2 Inflam	Prdm1_extended (89g)	1.27954e-43	0.650636	0.67
Stat1/2 Inflam	Trp53 (46g)	1.90733e-22	0.426243	0.44
Stat1/2 Inflam	Jdp2 (23g)	7.18641e-10	0.58872	0.61
Stat1/2 Inflam	Stat6 (52g)	9.7846e-16	0.437356	0.45
Stat1/2 Inflam	Ddit3 (32g)	2.62204e-33	0.519622	0.54
Stat1/2 Inflam	Nr1h2_extended (19g)	2.45051e-05	0.221972	0.23
Stat1/2 Inflam	Nrf1 (49g)	0.00014989	0.19283	0.2
Stat1/2 Inflam	Rbpj_extended (10g)	0.00120079	0.155156	0.16
Stat1/2 Inflam	Tbl1xr1_extended (12g)	0.000608033	0.185722	0.19
Stat1/2 Inflam	Elf4_extended (29g)	0.00253686	0.176082	0.18
Stat1/2 Inflam	Ep300_extended (13g)	0.00176565	0.150351	0.16
Trp63 Basal	Tfap2c (40g)	0	1.047	1.33
Trp63 Basal	Cebpa_extended (25g)	0	1.06465	1.36
Trp63 Basal	Trp63 (131g)	0	0.981525	1.25
Trp63 Basal	Sox21_extended (90g)	0	0.630439	0.8
Trp63 Basal	Klf6 (15g)	0	0.900873	1.15
Trp63 Basal	Rarg (13g)	0	0.652041	0.83
Trp63 Basal	Myc (105g)	0	0.867549	1.11
Trp63 Basal	Fosl1 (471g)	0	0.865533	1.1
Trp63 Basal	Irx3_extended (568g)	0	0.746189	0.95
Trp63 Basal	Meis2 (10g)	0	0.594534	0.76
Trp63 Basal	Hes1_extended (13g)	0	0.689574	0.88
Trp63 Basal	Foxo1 (13g)	0	0.561922	0.72
Trp63 Basal	Mthfd1 (37g)	4.24729393074869e-311	0.545898	0.7
Trp63 Basal	Tgif1 (17g)	0	0.618077	0.79
Trp63 Basal	Nfe2l2 (213g)	0	0.852647	1.09
Trp63 Basal	Irf6 (54g)	0	0.483308	0.62
Trp63 Basal	Klf5 (410g)	0	0.760837	0.97
Trp63 Basal	Srf (94g)	8.66212e-243	0.420137	0.54
Trp63 Basal	Rest_extended (1291g)	0	0.477522	0.61
Trp63 Basal	Maff_extended (367g)	0	0.609686	0.78
Trp63 Basal	Ets1_extended (1669g)	0	0.381974	0.49
Trp63 Basal	Bach1 (111g)	1.06705e-289	0.372795	0.47
Trp63 Basal	Rela (198g)	8.68111e-270	0.369	0.47
Trp63 Basal	Fosb (32g)	1.34624e-285	0.371319	0.47
Trp63 Basal	Mafk (98g)	2.63703e-216	0.315301	0.4
Trp63 Basal	Tfap2a_extended (1482g)	1.00959e-189	0.25797	0.33
Trp63 Basal	Foxa1 (10g)	9.42219e-150	0.285662	0.36
Trp63 Basal	Runx1_extended (14g)	1.17448e-289	0.35195	0.45
Trp63 Basal	Atf4 (488g)	0	0.745377	0.95
Trp63 Basal	Junb (299g)	6.24681e-276	0.318594	0.41
Trp63 Basal	Jund (312g)	0	0.597776	0.76
Trp63 Basal	Pole4 (43g)	0	0.423001	0.54
Trp63 Basal	Psmd12_extended (31g)	5.32775e-93	0.258419	0.33
Trp63 Basal	Elf1 (6439g)	0	0.490215	0.62
Trp63 Basal	Zbtb7a_extended (833g)	6.44623e-65	0.159201	0.2
Trp63 Basal	Yy1 (400g)	9.69146e-140	0.294007	0.37
Trp63 Basal	Cux1_extended (26g)	3.42712e-79	0.211813	0.27
Trp63 Basal	Kdm5b_extended (4265g)	1.16523e-46	0.124489	0.16
Trp63 Basal	Tead1 (467g)	2.00238e-46	0.139089	0.18
Trp63 Basal	Cebpb (317g)	1.18419e-42	0.12049	0.15
Trp63 Basal	Klf4_extended (107g)	2.46157e-38	0.125197	0.16
Trp63 Basal	Atf3 (2637g)	1.08588e-77	0.168643	0.21
Trp63 Basal	Ybx1_extended (288g)	5.16551e-65	0.157111	0.2
Trp63 Basal	Ets2 (4672g)	1.34461e-61	0.145184	0.18
Trp63 Basal	Ehf (3977g)	6.96583e-37	0.106018	0.14
Trp63 Basal	Jun (29g)	3.3095e-25	0.114239	0.15
Trp63 Basal	Max_extended (5563g)	1.78957e-46	0.139211	0.18
Trp63 Basal	Tead4 (12g)	1.10718e-57	0.240104	0.31
CK8 Luminal	Hnf1b (115g)	0	1.07921	1.4
CK8 Luminal	Pparg (87g)	0	0.985909	1.28
CK8 Luminal	Zbtb7b (37g)	0	0.881521	1.14
CK8 Luminal	Nr2f6_extended (261g)	0	1.08614	1.41
CK8 Luminal	Esrra (19g)	0	0.957231	1.24
CK8 Luminal	Nfe2l3 (11g)	0	0.914101	1.19
CK8 Luminal	Grhl1 (263g)	0	0.921519	1.2
CK8 Luminal	Tfcp2l1 (174g)	0	1.07925	1.4
CK8 Luminal	Bcl3 (127g)	0	1.0437	1.35
CK8 Luminal	Zfp217 (83g)	0	0.720746	0.93
CK8 Luminal	Foxq1_extended (56g)	0	0.892546	1.16
CK8 Luminal	Hnf4a (812g)	0	0.819509	1.06
CK8 Luminal	Relb (147g)	0	0.923479	1.2
CK8 Luminal	Nfe2l1_extended (73g)	0	0.6356	0.82
CK8 Luminal	Elf3 (1900g)	0	1.02499	1.33
CK8 Luminal	Etv6 (27g)	1.16351273838064e-317	0.663374	0.86
CK8 Luminal	Sox9 (22g)	0	0.596055	0.77
CK8 Luminal	Tcf7l2_extended (627g)	0	0.674669	0.88
CK8 Luminal	Nfkb2 (67g)	2.28075e-305	0.423453	0.55
CK8 Luminal	Xbp1 (235g)	4.91157e-43	0.142357	0.18
CK8 Luminal	Creb3 (224g)	1.83511e-18	0.0886968	0.12
Ascl1+	Hes6_extended (14g)	0	2.01398	2.41
Ascl1+	Tbx1_extended (12g)	0	2.01309	2.41
Ascl1+	Bhlhe22_extended (18g)	0	1.9324	2.31
Ascl1+	Hoxa9_extended (40g)	0	2.01874	2.42
Ascl1+	Sox1 (12g)	0	1.52176	1.82
Ascl1+	Hoxa7 (296g)	0	1.87945	2.25
Ascl1+	E2f2 (654g)	0	1.74454	2.09
Ascl1+	Sox2 (94g)	0	1.67146	2
Ascl1+	Pbx4 (35g)	0	1.25181	1.5
Ascl1+	Ascl1 (150g)	0	1.75015	2.1
Ascl1+	E2f1 (892g)	0	1.73636	2.08
Ascl1+	Hoxd8_extended (39g)	0	1.27692	1.53
Ascl1+	Hmgb3 (20g)	0	1.64524	1.97
Ascl1+	Hoxb8_extended (70g)	0	1.23485	1.48
Ascl1+	Hoxd9 (33g)	0	1.24715	1.49
Ascl1+	Maz (34g)	0	1.50185	1.8
Ascl1+	Gtf2a2 (20g)	0	1.16478	1.4
Ascl1+	E2f7 (273g)	0	1.2668	1.52
Ascl1+	E2f8 (182g)	0	1.0449	1.25
Ascl1+	Foxp1 (37g)	0	1.26807	1.52
Ascl1+	Tfdp1 (245g)	0	1.39966	1.68
Ascl1+	Brca1 (143g)	5.41635e-283	0.917569	1.1
Ascl1+	Nfyb (316g)	8.75368e-256	0.888815	1.06
Ascl1+	Rab2a (12g)	0	0.917779	1.1
Ascl1+	Hdac2 (12g)	0	1.30976	1.57
Ascl1+	Ezh2_extended (5145g)	0	1.36349	1.63
Ascl1+	Hoxb7 (17g)	3.20607e-200	0.885693	1.06
Ascl1+	Nelfe_extended (4471g)	0	1.60578	1.92
Ascl1+	Rad21_extended (4097g)	0	0.983672	1.18
Ascl1+	Pole3 (744g)	0	1.35526	1.62
Ascl1+	Hoxb6 (21g)	1.09648e-157	0.795385	0.95
Ascl1+	Hoxb9 (13g)	4.67305e-112	0.666106	0.8
Ascl1+	Faap24 (40g)	2.19371e-122	0.679945	0.81
Ascl1+	Nfyc (217g)	3.49306e-66	0.358283	0.43
Ascl1+	Hoxb2 (16g)	2.08145e-57	0.33483	0.4
Ascl1+	Neurog3_extended (11g)	1.63675e-76	0.551765	0.66
Ascl1+	Atf6b_extended (26g)	5.56087e-66	0.452445	0.54
Ascl1+	Hoxd4_extended (17g)	2.19121e-29	0.269225	0.32

## Sheet: Ar_Ascl1
GRN	Regulon	t_test_p	Mean	Mean_diff
Ar/Ascl1+	Stat5b_extended (10g)	1.44333e-209	4.61407	4.76
Ar/Ascl1+	Stat5a_extended (19g)	4.68134e-193	4.51653	4.66
Ar/Ascl1+	E2f6_extended (44g)	2.72724e-112	3.58739	3.7
Ar/Ascl1+	Nr2f1 (17g)	1.77492e-288	3.42373	3.53
Ar/Ascl1+	Wrnip1_extended (17g)	3.69505e-94	3.22333	3.32
Ar/Ascl1+	Tcf4 (18g)	7.11088e-180	3.2124	3.31
Ar/Ascl1+	Thra (44g)	1.08157e-131	2.84772	2.94
Ar/Ascl1+	Pou2f2 (36g)	1.69472e-215	2.82155	2.91
Ar/Ascl1+	Sox11 (47g)	3.51823e-175	2.50173	2.58
Ar/Ascl1+	Gata3 (64g)	1.70781e-125	2.0932	2.16
Ar/Ascl1+	Hoxa10 (19g)	1.83254e-108	1.49458	1.54
Ar/Ascl1+	Nfib (11g)	1.96397e-130	1.48371	1.53
Ar/Ascl1+	Sp8 (37g)	7.3548e-100	1.36345	1.41
Ar/Ascl1+	Zcchc14 (146g)	9.10909e-98	1.31785	1.36
Ar/Ascl1+	Egr4 (34g)	1.59621e-27	1.09752	1.13
Ar/Ascl1+	Pbx3_extended (66g)	8.54043e-39	1.04165	1.07
Ar/Ascl1+	Zfp612_extended (22g)	1.78437e-22	0.809352	0.83
Ar/Ascl1+	Usf2 (27g)	5.67986e-35	0.749474	0.77
Ar/Ascl1+	Rfx3 (45g)	5.98089e-25	0.746007	0.77
Ar/Ascl1+	Onecut2 (16g)	6.37135e-53	0.726595	0.75
Ar/Ascl1+	Lef1 (16g)	4.63871e-17	0.700774	0.72
Ar/Ascl1+	Sox13 (20g)	2.49339e-23	0.66807	0.69
Ar/Ascl1+	Zfp410 (66g)	7.87318e-30	0.663781	0.68
Ar/Ascl1+	Zfp780b (10g)	1.84095e-10	0.603554	0.62
Ar/Ascl1+	Gm14305_extended (13g)	2.21442e-08	0.437463	0.45
Ar/Ascl1+	Tef (21g)	5.60428e-12	0.395965	0.41
Ar/Ascl1+	Hlf_extended (12g)	2.01069e-09	0.3893	0.4
Ar/Ascl1+	Zbtb14 (15g)	7.95521e-07	0.34143	0.35
Ar/Ascl1+	Tcf3 (24g)	6.94336e-08	0.277592	0.29
Ar/Ascl1+	Thap11 (49g)	1.18244e-07	0.270997	0.28
Ar/Ascl1+	Patz1_extended (13g)	7.67694e-06	0.266956	0.28
Ar/Ascl1+	Sp4_extended (19g)	3.31486e-05	0.233002	0.24
Ar/Ascl1+	Tbp_extended (12g)	0.00106984	0.215202	0.22
Ar/Ascl1+	Usf1_extended (34g)	8.21286e-06	0.211266	0.22

## Sheet: Ascl1 NEPC-A
GRN	Regulon	t_test_p	Mean	Mean_diff
Ascl1+	Hoxa9_extended (40g)	0	2.01874	2.42
Ascl1+	Hes6_extended (14g)	0	2.01398	2.41
Ascl1+	Tbx1_extended (12g)	0	2.01309	2.41
Ascl1+	Bhlhe22_extended (18g)	0	1.9324	2.31
Ascl1+	Hoxa7 (296g)	0	1.87945	2.25
Ascl1+	Ascl1 (150g)	0	1.75015	2.1
Ascl1+	E2f2 (654g)	0	1.74454	2.09
Ascl1+	E2f1 (892g)	0	1.73636	2.08
Ascl1+	Sox2 (94g)	0	1.67146	2
Ascl1+	Hmgb3 (20g)	0	1.64524	1.97
Ascl1+	Nelfe_extended (4471g)	0	1.60578	1.92
Ascl1+	Sox1 (12g)	0	1.52176	1.82
Ascl1+	Maz (34g)	0	1.50185	1.8
Ascl1+	Tfdp1 (245g)	0	1.39966	1.68
Ascl1+	Ezh2_extended (5145g)	0	1.36349	1.63
Ascl1+	Pole3 (744g)	0	1.35526	1.62
Ascl1+	Hdac2 (12g)	0	1.30976	1.57
Ascl1+	Hoxd8_extended (39g)	0	1.27692	1.53
Ascl1+	Foxp1 (37g)	0	1.26807	1.52
Ascl1+	E2f7 (273g)	0	1.2668	1.52
Ascl1+	Pbx4 (35g)	0	1.25181	1.5
Ascl1+	Hoxd9 (33g)	0	1.24715	1.49
Ascl1+	Hoxb8_extended (70g)	0	1.23485	1.48
Ascl1+	Gtf2a2 (20g)	0	1.16478	1.4
Ascl1+	E2f8 (182g)	0	1.0449	1.25
Ascl1+	Rad21_extended (4097g)	0	0.983672	1.18
Ascl1+	Rab2a (12g)	0	0.917779	1.1
Ascl1+	Brca1 (143g)	5.41635e-283	0.917569	1.1
Ascl1+	Nfyb (316g)	8.75368e-256	0.888815	1.06
Ascl1+	Hoxb7 (17g)	3.20607e-200	0.885693	1.06
Ascl1+	Hoxb6 (21g)	1.09648e-157	0.795385	0.95
Ascl1+	Faap24 (40g)	2.19371e-122	0.679945	0.81
Ascl1+	Hoxb9 (13g)	4.67305e-112	0.666106	0.8
Ascl1+	Neurog3_extended (11g)	1.63675e-76	0.551765	0.66
Ascl1+	Atf6b_extended (26g)	5.56087e-66	0.452445	0.54
Ascl1+	Nfyc (217g)	3.49306e-66	0.358283	0.43
Ascl1+	Hoxb2 (16g)	2.08145e-57	0.33483	0.4
Ascl1+	Hoxd4_extended (17g)	2.19121e-29	0.269225	0.32

## Sheet: Twist1_2
GRN	Regulon	t_test_p	Mean	Mean_diff
Twist1/2 EMT	Wt1 (361g)	0	2.23705	2.64
Twist1/2 EMT	Twist1 (164g)	0	2.21106	2.61
Twist1/2 EMT	Twist2_extended (70g)	0	2.206	2.6
Twist1/2 EMT	Nfatc4 (266g)	0	2.20182	2.6
Twist1/2 EMT	Creb3l1 (421g)	0	2.1801	2.57
Twist1/2 EMT	Tead2 (338g)	0	2.16729	2.55
Twist1/2 EMT	Mylk (118g)	0	2.13027	2.51
Twist1/2 EMT	Tcf21 (51g)	0	2.12533	2.51
Twist1/2 EMT	Klf2 (20g)	0	2.08442	2.46
Twist1/2 EMT	Foxs1_extended (13g)	0	2.05319	2.42
Twist1/2 EMT	Heyl_extended (23g)	0	2.04612	2.41
Twist1/2 EMT	Egr2 (25g)	0	1.86294	2.2
Twist1/2 EMT	Mef2c_extended (129g)	0	1.6077	1.9
Twist1/2 EMT	Fos (48g)	0	1.59744	1.88
Twist1/2 EMT	Irf8 (154g)	0	1.52992	1.8
Twist1/2 EMT	Crem (415g)	0	1.5297	1.8
Twist1/2 EMT	Creb3l2 (187g)	0	1.52843	1.8
Twist1/2 EMT	Maf_extended (563g)	0	1.49095	1.76
Twist1/2 EMT	Tbx2_extended (106g)	0	1.43803	1.7
Twist1/2 EMT	Elk3 (22g)	0	1.42919	1.68
Twist1/2 EMT	Atf5_extended (255g)	0	1.34952	1.59
Twist1/2 EMT	Rora_extended (11g)	0	1.34012	1.58
Twist1/2 EMT	Irf1 (1869g)	0	1.30271	1.54
Twist1/2 EMT	Shox2_extended (32g)	7.01654949781483e-314	1.25856	1.48
Twist1/2 EMT	Hoxd13 (697g)	0	1.2056	1.42
Twist1/2 EMT	Nfic_extended (54g)	0	1.19832	1.41
Twist1/2 EMT	Glis2 (13g)	0	1.19415	1.41
Twist1/2 EMT	Tcf7 (38g)	0	1.16506	1.37
Twist1/2 EMT	Nfil3 (26g)	0	1.08764	1.28
Twist1/2 EMT	Snai1_extended (15g)	1.18872e-175	0.906349	1.07
Twist1/2 EMT	Nr1h3_extended (71g)	0	0.905199	1.07
Twist1/2 EMT	Hoxa11_extended (12g)	6.14559e-140	0.841959	0.99
Twist1/2 EMT	Dbp (19g)	3.77805e-146	0.810159	0.96
Twist1/2 EMT	Pou3f1 (12g)	1.41782e-130	0.726896	0.86
Twist1/2 EMT	Hoxd11_extended (27g)	2.08227e-113	0.672032	0.79
Twist1/2 EMT	Nr2f2 (10g)	3.02622e-132	0.628456	0.74
Twist1/2 EMT	Hoxd10_extended (19g)	1.06055e-83	0.561967	0.66
Twist1/2 EMT	Tcf7l1 (21g)	2.55342e-69	0.460831	0.54
Twist1/2 EMT	Runx2 (12g)	2.03035e-45	0.376915	0.44
Twist1/2 EMT	Thrb_extended (15g)	9.16224e-44	0.366112	0.43

## Sheet: Pou2f3
GRN	Regulon	t_test_p	Mean	Mean_diff
Pou2f3+	Pou2f3 (471g)	0	4.31371	4.48
Pou2f3+	Spib (140g)	3.78169e-282	4.30232	4.47
Pou2f3+	Zfp64 (27g)	3.17477e-196	3.62004	3.76
Pou2f3+	Hoxa5_extended (13g)	2.03702e-144	3.44371	3.58
Pou2f3+	Lmo2 (20g)	1.1206e-117	2.91436	3.03
Pou2f3+	Klf3_extended (239g)	3.96746e-273	2.64789	2.75
Pou2f3+	Hoxb13_extended (25g)	3.71065e-128	1.80379	1.87
Pou2f3+	Arid3a_extended (11g)	5.24214e-36	1.59093	1.65
Pou2f3+	Nfatc1 (245g)	4.438e-196	1.51304	1.57
Pou2f3+	Cdx1 (23g)	3.02131e-61	1.1494	1.19
Pou2f3+	Mlx_extended (196g)	1.36756e-122	0.954403	0.99
Pou2f3+	Tfdp2 (493g)	2.55219e-81	0.859089	0.89
Pou2f3+	Grhl2 (42g)	5.73046e-109	0.78277	0.81
Pou2f3+	Zfp143 (14g)	1.91955e-17	0.758279	0.79
Pou2f3+	Rxrb (15g)	1.87512e-14	0.721777	0.75
Pou2f3+	Zfp266 (12g)	3.37568e-15	0.639331	0.66
Pou2f3+	Smc3_extended (11g)	5.21321e-11	0.294925	0.31
Pou2f3+	Sp2_extended (14g)	0.00549528	0.136077	0.14
Pou2f3+	Zfp110 (26g)	0.00235252	0.120057	0.12

## Sheet: Tff3
GRN	Regulon	t_test_p	Mean	Mean_diff
Tff3+	Atoh1_extended (51g)	1.41787e-164	5.39048	5.5
Tff3+	Tff3 (62g)	5.39883e-170	5.28526	5.39
Tff3+	Creb3l4 (12g)	1.13983e-174	5.21979	5.33
Tff3+	Spdef (34g)	1.10791e-161	3.80686	3.88
Tff3+	Gata2 (13g)	6.44656e-52	1.13637	1.16
Tff3+	Nr6a1_extended (12g)	4.00674e-10	0.609069	0.62
Tff3+	Sp1_extended (29g)	2.27586e-07	0.411284	0.42
Tff3+	Nr2c2 (21g)	0.00109552	0.2495	0.25
Tff3+	Brf1_extended (44g)	0.00330504	0.179176	0.18
Tff3+	Hbp1_extended (12g)	0.00214205	0.163422	0.17

## Sheet: Trp63 Fosl1
GRN	Regulon	t_test_p	Mean	Mean_diff
Trp63 Basal	Cebpa_extended (25g)	0	1.06465	1.36
Trp63 Basal	Tfap2c (40g)	0	1.047	1.33
Trp63 Basal	Trp63 (131g)	0	0.981525	1.25
Trp63 Basal	Klf6 (15g)	0	0.900873	1.15
Trp63 Basal	Myc (105g)	0	0.867549	1.11
Trp63 Basal	Fosl1 (471g)	0	0.865533	1.1
Trp63 Basal	Nfe2l2 (213g)	0	0.852647	1.09
Trp63 Basal	Klf5 (410g)	0	0.760837	0.97
Trp63 Basal	Irx3_extended (568g)	0	0.746189	0.95
Trp63 Basal	Atf4 (488g)	0	0.745377	0.95
Trp63 Basal	Hes1_extended (13g)	0	0.689574	0.88
Trp63 Basal	Rarg (13g)	0	0.652041	0.83
Trp63 Basal	Sox21_extended (90g)	0	0.630439	0.8
Trp63 Basal	Tgif1 (17g)	0	0.618077	0.79
Trp63 Basal	Maff_extended (367g)	0	0.609686	0.78
Trp63 Basal	Jund (312g)	0	0.597776	0.76
Trp63 Basal	Meis2 (10g)	0	0.594534	0.76
Trp63 Basal	Foxo1 (13g)	0	0.561922	0.72
Trp63 Basal	Mthfd1 (37g)	4.24729393074869e-311	0.545898	0.7
Trp63 Basal	Elf1 (6439g)	0	0.490215	0.62
Trp63 Basal	Irf6 (54g)	0	0.483308	0.62
Trp63 Basal	Rest_extended (1291g)	0	0.477522	0.61
Trp63 Basal	Pole4 (43g)	0	0.423001	0.54
Trp63 Basal	Srf (94g)	8.66212e-243	0.420137	0.54
Trp63 Basal	Ets1_extended (1669g)	0	0.381974	0.49
Trp63 Basal	Bach1 (111g)	1.06705e-289	0.372795	0.47
Trp63 Basal	Fosb (32g)	1.34624e-285	0.371319	0.47
Trp63 Basal	Rela (198g)	8.68111e-270	0.369	0.47
Trp63 Basal	Runx1_extended (14g)	1.17448e-289	0.35195	0.45
Trp63 Basal	Junb (299g)	6.24681e-276	0.318594	0.41
Trp63 Basal	Mafk (98g)	2.63703e-216	0.315301	0.4
Trp63 Basal	Yy1 (400g)	9.69146e-140	0.294007	0.37
Trp63 Basal	Foxa1 (10g)	9.42219e-150	0.285662	0.36
Trp63 Basal	Psmd12_extended (31g)	5.32775e-93	0.258419	0.33
Trp63 Basal	Tfap2a_extended (1482g)	1.00959e-189	0.25797	0.33
Trp63 Basal	Tead4 (12g)	1.10718e-57	0.240104	0.31
Trp63 Basal	Cux1_extended (26g)	3.42712e-79	0.211813	0.27
Trp63 Basal	Atf3 (2637g)	1.08588e-77	0.168643	0.21
Trp63 Basal	Zbtb7a_extended (833g)	6.44623e-65	0.159201	0.2
Trp63 Basal	Ybx1_extended (288g)	5.16551e-65	0.157111	0.2
Trp63 Basal	Ets2 (4672g)	1.34461e-61	0.145184	0.18
Trp63 Basal	Max_extended (5563g)	1.78957e-46	0.139211	0.18
Trp63 Basal	Tead1 (467g)	2.00238e-46	0.139089	0.18
Trp63 Basal	Klf4_extended (107g)	2.46157e-38	0.125197	0.16
Trp63 Basal	Kdm5b_extended (4265g)	1.16523e-46	0.124489	0.16
Trp63 Basal	Cebpb (317g)	1.18419e-42	0.12049	0.15
Trp63 Basal	Jun (29g)	3.3095e-25	0.114239	0.15
Trp63 Basal	Ehf (3977g)	6.96583e-37	0.106018	0.14

## Sheet: Ck8 Sox9
GRN	Regulon	t_test_p	Mean	Mean_diff
CK8 Luminal	Nr2f6_extended (261g)	0	1.08614	1.41
CK8 Luminal	Tfcp2l1 (174g)	0	1.07925	1.4
CK8 Luminal	Hnf1b (115g)	0	1.07921	1.4
CK8 Luminal	Bcl3 (127g)	0	1.0437	1.35
CK8 Luminal	Elf3 (1900g)	0	1.02499	1.33
CK8 Luminal	Pparg (87g)	0	0.985909	1.28
CK8 Luminal	Esrra (19g)	0	0.957231	1.24
CK8 Luminal	Relb (147g)	0	0.923479	1.2
CK8 Luminal	Grhl1 (263g)	0	0.921519	1.2
CK8 Luminal	Nfe2l3 (11g)	0	0.914101	1.19
CK8 Luminal	Foxq1_extended (56g)	0	0.892546	1.16
CK8 Luminal	Zbtb7b (37g)	0	0.881521	1.14
CK8 Luminal	Hnf4a (812g)	0	0.819509	1.06
CK8 Luminal	Zfp217 (83g)	0	0.720746	0.93
CK8 Luminal	Tcf7l2_extended (627g)	0	0.674669	0.88
CK8 Luminal	Etv6 (27g)	1.16351273838064e-317	0.663374	0.86
CK8 Luminal	Nfe2l1_extended (73g)	0	0.6356	0.82
CK8 Luminal	Sox9 (22g)	0	0.596055	0.77
CK8 Luminal	Nfkb2 (67g)	2.28075e-305	0.423453	0.55
CK8 Luminal	Xbp1 (235g)	4.91157e-43	0.142357	0.18
CK8 Luminal	Creb3 (224g)	1.83511e-18	0.0886968	0.12

## Sheet: Stat1_2
GRN	Regulon	t_test_p	Mean	Mean_diff
Stat1/2 Inflam	Irf2 (118g)	4.96364e-95	2.51593	2.59
Stat1/2 Inflam	Stat2 (94g)	2.65683e-95	2.40794	2.48
Stat1/2 Inflam	Taf7 (50g)	6.48439e-58	1.87538	1.93
Stat1/2 Inflam	Stat1 (90g)	5.83212e-91	2.20876	2.28
Stat1/2 Inflam	Irf9 (62g)	9.14841e-86	2.02414	2.09
Stat1/2 Inflam	Spi1 (256g)	6.49224e-55	1.89825	1.96
Stat1/2 Inflam	Zfp263_extended (11g)	6.82241e-38	1.50821	1.56
Stat1/2 Inflam	Irf7 (191g)	4.04209e-87	1.78839	1.84
Stat1/2 Inflam	Ltf (57g)	1.58452e-80	1.34296	1.39
Stat1/2 Inflam	Cebpd (40g)	1.34313e-61	0.758384	0.78
Stat1/2 Inflam	Pml_extended (128g)	9.01911e-25	0.601639	0.62
Stat1/2 Inflam	Rel (96g)	1.98665e-59	0.938118	0.97
Stat1/2 Inflam	Prdm1_extended (89g)	1.27954e-43	0.650636	0.67
Stat1/2 Inflam	Trp53 (46g)	1.90733e-22	0.426243	0.44
Stat1/2 Inflam	Jdp2 (23g)	7.18641e-10	0.58872	0.61
Stat1/2 Inflam	Stat6 (52g)	9.7846e-16	0.437356	0.45
Stat1/2 Inflam	Ddit3 (32g)	2.62204e-33	0.519622	0.54
Stat1/2 Inflam	Nr1h2_extended (19g)	2.45051e-05	0.221972	0.23
Stat1/2 Inflam	Nrf1 (49g)	0.00014989	0.19283	0.2
Stat1/2 Inflam	Rbpj_extended (10g)	0.00120079	0.155156	0.16
Stat1/2 Inflam	Tbl1xr1_extended (12g)	0.000608033	0.185722	0.19
Stat1/2 Inflam	Elf4_extended (29g)	0.00253686	0.176082	0.18
Stat1/2 Inflam	Ep300_extended (13g)	0.00176565	0.150351	0.16

## Sheet: Trp63 Sox4_6
GRN	Regulon	t_test_p	Mean	Mean_diff
Trp63+ Sox4/6	Zmiz1 (1941g)	0	1.92686	2.19
Trp63+ Sox4/6	Klf16_extended (413g)	0	1.86332	2.12
Trp63+ Sox4/6	Bmyc_extended (6587g)	0	1.85659	2.11
Trp63+ Sox4/6	Smad1 (262g)	0	1.84086	2.1
Trp63+ Sox4/6	Pbx1_extended (564g)	0	1.81395	2.07
Trp63+ Sox4/6	Kdm5a (292g)	0	1.80155	2.05
Trp63+ Sox4/6	Cebpz_extended (1981g)	0	1.77879	2.03
Trp63+ Sox4/6	Etv3_extended (265g)	0	1.75282	2
Trp63+ Sox4/6	Vdr (41g)	0	1.73516	1.98
Trp63+ Sox4/6	Bhlhe41_extended (28g)	0	1.7254	1.96
Trp63+ Sox4/6	Bclaf1 (3629g)	0	1.71551	1.95
Trp63+ Sox4/6	Setbp1 (505g)	0	1.66714	1.9
Trp63+ Sox4/6	Mafb_extended (553g)	0	1.64983	1.88
Trp63+ Sox4/6	Sox4 (361g)	0	1.61083	1.83
Trp63+ Sox4/6	Sox6_extended (17g)	0	1.59104	1.81
Trp63+ Sox4/6	Erf_extended (385g)	0	1.58484	1.8
Trp63+ Sox4/6	Chd2 (393g)	0	1.57257	1.79
Trp63+ Sox4/6	Gtf2f1 (1778g)	0	1.56289	1.78
Trp63+ Sox4/6	Ubtf_extended (3490g)	0	1.55171	1.77
Trp63+ Sox4/6	Srebf2 (1192g)	0	1.55023	1.76
Trp63+ Sox4/6	Smad3 (155g)	0	1.51564	1.73
Trp63+ Sox4/6	Hivep2 (33g)	0	1.51222	1.72
Trp63+ Sox4/6	Rcor1 (90g)	0	1.4733	1.68
Trp63+ Sox4/6	Klf13_extended (10g)	0	1.4171	1.61
Trp63+ Sox4/6	Mafg (16g)	0	1.39321	1.59
Trp63+ Sox4/6	Ctcf_extended (4358g)	0	1.38458	1.58
Trp63+ Sox4/6	Klf10_extended (450g)	0	1.38311	1.57
Trp63+ Sox4/6	Gtf3c2 (280g)	0	1.33773	1.52
Trp63+ Sox4/6	Foxo3 (115g)	0	1.32784	1.51
Trp63+ Sox4/6	Trim28_extended (32g)	0	1.27371	1.45
Trp63+ Sox4/6	Bcl11a (18g)	2.88888e-298	1.23176	1.4
Trp63+ Sox4/6	Elf2 (567g)	0	1.21329	1.38
Trp63+ Sox4/6	Sp3_extended (471g)	0	1.21203	1.38
Trp63+ Sox4/6	Rxra (145g)	0	1.16549	1.33
Trp63+ Sox4/6	Mef2d (29g)	5.09028e-293	1.15319	1.31
Trp63+ Sox4/6	Supt20_extended (306g)	0	1.14731	1.31
Trp63+ Sox4/6	Taf1 (646g)	0	1.13764	1.3
Trp63+ Sox4/6	Atf1 (92g)	0	1.13496	1.29
Trp63+ Sox4/6	E2f4_extended (86g)	3.50249e-242	1.06034	1.21
Trp63+ Sox4/6	Smarcc2 (65g)	2.34899e-280	1.04586	1.19
Trp63+ Sox4/6	Foxj3_extended (52g)	8.14462e-210	1.0445	1.19
Trp63+ Sox4/6	Irf3 (175g)	4.04791e-286	1.04244	1.19
Trp63+ Sox4/6	Nf1_extended (62g)	1.79692e-280	1.03986	1.18
Trp63+ Sox4/6	Elk4 (12g)	9.07192e-155	1.03897	1.18
Trp63+ Sox4/6	Foxp4 (23g)	2.96246e-190	0.977755	1.11
Trp63+ Sox4/6	Nr1d1_extended (68g)	3.27156e-238	0.972362	1.11
Trp63+ Sox4/6	Irf5 (42g)	2.30398e-248	0.972123	1.11
Trp63+ Sox4/6	Hcfc1 (92g)	1.81981e-217	0.918193	1.05
Trp63+ Sox4/6	Sin3a_extended (138g)	2.01874e-228	0.907798	1.03
Trp63+ Sox4/6	Gabpb1_extended (170g)	1.47726e-211	0.89747	1.02
Trp63+ Sox4/6	Smarca4 (13g)	2.26762e-238	0.887562	1.01
Trp63+ Sox4/6	Klf11_extended (103g)	3.05163e-178	0.836764	0.95
Trp63+ Sox4/6	Hivep1_extended (44g)	6.0817e-126	0.812103	0.92
Trp63+ Sox4/6	Gabpa (70g)	2.89543e-137	0.798975	0.91
Trp63+ Sox4/6	Zfp740 (27g)	2.94663e-111	0.765742	0.87
Trp63+ Sox4/6	Srebf1 (49g)	1.24879e-207	0.758169	0.86
Trp63+ Sox4/6	Mxi1 (134g)	1.52424e-182	0.751213	0.86
Trp63+ Sox4/6	Clock_extended (19g)	8.65721e-106	0.749475	0.85
Trp63+ Sox4/6	Nr3c1 (17g)	1.82776e-91	0.673942	0.77
Trp63+ Sox4/6	Vezf1_extended (14g)	5.6583e-133	0.65858	0.75
Trp63+ Sox4/6	Tcf12_extended (16g)	1.93701e-130	0.646538	0.74
Trp63+ Sox4/6	Cnot3 (11g)	6.68551e-65	0.605523	0.69
Trp63+ Sox4/6	Pum3 (12g)	2.30766e-84	0.585841	0.67
Trp63+ Sox4/6	Tfe3 (21g)	5.25963e-70	0.580249	0.66
Trp63+ Sox4/6	Setdb1_extended (33g)	8.89081e-66	0.535172	0.61
Trp63+ Sox4/6	Sap30 (18g)	1.53835e-51	0.477002	0.54
