# Supplementary material for: Single-cell analysis of treatment-resistant prostate cancer: Implications of cell state changes for cell surface antigen–targeted therapies
Source: Proc Natl Acad Sci U S A. 2024 Jul 5;121(28):e2322203121. doi: 10.1073/pnas.2322203121 (PMC11252802; doi:10.1073/pnas.2322203121)
Supplement: Supplementary file 11 — Dataset S10 (XLSX) [file pnas.2322203121.sd10.xlsx]

## Sheet: Ar|Ascl1+
GSEA - Curated geneset					ORA - Curated geneset
pathway	pval	padj	NES	leadingEdge_genes	Description	pvalue	p.adjust	qvalue	geneID
Neuron	5.95621e-22	1.76304e-20	4.42377	UCHL1, BEX2, PCSK1N, STMN3, LY6H, NDN, ELAVL4, NSG1, CKB, GAP43, GNG3, SNRPN, MLLT11, KLC1, GDI1, TTC3, BEX3, RTN3, TAGLN3, NSG2, FKBP1A, MAPT, RTN1, SLC25A4, ANAPC5, FKBP4, ELAVL3, MLF2, ZWINT, SELENOW, RAB3A, INA, NDUFA5, YWHAB, CALM3, LSM7, PTOV1, NDUFV3, NDUFB2, FUS, CIRBP, VDAC3, SCG5, HSBP1, CISD1, TSN, SUMO3, STUB1, MAGED1, MORF4L2, PPDPF, HNRNPH3, ANAPC11, DYNLRB1, CRMP1, PFN2, RAB11B, MF…	GO_0007259|JAK-STAT cascade	0.000191929	0.0239911	0.0210111	PRLR/STAT5B/STAT5A
Proliferative_neuron	1.06793e-14	1.48175e-13	3.76914	BEX2, NDN, CKB, SYT11, TCF4, BEX3, RTN3, RTN1, SLC25A4, SELENOW, NDUFA5, MRFAP1, CALM3, LSM7, COX6A1, NDUFV3, PHPT1, NDUFB2, FUS, CIRBP, HSBP1, CISD1, TSN, SUMO3, STUB1, MAGED1, PPDPF, ANAPC11, DYNLRB1, PFN2, NDUFA3, TRMT112, CHCHD1, MRPL20, NDUFC2, BANF1, TSPAN3, LSM6, CETN3, SSNA1, NDUFA12, NME1, PTMS, NDUFB8, HNRNPDL, TECR, NDUFB4, MRPL18, FKBP3, NDUFB6, TUBA1A, NDUFC1, NEDD8, RAB14, BOLA2, HM…	SCLC-N	0.00054301	0.0339381	0.0297226	PHF21B/BVES/SYTL4/SLC22A15
NEPC_genes.v2	8.28791e-11	7.35966e-10	3.68377	CHGA, SNAP25, SYP, STMN3, CELF4, SCG2, SYT4, APLP1, SNCB, CACNA1A, RUNDC3A, DDC, INA, TMOD2, CHGB, ENO2, CRMP1, BEX1, CNIH2, PROX1, PCSK1, SCG3
GCS_genes	8.77015e-09	5.81186e-08	3.18801	DYNLL2, ANAPC5, AP2M1, CTBP1, MAZ, YWHAB, VDAC3, SFXN1, ANAPC11, MRPS33, RNPS1, CHCHD1, LARP1, NDUFC2, BANF1, SMARCA4, EMC10, CDK16, MRPS17, MRPL28, PIN1, SELENOT, TRIM28, MRPS18A, GNAS, NDUFA8, SELENOH, HINT1, PPP4C, UBE2E3, MTCH1, POLDIP2, NDUFB7, MRPS36, AURKAIP1, GANAB, FKBP8, POLR2K, RAD23A, AP1S1, SRRM2, SLIRP, NDUFAB1, THOC7, MRPL55, AKT1, BABAM1, CHD4, SSRP1, RABL6, BPTF, MYDGF, TCF3, NDU…
Cao2019Embryo_epi_NA	6.95083e-09	4.67601e-08	2.93565	ELAVL4, CKB, SYT11, SYT4, NSG2, ELAVL3, POU2F2, DNER
E7p5_Mes	1.88596e-06	9.85135e-06	2.86801	GNG3, SNRPN, AUTS2, TTC3, CHD7, DPYSL2, TIA1, SRSF1, CBX5, FUBP1, PHIP, PCBP4, MYEF2, SRSF10, CRMP1, KLHDC2, HNRNPR, BRD3, NUDT21, METTL9, MARCKSL1, CCDC88A, UHRF2, PPP1CC, UBE2E3, HMGB3, FAM133B, ANP32E, MARCKS, SMARCE1, HNRNPA1, SMARCC1, CDC26
PRC2_TARGETS_BENPORATH	1.11009e-05	4.64982e-05	2.74749	PCDH17, GRIA2, NCAM1, CDKN2C, DDAH1, NAV2, NFIX, TPPP3, MAPT, PRKCE, TBX3, INA, TMOD2, SIX1, GATA3, PIP5K1B
Oligodendrocyte	8.01004e-08	4.67955e-07	2.71974	PCSK1N, CKB, SYT11, APLP1, NCAM1, SEZ6L2, SNRPN, MAPK8IP1, GDI1, RAB6A, RTN3, NFIX, CFL2, TPPP3, FKBP1A, MAPT, SLC25A4, GPX4, ELAVL3, MLF2, SELENOW, RNF7, SHISA4, MRFAP1, SERINC1, COX6A1, TMOD2, FUS, PCBP4, AGPAT4, HSBP1, ATP6V0E2, CISD1, QDPR, OCIAD1, KIF1B, ITM2C, ATP6AP1, TRIM2, SH3GLB1, PPDPF, ANAPC11, GABARAPL2, GABARAPL1, SLC22A17, GNPTG, PHYHIPL, NDUFA3, SARAF, RAB11B, MRPL20, CLCN4, NDUFS…
H3K27_BOUND_BENPORATH	5.29959e-06	2.45106e-05	2.67218	LY6H, PCDH17, GRIA2, NCAM1, RAPGEF4, CDKN2C, DDAH1, CACNA1A, NAV2, NFIX, NRXN1, TPPP3, MAPT, PRKCE, ELAVL3, TBX3, INA, TMOD2, SIX1, SMPD3, GATA3, ESR1, PIP5K1B, CAMK2N2, RBBP7, CRMP1, PHYHIPL, RNPEPL1, CCDC50, DNER, SSBP4, SLCO3A1, TRIM28, NFIC, TTLL7, SYT7, CAMK2B
HALLMARK_E2F_TARGETS	2.02406e-05	7.8832e-05	2.58303	CDKN2C, SRSF1, CBX5, LUC7L3, RBBP7, CDKN1B, PSIP1, PNN, RFC2, NME1, HNRNPD, NUDT21, DUT, RAD21, ILF3, NASP, AK2, EZH2, SMC3, LIG1, PHF5A, DNMT1, TRA2B, SLBP, DEK, NOP56, CTCF, RPA1, SSRP1, NAA38, SMC1A, CKS2, PAICS, PCNA, SMC6, SMC4, NAP1L1, STAG1, MCM7, MTHFD2, MCM3, ASF1A, STMN1, POP7, PTTG1, RNASEH2A, EXOSC8, TIPIN, ORC6, SRSF2, IPO7, MCM2, PRDX4, RFC1, MCM6, HELLS, HMGB2, USP1, NUP153, MCM4, …
SUZ12_TARGETS_BENPORATH	6.46883e-05	0.000235423	2.47585	PCSK1N, PCDH17, GRIA2, NCAM1, RAPGEF4, CDKN2C, DDAH1, CACNA1A, NAV2, NFIX, TPPP3, MAPT, PRKCE, HAP1, ELAVL3, TBX3, INA, TMOD2, SIX1, GATA3, SOX1, PIP5K1B, RBBP7, CRMP1, HPCAL1, PHYHIPL
E8p75_ap_Mes	8.60143e-05	0.000298362	2.46632	NDN, NCAM1, SNRPN, PBX1, FKBP4, SRSF1, NR2F1, FUBP1, ILF2, CDK2AP1, VEZF1, EFNA5, PSIP1, FOXP1, HNRNPDL, HNRNPR, BRD3, NASP, UBE2E3, KHDRBS1, EZH2, ANP32E, ACIN1, SRSF7, SMARCE1
Astrocyte	8.86372e-06	3.89653e-05	2.46194	PCSK1N, GRIA2, CKB, SYT11, NCAM1, SEZ6L2, MAPK8IP1, TCF4, RTN3, NFIX, TAGLN3, MAPT, ANK2, SLC25A4, MLF2, PNISR, SHISA4, SERINC1, SSR3, CADM1, CISD1, SNRNP70, KIF1B, ITM2C, LRPAP1, ACO2, PFN2, GABARAPL1, SLC22A17, PHYHIPL, SARAF, NDUFC2, TSPAN3, KLF9, OXCT1, CD164, GRINA, SCG3, ID4, EMC10, WBP2, TECR, NDUFB4, IDH3B, ATP6V0B, ARPC1A, ATP2A2
SCLC-A	0.000132132	0.000447838	2.41748	SYP, SCN3A, RUNDC3A, VOPP1, LRP11, SYT1, DDC, FAM174A, NDUFA5, COX6A1, GLRX5, SOX1, CAMK2N2, BEX1, PCMT1, TBPL1, NDUFS7, SCG3
Endocrine_cell	6.83089e-05	0.00024459	2.39782	CHGA, BEX2, PCSK1N, SCG2, APLP1, GDI1, BEX3, PEG3, DYNLL2, DDC, MRFAP1, PTOV1, NDUFV3, CHGB, TTR, SCG5, QDPR, STUB1, ITM2C, MAGED1, MORF4L2, ATP6AP1, LRPAP1, GABARAPL2, GNPTG, SARAF, EMB, TSPAN3, PCSK1, TCF25, RESP18, CD164, SCG3, GPX3, PGRMC1, ATP2A2, HMGN3
Schwann_cell	7.79611e-05	0.00027472	2.23103	BEX2, CKB, BEX3, RTN1, SLC25A4, SELENOW, NDUFA5, RNF7, CALM3, PTOV1, OAZ2, COX6A1, NDUFV3, PHPT1, NDUFB2, TTR, CIRBP, HSBP1, CISD1, MAGED1, LRPAP1, PPDPF, DYNLRB1, GABARAPL2, PFN2, SLC22A17, MRPS33, NDUFA3, EMB, PAM16, NDUFC2, NDUFS5, TSPAN3, OXCT1, NDUFA12, NDUFB8, TONSL, PGRMC1, TECR, NDUFB4, NDUFB6, TUBA1A, TMX1, NDUFC1, NEDD8, ATP6V0B, ZFAND6, HMGN3, UQCR11, PDCD5, JKAMP, NDUFV2, CFAP20, TMEM…
E8p75_GutTube_DE_Lung	0.00122778	0.00358987	2.1942	TTC3, PBX1, PCBP4, ARL2BP, BRD3, HMGN3, CUEDC1, IRX2, DUT
Testicular_cell	0.000253104	0.000838645	2.13733	CHL1, MLLT11, DYNLL2, RBM4B, GPX4, FKBP4, NDUFA5, RNF7, DDA1, CALM3, OAZ2, VDAC3, HSBP1, SLC25A39, SAP18, SH3GLB1, GABARAPL1, PHYHIPL, PCMT1, RFC2, TBPL1, MFF, MRPL20, PAM16, NDUFS5, SOD1, PPM1G, CETN3, NDUFA12, GRINA, RNF126, HSPA4L, C1QTNF4, NDUFC1, PAFAH1B2, ARPC1A, ZFAND6, SORD, PDCD5, SIN3B, ATXN7L3B, DCAF7, EIF1B, ERGIC2, RP9, TRIM28, RNF138, NDUFV2, EGLN2, PKIB, BAG6, PAIP2, GGNBP2, MTX1, …
Primordial_germ_cell	0.000281137	0.000924629	2.08369	RAB6A, RTN3, DYNLL2, CAMTA1, FKBP4, NMT2, NDUFA5, LSM7, PTOV1, OAZ2, COX6A1, NDUFB2, VDAC3, CISD1, TSN, QDPR, MAGED1, RBBP7, SAP18, HNRNPH3, ANAPC11, DYNLRB1, BEX1, TSEN34, CHCHD1, MFF, MRPL20, NDUFC2, BANF1, NDUFS5, NDUFS7, SOD1, UBA2, LSM6, CETN3, SSNA1, NDUFB8, SARNP, RNF4, RAB24, NDUFB4, PFDN4, MRPL18, MRPS17, FKBP3, NDUFB6, NDUFC1, NEDD8, MRPL28, PFDN6, ARPC1A, PIN1, RAB14, BOLA2, ZFAND6, DN…
Cardiac_muscle_cell	0.000622288	0.00190549	2.07814	CFL2, SLC25A4, NDUFA5, PTOV1, COX6A1, NDUFV3, NDUFB2, VDAC3, CISD1, SH3GLB1, ACO2, OGDH, NDUFA3, NDUFC2, NDUFS5, TSPAN3, SDHA, NDUFS7, PNKD, NDUFA12, MRPS21, NDUFB8, NDUFB4, MRPL18, IDH3B, NDUFB6, NDUFC1, HADHB, ATP2A2, UQCR11, PDCD5, CS, NDUFA8, NDUFV2, TIMM8B, COX14, ECHS1, NDUFV1, ECI2, PDHB, NDUFB11, NDUFB3, TIMM17A, NDUFB7, NDUFB9, COX7C, GOT2, NDUFS4, NDUFA10, IDH3G, NDUFS1, COX6C, FMC1, MR…
HALLMARK_OXIDATIVE_PHOSPHORYLATION	0.00146969	0.00418296	2.04198	SLC25A4, GPX4, NDUFA5, COX6A1, NDUFB2, VDAC3, ATP6AP1, ACO2, OGDH, NDUFA3, NDUFC2, SDHA, NDUFS7, NDUFB8, NDUFB4, IDH3B, NDUFB6, NDUFC1, ATP6V0B, HADHB, UQCR11, CS, NDUFA8, NDUFV2, TIMM8B, ECHS1, NDUFV1, ATP6V1H, PDHB, NDUFB3, TIMM17A, NDUFB7, COX7C, GOT2, NDUFS4, IDH3G, NDUFS1, COX6C, MRPL11, MRPL35, IMMT, TIMM50, NDUFAB1, MRPS15, TIMM10, SUCLA2, NDUFS2, ACADVL, PMPCA, NDUFS3, ATP6V1D, DLD, ACAT1…
EED_TARGETS_BENPORATH	0.00193082	0.00535803	2.02953	PCSK1N, PCDH17, GRIA2, NCAM1, CDKN2C, DDAH1, AUTS2, NAV2, NFIX, B4GALT6, TPPP3, MAPT, PRKCE, HAP1, TBX3, INA, TMOD2, SIX1, GATA3, PCDH10, SOX1, PIP5K1B, MORF4L2
Basal_Org_3	0.00422443	0.0112991	2.00757	ADGRL1, BEX3, ANAPC5, CBX5, CBX3, ANAPC11, BANF1, ACTL6A, BAZ1B, CCAR1, BUB3, ANP32E, ALYREF, ACIN1, AKT1, AHSA1, CBX1, CCDC34, CACYBP, ARL6IP6, C1QBP, ARL6IP1, CALCA, ANP32B, APEX1
Sertoli_cells	0.00109023	0.00322709	1.98559	BEX2, CXXC5, BEX3, SOCS2, POLR2M, FKBP1A, ETNK2, ZWINT, RNF7, MRFAP1, PTOV1, COX6A1, FUS, VDAC3, TSN, SUMO3, STUB1, ITM2C, MAGED1, RBBP7, MORF4L2, DYNLRB1, HPCAL1, TRMT112, RAB11B, MFF, NDUFC2, TSPAN3, KLHDC2, CETN3, NDUFA12, CD164, PGRMC1, TECR, NDUFB4, MRPS17, FKBP3, NEDD8, ARPC1A, PIN1, RAB14, PDCD5, SIN3B, ATXN7L3B, RP9, DUT, BRK1, JKAMP, PLEKHJ1, SELENOH, TMEM9, HYPK, MARCKSL1, PAIP2, TUBA1B…
HALLMARK_SPERMATOGENESIS	0.00621904	0.0155127	1.95998	PCSK1N, VDAC3, SCG5, TSN, CNIH2, SCG3, HSPA4L, STRBP, PHKG2, PRKAR2A, EZH2, PGS1, MAP7, STAM2, ZC3H14, MLLT10
E8p75_GutTube_VE_Liver	0.00711863	0.0172714	1.91085	GAP43, AUTS2, DNMT3A, ANK2, PTOV1, PPDPF, TSEN34, CNIH2, PROX1, KLHDC2, TSHZ2, SARNP, SSBP4
REACTOME_INHIBITION_OF_THE_PROTEOLYTIC_ACTIVITY_OF_APC_C_REQUIRED_FOR_THE_ONSET_OF_ANAPHASE_BY_MITOTIC_SPINDLE_CHECKPOINT_COMPONENTS	0.00977513	0.0227233	1.86112	ANAPC5, ANAPC11, BUB3, CDC16, UBE2E1, CDC26
Cycling_cell	0.0113239	0.0257836	1.81802	BEX3, POLR2M, SELENOW, PTOV1, FUS, GLRX5, SLC25A39, SUMO3, STUB1, SNCA, TSPAN3, LSM6, HJURP, HNRNPDL, FKBP3, TUBA1A, NEDD8, ATXN7L3B, METTL9, SELENOH, MARCKSL1
Muscle_cell	0.00925156	0.0216194	1.80563	CFL2, PRKACA, SLC25A4, CAMTA1, SELENOW, NDUFA5, NDUFV3, NDUFB2, GLRX5, VDAC3, SH3GLB1, ACO2, PFN2, RTN2, NDUFA3, NDUFS7, NDUFA12, MRPS21, NDUFB8, NDUFB4, MRPL18, IDH3B, NDUFB6, NDUFC1, TXN2, UQCR11, GNAS, NDUFV2, TIMM8B, ECI2, COPS5, NDUFB11, NDUFB3, NDUFB7, NDUFB9, COX7C, GOT2, COX6C, MPC1, SPAG7, UBL4A, SMIM20, IMMP1L, MRPL30, NDUFB10, CHCHD3, MRPL42, NDUFA9, RABL6, PKIG, SLC25A11
REACTOME_MITOTIC_PROMETAPHASE	0.0174001	0.0376861	1.79202	ZWINT, RANGAP1, SEC13, RAD21, MAPRE1, BUB3, PPP2R1A, SMC3, STAG2, SMC1A, SEH1L, STAG1, NUDC, RCC2, NDEL1, KIF2A, PPP2R5A, PPP2R5E, TAOK1, CLIP1, PAFAH1B1, PMF1
REACTOME_DOWNSTREAM_SIGNALING_OF_ACTIVATED_FGFR	0.0222894	0.0469029	1.72883	ADCY1, PRKACA, PRKCE, PRKACB, YWHAB, CALM3, CDKN1B, CHUK, AKT1S1, RAF1, PTEN, MAPK3, PRKAR2A, MAPK1, NRAS, AKT1, BAD, GRB2, AKT2
HALLMARK_MYC_TARGETS_V1	0.0141485	0.0312533	1.72352	SRSF1, SF3B3, LSM7, STARD7, ILF2, VDAC3, CBX3, RNPS1, PPM1G, UBA2, NME1, TARDBP, HNRNPD, HDAC2, HNRNPR, PSMD3, ACP1, TRIM28, DUT, EIF4H, SRM, EIF3B, COPS5, SNRPB2, BUB3, RAD23B, SNRPA1, DHX15, GOT2, PHB, NDUFAB1, PSMD14, TRA2B, SRSF7, FBL, TXNL4A, CANX, DEK, NOP56, UBE2E1, SMARCC1, FAM120A, PSMD7, CUL1, SNRPD2, TUFM, CLNS1A, SF3A1, VBP1, PCNA, CCT3, PRDX3, ERH, NAP1L1, TFDP1, MCM7, ABCE1, LSM2, D…
REACTOME_SIGNALING_BY_FGFR	0.0228265	0.0478064	1.72283	ADCY1, PRKACA, PRKCE, PRKACB, YWHAB, CALM3, CDKN1B, CHUK, UBA52, AKT1S1, RAF1, PTEN, MAPK3, PRKAR2A, PPP2R1A, MAPK1, NRAS, AKT1, BAD, GRB2, AKT2
ISHIKAWA_STING_SIGNALING	0.021946	0.0464001	1.71208	ANAPC5, HERC1, UBE3A, RNF7, STUB1, UBE2E2, BIRC6, ANAPC11, UBA2, PPIL2, RCHY1, UBA1, UBE2E3, HERC2, HUWE1, UBE2M, SAE1, DDB1, UBE2J2, UBE2R2, CDC16, PRPF19, UBE2E1, CUL1, CDC26, KEAP1, UBE2K, UBE2Q1, UBE2G2, UBA3, CUL3, UBE2W, CDC34, UBR5, UBE2N, PIAS1, UBE2Z, TRIP12, CUL5
Premeiotic_germ_cell	0.0046717	0.0123466	1.69236	UCHL1, SNRPN, SOCS2, FKBP1A, SLC25A4, FKBP4, ZWINT, NMT2, RNF7, LSM7, PTOV1, OAZ2, NDUFV3, FUBP1, NDUFB2, FUS, VDAC3, CISD1, TSN, SLC25A39, QDPR, SUMO3, MAGED1, RBBP7, MORF4L2, SAP18, HNRNPH3, ANAPC11, DYNLRB1, TRMT112, ARL6IP4, CHCHD1, RAB11B, MFF, MRPL20, NDUFC2, BANF1, NDUFS5, NDUFS7, SOD1, UBA2, ACTL6A, LSM6, CETN3, NME1, SARNP, HNRNPDL, NDUFB4, PFDN4, COPS7A, PSMC1, MRPS17, FKBP3, NDUFB6, NA…
REACTOME_GAP_JUNCTION_ASSEMBLY	0.0124825	0.027991	-1.66095	GJB4, GJA1
GO_TAXIS	0.0185203	0.0397248	-1.69786	EPHA2, FOSL1, CXCL16, HBEGF, EZR, PLAUR, LGALS3, ANXA1, ITGAV, ARHGEF5, SEMA3C, VASP, MET, EFNA1, SBDS, EFNB2, DAG1, RALA, SIAH2, RHOG, RPS19, ANO6, CMTM7, LAMB2, CORO1B, RAC1, PRKCD, RALBP1
HALLMARK_UV_RESPONSE_UP	0.0200619	0.0428244	-1.70204	JUNB, ICAM1, BTG1, DNAJB1, MMP14, TUBA4A, ATF3, TMBIM6, FOSB, HMOX1, SQSTM1, DDX21, NFKBIA, TAP1, PRKCD, STARD3, POLR2H, GCH1, MRPL23, BTG2, CCND3, SPR, TST, PPT1, BAK1, ALAS1, SLC6A8, GRPEL1, AMD1, PPP1R2, CREG1, HSPA2, EPCAM
HALLMARK_MTORC1_SIGNALING	0.0143022	0.0314365	-1.71622	HK2, NUPR1, IFRD1, MAP2K3, CTSC, SLC2A1, CDKN1A, TES, TUBA4A, SERPINH1, PPP1R15A, SLC1A5, SLC9A3R1, HSPA5, SQSTM1, ETF1, NFKBIB, CD9, PRDX1, ADD3, IFI30, SEC11A, IDH1, PPA1, BHLHE40, EBP, PSMC6, UFM1, PFKL, TXNRD1, BTG2, PNO1, PSMD12, M6PR, ABCF2, PHGDH, SERP1
E8p75_YsE	0.0215572	0.0457961	-1.7258	CYBA, CSTB, SELENOP, CTSC, CIB1, SLC9A3R1, CTSH, APOE, IFI30, S100A1, CTSB, DDT, TXNDC17, GCSH, LGMN, TMEM120A, DBI, GSTM1, TOMM20, CTSZ, CHCHD10, COX5A, UQCR10, GIPC2, PCBD1, ATP6V1E1
Gastric_mucosa_cell	0.00626215	0.0155329	-1.73004	GSTO1, PERP, KLF5, CLU, EZR, NFE2L2, FXYD3, CSTB, FOXQ1, MGST3, GPX2, SELENOP, PON2, LGALS3BP, F11R, CDH1, DNAJB1, CIB1, KRT18, FERMT1, ERP44, GLUL, TMBIM1, SERINC2, TSPAN8, PPIB, HSPA5, CD82, LSR, RBP1, HADH, SMAGP, RNF128, AVPI1, CASP6, MAPK13, DSTN, TRAPPC6A, PRDX1, ORMDL2, SYNGR2, BACE2, RAB25, AP1M2, TMBIM4, RNPEP, PLPP2, ANXA4, HSD17B10, ETFA, IFI30, HADHA, SNX6, OAT
PID_MYC_REPRESS_PATHWAY	0.0231685	0.0482948	-1.73541	CLU, NDRG1, ZFP36L1, CDKN1A, CEBPD, ITGB4, ITGA6, FTH1, ITGB1, TJP2, SMAD2, MYC, MAX, CFLAR, CDKN2B, LGALS1, COL1A2, ID2, FOXO3
Intercalated_cells_of_collecting_duct	0.00604173	0.0151555	-1.74797	ITM2B, SAT1, HSPB1, HES1, HBEGF, CLU, EZR, LGALS3, S100A11, PLET1, SDC4, TSPO, IFRD1, CSRP1, IER3, F11R, CLDN4, ANXA5, DNAJB1, HSPA1A, GADD45B, ATF3, LITAF, KRT18, WFDC2, CTSD, LAMP2, HSPA5, ACADL, CD82, SQSTM1, JUN, RNF128, SERINC3, DCXR, CD9, CYB5A, TMEM176A, UBC
combined_predtype_geno.Epi_Basal_1_T05_Regen_Day1	0.0159515	0.0348891	-1.77975	LY6D, SDC4, IFRD1, KRT15, LCN2, KRT17, KRT14, KRT5
PID_HIF1_TFPATHWAY	0.0177492	0.0382556	-1.78688	HK2, NDRG1, SLC2A1, CP, HMOX1, JUN, MCL1, ETS1, BHLHE40, PFKL, CITED2, FURIN, HIF1A, ID2, RORA, FOS, VEGFA
Renal_tubular_cell	0.00542991	0.0140167	-1.79237	ITM2B, SAT1, HES1, ZFP36, CLU, EZR, NDRG1, MGST1, LGALS3, IGFBP7, SDC4, TSPO, IFRD1, MGST3, IER3, DNAJB1, HSPA1A, GADD45B, ATF3, VAMP8, TMBIM6, WFDC2, CTSD, LAMP2, TSPAN8, TIMP3, HSPA5, CD82, SQSTM1, CD63, CD9, CYB5A, TMEM176A, UBC
Cao2019Embryo_epi_LungEpithelialTrajectory_1_of_1	0.0172636	0.0375738	-1.80068	GPRC5A, EVA1A, LAMA3, ADD3, MAL2, NEDD9, THBS1, SEC11C, EPS8
Neutrophil	0.00594595	0.0150052	-1.80334	ARPC1B, BAZ1A, CYBA, ANXA3, S100A11, ANXA1, TSPO, ALDH2, SH3BGRL3, CEBPD, TUBA4A, VAMP8, ARPC2, TMBIM6, OSTF1, CNN2, NUCB1, CD63, VASP, DSTN, TRAPPC6A, RPL18A, PLAC8, PGLYRP1, MTDH, COTL1, GNG12, PGD, RPS23, SIVA1, PDIA6, IFNGR1, LMAN2, RPIA, CMTM7, ARHGDIB, M6PR, PHGDH, IGFBP4, NOP58, DNAJC2, DDOST, ALAS1, PRDX6, RPSA, GPX1, ACTR3, RPS2, CAPZB, HAT1, TMED3, SRGN, ETFB, CDK2AP2, GSR, NHP2, PGLS, …
E6p5_exVE	0.0138159	0.0306713	-1.80515	CYBA, EZR, SGK1, SDC4, SELENOP, SLC9A3R1, GLUL, CD63, COTL1, GNG12, IFI30, OAT, SPARC, EEA1, RRBP1, LAMP1, STX7, S100A1, CTSB, DDT, GNS, DEGS1, LGMN, MYO6, DBI, GSTM1, CTSZ, ATP1B1, CHCHD10, GIPC2, ATP6V1E1
Cao2019Embryo_epi_AuditoryEpithelialTrajectory_2_of_3	0.0137397	0.0306554	-1.82494	LY6E, CAPG, ELF1, RHOC, GALNT3, PBXIP1, FOXO1, TMEM176A, FRRS1
combined_predtype_geno.Epi_Luminal_3Foxi1_T04_Cast_Day28	0.0118694	0.0268879	-1.84137	CYBA, LGALS3, S100A11, NUPR1, RTN4, CYB5A, FTH1, TMBIM4, CD74, IQGAP1, CLDN7, HEXB, S100A1, ALCAM, CTNNB1, CXADR, GNAI2, KRT7, CHCHD10, COX5A, NDUFA4, CD81, UQCRB, APLP2, ATP6V1E1, ATP6V1G1, CD47
luminal_1	0.00479869	0.0126072	-1.84502	PLET1, SGK1, EHF, DNAJC3, KRT18, SLC1A5, KRT19, RBM47, PDIA4, PPIB, HSPA5, RCN1, SMAGP, RNF128, MMP7, DCXR, TMPRSS2, TRAPPC6A, PLAC8, MAN2A1, SEL1L3, RAB25, TMBIM4, PDIA6, CRELD2, CLINT1, HDLBP, RNF149, USP16, DNAJB9, FUCA1, PPA1, COMT, SPINT2, RRBP1, KRT8, PHGDH, SERP1, TST, CLDN7, UFC1, PRDX6, SMIM22, SIL1, CREG1, TMED3, PROM1, ERLEC1, EPCAM, NANS, MCFD2, HERPUD1, EDEM1, TMED10, OST4, PLA2G12A,…
ST_INTERFERON_GAMMA_PATHWAY	0.00793336	0.0189377	-1.85504	JAK1, IFNGR1, CISH, STAT1
REACTOME_RIG_I_MDA5_MEDIATED_INDUCTION_OF_IFN_ALPHA_BETA_PATHWAYS	0.0113006	0.0257836	-1.85598	ISG15, IRF7, CASP8, NFKB2, NFKBIB, TAX1BP1, TNFAIP3, NFKBIA, RELA, UBE2L6, IRF2, ATG5, APP, RIPK1, IKBKB, IRF1
KEGG_P53_SIGNALING_PATHWAY	0.011997	0.0270388	-1.86171	PERP, SFN, SERPINB5, CDKN1A, GADD45B, CASP8, CD82, SHISA5, CDK6, CCND3, IGFBP3, MDM2, CASP3, CCNG2, THBS1, CCNG1, GADD45G, CDK4, CYCS, GADD45A
HALLMARK_MITOTIC_SPINDLE	0.00874845	0.0205519	-1.86235	EZR, NET1, TUBA4A, ACTN4, PALLD, GSN, FLNB, PDLIM5, ROCK1, CD2AP, FLNA, PXN, ARHGAP5, CDC42EP1, KATNA1, MYH9, WASF2, ABI1, RASA2, ARF6, MYO1E, AKAP13
PID_AVB3_INTEGRIN_PATHWAY	0.010645	0.0246166	-1.86806	MFGE8, ITGAV, F11R, CASP8, TGFBR2, ROCK1, SDC1, PXN, RAC1, FN1, VCL, PIK3C2A, BCAR1, RHOA, COL1A2, COL3A1, VEGFA, SPP1, HSP90AA1, ILK, PIK3R1, TLN1
Secretory_alveoli_cell	0.0109658	0.025227	-1.87895	CLU, MFGE8, NUPR1, LCN2, ISG20, NUCB2, PIGR, DAP
E7p5_ExE	0.00860025	0.0203112	-1.89486	PHLDA1, RUNX1, JUNB, SH3BGRL3, PIM1, PPP1R15A, CNN2, RAP1B, PPIC, TGFB1, SDC1, RAP1A, DDX21, YBX3
RESPONSE_TO_WOUNDING	0.00859345	0.0203112	-1.89573	ANXA1, F11R, BLNK, PLAT, CEBPB, MDK, TGFB1, NFKB1, RELA, TNFRSF1A, RAC1, NFE2L1, NMI, ELF3, LBP, CXCL10, PABPC4, PRDX5, FOS, CCL4, CCL3, HOXB13, CDO1, S100A8
E7p5_exVE	0.00769835	0.018476	-1.91127	CYBA, EZR, SGK1, SDC4, SLC9A3R1, GLUL, RBM47, CTSH, COTL1, GNG12, FTH1, OAT, LAMP1, STX7, S100A1, CTSB, DDT, TXNDC17, DEGS1, GCSH, LGMN, MYO6, DBI, GSTM1, CTSZ, ATP1B1, GIPC2, PCBD1, ATP6V1E1
combined_predtype_geno.Epi_Luminal_1_T09_Regen_Day14	0.00650259	0.0160397	-1.91926	B2M, EHF, DNAJC3, HSPA1B, PPIB, MMP7, PLAC8, PDIA6, HDLBP, RNF149, RRBP1, SERP1, PRDX6, CREG1, TMED3, TMED10, OST4, RABAC1, P4HB, KRTCAP2, EDEM2, CALR, SMIM14, CD52, SSR4, DNAJC10, TSPAN1, SEC11C, CYSTM1, CRIP1, SEC61G, CHKA, HSP90B1
GO_NOTCH_SIGNALING_PATHWAY	0.00672926	0.0164164	-1.93825	PERP, HES1, SOX9, KRT19, TGFBR2, MDK, TGFB1, UBC, ANXA4, APH1A, RPS19, CDK6, NCSTN, ADAM10, MYC, FOXA1, APP
HALLMARK_KRAS_SIGNALING_DN	0.00719881	0.017371	-1.94861	SGK1, KRT15, KRT5, KRT4, LYPD3, SKIL, COPZ2
GO_0030855|epithelial cell differentiation	0.00547901	0.0140617	-1.97099	SFN, F11R, EHF, KRT17, KRT14, WNT4, CEBPB, IRF6, KRT4, JUN, KRT6A, GJA1
KEGG_CELL_ADHESION_MOLECULES_CAMS	0.00594802	0.0150052	-1.97127	SDC4, ITGAV, ICAM1, F11R, CLDN4, CDH1, SDC1, ITGA6, ITGB1
HALLMARK_ANGIOGENESIS	0.00669445	0.0164164	-1.98245	ITGAV, PGLYRP1, TIMP1, APP, PDGFA, FSTL1, COL3A1, TNFRSF21, VEGFA, SLCO2A1, SPP1
REACTOME_TIGHT_JUNCTION_INTERACTIONS	0.00571828	0.0145915	-1.98719	F11R, CLDN4, PRKCI, CLDN7, PARD3, CLDN3, PARD6G
PID_A6B1_A6B4_INTEGRIN_PATHWAY	0.00542891	0.0140167	-1.98805	SFN, CDH1, LAMC2, ITGB4, CD9, LAMA3, ITGA6, MET, EGFR, ITGB1, LAMB2, RAC1
E8p75_GutTube_VE_SmallInt	0.00483833	0.0126366	-1.98959	HBEGF, FAM107B, LAD1, RNASE4, KRT19, TSPAN8, RNF128, NFKB1, CHIC2, RBPMS, NFKBIA, MAFF, SUGT1, ARRDC1, MTX2, MBOAT1, TMEM54, EGR1, UGP2, GLUD1, DGUOK
PID_INTEGRIN5_PATHWAY	0.00358771	0.0097654	-2.0064	PLAUR, ITGAV, ITGB5, SDC1, FN1
MTOR_UP.V1_UP	0.00446181	0.0118625	-2.01191	S100A14, LGALS3, SERPINB5, GPX2, BST2, SLC2A1, ATF3, PLAT, HMOX1, IFI30, IFI35, GCH1, LTV1, CCDC86, USP18, CDKN2B, ISYNA1, PRKCA, HSPE1, FABP5, FDPS, TPH1, LDLR, FDFT1, HMGCS1, PPAN, HELLS, MSMO1, MCM6, EEF1E1, SQLE, TIPIN, STMN1, PFKP, PRAF2, COMTD1, IDH3A
Luteal_cell	0.000287461	0.000938477	-2.01539	S100A6, CLU, MGST1, TUBA1C, S100A10, SGK1, SDC4, CSTB, IFRD1, PDLIM4, CTNNA1, F3, RNH1, BST2, F11R, ANXA5, DNAJB1, TUBB6, TPT1, SERPINH1, PPP1R15A, FOSB, ASAH1, ERRFI1, CTSD, RPLP1, RPL22, RPL23, ACAA2, HSPA5, ACADL, FDX1, HADH, SQSTM1, JUN, SDC1, GJA1, AVPI1, CASP6, SERINC3, ADAMTS1, CYB5A, IFT43, VMP1, PRDX1, UBC, OSGIN1, TMED5, SHISA5, PSME1, CARD19, GINM1, RPL28, RPL10A, MAFF, ETFA, ERGIC3, H…
E8p75_ap_Endothelial	0.00360704	0.0097654	-2.03654	SAT1, PLK2, S100A16, SH3BGRL3, CLIC1, SMAGP, TGFB1, TPM4, ETS1, RALB, TJP1, RRBP1, FN1, IGFBP4, VAT1, KLF2, ETS2, CREG1, EVA1B
PID_INTEGRIN4_PATHWAY	0.00394919	0.0106269	-2.04058	LAMC2, ITGB4, LAMA3, ITGA6, LAMB2, LAMA5, LAMC1, LAMB3
Myocyte	0.000438744	0.00138158	-2.09541	TPM1, HES1, TPM2, PDLIM4, TUBB6, CDKN1A, TPT1, RPL30, RPLP1, RPL23, CD82, MDK, CD63, RACK1, RPL7, RTN4, RPL18A, MTDH, RPS23, RPL28, RPS8, RPL10A, RPS16, SPARC, IDH2, RPS11, RPS19, RPS27, SPG21, RPS4X, RPL31, EGR1, HSP90AB1, GLRX3, CCND3, LMNA, EEF1A1, RPS24, NOP58, EIF5B, EIF3F, DDAH2, EEF1G, RPSA, METAP2, CNN3, RPS2, RPL8, RPL26, EIF3C, ZYX, EEF1B2, RPS15, PA2G4, RPL27A, RPS14, CCT2, RPS9, RPL32…
Cao2019Embryo_epi_BranchialArchEpithelialTrajectory_2_of_3	0.00253725	0.00695393	-2.1207	PON2, F3, KLF4, DCN, PRSS22, TNFAIP3
PID_AP1_PATHWAY	0.00190054	0.00530716	-2.14661	FOSL1, JUNB, ELF1, DUSP1, ATF3, TCF7L2, FOSB, JUN, TGFB1, GJA1, ETS1
PID_INTEGRIN_A9B1_PATHWAY	0.00201332	0.00555227	-2.14665	SAT1, PXN, ITGB1, TGM2, RAC1, FN1, BCAR1, VEGFA, SPP1
KEGG_TIGHT_JUNCTION	0.00139567	0.00403326	-2.17573	CTNNA1, F11R, CLDN4, ACTN4, ACTN1, RRAS, MYH9, GNAI3, TJP2, PRKCD, TJP1, PRKCI, TJP3, KRAS, CLDN7, VAPA, OCLN, PPP2CB, CTTN, CTNNB1, RRAS2, PARD3, RAB13, ACTG1, CLDN3, RHOA, PPP2CA, HRAS, GNAI2, PRKCA, PARD6G
HALLMARK_TGF_BETA_SIGNALING	0.00156228	0.00439022	-2.18416	PMEPA1, TGIF1, JUNB, CDH1, WWTR1, PPP1R15A, TGFB1, SKIL, IFNGR2, CDK9, ARID4B, TJP1, BMPR1A, CTNNB1, SMAD7, ID3, FURIN, TGFBR1, RHOA, THBS1, ID1, ID2, SLC20A1, SKI, CDKN1C, PPP1CA, NCOR2, KLF10
KEGG_SMALL_CELL_LUNG_CANCER	0.00152266	0.00430612	-2.18447	ITGAV, LAMC2, LAMA3, ITGA6, NFKB1, NFKBIA, ITGB1, RELA, TRAF4, PTGS2, LAMB2, CDK6, FN1, LAMA5, MYC, MAX, LAMC1, CDKN2B, IKBKB, ITGA3, LAMB3, CDK4, PIK3R1, CYCS, CKS1B
E4p5_PrE	0.00092485	0.00275593	-2.18681	ITM2B, PLSCR1, PMEPA1, FOXQ1, SERPINH1, DNAJC3, VAMP8, RBM47, HSPA5, GJA1, COTL1, FTH1, CKAP4, PDIA6, CRELD2, HDLBP, OAT, SPARC, PDIA3, SNX2, RRBP1, SERP1, RAB1A, OSTC, SELENOS, CST3, STX7, SRGN, P4HB, TXNDC5, LAMC1, CALR, LGMN, MYO6, MANF, DNAJC10, RAB11A, REEP5, CTSZ
REACTOME_INTERFERON_SIGNALING	0.00122897	0.00358987	-2.18722	B2M, CD44, PSMB8, ICAM1, ISG15, IRF7, IRF6, FLNB, ISG20, EIF4A3, PTPN2, IFNGR2, JAK1, IFNGR1, EIF4E2, XAF1, KPNA4, IFI35, IRF9, PRKCD, EGR1, UBE2L6, STAT1, IRF2, USP18, PTPN1, EIF4E, EIF4A1, KPNA3
REACTOME_INTEGRIN_CELL_SURFACE_INTERACTIONS	0.0014417	0.00412978	-2.19174	ITGAV, ICAM1, F11R, CDH1, ITGB4, RAP1B, ITGB5, RAP1A, ITGB1, CRK, LAMB2, FN1, LAMA5, PTPN1, LAMC1, BCAR1, THBS1, COL1A2, ITGA3, SPP1, BSG
E8p75_ap_Midline	0.00139892	0.00403326	-2.20164	CLU, MGST1, LGALS3, ANXA5, BTG1, GPX8, SOX9, KRT19, RCN1, PSME2, LAPTM4A, HSD17B10, TGM2, TMEM50A, TLE4, RCN2
combined_predtype_geno.Epi_Luminal_1_T02_Cast_Day7	0.00090936	0.00272808	-2.24013	B2M, EHF, HSPA1A, FOSB, HSPA1B, HSPA5, DCXR, PLAC8, PDIA6, RNF149, RRBP1, TST, PRDX6, TMED3, HERPUD1, OST4, KRTCAP2, DNAJC10, TSPAN1, FOS, CYSTM1, CRIP1, SEC61G, MIEN1, CHKA
combined_predtype_geno.Epi_Luminal_1_T08_Regen_Day7	0.000616435	0.00190067	-2.25226	B2M, EHF, DNAJC3, HSPA1B, NUCB1, PDIA4, PPIB, HSPA5, MMP7, PLAC8, NUCB2, PDIA6, CRELD2, HDLBP, RNF149, USP16, PDIA3, RRBP1, SERP1, TST, PRDX6, TMED3, CDK2AP2, HERPUD1, EDEM1, OST4, P4HB, KRTCAP2, CALR, MANF, SSR4, DNAJC10, TSPAN1, SEC11C, CYSTM1, CRIP1, SEC61G, CHKA, HSP90B1, HSPH1, DDIT3, SDF2L1
REACTOME_CELL_CELL_JUNCTION_ORGANIZATION	0.000824063	0.00248901	-2.274	CTNNA1, JUP, F11R, CLDN4, CDH1, PRKCI, CTNND1, CLDN7, CTNNB1, PARD3, CLDN3, PARD6G
REACTOME_INTERFERON_GAMMA_SIGNALING	0.000487978	0.00152579	-2.2953	B2M, CD44, ICAM1, IRF7, IRF6, PTPN2, IFNGR2, JAK1, IFNGR1, IRF9, PRKCD, STAT1, IRF2, PTPN1
HALLMARK_GLYCOLYSIS	0.000422342	0.00133943	-2.29591	HK2, CD44, IER3, DCN, SOX9, IL13RA1, HSPA5, ISG20, COPB2, SDC1, CASP6, CYB5A, MET, EGFR, TPBG, AGRN, HDLBP, IDH1, UGP2, SDHC, PSMC4, IGFBP3, HAX1, PPP2CB, B4GALT1, GMPPA, PGLS, ME1, ELF3, EXT1, SAP30, TALDO1, GUSB, CITED2, FAM162A, GFPT1, AK3, EXT2, CLDN3, PYGB, DDIT4, BIK, AKR1A1, VEGFA, GALK1, MIF, ARPP19, P4HA1, PAM, MDH1, QSOX1, ALDH7A1, PMM2, PGK1, MDH2
REACTOME_APOPTOTIC_CLEAVAGE_OF_CELL_ADHESION_PROTEINS	0.000706805	0.00214946	-2.29895	CDH1, TJP2, TJP1, OCLN, PKP1, CTNNB1, CASP3, DSG2, DSP
PID_INTEGRIN_CS_PATHWAY	0.000332553	0.00107776	-2.31091	ITGAV, ITGB4, ITGB5, ITGA6, ITGB1
HALLMARK_MYOGENESIS	0.000492045	0.00152775	-2.3151	HBEGF, KLF5, TPM2, CLU, IGFBP7, IFRD1, WWTR1, CDKN1A, GADD45B, GSN, FST, ITGB4, ITGB5, TGFB1, SYNGR2, MYH9, ITGB1, AGRN, SPARC
PID_INTEGRIN2_PATHWAY	1.03191e-05	4.40546e-05	-2.3336	PLAUR, ICAM1, F11R, PLAT
PID_INTEGRIN3_PATHWAY	0.000412031	0.00131613	-2.35859	PLAUR, SDC4, ITGAV, F11R, TGFBR2, SDC1, FN1, LAMC1, THBS1, COL1A2, VEGFA, SPP1, CD47
E8p75_gfp_Midline	0.000371903	0.00119656	-2.37688	PERP, CLU, MGST1, LGALS3, TSPO, ANXA5, BTG1, GPX8, SOX9, KRT19, PDIA4, RCN1, CAPNS1, PSME2, LAPTM4A, VGLL4, TGM2
E8p75_GutTube_VE_Pancreas	0.000232352	0.00077567	-2.40101	CLU, MGST1, S100A11, S100A10, F11R, CLDN4, TUBB6, GPX8, KRT18, FERMT1, CLIC1, SPINT1, F2RL1, MAPK13, CRB3, RAB25, LAPTM4A, NECTIN2, HBP1, ERGIC3, LEPROT, SDCBP, SPINT2, PFKL, PARVA, KRT8, OCLN, CST3, CD151, EPCAM, MAT2B, HSPB11, FBLN1, CCNG2, RHOB, ARL4C, SMIM14
Cumulus_cell	1.52666e-05	6.10664e-05	-2.4319	HES1, PDLIM1, CLU, MGST1, SGK1, IFRD1, ALDH2, JUNB, IER3, BST2, DNAJB1, TPT1, SERPINH1, PPP1R15A, PNRC1, PTGES, FOSB, FST, ERP44, RPL22, HMOX1, PDIA4, PPIB, HSPA5, FDX1, SQSTM1, JUN, EIF4EBP1, FOXO1, GJA1, TAX1BP1, CYB5A, PRDX1, UBC, CCNL1, RPS23, SIVA1, TXNL1, RPL28, RPL10A, JAK1, PDIA6, MAFF, CRELD2, HSD17B10, RPS16, SEC11A, PTBP1, RPS19, LSM8, DAP, IDH1, PDIA3, DNAJB9, PRKCD, BZW1, EGR1, GCH1,…
ABBUD_LIF_SIGNALING_1_UP	0.000176992	0.000595335	-2.45374	HK2, EZR, AHNAK, PSMB8, JUNB, GPX2, LCN2, TAPBP, DCN, OSTF1, CEBPB, ACAA2, TGFBR2, ITGA6, TMEM176A
MYC_TARGETS1_BENPORATH	6.37896e-05	0.000234071	-2.46158	FOSL1, HES1, TPM2, MGST1, CSTB, ALDH2, JUNB, ICAM1, RPL22, CASP8, ISG20, SQSTM1, JUN, TGFB1, CD63, PLA2G4A, MET, SYNGR2, BCL3, ITGB1, PDHA1, RHOG, RPS19, EBP, ACADM, POLB, CFDP1, HSP90AB1, ATF4, LMNA, GOLGA7, RPL19, IRF2, TOP1, AMD1, ETS2, NSUN2, EIF4E, MDM2, EIF4A1, APP, RPS15, SMAD7, ARF4, HERPUD1, RPL27A, ID3, RPS6, ACTG1, RPL23A, HIF1A, NCL, GSTP1, RPL36A, DBI, ZFP36L2, TOMM20, AKR1A1, RGS2, …
PID_P53_DOWNSTREAM_PATHWAY	0.000120765	0.00041246	-2.48457	EPHA2, PERP, NDRG1, SFN, SERPINB5, CDKN1A, DUSP1, ATF3, CTSD, CD82, JUN, CASP6, MCL1, MET, EGFR, TAP1, DUSP5, PRKAB1, BTG2, PYCARD, BAK1, IGFBP3, GPX1, FOXA1, MDM2
combined_predtype_geno.Epi_Basal_1_T06_Regen_Day2	7.76003e-05	0.00027472	-2.48499	S100A6, FXYD3, S100A16, S100A10, MFGE8, KRT15, ALDH2, IER3, DCN, KRT14, KRT5, CEBPB, RBP1, SDC1, TMEM176A, APOE
E8p75_ParE	4.41838e-05	0.000164854	-2.5047	KLF5, F3, KLF4, TINAGL1, SERPINH1, DNAJC3, PLAT, FST, ERP44, HSPA5, COPB2, CD9, ITGA6, CKAP4, ITGB1, PDIA6, COPB1, HDLBP, SPARC, CMTM7, HS3ST1, MAN1A2, PDIA3, TRAM1, RCN2, RRBP1, MYO10, SERP1, ADAM10, COLGALT1, NUS1
KEGG_ADHERENS_JUNCTION	6.57137e-05	0.00023721	-2.50832	CTNNA1, CDH1, ACTN4, TCF7L2, BAIAP2, TGFBR2, MET, ACTN1, EGFR, WASF2, IQGAP1, RAC1, TJP1, CTNND1, SMAD2, PTPN1, VCL, CTNNB1, PARD3, RAC3, ACTG1, TGFBR1, RHOA
combined_predtype_geno.Epi_Basal_1_T02_Cast_Day7	8.35488e-05	0.000292092	-2.52852	S100A6, KRT15, JUNB, DCN, KRT5, APOE, TGM2
HALLMARK_XENOBIOTIC_METABOLISM	0.000107205	0.000368983	-2.57463	EPHA2, GSTO1, ALDH2, JUP, TMBIM6, PTGES, SLC1A5, SERTAD1, HMOX1, PDLIM5, CASP6, DCXR, CYB5A, POR, APOE, PGD, PSMB10, SMOX, TNFRSF1A, PTGR1, IDH1, COMT, GCH1, SPINT2, DHRS7, ECH1, NINJ1, BLVRB, IGFBP4, PTGES3, ALAS1, DDAH2, BPHL, ETS2, SAR1B, ASL, GSR, DDT, TMEM176B, LPIN2, FBLN1, PINK1, BCAR1, CSAD, GCNT2, ID2, UGDH
E7p5_EPI	3.81506e-05	0.000144777	-2.59068	ARPC1B, S100A6, GSTO1, PERP, HSPB1, BAZ1A, SFN, TACSTD2, AHNAK, CLDN4, TUBB6, LITAF, KRT19, EIF4EBP1, SMAGP, MPZL2
GO_REGENERATION	1.98143e-05	7.78543e-05	-2.62323	ANXA3, ANXA1, TSPO, IFRD1, CTNNA1, CAST, CDKN1A, GSN, CEBPB, TIMP3, TGFBR2, JUN, TGFB1, GJA1, RAP1A, APOE
combined_predtype_geno.Epi_Luminal_1_T00_intact	2.96679e-05	0.000113556	-2.64168	B2M, EHF, HSPA1A, DNAJC3, HSPA1B, PDIA4, PPIB, HSPA5, RCN1, PLAC8, MAN2A1, SEL1L3, PDIA6, CRELD2, HDLBP, RNF149, PDIA3, FUCA1, PATE4, RRBP1, SERP1, TST, PRDX6, TMED3, HERPUD1, P4HB, KRTCAP2, EDEM2, CALR, SMIM14, CD52, MANF, SSR4, DNAJC10, TSPAN1, SEC11C, CYSTM1, CRIP1, SEC61G, HSP90B1, HSPH1, DDIT3, SDF2L1
HALLMARK_ANDROGEN_RESPONSE	2.44974e-05	9.45814e-05	-2.64391	B2M, SAT1, PMEPA1, NDRG1, SGK1, ITGAV, TNFAIP8, ELL2, KRT19, PDLIM5, TMPRSS2, ADAMTS1, ACTN1, ADRM1, GNAI3, DNAJB9, UBE2J1, TMEM50A, CDK6, CCND3, KRT8, VAPA, B4GALT1, UBE2I, GSR, ARID5B, PA2G4, ELK4, UAP1, TSC22D1, ACSL3, SRF, DBI
REACTOME_INTERFERON_ALPHA_BETA_SIGNALING	4.77795e-05	0.000176784	-2.65489	PSMB8, ISG15, IRF7, IRF6, ISG20, JAK1, XAF1, IFI35, IRF9, EGR1, STAT1, IRF2, USP18, PTPN1
SCLC-Y	4.00228e-05	0.000150594	-2.65965	WWTR1, AHR, PLAT, ITGB5, YAP1, SEMA3C, ADAMTS1, DUSP6, OAF, LAMB2, SPRY2, LTBP4, FBLN1
E8p75_gfp_Endothelial	1.36203e-05	5.49765e-05	-2.66097	SAT1, PLK2, S100A16, SGK1, JUNB, SH3BGRL3, ARPC2, TAX1BP3, CLIC1, RAP1B, SMAGP, TGFB1, VASP, TPM4, ETS1, RALB, TJP1, IGFBP4, VAT1, PPP1R2, ETS2, EVA1B, PTPN18, ARPC5, ARPC3, GNAI2, VIM, CRIP2, MSN, GADD45G
combined_predtype_geno.Epi_Luminal_1_T10_Regen_Day28	1.1868e-05	4.92467e-05	-2.67437	B2M, HSPA1A, DNAJC3, HSPA1B, PDIA4, PPIB, HSPA5, MMP7, PLAC8, PDIA6, CRELD2, RNF149, TST, PRDX6, TMED3, HERPUD1, KRTCAP2, CALR, SMIM14, CD52, MANF, SSR4, DNAJC10, TSPAN1, UBB, SEC11C, CYSTM1, CRIP1, SEC61G, HSP90B1, HSPH1, SDF2L1
E5p5_emVE	1.79357e-05	7.11022e-05	-2.73284	ITM2B, LIMA1, ZFP36L1, MFGE8, FOXQ1, SELENOP, CTNNA1, CTSC, ACTN4, VAMP8, TCF7L2, TMBIM6, KRT18, RNASE4, PDLIM5, RBP1, TMPRSS2, ACTN1
Luminal	1.30299e-05	5.30757e-05	-2.77182	CDH1, KRT18, KRT19, KRT6A, MMP7, TMPRSS2, KRT8, CLDN7, ALCAM, PROM1, EPCAM, MMP15, KRTCAP2
Luminal_curated	1.30299e-05	5.30757e-05	-2.77182	CDH1, KRT18, KRT19, KRT6A, MMP7, TMPRSS2, KRT8, CLDN7, ALCAM, PROM1, EPCAM, MMP15, KRTCAP2
E8p75_GutTube_VE_Colon	1.06855e-05	4.51842e-05	-2.78279	PHLDA1, LY6E, HES1, MFGE8, TSPO, TGIF1, ALDH2, JUNB, PDLIM4, CDKN1A, PNRC1, SMIM3, SMAGP, SDC1, GJA1, PSME2, TRAPPC6A, PSME1
HALLMARK_CHOLESTEROL_HOMEOSTASIS	9.62052e-06	4.1471e-05	-2.7867	PLSCR1, CXCL16, CLU, PLAUR, LGALS3, S100A11, ANXA5, GPX8, ATF3, PNRC1, ERRFI1, CD9, EBP, MAL2, ECH1, ALCAM, CTNNB1, FBXO6, GUSB, ACTG1, ETHE1, LGMN, FABP5, NFIL3, FDPS, ATF5, CHKA, LDLR, CPEB2, FDFT1, ATXN2, HMGCS1
Intestinal_epithelial_cell	1.25324e-08	8.18292e-08	-2.79736	B2M, GSTO1, PERP, ZFP36, KLF5, PDLIM1, EZR, MGST1, SFN, S100A10, PSMB8, MGST3, GPX2, SELENOP, CTNNA1, LGALS3BP, F11R, CDH1, ACP5, CIB1, LAD1, ACTN4, PLIN3, TMBIM6, KRT18, TCN2, FERMT1, ERP44, SLC9A3R1, KRT19, SERINC2, PSMB9, TSPAN8, NUCB1, ACAA2, CD82, LSR, HADH, SPINT1, RNF128, CASP6, SERINC3, VASP, TAX1BP1, MAPK13, CYB5A, PSME2, DSTN, VMP1, PLAC8, SLC39A4, PRDX1, STAP2, PGLYRP1, SCAMP2, ORMDL2,…
Cao2019Embryo_epi_UrotheliumTrajectory_1_of_1	9.36156e-06	4.07503e-05	-2.80708	ANXA3, EMP2, FAM107B, SLC2A1, TINAGL1, KLF6, TCN2, SLC9A3R1, TUFT1, PIEZO1, VAT1, ASL, MYO1C, ME1, RHOU
E6p5_TE	5.21268e-06	2.43624e-05	-2.82141	ARPC1B, S100A6, PERP, BAZ1A, NDRG1, SFN, AHNAK, CLDN4, ANXA5, SLC2A1, TUBB6, TINAGL1, LITAF, ERRFI1, KRT19, EIF4EBP1, SMAGP, MPZL2
E6p5_emVE	3.53678e-06	1.76442e-05	-2.83643	ITM2B, TPM1, S100A10, ALDH2, TNFAIP8, CSRP1, FOXQ1, BST2, ABRACL, CTSC, VAMP8, KRT18, FERMT1, RNASE4, TAX1BP3, HACD2, RBP1, CRB3, LAPTM4A, SEC11A, EBP, SPINT2, KRT8, BLVRB, MYL6, DDAH2, CMTM8
Cao2019Embryo_epi_PericardiumTrajectory_1_of_1	6.47541e-06	2.90412e-05	-2.84224	PLK2, SFN, ANXA1, EMP1, KRT17, AHR, IKZF2, LYPD3, KDM5B, RNF149, HSPB8, OVOL1, PKP1, SOWAHC, RHOV
AKT_UP_MTOR_DN.V1_UP	6.59294e-06	2.92727e-05	-2.84542	PLSCR1, CXCL16, HBEGF, PLK2, TACSTD2, TGIF1, JUNB, PON2, GPX8, KLF6, DUSP1, ATF3, LAMC2, PLAT, FXYD4, NFKB2, MPZL2, BACE2, EFNB2, RNF19B, MAL2, RASSF1, GCH1, SLC44A1, MVP, TJP3, VILL, ADAM10, VAT1, TOR3A, GIPC1, RAB3IP, PAK1, FBXO6, TMCC3, GUSB, NOL12, CDKN2B, DUSP10, LGMN
HALLMARK_APICAL_JUNCTION	2.65785e-06	1.34101e-05	-2.84823	LIMA1, ICAM1, CTNNA1, JUP, CLDN4, CDH1, ACTN4, LAMC2, ARPC2, ITGB4, CNN2, BAIAP2, HADH, MDK, MPZL2, VASP, MAPK13, LAMA3, ACTN1, RRAS, EGFR, MYH9, ITGB1, TJP1, PARVA, CTNND1, CLDN7, SKAP2, B4GALT1, GTF2F1, RSU1, ZYX, VCL, CAP1, PFN1, ACTG1, ADAM9, HRAS, GNAI2, PARD6G, ITGA3, MSN, LAMB3
IRDS.Weichselbaum_2008	5.8084e-06	2.63156e-05	-2.85497	LY6E, PLSCR1, LGALS3BP, DCN, ISG15, IRF7, TIMP3, MCL1, SH3YL1, IFI35, STAT1, USP18
Basal_Org_2	5.75742e-06	2.63156e-05	-2.87369	B2M, F3, F11R, CLDN4, CAST, FHL2, FAM110C, FLNB, CDCP1, CLIC4, EIF4EBP1, CD63, ADAMTS1, DUSP6, ACTN1, ETS1, CDC42EP3, COL17A1, AGRN, ANO6, BHLHE40, FAT1, CRLF2, BLVRB, CRIM1, CNN3, ETS2, CAMK2N1, CITED2, FAM162A, ARL4C, CAV2, CALD1, BASP1, DST, ESPN, CALM2, ATF5, ANXA6, APLP2, ACOT7, BNIP3
KEGG_FOCAL_ADHESION	4.49818e-06	2.14752e-05	-2.88243	ITGAV, ACTN4, LAMC2, ITGB4, FLNB, RAP1B, ITGB5, JUN, ROCK1, VASP, FLNA, PXN, LAMA3, ITGA6, MET, ARHGAP5, ACTN1, RAP1A, EGFR, PAK2, CAPN2, ITGB1, ROCK2, CRK, LAMB2, RAC1, PARVA, CCND3, FN1, LAMA5, PAK1, ZYX, VCL, CTNNB1, PDGFA, LAMC1, RAC3, ACTG1, CAV2, BCAR1, RHOA, THBS1, HRAS, COL1A2, PRKCA, COL3A1, VEGFA, ITGA3, LAMB3, SPP1
combined_predtype_geno.Epi_Luminal_1_T01_Cast_Day1	4.07248e-06	1.96541e-05	-2.88971	B2M, PLET1, CTSC, KRT18, KRT19, DCXR, TMBIM4, PDIA6, RNF149, USP16, COMT, PRDX6, CST3, TMED3, KRTCAP2, SMIM14, ACSL3, CLDN3, SSR4, DNAJC10, TSPAN1, UBB, PABPC1, LMO7
MEF_Cultured	6.13859e-10	4.6992e-09	-2.89518	ARPC1B, S100A6, PHLDA1, TPM1, GSTO1, ECM1, HSPB1, HES1, HBEGF, PDLIM1, TPM2, ANXA3, PLAUR, TUBA1C, S100A11, IGFBP7, S100A10, CAPG, SGK1, SDC4, ANXA1, TSPO, CSTB, EMP1, CSRP1, WLS, RPS20, TM4SF1, RNH1, ANXA5, ABRACL, RHOC, TUBB6, CDKN1A, GPX8, TPT1, FHL2, ACTN4, KRT18, ERRFI1, FST, SERTAD1, OSTF1, RPL30, LRRFIP1, RPLP1, EHD1, CNN2, EEF1D, RPL22, HMOX1, RPL23, CLIC1, PPIC, RCN1, EIF4EBP1, CD63, RAC…
combined_predtype_geno.Epi_Basal_1_T00_intact	5.00471e-06	2.36393e-05	-2.89557	S100A6, FXYD3, KRT15, JUNB, HSPA1A, DCN, GSN, GLUL, APOE
HALLMARK_IL6_JAK_STAT3_SIGNALING	4.00775e-06	1.95543e-05	-2.89591	CD44, PIM1, IL13RA1, HMOX1, JUN, TGFB1, CD9, PTPN2, IFNGR2, CD14, IFNGR1, TNFRSF1A, IRF9, LTBR, CRLF2, BAK1, STAT1, HAX1, IL1B, PTPN1
B_cell	3.93005e-06	1.93883e-05	-2.91059	B2M, LY6E, CYBA, LY6D, PSMB8, BST2, PIM1, DNAJC3, ERP44, NUCB1, PDIA4, PPIB, HSPA5, ISG20, SDC1, SERINC3, KCNN4, TMEM176A, MTDH, SHISA5, RAP1A, DERL1, PDIA6, CRELD2, LMAN2, CD74, CTSS, SLC3A2, UBE2J1, PYCARD, SERP1, SELENOS, DDOST, SRGN, HERPUD1, EDEM1, TMED10, TMEM176B, RABAC1, TXNDC5, KRTCAP2, EDEM2, JUND, CALR, SSR2, CD52, MANF, SSR4
combined_predtype_geno.Epi_Luminal_1_T05_Regen_Day1	1.69998e-06	8.98563e-06	-2.93595	B2M, ARPC1B, LY6E, CLU, EZR, LGALS3, S100A11, RNH1, FHL2, KRT18, KRT19, MMP7, MAPK13, PRDX1, PDIA6, ANXA4, FUCA1, PPA1, KRT8, PHGDH, SERP1, TST, CLDN7, SLC12A2, EEF1G, EPCAM, NHP2, TAGLN2, IMPDH2, P4HB, TKT, CALR, CLDN3, MANF, HSPE1, SSR4, DNAJC10, TSPAN1, CRIP2, SLC25A5, CYSTM1, CRIP1, CHCHD10, COX5A, SEC61G, MIF, YBX1, EIF5A, HSP90B1, CD81, RANBP1
HALLMARK_ALLOGRAFT_REJECTION	2.28868e-06	1.16802e-05	-2.94471	B2M, CAPG, ICAM1, TAPBP, IRF7, BCL10, TGFB1, FLNA, TAP2, EGFR, ETS1, IFNGR2, BCL3, PSMB10, ABI1, IFNGR1, TAP1, EIF3D, CD74, RPS19, TIMP1, CTSS
PID_INTEGRIN1_PATHWAY	2.22944e-06	1.15101e-05	-2.97621	PLAUR, ITGAV, LAMC2, MDK, LAMA3, ITGA6, CD14, ITGB1, TGM2, LAMB2, FN1, LAMA5, LAMC1, THBS1, COL1A2, COL3A1, VEGFA, ITGA3, LAMB3, SPP1, CD81, IGSF8
GO_WOUND_HEALING	1.25604e-07	7.24264e-07	-3.012	TPM1, PLSCR1, HSPB1, HBEGF, PLAUR, SDC4, ANXA1, IFRD1, CSRP1, MYOF, F3, ANXA5, RHOC, RAP2B, DCN, KLF6, PLAT, GSN, EHD1, ANXA8, HMOX1, TIMP3, CLIC1, TGFBR2, MAFK, TGFB1, SDC1, F2RL1, GJA1, AHNAK2, FLNA, CD9, HMG20B, ACTN1, ETS1, MYH9, MAFF, SPARC, RHOG, ANO6, STXBP3, PDCD10, TIMP1, CORO1B, RAC1, PRKCD, DTNBP1, CAPZA2, NINJ1, FN1, FIBP, JMJD1C, IRF2, GPX1, B4GALT1, CAPZB, IL1B, PAK1, VCL, CFLAR, RC…
combined_predtype_geno.Epi_Basal_1_T08_Regen_Day7	9.16695e-07	4.96357e-06	-3.02153	PHLDA1, SFN, S100A10, KRT15, DCN, TINAGL1, KRT14, ERRFI1, RBP1, SDC1, APOE
REACTOME_CELL_JUNCTION_ORGANIZATION	1.23325e-06	6.59715e-06	-3.02833	CTNNA1, JUP, F11R, CLDN4, CDH1, LAMC2, ITGB4, PLEC, VASP, LAMA3, ACTN1, ITGB1, PRKCI, PARVA, CTNND1, CLDN7, CD151, RSU1, CTNNB1, PARD3, CLDN3, PARD6G, LAMB3, FERMT2, ILK
HALLMARK_ESTROGEN_RESPONSE_EARLY	5.31805e-07	2.95152e-06	-3.04619	HES1, CD44, SFN, KRT15, ELF1, MYOF, KLF4, SLC2A1, DHRS3, LAD1, FHL2, KRT18, PTGES, SLC9A3R1, KRT19, FLNB, PMAIP1, GJA1, ADD3, TPBG, SIAH2, TGM2, RBBP8, AREG, BHLHE40, CISH, DYNLT3, KRT8, TJP3, BLVRB, MAST4, IGFBP4, HSPB8, CLDN7, NXT1, TIPARP, B4GALT1, MYC
GO_RESPONSE_TO_WOUNDING	3.70099e-08	2.25101e-07	-3.04977	TPM1, PLSCR1, HSPB1, HBEGF, CLU, PLAUR, SDC4, ANXA1, TSPO, IFRD1, CSRP1, MYOF, CTNNA1, F3, ANXA5, RHOC, RAP2B, DCN, KLF6, PLAT, GSN, ITGB4, EHD1, ANXA8, HMOX1, TIMP3, CLIC1, TGFBR2, MDK, JUN, MAFK, TGFB1, SDC1, F2RL1, GJA1, AHNAK2, FLNA, CD9, HMG20B, ACTN1, ETS1, MYH9, MAFF, SPARC, RHOG, ANO6, STXBP3, PDCD10, TIMP1, LAMB2, CORO1B, RAC1, PRKCD, PAWR, DTNBP1, PATE4, CAPZA2, NINJ1, FN1, FIBP, JMJD1C…
HALLMARK_ESTROGEN_RESPONSE_LATE	7.07369e-07	3.87743e-06	-3.07779	PERP, ZFP36, CD44, SFN, SGK1, EMP2, MYOF, CDH1, KLF4, PKP3, LAMC2, PTGES, ST14, SLC9A3R1, KRT19, FLNB, LSR, MDK, ISG20, DCXR, CD9, MAPK13, ADD3, TPBG, JAK1, IDH2, SIAH2, RBBP8, AREG, CISH, DYNLT3, TJP3, BLVRB, IGFBP4, HSPB8, TST
Myoblast	3.48054e-08	2.14634e-07	-3.09204	ITM2B, TPM1, HES1, S100A11, IGFBP7, S100A10, MFGE8, ALDH2, CSRP1, IER3, TM4SF1, ANXA5, RHOC, HSPA1A, DCN, MMP14, SERPINH1, GSN, CLIC1, ACAA2, PPIB, PPIC, RBP1, CD63, MGP, CAPNS1, CYB5A, TPM4, MTDH, APOE, LAPTM4A, SPARC, IDH2, RPS27, CORO1B, EGR1, TMEM50A, USE1, ECH1, FN1, IGFBP4, MYL6, DDAH2, SEC62, BGN, IER2, ZYX, ARF4, TAGLN2, EIF1, LTBP4, DEGS1, RABAC1, P4HB, KRTCAP2, ID3, RPL37A, LGALS1, UBE2…
E7p5_ParE	5.8786e-08	3.52716e-07	-3.21482	B2M, KLF5, PMEPA1, FXYD3, F3, ANXA5, KLF4, BTG1, TINAGL1, SERPINH1, TCF7L2, PLAT, FST, HSPA5, RCN1, CD9, ITGA6, TIMP2, CKAP4, PDIA6, HDLBP, SPARC, CMTM7, DAP, HS3ST1, MAN1A2, PDIA3, RCN2, OSTC, COLGALT1, TMED3, SRGN, TMED10, P4HB, TXNDC5, LAMC1, CITED2, ABHD5, CALR, FKBP9, CALU, CALD1, DNAJC10, REEP5, HSP90B1, TMED2, SELENOM, P4HA1, TMED9
combined_predtype_geno.Epi_Luminal_1_T07_Regen_Day3	1.42704e-07	8.12314e-07	-3.22476	B2M, LY6E, HES1, CLU, EZR, KRT18, KRT19, MMP7, DCXR, MAPK13, PLAC8, FTH1, RNF149, USP16, PGAP2, SERP1, TST, SLC12A2, PRDX6, NHP2, PGLS, P4HB, CLDN3, MANF, PRKCA, SSR4, DNAJC10, TSPAN1, CRIP2, AKR1A1, HOXB13, PABPC1, LMO7, CYSTM1, CRIP1, CHCHD10, COX5A, NDUFA4, CHKA, SMDT1, SDF2L1
HALLMARK_KRAS_SIGNALING_UP	7.32389e-08	4.33574e-07	-3.25364	HBEGF, PLAUR, EMP1, PSMB8, JUP, KLF4, SOX9, IL33, PPP1R15A, ANO1, PLAT, GALNT3, MPZL2, F2RL1, KCNN4, LY96, DUSP6, TMEM176A, TRIB1, ETS1, TNFAIP3, PIGR, VWA5A, PTGS2, CTSS, YRDC, FUCA1
combined_predtype_geno.Epi_Basal_1_T09_Regen_Day14	1.49419e-07	8.39771e-07	-3.2579	S100A6, ZFP36, MGST1, SFN, FXYD3, S100A10, KRT15, JUNB, DNAJB1, DCN, JUN, APOE
NK_or_T_cell	3.47408e-09	2.40351e-08	-3.26234	ITM2B, B2M, ARPC1B, LY6E, CYBA, EZR, S100A10, PSMB8, JUNB, GPX2, SH3BGRL3, ABRACL, CTSC, BTG1, CIB1, TPT1, PKP3, GADD45B, PNRC1, LITAF, ARPC2, OSTF1, SLC9A3R1, CNN2, PSMB9, CLIC1, VASP, PSME2, PLAC8, OSGIN1, COTL1, SHISA5, STK17B, ARL6IP5, PSME1, RPS23, PSMB10, IFNGR1, TAP1, RPS16, FAU, CMTM7, SRI, ARHGDIB, CORO1B, RAC1, TMEM50A, USE1, BTG2, NPM3, PYCARD, M6PR, RPL19, EEF1A1, SCP2, EIF3F, MYL6, S…
Placenta_endodermal_cell	1.30387e-10	1.09721e-09	-3.31279	TPM1, SAT1, HES1, KLF5, PDLIM1, FXYD3, MFGE8, CSTB, IFRD1, EMP2, F3, F11R, ANXA5, RHOC, CDKN1A, TINAGL1, TPT1, KLF6, SERPINH1, DUSP1, ATF3, DNAJC3, VAMP8, KRT18, ASAH1, TCN2, FST, OSTF1, HMOX1, PPIB, HSPA5, RCN1, SQSTM1, JUN, CD63, CD9, TPM4, COTL1, OAF, TXNL1, BCAP31, TMBIM4, CKAP4, LAPTM4A, PDIA6, IFI30, GRN, SNX6, SPARC, SEC11A, CMTM7, SRI, CYB5R3, DAP, HS3ST1, PDIA3, RAC1, TBRG1, SDCBP, EGR1,…
E7p5_emVE	1.34912e-08	8.6813e-08	-3.35978	ITM2B, LIMA1, S100A10, CSTB, ALDH2, TNFAIP8, CSRP1, SELENOP, RNH1, BST2, F11R, CTSC, VAMP8, KRT18, GSN, FERMT1, HACD2, CLIC1, RBP1, HADH, SLC39A4, APOE, BCAP31, GLMP, SNX6, EBP, SPINT2, SLC31A1, SPR, CLDN7, CST3, DDAH2, CMTM8, LXN, NPC2, EPCAM, DRAM2
HALLMARK_INTERFERON_ALPHA_RESPONSE	3.18513e-08	1.99183e-07	-3.37593	B2M, LY6E, PLSCR1, PSMB8, ELF1, LGALS3BP, ISG15, IRF7, PSMB9, CASP8, ISG20, PSME2, RTP4, PSME1, IFI30, TAP1, CD74, IFI35, IRF9, NMI, TRAFD1, UBE2L6, IRF2, USP18, SAMD9L
Spongiotrophoblast	1.76514e-10	1.45134e-09	-3.39499	PDLIM1, LGALS3, CAPG, PLET1, CSTB, IFRD1, RNH1, BST2, ANXA5, RHOC, SLC2A1, SERPINH1, PIM1, DNAJC3, VAMP8, LITAF, TMBIM6, KRT18, ERP44, OSTF1, KRT19, LAMP2, PPIB, HSPA5, CD82, RBP1, ISG20, SQSTM1, EIF4EBP1, RNF128, TAX1BP1, EVA1A, PLTP, TPM4, PLAC8, GNG12, EFNA1, FTH1, WDR61, GLMP, PDIA6, CRELD2, AAMP, LMAN2, GRN, ATOX1, RAB15, SRI, CYB5R3, DAP, PDIA3, TBRG1, GTF2B, RALBP1, UFM1, KRT8, NINJ1, FN1,…
HALLMARK_COAGULATION	2.57539e-08	1.63353e-07	-3.40635	CLU, ANXA1, CSRP1, F3, MMP14, PLAT, GSN, LAMP2, TIMP3, CTSH, MMP7, CD9, DUSP6, GNG12, CAPN2, MAFF, SPARC, TIMP1, LRP1, DUSP14, RAC1, FN1, S100A1, CTSB, WDR1, ARF4, MMP15, S100A13, FURIN, ADAM9, LGMN, THBS1
HALLMARK_HYPOXIA	9.30828e-10	7.00487e-09	-3.48165	ZFP36, HK2, NDRG1, PLAUR, SDC4, IER3, F3, BTG1, SLC2A1, DCN, CDKN1A, TES, KLF6, PIM1, PPP1R15A, DUSP1, ATF3, PNRC1, ERRFI1, CP, HMOX1, HSPA5, ISG20, JUN, CASP6, WSB1, PLAC8, EGFR, ETS1, EFNA1, TNFAIP3, TPBG, MYH9, MAFF, HDLBP, SIAH2, TGM2
HALLMARK_EPITHELIAL_MESENCHYMAL_TRANSITION	3.51865e-09	2.40351e-08	-3.5118	SAT1, ECM1, CD44, PMEPA1, PLAUR, CAPG, SDC4, ITGAV, PDLIM4, DCN, MMP14, SERPINH1, GADD45B, LAMC2, TIMP3, PPIB, ITGB5, JUN, TGFB1, SDC1, GJA1, MGP, FLNA, LAMA3, TNFAIP3, ITGB1, SPARC, TGM2, TIMP1, LRP1, AREG, FUCA1
combined_predtype_geno.Epi_Luminal_2Psca_T06_Regen_Day2	1.19967e-09	8.73204e-09	-3.54436	S100A6, S100A14, PLSCR1, CLU, FXYD3, ANXA3, LGALS3, S100A11, IGFBP7, ANXA1, MGST3, RNH1, WFDC2, KRT19, TSPAN8, KRT4, CLIC1, MMP7, DCXR, CD9, MAPK13, PRDX1, PGLYRP1, RAB25, PTGR1, CYB5R3, TST, CLDN7, SLC12A2, S100A1, EPCAM, NHP2, PPP1R1B, PSMA5, TKT, FAM162A, GMDS, CLDN3, PRDX5, TSPAN1, AKR1A1, SEC11C, ATP1B1, KRT7, GAPDH, PKM, CHCHD10, COX5A, NDUFA4, UQCR10, COX6B1, YBX1, TMEM14C, SNRPE, CALM1, R…
Stromal_cell	9.88762e-12	9.34065e-11	-3.54574	ITM2B, S100A6, ECM1, HES1, MGST1, S100A16, S100A11, IGFBP7, AHNAK, S100A10, MFGE8, ANXA1, EMP1, ALDH2, SELENOP, LGALS3BP, ANXA5, RHOC, DCN, GPX8, MMP14, SERPINH1, DUSP1, PLAT, SLC1A5, GSN, RNASE4, CP, LAMP2, TIMP3, RAP1B, NUCB1, CTSH, PPIB, PPIC, TGFBR2, RBP1, RCN1, CD63, MGP, RTN4, FLNA, CAPNS1, PLTP, CYB5A, CCDC80, TPM4, OAF, COPZ2, TIMP2, ITGB1, LAPTM4A, IFNGR1, GRN, OAT, SPARC, SEC11A, TNFRSF…
E5p5_ExE	3.13373e-09	2.20854e-08	-3.55242	ARPC1B, S100A6, GSTO1, PERP, BAZ1A, NDRG1, SFN, LGALS3, S100A11, AHNAK, S100A10, PLET1, SDC4, CLDN4, ANXA5, TINAGL1, LITAF, ERRFI1, EEF1D, NFKBIZ, MPZL2, RNF128, CD9
E3p5_TE	1.13535e-09	8.40162e-09	-3.57424	TPM1, PERP, HK2, S100A11, AHNAK, S100A10, CSTB, CSRP1, CLDN4, TINAGL1, ACTN4, VAMP8, KRT18, PTGES, LRRFIP1, CNN2, TSPAN8, CLIC4, DSTN, TPM4, CRB3, MYH9, SNX1, RFLNB, RALBP1, KRT8, CLDN7, MYL6, SLC6A8, ACTR3, CNN3, EPCAM, TSC22D4, EFHD2, ELF3, TAGLN2, PFN1, GLTP, ARPC5, LGALS1, CAMK1, STARD10
HALLMARK_IL2_STAT5_SIGNALING	1.49099e-09	1.06774e-08	-3.59696	PHLDA1, GSTO1, ECM1, PLSCR1, HK2, CD44, NDRG1, AHNAK, CAPG, ITGAV, EMP1, WLS, RNH1, DHRS3, KLF6, AHR, PIM1, GADD45B, IKZF2, SLC1A5, IRF6, PLEC, CDCP1, NFKBIZ, ITGA6, SYNGR2, CKAP4, ANXA4, MAFF, IFNGR1, TGM2, MYO1E, BHLHE40, CISH, MAPKAPK2, CYFIP1, CCND3
Alveolar_type_II_cell	4.08022e-11	3.69718e-10	-3.59726	PHLDA1, LY6E, PDLIM1, EZR, NFE2L2, MGST1, ANXA3, S100A11, SDC4, NUPR1, TSPO, EMP2, ALDH2, CSRP1, ICAM1, SELENOP, LCN2, F11R, CTSC, GPRC5A, IL33, VAMP8, TMBIM6, ERRFI1, WFDC2, RNASE4, CNN2, LAMP2, CTSH, SDC1, AVPI1, DCXR, CD9, DSTN, TMEM176A, NUCB2, POR, PGD, ELOVL1, ANXA4, IFI30, OAT, CD74, CYB5R3, IQGAP1, SPINT2, SLC31A1, SELENOS, SCP2, CMTM8, MRPL14, S100A1, BRI3, ABCD3, ALCAM, NPC2, IAH1, CDK2…
Prostate_gland_cell	1.44875e-11	1.3401e-10	-3.62598	ITM2B, PHLDA1, LY6E, HSPB1, ZFP36, CLU, EZR, FXYD3, NUPR1, ALDH2, DNAJB1, HSPA1A, ATF3, DNAJC3, VAMP8, TMBIM6, KRT18, KRT19, ACAA2, PPIB, HSPA5, JUN, EIF4EBP1, SERINC3, DCXR, CAPNS1, NUCB2, COPZ2, BCAP31, PIGR, LAPTM4A, PDIA6, PGAP2, DAP, PDIA3, FUCA1, SPINT2, TMEM50A, BTG2, HSP90AB1, KRT8, SERP1, SLC12A2, SELENOS, LAMP1, PRDX6, SEC62, MAT2A, TMED3, NPC2, IER2, NANS, CNPY2, ARF4, HERPUD1, TMED10,…
combined_predtype_geno.Epi_Basal_1_T07_Regen_Day3	5.93353e-10	4.62191e-09	-3.67497	ITM2B, PHLDA1, PERP, MFGE8, KRT15, ALDH2, DCN, IL33, ATF3, KRT5, ERRFI1, RBP1, APOE, MAFF, BTG2, ZFAND5, EIF3F, EEF1G, EIF3E, EEF1B2, TMEM176B, NXN, ACTG1, ATP1A1, DBI, HRAS, ID2, EIF3H, LGALS7, NR4A1, SLC25A5, IGFBP5, BSG, FABP5, EEF2
HALLMARK_INFLAMMATORY_RESPONSE	3.1282e-10	2.48022e-09	-3.68555	LY6E, HBEGF, PLAUR, ICAM1, F3, TAPBP, CDKN1A, MMP14, KLF6, AHR, IRF7, CD82, NFKB1, MET, RTP4, TPBG, IFNGR2, ADRM1, CD14, NFKBIA, ABI1, RELA, RHOG, TIMP1, SRI, GNAI3, NMI, GCH1, BTG2, SLC31A1
HALLMARK_COMPLEMENT	1.95126e-10	1.5752e-09	-3.68636	PLSCR1, CLU, PLAUR, LGALS3, CSRP1, F3, ANXA5, CTSC, HSPA1A, MMP14, PIM1, PLAT, IRF7, CTSD, CP, EHD1, CEBPB, LAMP2, PSMB9, CTSH, HSPA5, FDX1, DUSP6, PLA2G4A, TNFAIP3, TIMP2, MAFF, ATOX1, RHOG, USP16, DUSP5, TIMP1, LRP1, CTSS, GNAI3, PRKCD
HALLMARK_APOPTOSIS	1.30973e-10	1.09721e-09	-3.69503	SAT1, HSPB1, CD44, CLU, LGALS3, ANXA1, TSPO, EMP1, IER3, DCN, CDKN1A, GADD45B, ATF3, DNAJC3, PLAT, KRT18, GSN, BCL10, HMOX1, TIMP3, CASP8, ISG20, SQSTM1, JUN, ROCK1, ETF1, CASP6, MCL1, BCAP31, TIMP2, CD14, IFNGR1, TAP1, RELA, TIMP1, DAP, EBP, GCH1, BTG2, LMNA, PPT1, GPX1, BGN, IL1B, APP, GSR, PAK1, NEDD9, CTNNB1, SMAD7, CFLAR
E8p75_ap_YsE	9.37447e-11	8.1613e-10	-3.76513	ITM2B, CYBA, S100A11, S100A10, SDC4, CSTB, MGST3, CDH1, SLC2A1, VAMP8, KRT18, RNASE4, GLUL, HACD2, RBM47, CTSH, RBP1, HADH, CD63, RNF128, TMPRSS2, CD9, CYB5A, COTL1, APOE, CRB3, SPARC, STX3, TBRG1, SPINT2, KRT8, CLDN7, MYL6, CST3, CMTM8, STX7, CTSB, EPCAM, TAGLN2, GCSH, SSR2, LGMN, STARD10, MYO6, DBI, VKORC1, RAB11A, DAD1, CTSZ, CYSTM1, KRT7, GIPC2, PCBD1
HALLMARK_INTERFERON_GAMMA_RESPONSE	6.96567e-12	6.72339e-11	-3.88606	B2M, LY6E, PLSCR1, PSMB8, ICAM1, LGALS3BP, BTG1, TAPBP, CDKN1A, PIM1, VAMP8, ISG15, IRF7, PSMB9, CASP8, ISG20, PSME2, PLA2G4A, NFKB1, RTP4, TNFAIP3, PSME1, PTPN2, PSMB10, NFKBIA, IFI30, TAP1, XAF1, CD74, PTGS2, IFI35, IRF9, SRI, SPPL2A, ZBP1, NMI, GCH1, MVP, ISOC1, TRAFD1, UBE2L6, STAT1, IRF2, USP18, SAMD9L, PTPN1, ARID5B, EIF2AK2, CASP3, SAMHD1, RIPK1
Dendritic_cell	2.2145e-13	2.34104e-12	-3.9281	ITM2B, B2M, ARPC1B, LY6E, ZFP36, CYBA, LY6D, TSPO, PSMB8, BST2, SH3BGRL3, CIB1, TPT1, PNRC1, BLNK, TMBIM6, CNN2, PSMB9, CTSH, SERINC3, PLTP, PSME2, PLAC8, UBC, MTDH, SHISA5, SYNGR2, RAP1A, STK17B, PSME1, RGS10, FTH1, BCAP31, MVB12A, IFI30, LMAN2, GRN, FAU, CD74, RPS11, CMTM7, SRI, ARHGDIB, CTSS, DAP, RPS27, CORO1B, RPL31, TMEM50A, BTG2, ECH1, M6PR, CCND3, CAPZA2, SERP1, EIF3F, SNX5, CST3, GPX1, A…
Basal	1.72468e-12	1.70168e-11	-3.93154	PERP, ECM1, LY6D, EMP2, KRT15, CLDN4, KRT17, KRT14, KRT5, LAMC2, ITGB4, KRT4, LYPD3, GJA1, LAMA3, ITGA6, COL17A1, ITGB1
Basal_curated	1.72468e-12	1.70168e-11	-3.93154	PERP, ECM1, LY6D, EMP2, KRT15, CLDN4, KRT17, KRT14, KRT5, LAMC2, ITGB4, KRT4, LYPD3, GJA1, LAMA3, ITGA6, COL17A1, ITGB1
Decidual_stromal_cell	1.09609e-13	1.21666e-12	-3.98645	B2M, SAT1, HSPB1, PDLIM1, NDRG1, ANXA3, LGALS3, CAPG, SGK1, ANXA1, CSTB, CSRP1, IER3, SELENOP, LGALS3BP, RNH1, RHOC, DCN, CDKN1A, MMP14, PIM1, PPP1R15A, GADD45B, DNAJC3, VAMP8, LITAF, PLIN3, ISG15, OSTF1, TMEM123, LAMP2, KRCC1, RAP1B, HSPA5, PVR, ISG20, SQSTM1, EIF4EBP1, CD63, TAX1BP1, CYB5A, PRDX1, PNP, CNIH4, FTH1, BCAP31, GRN, SNX1, ESD, CYB5R3, DNAJB9, IQGAP1, RAC1, BHLHE40, ZFAND5, HSPB8, TO…
Endothelial_cell	1.11918e-14	1.5058e-13	-4.01248	ITM2B, B2M, LY6E, HSPB1, HES1, ZFP36, PLK2, NDRG1, ANXA3, S100A16, IGFBP7, AHNAK, SGK1, ZFP36L1, MFGE8, EMP1, ALDH2, PSMB8, SELENOP, TM4SF1, CTNNA1, BST2, F11R, ANXA5, RHOC, TINAGL1, ACTN4, SERPINH1, DUSP1, TMBIM6, EHD4, OSTF1, TIMP3, RAP1B, CLIC4, JUN, SERINC3, CD9, CAPNS1, PLTP, PSME2, TPM4, ITGA6, TMEM176A, SHISA5, RAP1A, ETS1, EFNA1, ARL6IP5, PSME1, PSMB10, NFKBIA, LAPTM4A, IFNGR1, GRN, ATOX1…
Mast_cell	6.19247e-14	7.63738e-13	-4.06581	ITM2B, ARPC1B, HES1, ZFP36, PDLIM1, NDRG1, LGALS3, TUBA1C, CAPG, IFRD1, JUNB, IER3, CSRNP1, RNH1, SH3BGRL3, CTSC, DNAJB1, CDKN1A, KLF6, PPP1R15A, DUSP1, PNRC1, ARPC2, FOSB, OSTF1, RPLP1, CLIC1, RAP1B, NFKBIZ, HSPA5, SQSTM1, JUN, CD63, SERINC3, TAX1BP1, CCNL1, COTL1, OAF, STK17B, NFKBIA, VWA5A, RHOG, CMTM7, ARHGDIB, HS3ST1, SLC3A2, RAC1, EGR1, TMEM50A, ATF4, LMNA, HEXB, SELENOS, EIF5B, RAB27B, CAP…
E4p5_TE	4.74957e-13	4.90421e-12	-4.10246	ARPC1B, S100A6, TPM1, BAZ1A, TPM2, SFN, TACSTD2, LGALS3, S100A11, AHNAK, CAPG, PLET1, SDC4, CSRP1, CLDN4, ABRACL, GPRC5A, TINAGL1, LITAF, ARPC2, KRT18, ERRFI1, CNN2, TSPAN8, RNF128, VASP, DSTN, TPM4, SRI, RFLNB, IQGAP1, GCH1, KRT8, CLDN7, MYL6, CNN3, RBMS1, LASP1, SUCLG1, CDK2AP2, EPCAM, ZYX, EFHD2, TAGLN2
combined_predtype_geno.Epi_Basal_1_T04_Cast_Day28	1.05263e-13	1.19837e-12	-4.15368	S100A6, HBEGF, LY6D, SFN, IER5, TACSTD2, S100A11, ICAM1, FOXQ1, CSRNP1, KLF4, DCN, CDKN1A, KRT17, KRT14, ERRFI1, CEBPB, COQ10B, UBC
combined_predtype_geno.Epi_Luminal_1_T03_Cast_Day14	9.59149e-14	1.12069e-12	-4.16647	LY6E, CLU, EZR, PLET1, SGK1, SDC4, FOXQ1, MAP2K3, CLDN4, CDH1, TES, SOX9, KLF6, ACTN4, BLNK, PLAT, KRT18, EHD4, KRT19, TSPAN8, FLNB, CLIC1, SQSTM1, RTN4, DSTN, ARL6IP5, ANXA4, TUFT1, EIF6, PRKAB1, SPINT2, DDX3X, TUBB4B, PATE4, KRT8, CLDN7, VAT1, TIPARP, MAT2A, AMD1, EPCAM, ZYX, EFHD2, WDR1, TAGLN2, PFN1, OST4, CHMP4B, ACTG1, DSP, CD52, CLDN3, ATP13A3, THBS1, DNAJC10, TSPAN1, CRIP2, LMO7, WDR89, C…
E8p75_gfp_YsE	1.52139e-13	1.64755e-12	-4.23337	ITM2B, B2M, PDLIM1, CYBA, FXYD3, S100A11, S100A10, SDC4, CSTB, F11R, CLDN4, SLC2A1, CDKN1A, VAMP8, KRT18, GSN, RNASE4, GLUL, HACD2, RBM47, CTSH, HSPA5, HADH, SPINT1, CD63, RNF128, TMPRSS2, CD9, APOE, CRB3
NABA_MATRISOME_ASSOCIATED	4.11394e-14	5.21883e-13	-4.24726	S100A6, S100A14, HBEGF, ANXA3, LGALS3, S100A16, S100A10, SDC4, ANXA1, CSTB, SERPINB5, ANXA5, CTSC, MMP14, SERPINH1, WNT4, PLAT, FST, ST14, CTSD, ANXA7, ANXA8, TIMP3, CTSH, MDK, SEMA3C, TGFB1, SDC1, MMP7, ADAMTS1, ANXA11, TIMP2, ANXA4, TGM2, TIMP1, CTSS, AREG
Smooth_muscle_cell	5.06219e-16	8.32448e-15	-4.25529	ITM2B, PHLDA1, TPM1, HSPB1, HES1, ZFP36, PDLIM1, TPM2, S100A11, IGFBP7, MFGE8, ANXA1, JUNB, CSRP1, IER3, TM4SF1, ANXA5, RHOC, HSPA1A, TINAGL1, GPX8, MMP14, ACTN4, PALLD, SERPINH1, PPP1R15A, GADD45B, DUSP1, ATF3, FOSB, ERRFI1, CNN2, TIMP3, PPIC, SQSTM1, JUN, CD63, SERINC3, VASP, MGP, FLNA, CD9, ADAMTS1, CAPNS1, DSTN, IFT43, TPM4, MTDH, ACTN1, RAP1A, RBPMS, NFKBIA, ITGB1, LAPTM4A, OAT, SPARC, IDH2,…
basal	6.975e-14	8.37001e-13	-4.25864	PHLDA1, TPM1, PERP, HSPB1, MGST1, SFN, FXYD3, S100A16, TUBA1C, KRT15, SERPINB5, MGST3, LCN2, CLDN4, DNAJB1, DCN, KRT14, ATF3, KRT5, ERRFI1, GLUL, CP, SDC1, TMEM176A, APOE, TUFT1, OAT
Osteoblast	2.66263e-15	3.94069e-14	-4.27591	ITM2B, B2M, PHLDA1, HSPB1, HES1, S100A11, IGFBP7, ZFP36L1, NUPR1, JUNB, CSRP1, IER3, SELENOP, BST2, ANXA5, HSPA1A, DCN, GPX8, MMP14, SERPINH1, GADD45B, DUSP1, GSN, RNASE4, LAMP2, PPIB, HSPA5, RBP1, MDK, SQSTM1, JUN, CD63, MGP, FLNA, CD9, CAPNS1, PLTP, TPM4, APOE, FTH1, TIMP2, LAPTM4A, GRN, LRP1, RPS27, EGR1, FN1, IGFBP4, MYL6, VAT1, LAMP1, CST3, GPX1, SEC62, BGN, NPC2, SRGN, CTSB, APP, CNPY2, CTN…
Macrophage	1.76375e-16	3.26295e-15	-4.29473	ITM2B, B2M, ARPC1B, LY6E, SAT1, CYBA, LGALS3, TUBA1C, CSTB, ALDH2, PSMB8, SELENOP, PON2, LGALS3BP, BST2, SH3BGRL3, CTSC, ACP5, VAMP8, ARPC2, TMBIM6, ASAH1, OSTF1, GLUL, CTSD, HMOX1, CLIC1, RAP1B, CTSH, HSPA5, CD82, SERINC3, VASP, RTN4, PRDX1, ACTN1, COTL1, SYNGR2, RAP1A, APOE, FTH1, NFKBIA, PDIA6, DAZAP2, IFNGR1, IFI30, GRN, ATOX1, CD74, RHOG, CMTM7, LRP1, ARHGDIB, CTSS, SLC3A2, LEPROT, CORO1B, R…
combined_predtype_geno.Epi_Basal_1_T10_Regen_Day28	1.47459e-14	1.92564e-13	-4.36903	S100A6, TPM1, PERP, HSPB1, SFN, IER5, IFRD1, KRT15, CSRP1, IER3, CSRNP1, CLDN4, DCN, KRT17, KRT14, ATF3, ERRFI1, CNN2, TIMP3, COQ10B, HSPA5, TMED5, APOE, MAFF
Stomach_epithelial_cell	3.45756e-19	8.07977e-18	-4.39575	S100A6, TPM1, GSTO1, PERP, PDLIM1, CLU, EZR, NFE2L2, SFN, FXYD3, ANXA3, S100A11, TSPO, FOXQ1, MGST3, GPX2, SELENOP, PON2, CTNNA1, JUP, F11R, CDH1, ACP5, KLF4, DNAJB1, CIB1, IL33, VAMP8, ARPC2, TMBIM6, KRT18, FERMT1, ERP44, GLUL, TMBIM1, ANXA7, KRT19, SERINC2, TSPAN8, ACAA2, PPIB, CD82, LSR, KRTCAP3, SMAGP, RNF128, CD2AP, AVPI1, CASP6, VASP, TMPRSS2, MAPK13, CYB5A, DSTN, MPST, PLAC8, PRDX1, SDCBP2…
HALLMARK_P53_PATHWAY	8.93778e-16	1.3684e-14	-4.41915	EPHA2, SAT1, PERP, HBEGF, PLK2, NDRG1, SFN, IER5, S100A10, ZFP36L1, NUPR1, SERPINB5, IER3, GPX2, TM4SF1, KLF4, BTG1, RAP2B, CDKN1A, KRT17, PPP1R15A, ATF3, VAMP8, TCN2, ITGB4, ST14, CTSD, TAX1BP3, BAIAP2, HMOX1, EPS8L2, CD82, JUN, TGFB1, SDC1, DCXR, OSGIN1, DNTTIP2, IFI30, TAP1, VWA5A, TRAF4, RNF19B, PRKAB1, SLC3A2, MKNK2, FUCA1
Microglia	1.21209e-17	2.33985e-16	-4.45465	ITM2B, B2M, ARPC1B, LY6E, SAT1, ZFP36, CYBA, IER5, ANXA3, SGK1, CSTB, JUNB, IER3, SELENOP, F11R, SH3BGRL3, CTSC, DNAJB1, KLF6, DUSP1, ATF3, PNRC1, VAMP8, ARPC2, ASAH1, RNASE4, OSTF1, GLUL, CTSD, LAMP2, CLIC1, RAP1B, CTSH, HSPA5, JUN, CD63, SERINC3, WSB1, MCL1, CD9, UBC, CCNL1, MTDH, SCAMP2, COTL1, APOE, RGS10, BCAP31, NFKBIA, IFNGR1, GRN, CMTM7, CTSS, SLC3A2, CORO1B, RAC1, SDCBP, EGR1, TMEM50A, B…
combined_predtype_geno.Epi_Luminal_1_T04_Cast_Day28	9.8932e-15	1.41696e-13	-4.46302	LY6E, HBEGF, CYBA, CLU, TACSTD2, LGALS3, S100A11, AHNAK, PLET1, NUPR1, TSPO, PSMB8, FOXQ1, CLDN4, KLF4, KLF6, AHR, ATF3, KRT18, FOSB, KRT19, EEF1D, TSPAN8, CTSH, MMP7, VMP1, TRIB1, PSME1, ANXA4, CD74, IDH1, SPINT2, USE1, KRT8, CLDN7, SLC12A2, EIF3F
combined_predtype_geno.Epi_Luminal_2Psca_T07_Regen_Day3	5.34347e-16	8.47321e-15	-4.4922	LY6E, S100A14, PLSCR1, KLF5, CYBA, CLU, FXYD3, ANXA3, LGALS3, S100A11, IGFBP7, ANXA1, NUPR1, RNH1, DHRS3, DUSP1, PTGES, WFDC2, KRT19, TSPAN8, KRT4, CLIC1, MMP7, DCXR, CD9, MAPK13, TMEM176A, PGLYRP1, SHISA5, GNG12, PSME1, RAB25, TIMP2, PIGR, PTGR1, IDH1, SPINT2, TST, CLDN7, SLC12A2, S100A1, EPCAM, TMEM176B, CHMP4B, PPP1R1B, TKT, FAM162A, CLDN3, PRDX5, TSPAN1, CRIP2, AKR1A1, RGS2, SEC11C, ATP1B1, G…
combined_predtype_geno.Epi_Luminal_2Psca_T00_intact	2.90214e-16	4.95595e-15	-4.53052	B2M, S100A6, PHLDA1, LY6E, KLF5, CYBA, CLU, FXYD3, TACSTD2, ANXA3, LGALS3, S100A11, IGFBP7, AHNAK, ANXA1, NUPR1, HSPA1A, SOX9, DUSP1, ANO1, WFDC2, CTSD, KRT19, HSPA1B, TSPAN8, KRT4, SERINC3, MMP7, DCXR, CD9, MAPK13, TMEM176A, SMCO4, PGLYRP1, TIMP2, PDLIM2, AKAP13, PTGR1, SPINT2, KRT8, TST, CLDN7, SLC12A2, PTP4A2, ALAS1, CST3, S100A1, BRI3
luminal_2	2.19177e-16	3.89258e-15	-4.57106	PHLDA1, LY6E, S100A14, GSTO1, PLSCR1, KLF5, CLU, EZR, FXYD3, TACSTD2, ANXA3, LGALS3, S100A11, ANXA1, FOXQ1, CDH1, GPRC5A, SOX9, ANO1, WFDC2, KRT19, TSPAN8, KRT4, CTSH, CD2AP, KCNN4, MMP7, DCXR, CD9, MAPK13, TMEM176A, SMCO4, PGLYRP1, BACE2, RAB25, PLPP2, AKAP13, PGAP2, PTGR1, BARX2, MBOAT1, CRACR2B, SPINT2, CDK6, KRT8, CLDN7, SLC12A2, ALAS1, SMIM22, S100A1, FOXA1, ALCAM, EPCAM, NANS, ELF3, RHOU, R…
NK_cell	5.6096e-19	1.13212e-17	-4.69057	B2M, ARPC1B, LY6E, CYBA, S100A11, S100A10, TSPO, PSMB8, JUNB, SH3BGRL3, ABRACL, BTG1, DUSP1, PNRC1, ARPC2, TMBIM6, OSTF1, CTSD, CNN2, CLIC1, RAP1B, CD82, SERINC3, VASP, PSME2, TPM4, TMED5, COTL1, SHISA5, STK17B, ARL6IP5, PSME1, RPS23, PSMB10, JAK1, NFKBIA, IFNGR1, RPS16, FAU, CD74, SRI, ARHGDIB, SLC3A2, RPS27, CORO1B, BHLHE40, SDCBP, PYCARD, CCND3, RPL19, EEF1A1, VPS37B, RPS24, MYL6, ACTR3, KLF2,…
Principal_cells_of_cortical_collecting_duct	2.10649e-25	1.08361e-23	-4.72989	ARPC1B, PHLDA1, SAT1, GSTO1, PERP, PLSCR1, HSPB1, CXCL16, HBEGF, PDLIM1, HK2, CYBA, CLU, EZR, SFN, FXYD3, TACSTD2, S100A16, S100A11, S100A10, CAPG, PLET1, SDC4, ANXA1, CSTB, TGIF1, IFRD1, IER3, PDLIM4, JUP, F3, LCN2, LGALS3BP, RNH1, BST2, F11R, NET1, CLDN4, CDH1, KLF4, DNAJB1, CIB1, LAD1, SOX9, KLF6, ACTN4, PIM1, PPP1R15A, LITAF, LAMC2, TMBIM6, KRT18, FOSB, SLC1A5, ASAH1, ERRFI1, WFDC2, FERMT1, S…
combined_predtype_geno.Epi_Luminal_2Psca_T02_Cast_Day7	5.53549e-19	1.13212e-17	-4.87398	B2M, S100A6, PHLDA1, LY6E, HES1, KLF5, CYBA, CLU, FXYD3, TACSTD2, ANXA3, LGALS3, S100A11, IGFBP7, AHNAK, ZFP36L1, ANXA1, NUPR1, TSPO, FOXQ1, EHF, HSPA1A, DUSP1, FOSB, WFDC2, KRT19, HSPA1B, TSPAN8, KRT4, CTSH, MMP7, DCXR, CD9, MAPK13, PGLYRP1, RAB25, TIMP2
combined_predtype_geno.Epi_Luminal_2Psca_T05_Regen_Day1	5.27645e-19	1.13212e-17	-4.90445	ARPC1B, S100A6, LY6E, S100A14, HBEGF, PDLIM1, CYBA, CLU, EZR, TACSTD2, ANXA3, PLAUR, LGALS3, S100A11, IGFBP7, AHNAK, S100A10, ANXA1, NUPR1, TSPO, FOXQ1, LCN2, RNH1, KRT18, WFDC2, KRT19, TSPAN8, KRT4, CLIC1, MMP7, CD9, MAPK13, TMEM176A, PRDX1, PGLYRP1
NABA_MATRISOME	1.41325e-20	3.69107e-19	-4.94854	S100A6, S100A14, ECM1, HBEGF, ANXA3, LGALS3, S100A16, IGFBP7, S100A10, SDC4, MFGE8, ANXA1, CSTB, SERPINB5, ANXA5, CTSC, DCN, TINAGL1, MMP14, SERPINH1, WNT4, LAMC2, PLAT, FST, ST14, CTSD, ANXA7, ANXA8, TIMP3, CTSH, MDK, SEMA3C, TGFB1, SDC1, MGP, MMP7, ADAMTS1, LAMA3, ANXA11, TIMP2, ANXA4, CRELD2, AGRN, SPARC, VWA5A, TGM2, TIMP1, LAMB2, CTSS, AREG, FN1, IGFBP4, IL1RN, LAMA5, CRIM1, CTSA, ADAM10, IG…
combined_predtype_geno.Epi_Luminal_2Psca_T09_Regen_Day14	3.08181e-20	7.6018e-19	-4.96939	B2M, S100A6, PHLDA1, LY6E, HSPB1, CYBA, CLU, FXYD3, TACSTD2, ANXA3, S100A11, IGFBP7, AHNAK, ZFP36L1, ANXA1, NUPR1, TSPO, HSPA1A, TPT1, DUSP1, WNT4, VAMP8, FOSB, WFDC2, KRT19, TSPAN8, KRT4, CTSH, JUN, SERINC3, MMP7, DCXR, CD9, MAPK13, CYB5A, TMEM176A, PGLYRP1, NUCB2
Eosinophil	2.9464e-23	1.00631e-21	-5.00202	ITM2B, ARPC1B, PHLDA1, SAT1, ZFP36, BAZ1A, PDLIM1, CYBA, CD44, EZR, MGST1, PLAUR, LGALS3, S100A11, AHNAK, S100A10, CAPG, PLET1, SGK1, ANXA1, CSTB, IFRD1, JUNB, PON2, RNH1, F11R, SH3BGRL3, ANXA5, ABRACL, CTSC, CDKN1A, KLF6, PIM1, DUSP1, VAMP8, ARPC2, TMBIM6, FOSB, RNASE4, OSTF1, GLUL, CTSD, LRRFIP1, KRT19, CEBPB, LAMP2, RAP1B, CTSH, VASP, MCL1, CD9, CAPNS1, PRDX1, UBC, TMED5, ACTN1, COTL1, SHISA5,…
Chondrocyte	2.1965e-25	1.08361e-23	-5.04614	PHLDA1, FOSL1, SAT1, HSPB1, ZFP36, HBEGF, CLU, LGALS3, TUBA1C, IGFBP7, S100A10, SDC4, MFGE8, NUPR1, IFRD1, EMP1, JUNB, IER3, F3, MAP2K3, RNH1, ANXA5, KLF4, DNAJB1, HSPA1A, TUBB6, CDKN1A, GPX8, TPT1, SOX9, KLF6, ACTN4, SERPINH1, GADD45B, DUSP1, ATF3, FOSB, ERRFI1, TMBIM1, ANXA8, HMOX1, RPL23, PPIB, PPIC, CLIC4, RCN1, SQSTM1, CD63, MGP, RTN4, WSB1, MCL1, CD9, DSTN, RPL18A, UBC, CCNL1, OAF, COPZ2, A…
combined_predtype_geno.Epi_Luminal_2Psca_T08_Regen_Day7	1.16275e-20	3.22664e-19	-5.1131	B2M, S100A6, PHLDA1, LY6E, S100A14, KLF5, PDLIM1, CYBA, CLU, FXYD3, TACSTD2, ANXA3, LGALS3, S100A11, IGFBP7, AHNAK, S100A10, ANXA1, NUPR1, HSPA1A, SOX9, ANO1, PTGES, FOSB, WFDC2, KRT19, HSPA1B, TSPAN8, KRT4, CTSH, SERINC3, MMP7, DCXR, CD9, MAPK13, TMEM176A, PGLYRP1, TIMP2, PIGR, AKAP13, PGAP2, PTGR1, SPINT2, KRT8, TST, CLDN7, SLC12A2, PTP4A2
HALLMARK_TNFA_SIGNALING_VIA_NFKB	5.52351e-23	1.75174e-21	-5.16149	PHLDA1, FOSL1, SAT1, HES1, ZFP36, HBEGF, PLK2, CD44, PMEPA1, NFE2L2, IER5, PLAUR, SGK1, SDC4, TGIF1, JUNB, TNFAIP8, ICAM1, IER3, F3, MAP2K3, KLF4, BTG1, CDKN1A, CEBPD, KLF6, PPP1R15A, GADD45B, DUSP1, ATF3, PNRC1, LITAF, FOSB, EHD1, CEBPB, RELB, PDLIM5, SQSTM1, JUN, NFKB2, F2RL1, MCL1, NFKB1, CCNL1, TRIB1, EFNA1, TNFAIP3, IFNGR2, BCL3, ZC3H12A, NFKBIA, MAFF, TAP1, RELA, PTGS2, DUSP5, RNF19B, AREG,…
Epithelial_cell	2.25095e-27	1.6657e-25	-5.16449	ITM2B, B2M, S100A6, LY6E, HSPB1, HES1, ZFP36, LY6D, PLK2, CLU, EZR, MGST1, SFN, FXYD3, TACSTD2, LGALS3, S100A16, S100A11, CAPG, SGK1, SDC4, MFGE8, ANXA1, NUPR1, TSPO, CSTB, PSMB8, JUNB, IER3, TM4SF1, JUP, F3, LCN2, RNH1, F11R, CLDN4, RHOC, DNAJB1, TPT1, TUBA4A, KLF6, ACTN4, ATF3, PNRC1, VAMP8, LITAF, TMBIM6, ANO1, KRT18, FOSB, WFDC2, GLUL, CTSD, RPL30, TMEM123, RPLP1, KRT19, SERINC2, LAMP2, CLIC1…
Monocyte	3.61637e-25	1.60567e-23	-5.18107	ITM2B, B2M, ARPC1B, S100A6, LY6E, SAT1, ZFP36, PDLIM1, CYBA, CD44, MGST1, LGALS3, S100A11, S100A10, CAPG, ANXA1, TSPO, ALDH2, PSMB8, JUNB, RNH1, SH3BGRL3, ANXA5, ABRACL, CTSC, BTG1, CDKN1A, TPT1, PIM1, DUSP1, VAMP8, LITAF, ARPC2, OSTF1, CNN2, CLIC1, RAP1B, CTSH, SERINC3, MCL1, FLNA, CAPNS1, PSME2, TPM4, PLAC8, COTL1, SHISA5, SYNGR2, RAP1A, APOE, PGD, ARL6IP5, PSME1, FTH1, PSMB10, NFKBIA, DAZAP2, …
T_cell	7.89833e-24	2.92238e-22	-5.22262	B2M, PHLDA1, LY6E, SAT1, ZFP36, CYBA, MGST1, S100A10, ZFP36L1, CSTB, PSMB8, JUNB, RPS20, BST2, SH3BGRL3, TAPBP, DNAJB1, HSPA1A, KLF6, PNRC1, VAMP8, KRT18, ISG15, IRF7, RPLP1, KRT19, CNN2, EEF1D, PSMB9, RPL22, RPL23, PSME2, RPL18A, PLAC8, UBC, COTL1, SHISA5, STK17B, PSME1, FTH1, PSMB10, RPL12, NFKBIA, FAU, CD74, RPS19, ARHGDIB, CTSS, RPS27, PDIA3, RPL31, ZBP1, USE1, FN1, VPS37B, RPS24, STAT1, EEF1…
combined_predtype_geno.Epi_Luminal_2Psca_T10_Regen_Day28	4.0658e-25	1.64111e-23	-5.46485	B2M, S100A6, PHLDA1, S100A14, GSTO1, HSPB1, PDLIM1, CYBA, CLU, TACSTD2, ANXA3, PLAUR, LGALS3, S100A11, IGFBP7, AHNAK, S100A10, CAPG, ZFP36L1, ANXA1, NUPR1, TSPO, FOXQ1, RNH1, GPRC5A, DNAJB1, HSPA1A, LAMC2, WFDC2, KRT19, TSPAN8, KRT4, SERINC3, MMP7, DCXR, CD9, MAPK13, TMEM176A, PGLYRP1, RAB25, TIMP2
combined_predtype_geno.Epi_Luminal_2Psca_T04_Cast_Day28	2.04096e-26	1.29455e-24	-5.60896	ARPC1B, S100A6, LY6E, SAT1, HBEGF, KLF5, CYBA, LY6D, CD44, CLU, PMEPA1, IER5, TACSTD2, ANXA3, LGALS3, S100A11, IGFBP7, AHNAK, S100A10, MFGE8, ANXA1, NUPR1, TSPO, EMP1, PSMB8, FOXQ1, KLF4, DHRS3, DUSP1, ATF3, WNT4, KRT18, FOSB, WFDC2, KRT19, TSPAN8, BAIAP2, KRT4, CLIC1, CTSH, CD2AP, MMP7, PGLYRP1, TRIB1, TIMP2, NFKBIA
Endothelial_Cell	1.87133e-30	2.76957e-28	-5.64943	ITM2B, B2M, LY6E, HES1, ZFP36, CXCL16, HBEGF, CYBA, PLK2, IER5, IGFBP7, SGK1, CSTB, IFRD1, ALDH2, PSMB8, JUNB, ICAM1, IER3, SELENOP, TM4SF1, CSRNP1, LGALS3BP, BST2, ANXA5, DNAJB1, HSPA1A, CDKN1A, TINAGL1, TPT1, KLF6, PIM1, PPP1R15A, GADD45B, DUSP1, PNRC1, LITAF, TMBIM6, FOSB, TCN2, ISG15, SERTAD1, OSTF1, CTSD, CEBPB, LAMP2, HSPA1B, HMOX1, RAP1B, NFKBIZ, SQSTM1, JUN, SERINC3, WSB1, ADAMTS1, PLTP, …
combined_predtype_geno.Epi_Basal_1_T01_Cast_Day1	6.13187e-28	5.4451e-26	-5.69681	S100A6, TPM1, PERP, ZFP36, HBEGF, SFN, IER5, ANXA3, SDC4, TGIF1, IFRD1, JUNB, CSRP1, IER3, F3, CSRNP1, CLDN4, DCN, KRT17, KRT14, PALLD, PIM1, GADD45B, ATF3, KRT18, ERRFI1, CNN2, BCL10, TIMP3, COQ10B, CLIC4, F2RL1, WSB1, DUSP6, TPM4, CCNL1, APOE
combined_predtype_geno.Epi_Basal_1_T03_Cast_Day14	2.18102e-28	2.42093e-26	-5.78008	PHLDA1, TPM1, FOSL1, CXCL16, HBEGF, KLF5, HK2, CLU, NFE2L2, SFN, IER5, TACSTD2, ANXA3, PLAUR, TUBA1C, S100A11, PLET1, SDC4, TGIF1, CSRP1, IER3, F3, FAM107B, MAP2K3, CLDN4, CDH1, SLC2A1, TUBB6, CDKN1A, KRT17, KRT14, ACTN4, ARPC2, KRT18, KRT19, CEBPB, ETF1, VASP, RTN4, CD9, PXN, TPM4, NFKB1, POR, ARL6IP5, SFR1, NFKBIA, ARF6, EIF6, BZW1, TUBB4B, PATE4, KRT8, MAST4, LMNA, TIPARP, ACTR3, MAT2A, AMD1, …
Urothelium	2.79255e-42	1.23989e-39	-5.90093	ITM2B, S100A6, PHLDA1, S100A14, LIMA1, SAT1, GSTO1, PERP, ECM1, HSPB1, HES1, ZFP36, KLF5, LY6D, EZR, NFE2L2, MGST1, SFN, FXYD3, TACSTD2, LGALS3, S100A16, S100A11, AHNAK, CAPG, PLET1, SDC4, ZFP36L1, CSTB, TGIF1, EMP2, KRT15, SERPINB5, JUNB, TNFAIP8, WLS, MYOF, FOXQ1, MGST3, PON2, CTNNA1, JUP, F11R, NET1, CLDN4, CDH1, EHF, CAST, DHRS3, CIB1, LAD1, TPT1, NIPAL1, ACTN4, ATF3, KRT5, VAMP8, PRSS22, PLI…
combined_predtype_geno.Epi_Luminal_2Psca_T03_Cast_Day14	8.41215e-34	1.8675e-31	-6.20591	S100A6, EPHA2, S100A14, SAT1, CXCL16, RUNX1, KLF5, CYBA, PLK2, CD44, CLU, EZR, PMEPA1, IER5, TACSTD2, ANXA3, PLAUR, LGALS3, S100A16, TUBA1C, S100A11, IGFBP7, AHNAK, ANXA1, NUPR1, EMP1, TNFAIP8, FOXQ1, CTNNA1, JUP, F3, FAM107B, MAP2K3, CLDN4, CDH1, GPRC5A, NIPAL1, TUBA4A, ACTN4, GADD45B, LAMC2, KRT18, WFDC2, LRRFIP1, KRT19, TSPAN8, KRT4, FLNB, CLIC1, CTSH, SQSTM1, CD9, PGLYRP1, ARL6IP5, ARF6, NAB1…

## Sheet: NEPC-A
GSEA - Curated geneset					ORA - Curated geneset
pathway	pval	padj	NES	leadingEdge_genes	Description	pvalue	p.adjust	qvalue	geneID
Proliferative_neuron	1.25974e-49	2.80292e-47	3.41946	BEX2, RTN1, PFN2, CKB, IGFBP2, DNAJC9, FABP5, NDN, SYT11, DCTPP1, EIF1B, TUBA1A, HMGB3, FXYD6, DUT, HMGN3, STMN1, SELENOH, CPE, SSNA1, ANP32E, CISD1, LSM7, CIRBP, TSN, MRPL18, DPY30, CHCHD1, MRPL42, FKBP3, GTF2A2, LSM6, SUMO3, BANF1, DNAJC19, CACYBP, BEX3, CALM3, SNRPC, UBE2C, NDUFV2, NDUFV3, COX20, MED28, ANAPC11, ERH, SNRPA1, BUB3, NDUFB7, PRMT1, DCTN3, TIMM8B, DDX39B, PPDPF, THOC7, NDUFA5, PDA…	HALLMARK_E2F_TARGETS	4.91498e-54	1.82837e-51	1.56245e-51	PSIP1/RFC3/DONSON/GINS1/PCNA/DEK/MYBL2/HNRNPD/CDC25B/MKI67/DCK/RACGAP1/RANBP1/CENPM/UBR7/MCM3/AURKA/XRCC6/MCM5/WDR90/POLA2/TIMELESS/PMS2/PRIM2/E2F8/CCNB2/GINS3/SMC6/RPA1/DSCC1/TCF19/POLD2/POLE4/ORC6/CDKN3/PAICS/HMGB2/NAP1L1/SSRP1/USP1/LIG1/CCNE1/RAD51C/LMNB1/PDS5B/CDKN2C/SLBP/MSH2/MCM6/MCM7/HELLS/BRCA1/PRDX4/MCM4/ZW10/CCP110/BARD1/RFC2/RNASEH2A/CHEK1/DNMT1/UNG/UBE2T/MMS22L/RRM2/PPM1D/POLE/CBX5/TI…
SCLC-A	7.76887e-14	6.77872e-13	2.79645	ASCL1, DDC, RUNDC3A, INSM1, BEX1, SYT1, LRP11, SYP, SCG3, FOXA2, TOX, SOX1, HES6, CAMK2N2, FAM174A, SCN3A, RGS17, GDAP1, PTS, SLC35G2, CERS4, TMEM30B, COX17, ICA1, DLL3, GLRX5, MIEN1, TPD52, TIMM17B, SEC11C, PCMT1, PLP2, NDUFA5, NDUFAB1, ARL6IP1, AP2S1, NDUFS7, UQCR11, COX6A1, COX8A, OAZ1, TFDP1	REACTOME_CELL_CYCLE_MITOTIC	1.1535e-36	2.14551e-34	1.83346e-34	CEP250/POLE2/RBL1/RFC3/ERCC6L/GINS1/UBE2C/PCNA/TUBGCP3/MIS12/POLA1/MYBL2/CDC25B/NDC80/CENPQ/CDC45/DNA2/CENPP/CENPM/CEP192/MCM3/AURKA/MCM5/POLA2/TUBGCP5/E2F1/CDC6/PRIM2/TYMS/RB1/CCNB2/TUBB4A/DHFR/RPA1/ORC3/CENPK/GINS2/CENPA/POLD2/ORC6/CDT1/KIF18A/PRKAR2B/ANAPC5/LIG1/CCNE1/CDKN2C/GMNN/TUBGCP2/FBXO5/MCM6/MCM7/CEP41/MCM4/ZW10/FEN1/TFDP1/RFC2/RFC5/E2F2/KNTC1/RRM2/SKA2/POLE/NUP85/SDCCAG8/ITGB3BP/NEK2/S…
Cardiac_muscle_cell	1.36397e-20	2.42787e-19	2.71976	PTP4A3, HACD1, CHCHD10, MEST, MLF1, PKIG, FMC1, IDH3A, PHYH, CISD1, MRPL34, MRPL18, ACAT1, MRPL42, COX17, VDAC3, ACOT13, SLC25A11, CHCHD3, NDUFV2, NDUFV3, COX20, NDUFA8, PNKD, NDUFB7, TIMM8B, TIMM17A, NDUFA5, PTOV1, NDUFAB1, NDUFB8, NDUFB10, NDUFB6, MPC2, UQCRFS1, NDUFB4, SDHB, NDUFB2, NDUFS3, NDUFS7, UQCRC2, MRPL30, NDUFB5, NDUFS4, NDUFB3, NDUFC1, COX14, MRPS21, PDCD5, CYC1, ETFB, NDUFA12, NDUFC…	NEPC_genes.v2	3.51738e-22	4.36155e-20	3.72719e-20	SYT4/CRMP1/CELF4/SH3GL2/BEX1/CEP78/ZNF367/SYN1/DDC/MYBL2/AURKA/E2F1/CHGA/INA/DPYSL5/JAKMIP2/FGF9/SRRM4/RAB3C/CLSPN/NPTX1/HS3ST6/DLL3/CEP131/ZFHX2/SYP/CA10/SNAP25/CNIH2/LHX2/SCG3/PCSK1/SCAMP5/UHRF1/RNASEH2A/E2F2/CRYBA2/CACNA1A/SEZ6/REEP1/UBE2T/HCN2/SNCB/PGBD5/UNC13A/VGF/AP3B2/REEP2/ASF1B/PLXNA2/PROX1/TMOD2/GPRIN1
Pancreatic_acinar_cell	3.78316e-31	1.87056e-29	2.6881	BEX2, BEX4, BEX1, HACD1, DNAJC9, FABP5, CPA2, GMNN, DCTPP1, PCBD1, DUT, PMF1, TYMS, DCAKD, STMN1, SELENOH, SSNA1, LSM7, MRPL34, MRPL18, DPY30, TIPIN, CHCHD1, PIN1, MRPL42, MRPL15, FKBP3, GTF2A2, TMEM97, LSM6, ELOF1, SUMO3, DTYMK, UCHL5, LSM2, BANF1, MCM6, BZW2, CACYBP, ANAPC5, BEX3, SLC25A39, MRPL13, UBE2C, TIMM17B, PFDN6, NDUFV2, MBD3, COX20, ANAPC11, ERH, TMEM147, SNRPA1, TXNL4A, MRPL57, BUB3, …	HALLMARK_G2M_CHECKPOINT	6.72366e-22	6.25301e-20	5.34354e-20	HMGB3/RBL1/KIF4A/RPS6KA5/UBE2C/PBK/MYBL2/HNRNPD/CDC25B/MKI67/NDC80/HIRA/RACGAP1/CDC45/MCM3/AURKA/SLC38A1/MCM5/POLA2/E2F1/CDC6/PRIM2/CCNB2/GINS2/CENPA/CCNF/ORC6/CDKN3/SMARCC1/LMNB1/PDS5B/CDKN2C/FBXO5/MCM6/WRN/BARD1/TFDP1/E2F2/CHEK1/EXO1/STIL/POLE/NEK2/TROAP/RAD54L/CDC7/CDKN1B/EFNA5/CHAF1A/MCM2/RPA2/CENPE/EZH2/STMN1/RASAL2/CDC25A/CDK1
HALLMARK_E2F_TARGETS	2.08724e-15	2.01918e-14	2.67676	CDKN2C, MCM2, TUBG1, DCK, DCTPP1, MTHFD2, DUT, PSIP1, PPP1R8, RACGAP1, DNMT1, HELLS, STMN1, RFC3, CDKN1B, CBX5, CDK1, POLD2, RPA2, MCM3, RFC2, MCM5, UNG, TIPIN, CENPM, CDC25B, ORC6, SRSF1, MKI67, MCM6, UBE2T, TOP2A, ASF1B, TCF19, EZH2, SMC4, NUDT21, SMC6, PRDX4, SMC3, SPC25, NAA38, PHF5A, SMC1A, NME1, NAP1L1, PCNA, DEK, CDK4, RANBP1, HMGB2, UBE2S, SNRPB, CCP110, PTTG1, SPC24, CDCA8, USP1, CCNB2, …	REACTOME_MITOTIC_G1_G1_S_PHASES	4.01459e-18	2.98686e-16	2.55244e-16	POLE2/RBL1/PCNA/POLA1/MYBL2/CDC45/MCM3/MCM5/POLA2/E2F1/CDC6/PRIM2/TYMS/RB1/DHFR/RPA1/ORC3/ORC6/CDT1/CCNE1/CDKN2C/FBXO5/MCM6/MCM7/MCM4/TFDP1/E2F2/RRM2/POLE/SKP2/CDC7/CDKN1B/MCM2/RPA2/CCNE2/PRIM1/CDC25A/CDK2/ORC1/LIN9/CDK1
Primordial_germ_cell	2.27509e-35	1.26552e-33	2.67323	BEX4, BEX1, SYCE2, CITED1, DNAJC9, GMNN, DCTPP1, EIF1B, HMGB3, DUT, QDPR, PMF1, PDE6D, PRIM1, HELLS, CHCHD6, TRAPPC1, COPRS, SELENOH, SSNA1, DIABLO, CISD1, RPA2, LSM7, MRPL28, TSN, POLR2G, MRPL18, VBP1, TIPIN, ARPC5L, CENPM, MRPL40, CHCHD1, PIN1, DYNLL2, MRPL42, MRPL15, COX17, FKBP3, GTF2A2, LSM6, PFDN4, GTF2E2, DTYMK, RFC4, HNRNPH3, LSM2, CENPW, MIEN1, RNASEH2B, BANF1, MCM6, UBE2T, DNAJC19, CACY…	REACTOME_EXTENSION_OF_TELOMERES	4.39591e-17	2.72546e-15	2.32906e-15	POLE2/RFC3/PCNA/POLA1/DNA2/POLA2/PRIM2/RPA1/POLD2/LIG1/WRAP53/FEN1/RFC2/RFC5/POLE/POLD1/RPA2/PRIM1/RFC4
Cao2019Embryo_epi_NA	4.69031e-11	3.16241e-10	2.65934	DNER, ELAVL4, ELAVL3, CKB, TUBB3, SYT11, BTBD17, NSG2, SRRM3, POU2F2, DLL3, SCRN1	REACTOME_MITOTIC_M_M_G1_PHASES	8.52991e-16	4.53304e-14	3.87373e-14	POLE2/ERCC6L/MIS12/POLA1/NDC80/CENPQ/CDC45/CENPP/CENPM/MCM3/MCM5/POLA2/E2F1/CDC6/PRIM2/RPA1/ORC3/CENPK/CENPA/ORC6/CDT1/KIF18A/GMNN/FBXO5/MCM6/MCM7/MCM4/ZW10/E2F2/KNTC1/SKA2/POLE/NUP85/ITGB3BP/CDC7/CENPO/MCM2/NUP43/RPA2/PRIM1/NUP133/CDK2/ORC1
HALLMARK_OXIDATIVE_PHOSPHORYLATION	2.24881e-16	2.44078e-15	2.64336	IDH3A, PHYH, SDHD, TIMM50, MRPL34, ACAT1, MRPL15, COX17, FXN, VDAC3, ATP6V1C1, SLC25A11, NDUFV2, NDUFA8, NDUFB7, TIMM8B, TIMM17A, NDUFA5, NDUFAB1, NDUFB8, NDUFB6, NDUFS8, UQCRFS1, NDUFB4, SDHB, NDUFB2, NDUFS3, NDUFS7, UQCRC2, NDUFB5, NDUFS4, NDUFB3, NDUFC1, CYC1, ETFB, NDUFC2, NDUFS6, TIMM13, MDH1, SLC25A4, ATP6V1G1, NDUFS2, CYCS, PHB2, NDUFA1, ATP6V0B, NDUFA6, UQCRQ, MDH2, UQCR10, COX5A, NDUFA2,…	CIN70	7.00361e-14	3.25668e-12	2.78301e-12	CEP250/KIF4A/UBE2C/PCNA/PBK/CDC45/AURKA/CDC6/CCNB2/NCAPG2/MCM7/FEN1/NCAPH/RNASEH2A/UNG/MSH6/RRM2/NEK2/CDCA3/ECT2/MCM2/EZH2/ASF1B/RAD51AP1/RFC4/CDK1
Proliferating_Myocyte	5.56228e-25	1.30275e-23	2.57605	DNAJC9, FSCN1, MEST, CDKN1C, DCTPP1, EIF1B, TUBA1A, DUT, TYMS, DCAKD, STMN1, CDK1, TRAPPC1, SELENOH, CNIH1, ANP32E, LSM7, TSN, MRPL18, DPY30, VBP1, TIPIN, CHCHD1, PIN1, MRPL42, FKBP3, GTF2A2, LSM6, SUMO3, DTYMK, LSM2, BANF1, MCM6, BZW2, CACYBP, VDAC3, BEX3, PAFAH1B3, SNRPC, MRPL13, UBE2C, RNF7, PFDN6, NDUFV2, COX20, ANAPC11, ERH, SNRPA1, BUB3, EIF1AX, PRMT1, TIMM8B, DDX39B, UBE2E3, PPDPF, THOC7, …	ES_EXP1_BENPORATH	2.75655e-13	1.13937e-11	9.73659e-12	PSIP1/POLE2/FGF13/HMGB3/CRMP1/RFC3/KIF4A/ERCC6L/DEK/ZNF770/TMEFF1/MCM3/WDHD1/CDCA5/SLC38A1/MCM5/SLC29A1/CDC6/PRIM2/GABRB3/DHFR/LRP8/PIM2/SNRPN/RAB3B/GINS2/ZNF398/ELOVL6/LRRN1/CDT1/PAICS/AUTS2/NCAPG2/CRABP1/GMNN/MSH2/MCM6/MCM7/OLFM1/HELLS/FABP5/MCM4/FEN1/NCAPH/CHEK1/UNG/MSH6/SYNGR3/KIF5C/DNMT3A/RRM2/CBX5/CAPRIN2/MTHFD2/ECT2/CHAF1A/MCM2/GAD1/SOX2/PRIM1/CDC25A/SCNN1A/MAD2L2/RAD51AP1/RFC4/GPR19
NEPC_genes.v2	4.17115e-10	2.4106e-09	2.57223	CHGA, STMN3, DDC, RUNDC3A, SNAP25, BEX1, PCSK1, RAB3C, CHGB, APLP1, CRMP1, SYP, PROX1, CELF4, SCG3, INA, CRYBA2, CPLX2, SNCB, AP3B2, CACNA1A, TMOD2, GOLGA7B, SRRM3, E2F1, CCDC28B, ACTL6B, DPYSL5, CNIH2, DLL3, JAKMIP2, HS3ST6, SYN1, UBE2T, TOP2A, SCG2, ASF1B, CENPF, PLP2	E7p5_Mes	5.47498e-12	2.03669e-10	1.74047e-10	HMGB3/CRMP1/PHIP/DPYSL2/ZCCHC3/DOCK11/CDCA7L/BRD3/FSCN1/SNRPN/CDCA7/PHF6/MID1IP1/PAICS/SOX11/MSI1/CHD7/SMARCC1/AUTS2/CRABP1/TENM4/FABP5/DTL/CBX5/TFDP2/CCDC88A/TRIM59/MYH10/CBX2
Kidney_epithelial	2.09117e-28	7.75477e-27	2.54655	BEX2, BEX4, BEX1, PFN2, IGFBP2, DNAJC9, CTXN1, MEST, GMNN, DCTPP1, HMGB3, PCBD1, DUT, PMF1, TYMS, FMC1, DCAKD, STMN1, CDK1, TRAPPC1, SELENOH, HPF1, CNIH1, ANP32E, LSM7, MRPL34, MRPL28, POLR2G, MRPL18, DPY30, TIPIN, ARPC5L, MRPL40, CHCHD1, MRPL42, FKBP3, GTF2A2, LSM6, PFDN4, SUMO3, RFC4, HNRNPH3, LSM2, CENPW, BANF1, MCM6, BZW2, CACYBP, BEX3, PAFAH1B3, SAE1, SNRPC, MRPL13, UBE2C, RNF7, PFDN6, SNRPA…	REACTOME_CHROMOSOME_MAINTENANCE	2.79778e-11	9.46158e-10	8.08545e-10	POLE2/RFC3/MIS18BP1/PCNA/TINF2/POLA1/CENPQ/DNA2/CENPP/POLA2/PRIM2/RPA1/CENPK/CENPA/POLD2/LIG1/LMNB1/BRCA1/WRAP53/FEN1/RFC2/RFC5/POLE/ITGB3BP/CENPO/POLD1/RPA2/PRIM1/RFC4/HJURP
Schwann_cell	1.82418e-18	2.53675e-17	2.52343	BEX2, RTN1, PFN2, CKB, IGFBP2, CHCHD10, NDUFAF3, TUBA1A, MLF1, HMGN3, ARL3, FAM216A, PAM16, IFT27, RSPH9, EMB, CHCHD6, TMEM107, CISD1, MORN2, CIRBP, DPY30, ELOF1, BEX3, TMX1, ACOT13, CALM3, RNF7, NDUFV2, NDUFV3, COX20, TMEM147, TRAPPC2L, MRPL57, NDUFB7, DCTN3, PPDPF, NDUFA5, PTOV1, NDUFAB1, NDUFB8, PRDX4, NDUFB10, NDUFB6, NAA38, ARL6IP1, MRPS33, NUDC, MPC1, NDUFB4, NDUFB2, ATP6AP2, NDUFB5, NDUFS4…	SCLC-A	3.22215e-11	9.98867e-10	8.53587e-10	TMEM30B/BEX1/INSM1/DDC/ICA1/SOX1/ZNHIT3/FOXA2/GDAP1/TOX/RGS17/DLL3/RGS9/SYP/RIMS2/FAM174A/SLC35G2/SCG3/TDP2/ASCL1/SYT1/TFDP1/HES6/NR0B2/RGS7/SCN3A/TMEM198/CAMK2N2
Muscle_cell	8.09031e-14	6.92344e-13	2.51626	PFN2, PTP4A3, RTN2, HACD1, CHCHD10, MLF1, PKIG, DMPK, PRKACA, IDH3A, CYSTM1, MRPL18, MRPL42, KLHL41, GLRX5, FXN, VDAC3, TMEM126A, SLC25A11, CHCHD3, NDUFV2, NDUFV3, NDUFB7, TIMM8B, NDUFA5, NDUFB8, NDUFB10, NDUFB6, MPC2, RWDD1, MPC1, UQCRFS1, NDUFB4, SDHB, NDUFB2, NDUFS7, MRPL30, NDUFB5, NDUFB3, NDUFC1, MRPS21, CYC1, NDUFA12, MDH1, SLC25A4, NDUFB11, CYCS, NDUFA1, SH3GLB1, NDUFA6, NDUFB9, UQCRQ, SEL…	E6p5_EPI	9.6165e-10	2.7518e-08	2.35157e-08	PSIP1/DEK/ZCCHC3/SLC38A1/SIVA1/BRD3/PHC1/PIM2/SNRPN/CDCA7/PHF6/FXYD6/PAICS/SOX11/SMARCC1/SOCS2/CADM1/PDZD4/IGFBP2/HELLS/FABP5/SYCE2/DNMT3A/STMN1/DCTPP1/DUT
REACTOME_CELL_CYCLE_MITOTIC	4.00978e-16	4.24845e-15	2.5095	CDKN2C, TUBGCP3, CDKN2D, MCM2, GMNN, TUBG1, TUBA1A, ITGB3BP, PMF1, TYMS, PRKACA, PRIM1, RFC3, CDKN1B, CDK1, POLD2, SSNA1, E2F1, RPA2, TUBB4A, MCM3, RFC2, MCM5, CENPM, CDC25B, ORC6, RFC5, CCNE2, RFC4, MCM6, ANAPC5, DHFR, SKA2, KIF2A, UBE2C, CETN2, ANAPC11, BUB3, RANGAP1, HDAC1, DCTN3, PSMD14, SMC3, SPC25, NUDC, PSMC1, UBE2E1, PSMD13, CENPA, SMC1A, PCNA, CDK4, PSMC4, PSMB7, PSMB5, PSMA4, PSMB3, PSM…	CytoTRACE_genes	3.89037e-09	1.03373e-07	8.83378e-08	PSIP1/RANBP1/SLC29A1/MRPL49/RAD51/TYMS/FADS1/SSRP1/LSM2/ANAPC5/LIG1/TUBA1B/SLBP/MCM6/PRDX4/UHRF1/RFC2/RFC5/HPF1/UBE2T/FAM216A/ANAPC11/ASF1B/STMN1/DUT
combined_predtype_geno.Epi_Luminal_1_T06_Regen_Day2	3.00621e-09	1.59257e-08	2.46675	CDO1, CHCHD10, DUT, STMN1, TSPAN1, CYSTM1, LSM6, DTYMK, SDF2L1, ERH, TMEM147, PDAP1, LSM4, NDUFAB1, NME1, TIMM13, DEK, SNRPD1, RANBP1, CYCS, PHB2, TUBA1B, SNRPE, HMGB2, SNRPF, CRIP1, UQCRQ, UQCR10, COX5A, TMA7, SEC61G, ANP32B, COX7A2, NDUFA4, HNRNPAB, SLC25A5, HNRNPA3, YBX1, COX7C, GAPDH, SF3B5, CKS2, MIF, CKS1B	REACTOME_TELOMERE_MAINTENANCE	1.88206e-08	4.66752e-07	3.98866e-07	POLE2/RFC3/PCNA/TINF2/POLA1/DNA2/POLA2/PRIM2/RPA1/POLD2/LIG1/WRAP53/FEN1/RFC2/RFC5/POLE/POLD1/RPA2/PRIM1/RFC4
Premeiotic_germ_cell	5.63843e-30	2.5091e-28	2.42727	UCHL1, SYCE2, SNRPN, CHCHD10, POP5, GMNN, DCTPP1, FDPS, HMGB3, FXYD6, DUT, QDPR, PMF1, DCAKD, STMN1, PGP, COPRS, SELENOH, TIMM50, ANP32E, DIABLO, CISD1, RPA2, LSM7, MRPL28, TSN, POLR2G, SDHAF4, DPY30, VBP1, NAP1L4, TIPIN, ARPC5L, SMARCB1, MRPL40, CHCHD1, LAGE3, PIN1, MRPL42, MRPL15, FKBP3, LSM6, PFDN4, SUMO3, GTF2E2, DTYMK, RFC4, HNRNPH3, LSM2, CENPW, BANF1, MCM6, DNAJC19, CACYBP, VDAC3, TMEM126A…	REACTOME_MITOTIC_G2_G2_M_PHASES	4.06702e-08	9.02142e-07	7.70931e-07	CEP250/TUBGCP3/CDC25B/CEP192/TUBGCP5/E2F1/CCNB2/TUBB4A/PRKAR2B/TUBGCP2/CEP41/SDCCAG8/NEK2/CDK5RAP2/TUBG2/ALMS1/TUBG1/CDC25A/CDK2/CDK1
REACTOME_MITOTIC_M_M_G1_PHASES	2.52753e-10	1.49967e-09	2.41047	MCM2, GMNN, ITGB3BP, PMF1, PRIM1, E2F1, RPA2, MCM3, MCM5, CENPM, ORC6, MCM6, SKA2, KIF2A, BUB3, RANGAP1, PSMD14, SMC3, SPC25, NUDC, PSMC1, PSMD13, CENPA, SMC1A, PSMC4, PSMB7, PSMB5, PSMA4, PSMB3, PSMA1, PSMC3, PSMA2, PSMA7, PSMB6, PSMB1, SPC24, CDCA8, RAD21, CENPK, B9D2, PSMC5, RPA3, PSMA6, PPP2R5B, PSMD6, POLA1, PSMC2, MCM7, MAD2L1, PSMB2, PSMB4, PSMA3, PSMD9, PSMD5, CDT1, PSMC6, PSMD4, CENPQ, R…	HALLMARK_MITOTIC_SPINDLE	4.12269e-08	9.02142e-07	7.70931e-07	CEP250/TUBGCP3/NDC80/TIAM1/RACGAP1/CEP192/AURKA/TUBGCP5/CCNB2/FSCN1/WASF1/HDAC6/ARHGEF7/MID1IP1/LMNB1/SSH2/TUBGCP2/FBXO5/PKD2/TAOK2/KNTC1/LRPPRC/NEK2/DYNLL2/CDK5RAP2/ECT2/ALMS1/CCDC88A/CENPE/RFC1/KATNB1/MYH10/RASAL2/CNTROB/CDK1
CIN70	3.06615e-07	1.20746e-06	2.37391	MCM2, CDK1, UNG, RFC4, TOP2A, ASF1B, EZH2, UBE2C, PBK, LSM4, NDUFAB1, PCNA, PTTG1, CDCA8, CCNB2, RAD21, NXT1, FEN1, CCT5, CKS2, MCM7, MAD2L1, PRC1, ACTL6A, NCAPG2, CMAS, HDGF, CKAP5, RNASEH2A	E8p75_ap_Mes	4.57846e-07	8.96415e-06	7.66037e-06	PSIP1/ALDH1A2/ZCCHC3/SOX12/BRD3/RUNX1T1/NCAM1/SNRPN/SPSB4/NR2F1/SOX11/SSRP1/SMARCC1/CRABP1/FABP5/RRM2/EFNA5/PTPRS/EZH2/MYH10/EPHA7/METRN
GCS_genes	2.94637e-09	1.57968e-08	2.36789	MAZ, SELENOH, SFXN1, MRPL28, CHCHD1, PIN1, DYNLL2, MRPS36, BANF1, VDAC3, ANAPC5, AP1S1, ANAPC11, MRPL55, NDUFA8, NDUFB7, POLR2K, UBE2E3, THOC7, NDUFAB1, MRPS24, CTBP1, MRPS33, AP2M1, NDUFC2, NDUFS6, EMC10, MTCH1, FKBP8, UQCRQ, SWI5, COX5B, NDUFA13, YWHAE, HNRNPAB, HINT1, HNRNPA3, YBX1, GNAS, CHCHD2, HNRNPA2B1, MRPS18A, AURKAIP1, RNPS1, SELENOT, RAD23A, MRPS16, PCBP1, MRPS17, BABAM1, SSRP1, CDKN2A…	E8p75_gfp_Mes	4.57846e-07	8.96415e-06	7.66037e-06	PSIP1/ALDH1A2/DEK/HNRNPD/ZCCHC3/SOX12/BRD3/RUNX1T1/SMC6/SPSB4/NR2F1/SOX11/SMARCC1/LMNB1/CRABP1/FABP5/UHRF1/RRM2/EFNA5/EZH2/MYH10/METRN
E7p5_Midline	2.47376e-07	1.01928e-06	2.36716	DNAJC12, FOXA2, CALCA, IFT57, CTXN1, EFCAB1, TUBA1A, MLF1, ARL6, PKIG, CYB561, ARL3, IFT27, MNS1, CFAP36, TMEM107, MORN2, VBP1, IFT22, ELOF1, CADM1, CETN2, NUDC	SU2C-NE-ADENO.POLYA	2.63237e-06	4.89621e-05	4.18408e-05	PSIP1/POLE2/DONSON/GINS1/DNA2/TMEFF1/WDHD1/TYMS/E2F8/CAMKK2/CENPK/KIF18A/HMGB2/NCAPG/CHEK1/KNTC1/CDC7/EZH2/KNL1/CDK1
CytoTRACE_genes	1.20727e-09	6.76189e-09	2.35681	DUT, PKIG, PSIP1, FAM216A, TMX2, FADS1, TYMS, STMN1, HPF1, MRPL49, RFC2, CHCHD1, PIN1, RFC5, DTYMK, LSM2, CENPW, MCM6, UBE2T, TOP2A, ANAPC5, ASF1B, BEX3, PFDN6, SMC4, ANAPC11, UBE2E3, FKBP4, CBX1, NDUFAB1, PRDX4, NUDC, PPP1CC, SNRPD1, RANBP1, CYCS, TUBA1B, YWHAQ, YWHAH, HNRNPAB, HINT1, YBX1, HNRNPA2B1, CALM2, RAD51, LIG1, SLBP, CKS1B, LSM3, AK2, SSRP1, UHRF1, CDKN2AIPNL, RBBP4	E8p75_GutTube_DE_Thymus	4.0223e-06	7.12521e-05	6.08889e-05	SIX4/FGF13/SIX1/ZCCHC3/ELAVL2/ID4/PHF6/SOBP/ZBTB12/SOCS2/LIG1/NELFE/STOX2/HOMER2/SKA2/CELF2/ADGRL3
Erythroid_progenitor	6.49093e-26	1.6047e-24	2.33313	BEX4, SYCE2, TSPAN13, HACD1, DNAJC9, POP5, MCM2, GMNN, ASNS, GUK1, HMGB3, DUT, PMF1, TYMS, MNS1, FMC1, IDH3A, STMN1, PGP, CDK1, HPF1, SSNA1, SDHD, TIMM50, ANP32E, RPA2, CITED4, MCM3, SFXN1, LSM7, MRPL34, MRPL28, RFC2, MCM5, MRPL18, CPOX, DPY30, RRM1, TIPIN, MRPL40, CHCHD1, MRPL42, MRPL15, COX17, GTF2A2, RFC5, LSM6, ACP1, NAA10, DTYMK, UCHL5, RFC4, LSM2, GLRX5, CENPW, RNASEH2B, BANF1, MCM6, DNAJC1…	REACTOME_RECRUITMENT_OF_MITOTIC_CENTROSOME_PROTEINS_AND_COMPLEXES	4.63491e-06	7.8372e-05	6.69733e-05	CEP250/TUBGCP3/CEP192/TUBGCP5/TUBB4A/PRKAR2B/TUBGCP2/CEP41/SDCCAG8/NEK2/CDK5RAP2/TUBG2/ALMS1/TUBG1/CDK1
Cycling_cell	3.40305e-08	1.59406e-07	2.32628	SNCA, CDKN1C, TUBA1A, TYMS, DCAKD, STMN1, TRAPPC1, SELENOH, FKBP3, LSM6, SUMO3, GLRX5, BZW2, BEX3, PAFAH1B3, SLC25A39, MRPL13, UBE2C, COX20, SNRPA1, PRMT1, DDX39B, UBE2E3, PTOV1, BNIP3L, CBX1, SNRPD3, STUB1, CENPA, TSPAN3, CDK4, SNRPD1, SRSF3, SELENOW, PRDX2, NEDD8, MARCKSL1, OAZ1, METTL9, HNRNPDL, BPGM, MIF, YPEL3, MKRN1, POLR2M, HNRNPM, APEX1, PTN, OSTC, ATXN7L3B	Cao2019Embryo_epi_PrimordialGermCellTrajectory_1_of_1	4.95003e-06	8.00614e-05	6.84169e-05	SLC37A1/RPS6KA5/FGD1/INSM1/JAKMIP1/ABCD1/HSF2/TET1/MYBL2/SYT9/CENPP/CENPM/ELAVL2/CDCA5/ESCO2/CEP295/MKX/PMM1/NMT2/IMPDH1/KCTD18/TMEM209/CENPA/MAP7D2/KIF18A/RAB27A/AGK/USP28/KCTD13/PDZD4/CHTF18/GMNN/FBXO5/BRCA1/SYCE2/MYLPF/UNG/MSH6/C2CD5/NEK2/POLD1/AP3B2/ASF1B/RIF1/ZCWPW1/PPP1R8/DPY19L1/KIT/SLC25A40/GPR19/RAB6B
Sertoli_cells	1.13558e-14	1.03129e-13	2.31387	BEX2, BEX4, RAB3B, TMEM184A, CITED1, CHCHD10, SERPINE2, HMGB3, FXYD6, DUT, PKIG, STMN1, PGP, CDK1, TRAPPC1, SELENOH, CPE, TESC, MRPL34, TSN, POLR2G, KLHDC2, PIN1, FKBP3, GTF2A2, MAPK13, SUMO3, LSM2, VDAC3, BEX3, PAFAH1B3, MRPL13, UBE2C, RNF7, COX20, MED28, TMEM147, PRMT1, TIMM8B, DDX39B, UBE2E3, PTOV1, ZCRB1, CETN3, CD164, NDUFAB1, PRDX4, MRPS24, SNRPD3, NAA38, NDUFB4, STUB1, NDUFS3, PFDN1, PDCD5…	REACTOME_MITOTIC_PROMETAPHASE	1.24844e-05	0.000193509	0.000165364	ERCC6L/MIS12/NDC80/CENPQ/CENPP/CENPM/CENPK/CENPA/KIF18A/ZW10/KNTC1/SKA2/NUP85/ITGB3BP/CENPO/NUP43/NUP133
REACTOME_MITOTIC_G1_G1_S_PHASES	2.03753e-08	9.85543e-08	2.29978	CDKN2C, CDKN2D, MCM2, TYMS, PRIM1, CDKN1B, CDK1, E2F1, RPA2, MCM3, MCM5, ORC6, CCNE2, MCM6, DHFR, HDAC1, PSMD14, PSMC1, PSMD13, PCNA, CDK4, PSMC4, PSMB7, PSMB5, PSMA4, PSMB3, PSMA1, PSMC3, PSMA2, PSMA7, PSMB6, PSMB1, TFDP1, PSMC5, MNAT1, RPA3, PSMA6, PSMD6, POLA1, PSMC2, MCM7, CKS1B, PSMB2, PSMB4, PSMA3, PSMD9, PSMD5, CDT1, PSMC6, CCNE1, RBBP4, PSMD4, RPA1, PSMD2, PPP2R1A, ORC2, PSMD12, PSMD7, PS…	REACTOME_RECRUITMENT_OF_NUMA_TO_MITOTIC_CENTROSOMES	1.37757e-05	0.000204982	0.000175169	TUBGCP3/TUBGCP5/TUBGCP2/TUBG2/TUBG1/CDK1
Testicular_cell	6.46476e-17	7.77519e-16	2.28421	PKIB, ACOT7, PHYHIPL, CHL1, C1QTNF4, NDUFAF3, CCDC136, MLLT11, EIF1B, MLF1, GDPD1, PKIG, ARL3, ITGB3BP, FAM216A, BBIP1, PAM16, RSPH9, ASRGL1, HAGH, MNS1, PDE6D, PGP, CFAP36, CHCHD6, COPRS, DIABLO, NSMCE1, MORN2, CYSTM1, ROGDI, RFC2, DPY30, CENPV, ARPC5L, HSPA4L, LIN7A, DYNLL2, MED9, GTF2A2, IFT22, TMEM97, ELOF1, MAD2L2, GTF2E2, DLL3, LSM2, LIMD2, CENPW, DDA1, VDAC3, CCDC92, SLC25A39, CALM3, SNRPC…	E8p75_GutTube_DE_Liver	2.01547e-05	0.000288367	0.000246425	IFT27/RFC3/NELFCD/CEP78/CDCA7L/TUBB4A/FSCN1/MCM7/FABP5/UNG/ADGRL1/RPA2/PSMC3IP/METRN/NMRAL1
combined_predtype_geno.Epi_Luminal_3Foxi1_T06_Regen_Day2	2.21708e-07	9.22058e-07	2.28064	BEX1, TMEM158, STAP1, CHCHD10, HEPACAM2, IAPP, TIMM8B, NDUFB6, MPC2, UQCRFS1, NDUFS4, NDUFC1, NDUFC2, CYCS, ATP6V0B, UQCRQ, UQCR10, COX5A, UQCRB, UQCR11, COX7A2, NDUFA4, COX5B, COX6B1, COX7C, COX6A1, COX6C, COX8A, ATP6V1A, ATP6V1E1, PGAM1	HALLMARK_SPERMATOGENESIS	2.447e-05	0.000337142	0.000288106	ARL4A/AURKA/HSPA4L/NEFH/CCNB2/CDKN3/STRBP/CNIH2/SCG3/NCAPH/VDAC3/NEK2/PRKAR2A/PACRG/SNAP91/GMCL1/EZH2/GAD1/TOPBP1/LPIN1/RFC4/MLF1/CDK1
Embryonic_stem_cell	3.84471e-17	4.75248e-16	2.24127	BEX4, BEX1, SYCE2, IGFBP2, CHCHD10, GMNN, DCTPP1, ASNS, DUT, QDPR, TYMS, CDK1, SELENOH, CISD1, NSMCE1, LSM7, MRPL34, MRPL28, MCM5, MRPL18, DPY30, VBP1, TIPIN, MRPL40, CHCHD1, MRPL42, MRPL15, COX17, FKBP3, PFDN4, NAA10, DTYMK, UCHL5, LSM2, BANF1, BZW2, DNAJC19, CACYBP, BEX3, SLC25A39, UBA2, MRPL13, UBE2C, STIP1, PFDN6, SMC4, NDUFV3, ANAPC11, SNRPA1, TXNL4A, OLA1, EIF1AX, NOL7, TIMM17A, PDAP1, LSM4…	E5p5_EPI	2.58419e-05	0.000343329	0.000293393	PSIP1/TET1/SIVA1/PHC1/INA/PIM2/SNRPN/CDCA7/MID1IP1/SOX11/SMARCC1/USP28/PDZD4/IGFBP2/HELLS/SYCE2/ETV5/DNMT3A/STMN1
E8p75_GutTube_DE_Liver	2.12554e-06	7.753e-06	2.18797	TMEM158, FABP5, FSCN1, NMRAL1, GDPD1, IFT27, DTD1, FLYWCH2, RFC3, DNPH1, RPA2, TUBB4A, ADGRL1, UNG, NELFCD, LAGE3, BZW2, MRPL13, DDX39B, CBX1, FOXP1, NDUFAF2, MCM7, PSMC3IP, APEX1, IMP3, XRCC1, DNAJC15	HALLMARK_MYC_TARGETS_V1	6.44672e-05	0.000826959	0.000706682	PCNA/DEK/CSTF2/HNRNPD/CDC45/RANBP1/XRCC6/MCM5/TYMS/RRM1/POLD2/NAP1L1/LSM2/SMARCC1/USP1/MCM6/MCM7/PRDX4/MCM4/TFDP1/PPM1G/VDAC3/STARD7/MCM2/CDK2/DUT/RFC4/SRM
combined_predtype_geno.Epi_Luminal_3Foxi1_T07_Regen_Day3	2.49603e-06	8.88586e-06	2.18497	BEX1, TMEM158, STAP1, CHCHD10, HEPACAM2, IAPP, PNKD, TIMM8B, UQCRFS1, NDUFS4, NDUFC1, ATP6V1G1, FKBP1A, CYCS, ATP6V0B, NDUFB9, UQCR10, COX5A, UQCRB, COX7A2, ATP6V1F, NDUFA4, COX6B1, COX6A1, COX6C, COX8A, ATP6V1A, ATP6V1E1, PGAM1, PMM1	ASC_SMITH_CELL2018	7.64248e-05	0.000947668	0.000809835	FGD1/RANBP1/FCHSD2/TMEM201/SLCO3A1/CDCA7/NAP1L1/PKD2/HELLS/DNMT1/ADCY3/FAM216A
combined_predtype_geno.Epi_Luminal_3Foxi1_T08_Regen_Day7	5.37043e-06	1.83834e-05	2.14241	TMEM158, STAP1, CHCHD10, HEPACAM2, IAPP, KRT7, NCALD, TIMM8B, UQCRFS1, NDUFS4, NDUFC1, CYCS, ATP6V0B, UQCR10, PRDX2, NEDD8, COX5A, UQCRB, UQCR11, COX7A2, ATP6V1F, NDUFA4, COX5B, COX7C, COX6A1, COX6C, COX8A, GAPDH, ATP6V1A, ATP6V1E1, PGAM1, PMM1	E4p5_EPI	8.77847e-05	0.0010205	0.000872072	PMM1/L3MBTL2/PHC1/SNRPN/CDCA7/RCOR2/SOX11/SOCS2/PDZD4/IGFBP2/HELLS/UHRF1/MYLPF/ETV5/TWF2/RIF1/DCTPP1/DPY30
REACTOME_APC_C_CDC20_MEDIATED_DEGRADATION_OF_MITOTIC_PROTEINS	6.80542e-06	2.22677e-05	2.14018	CDK1, ANAPC5, UBE2C, ANAPC11, BUB3, PSMD14, PSMC1, UBE2E1, PSMD13, PSMC4, PSMB7, PSMB5, PSMA4, PSMB3, PSMA1, PSMC3, PSMA2, PSMA7, PSMB6, PSMB1, PTTG1, PSMC5, PSMA6, PSMD6, PSMC2, MAD2L1, PSMB2, PSMB4, PSMA3, PSMD9, PSMD5, PSMC6, PSMD4, PSMD2, PSMD12, PSMD7, PSMA5, PSMF1	TOP100_CORRELATED_CORE9_ES_TF_REGULATORS_BENPORATH	8.77847e-05	0.0010205	0.000872072	HMGB3/RBL1/ZBTB5/DEK/MYBL2/WDHD1/E2F1/E2F8/ID4/HMGB2/SOX11/SSRP1/LMO4/ELF4/TFDP1/TFDP2/EZH2/MYBL1
REACTOME_REGULATION_OF_MITOTIC_CELL_CYCLE	6.11973e-06	2.01725e-05	2.13145	CDK1, ANAPC5, UBE2C, ANAPC11, BUB3, PSMD14, PSMC1, UBE2E1, PSMD13, PSMC4, PSMB7, PSMB5, PSMA4, PSMB3, PSMA1, PSMC3, PSMA2, PSMA7, PSMB6, PSMB1, PTTG1, PSMC5, PSMA6, PSMD6, PSMC2, MAD2L1, PSMB2, PSMB4, PSMA3, PSMD9, PSMD5, PSMC6, PSMD4, PSMD2, PSMD12, PSMD7, PSMA5, PSMF1, CDK2	BIOCARTA_RB_PATHWAY	9.46844e-05	0.00106735	0.000912111	CDC25B/RB1/ATM/CHEK1/CDK2/CDK1
HALLMARK_MYC_TARGETS_V1	1.80908e-08	8.84661e-08	2.10102	MCM2, DUT, TYMS, POLD2, LSM7, ILF2, MCM5, STARD7, RRM1, VBP1, SRSF1, ACP1, HDAC2, RFC4, LSM2, MCM6, VDAC3, UBA2, AP3S1, CBX3, ERH, SNRPA1, TXNL4A, BUB3, PSMD14, NDUFAB1, PRDX4, SNRPD3, UBE2E1, CYC1, NME1, NAP1L1, PCNA, DEK, CDK4, SNRPD1, RANBP1, PSMC4, CCT7, PSMA4, SNRPD2, PSMB3, SRSF3, TCP1, PHB2, PSMA1, EIF4H, YWHAQ, PSMA2, PSMA7, COX5A, HNRNPC, CNBP, YWHAE, HNRNPA2B1, SMARCC1, TFDP1, HNRNPR, U…	HALLMARK_DNA_REPAIR	0.000131957	0.00144377	0.00123378	RFC3/PCNA/DGCR8/REV3L/POLA1/POLA2/RAD51/TYMS/POLE4/CCNO/SSRP1/LIG1/ERCC5/FEN1/RFC2/RFC5/AAAS/POLD1/RPA2/PRIM1/TAF6/DUT/RFC4
HALLMARK_DNA_REPAIR	2.59094e-06	9.15053e-06	2.08949	EIF1B, GUK1, DUT, TYMS, PRIM1, RFC3, ITPA, RPA2, RFC2, POLR2G, MRPL40, COX17, GTF2A2, RFC5, RFC4, CETN2, NUDT21, POLR2K, POLR2C, ARL6IP1, TSG101, NME1, PCNA, RBX1, GPX4, EDF1, GTF2H5, POLR2F, POLR2I, RAD51, LIG1, SAC3D1, FEN1, POLR2J, RPA3, APRT, POLA1, TMED2, SSRP1, BOLA2, CMPK2, SF3A3, REV3L, TAF6, POLE4, TAF10, DAD1, UMPS, IMPDH2, UPF3B	HALLMARK_PANCREAS_BETA_CELLS	0.00020963	0.00222806	0.00190401	PCSK2/INSM1/PAK3/FOXA2/CHGA/NEUROG3/STXBP1/PCSK1/GCK/AKT3
Endocrine_cell	2.77328e-07	1.12192e-06	2.08289	CHGA, BEX2, DDC, PCSK1, SCG5, CHGB, APLP1, SCG3, CRYBA2, PCSK1N, CPLX2, TSPAN13, RESP18, GDI1, ZCCHC18, MAGEH1, GUK1, FXYD6, PCBD1, HEPACAM2, HMGN3, QDPR, EMB, CPE, CYSTM1, IAPP, KRT7, DYNLL2, COX17, ELOF1, MIEN1, SCG2, BEX3, TPD52, NDUFV3, TRAPPC2L, DCTN3, ATP6V0D1, PDAP1, PTOV1, ZCRB1, CD164, STUB1, UQCC2, ATP6AP2, ARL1, TSPAN3, GABARAPL2, NDUFB11, XBP1, PSENEN, NDUFA1, SMDT1, RAB2A, MRFAP1, AT…	BIOCARTA_P53_PATHWAY	0.000371919	0.00384316	0.0032842	PCNA/E2F1/RB1/CCNE1/ATM/CDK2
Oligodendrocyte	8.9378e-11	5.849e-10	2.08106	ATP6V0E2, APLP1, ELAVL3, CKB, ACOT7, PCSK1N, PEX5L, PHYHIPL, SEZ6L2, NCAM1, SNRPN, FABP5, PCBP4, FSCN1, GDI1, SYT11, SPOCK3, AGPAT4, MAPK8IP1, TTLL7, NMRAL1, TUBA1A, GUK1, WSCD1, QDPR, KCTD13, SLC48A1, TMOD2, STMN1, PGP, AIG1, CISD1, TUBB4A, CYSTM1, MID1IP1, CPOX, VBP1, GLRB, MIEN1, MRPL48, TPD52, RNF7, SEC11C, ZMAT2, SERINC1, ANAPC11, APBB1, WBP2, PNKD, DCTN3, PPDPF, ATP6V0D1, BNIP3L, MRPL20, ND…	Oligodendrocyte	0.000392464	0.00387328	0.00330994	EPB41L3/PHYHIPL/CISD1/PGP/OSBPL1A/GDI1/PACS2/TUBB4A/SLC22A17/NCAM1/FSCN1/SNRPN/CPOX/CKB/FA2H/GATM/PTGDS/MID1IP1/SPOCK3/PAICS/TTLL7/KCTD13/TMEFF2/FABP5/SLC25A4/BPGM/AGPAT4/ELAVL3/ACOT7/SEZ6L2/GRB14/SV2A/PEX5L/TSPAN2/ANAPC11/MAPT/TRIM59/AP2A1/SYT11/STMN1/FAM171B/TMOD2/ATP6V0E2/CHN2/NMRAL1/SCCPDH
REACTOME_APC_C_CDH1_MEDIATED_DEGRADATION_OF_CDC20_AND_OTHER_APC_C_CDH1_TARGETED_PROTEINS_IN_LATE_MITOSIS_EARLY_G1	2.32802e-05	7.09566e-05	2.06312	ANAPC5, UBE2C, ANAPC11, PSMD14, PSMC1, UBE2E1, PSMD13, PSMC4, PSMB7, PSMB5, PSMA4, PSMB3, PSMA1, PSMC3, PSMA2, PSMA7, PSMB6, PSMB1, PTTG1, PSMC5, PSMA6, PSMD6, PSMC2, PSMB2, PSMB4, PSMA3, PSMD9, PSMD5, PSMC6, PSMD4, PSMD2, PSMD12, PSMD7, PSMA5, PSMF1	E8p75_GutTube_DE_Lung	0.000395658	0.00387328	0.00330994	TBX1/BRD3/RCOR2/SPSB4/TFAP4/CRABP1/TENM4/DCTPP1/DUT/CBX2
REACTOME_AUTODEGRADATION_OF_THE_E3_UBIQUITIN_LIGASE_COP1	4.86881e-05	0.000138886	2.05686	PSMD14, PSMC1, PSMD13, PSMC4, PSMB7, PSMB5, PSMA4, PSMB3, PSMA1, PSMC3, PSMA2, PSMA7, PSMB6, PSMB1, PSMC5, PSMA6, PSMD6, PSMC2, PSMB2, PSMB4, PSMA3, PSMD9, PSMD5, PSMC6, PSMD4, PSMD2, PSMD12, PSMD7, PSMA5, PSMF1	REACTOME_LOSS_OF_NLP_FROM_MITOTIC_CENTROSOMES	0.000492969	0.00470217	0.00401827	CEP250/CEP192/TUBB4A/PRKAR2B/CEP41/SDCCAG8/NEK2/CDK5RAP2/ALMS1/TUBG1/CDK1
REACTOME_P53_INDEPENDENT_G1_S_DNA_DAMAGE_CHECKPOINT	4.86881e-05	0.000138886	2.05686	PSMD14, PSMC1, PSMD13, PSMC4, PSMB7, PSMB5, PSMA4, PSMB3, PSMA1, PSMC3, PSMA2, PSMA7, PSMB6, PSMB1, PSMC5, PSMA6, PSMD6, PSMC2, PSMB2, PSMB4, PSMA3, PSMD9, PSMD5, PSMC6, PSMD4, PSMD2, PSMD12, PSMD7, PSMA5, PSMF1	Basal_Org_3	0.00074515	0.0069299	0.00592199	AHCY/AURKA/BCDIN3D/ATAD5/ANAPC5/CCDC167/BRCA1/BARD1/ATM/AAAS/BAZ1B/ARL6IP6/CBX5/ADGRL1/ANAPC11/ASF1B
H3K27_BOUND_BENPORATH	3.06496e-07	1.20746e-06	2.04149	ASCL1, TMEM163, ST8SIA5, ESPN, OTOP1, DNER, CRMP1, ELAVL3, CRLF1, SLC35D3, INA, FOXA2, CRYBA2, CALCA, CAMK2N2, PHYHIPL, NCAM1, HOXA9, CITED1, SIX1, SMPD3, CDKN2C, NRXN1, ELAVL2, SFRP5, SPOCK3, EFCAB1, TTLL7, SYT7, WSCD1, PIP5K1B, CACNA1A, HOXA7, RAPGEF4, TMOD2, LYSMD2, TBX3, HOXA10, SLCO3A1, NEFH, TBX1, ACTL6B, DPYSL5, FEV, TMEM30B, LY6H, GRIA2, DCLK2	PID_RB_1PATHWAY	0.00293883	0.0266645	0.0227863	E2F1/RB1/TAF1/CCNE1/TFDP1/E2F2/DNMT1/MEF2C/SKP2/CDKN1B/CDK2
PRC2_TARGETS_BENPORATH	4.81367e-05	0.000138886	2.04085	ASCL1, ESPN, OTOP1, CRLF1, INA, FOXA2, CRYBA2, CALCA, NCAM1, CITED1, SIX1, CDKN2C, SFRP5, SPOCK3, PIP5K1B, TMOD2, LYSMD2, TBX3, TBX1, FEV, TMEM30B, GRIA2, DCLK2	ES_EXP2_BENPORATH	0.00411391	0.0364375	0.0311379	ERCC6L/MYBL2/HELLS/NCAPH/SLC5A6/DNMT3A/CDC25A/GPR19
REACTOME_P53_DEPENDENT_G1_DNA_DAMAGE_RESPONSE	0.000118107	0.0003038	2.02952	CDKN1B, CCNE2, PSMD14, PSMC1, PSMD13, PSMC4, PSMB7, PSMB5, PSMA4, PSMB3, PSMA1, PSMC3, PSMA2, PSMA7, PSMB6, PSMB1, PSMC5, PSMA6, PSMD6, PSMC2, PSMB2, PSMB4, PSMA3, PSMD9, PSMD5, PSMC6, CCNE1, PSMD4, PSMD2, PSMD12, PSMD7, PSMA5, PSMF1, CDK2
E7p5_Mes	2.47313e-05	7.48669e-05	2.02668	CRMP1, DPYSL2, SNRPN, FABP5, PCBP4, FSCN1, CCDC88A, AUTS2, HMGB3, CHD7, DCAKD, MYEF2, CBX5, ANP32E, MID1IP1, TTC3, KLHDC2, SRSF1, LIMD2, NUDT21, EIF1AX, UBE2E3, MARCKS, GLRX3, PPP1CC, MARCKSL1, HNRNPA1, SMARCC1, HNRNPR, METTL9, SUMO1, DTL, TIA1, APEX1, RBBP4, TRIM59, BRD3, SMARCD1
combined_predtype_geno.Epi_Luminal_3Foxi1_T03_Cast_Day14	7.6763e-05	0.000203331	2.02515	BEX1, SYN2, STAP1, CHCHD10, HEPACAM2, NCALD, MPC2, MPC1, UQCRFS1, NDUFC1, MDH1, CYCS, NDUFA1, ATP6V0B, UQCR10, COX5A, UQCRB, UQCR11, COX7A2, ATP6V1F, NDUFA4, COX5B, NDUFA13, TPI1, COX6B1, COX6A1, COX6C, COX8A, GAPDH, ATP6V1A, ATP6V1E1, PGAM1, ACO2, PGRMC1
REACTOME_EXTENSION_OF_TELOMERES	0.000309748	0.000722484	2.02149	PRIM1, RFC3, POLD2, RPA2, RFC2, RFC5, RFC4, PCNA, LIG1, FEN1, RPA3, POLA1, NHP2, RPA1
combined_predtype_geno.Epi_Luminal_3Foxi1_T05_Regen_Day1	4.16264e-05	0.000121867	2.02065	BEX1, STAP1, CHCHD10, CYSTM1, IAPP, KRT7, MED28, NDUFB7, NDUFAB1, NDUFB6, UQCRFS1, NDUFS4, NDUFA12, SLC25A4, ATP6V1G1, FKBP1A, CYCS, ATP6V0B, SMDT1, YWHAQ, UQCRQ, UQCR10, NEDD8, COX5A, UQCRB, COX7A2, ATP6V1F, NDUFA4, COX6B1, COX7C, COX6A1, COX6C, COX8A, ATP6V1A, ATP6V1E1, PGAM1
combined_predtype_geno.Epi_Luminal_3Foxi1_T00_intact	5.16875e-05	0.000144326	2.01205	TMEM158, STAP1, CHCHD10, HEPACAM2, TSPAN1, CYSTM1, NCALD, UQCRFS1, RTN3, NDUFS4, NDUFC1, FKBP1A, CYCS, NDUFA1, ATP6V0B, UQCR10, PRDX2, COX5A, UQCRB, UQCR11, COX7A2, NDUFA4, TPI1, COX7C, COX6A1, COX6C, COX8A, ATP6V1A, ATP6V1E1, PGAM1
combined_predtype_geno.Epi_Luminal_3Foxi1_T02_Cast_Day7	5.67034e-05	0.000154804	2.00544	STAP1, CHCHD10, HEPACAM2, SDHD, CYSTM1, MIEN1, NCALD, NDUFB7, MPC2, MPC1, UQCRFS1, NDUFS4, NDUFC1, MDH1, ATP6V1G1, FKBP1A, CYCS, ATP6V0B, UQCRQ, UQCR10, PRDX2, COX5A, UQCRB, UQCR11, COX7A2, NDUFA4, NDUFA13, TPI1, COX6B1, COX6C, COX8A, ATP6V1A, ATP6V1E1, PGAM1, PMM1
REACTOME_REGULATION_OF_APOPTOSIS	0.000111636	0.000288827	2.0014	PSMD14, PSMC1, PSMD13, PSMC4, PSMB7, PSMB5, PSMA4, PSMB3, PSMA1, PSMC3, PSMA2, PSMA7, PSMB6, PSMB1, PSMC5, PSMA6, PSMD6, PSMC2, PSMB2, PSMB4, PSMA3, PSMD9, PSMD5, PSMC6, MAGED1, PSMD4, PSMD2, PSMD12, PSMD7, PSMA5, PSMF1
Renal_tubular_cell	8.15565e-08	3.62927e-07	1.99689	CKB, CHCHD10, PCBD1, APOO, FMC1, PHYH, CISD1, TSPAN1, CYSTM1, MRPL42, ACOT13, SLC25A39, CHCHD3, NDUFV2, NDUFV3, COX20, TMEM147, NDUFA8, NDUFB7, TIMM8B, NDUFA5, NDUFAB1, NDUFB8, NDUFB10, NDUFB6, MPC2, ARL6IP1, NDUFS8, UQCRFS1, NDUFB4, RTN3, SDHB, NDUFB2, NDUFS3, NDUFS7, UQCRC2, NDUFB5, NDUFS4, NDUFB3, NDUFC1, COX14, CYC1, ETFB, NDUFA12, NDUFC2, TSPAN3, NDUFS6, NDUFS5, MDH1, SLC25A4, NDUFB11, NDUFS…
HALLMARK_G2M_CHECKPOINT	4.3195e-06	1.51352e-05	1.98765	CDKN2C, MCM2, SLC38A1, HMGB3, RACGAP1, STMN1, CDKN1B, CDK1, E2F1, RPA2, MCM3, MCM5, CDC25B, ORC6, SRSF1, MKI67, DTYMK, SMC2, MCM6, TOP2A, EZH2, UBE2C, SMC4, BUB3, PBK, CENPF, CBX1, CENPA, MARCKS, SMC1A, CDK4, SNRPD1, UBE2S, SMARCC1, TFDP1, PTTG1, CCNB2, RAD21, LMNB1, MNAT1, NASP, KIF5B, EWSR1, CKS2, MAD2L1, PRC1, CKS1B
Trophoblast_stem_cell	1.10313e-10	6.91401e-10	1.97944	BEX1, PCSK1N, CITED1, GMNN, DCTPP1, DUT, PAM16, DCAKD, IDH3A, CDK1, SELENOH, CNIH1, CISD1, MRPL34, MRPL28, VBP1, TIPIN, PIN1, MRPL42, MRPL15, FKBP3, LSM6, ELOF1, PFDN4, GNG2, LSM2, BANF1, BEX3, SLC25A39, MRPL13, UBE2C, PFDN6, ANAPC11, SNRPA1, TXNL4A, MRPS18C, OLA1, NDUFA8, NOL7, PSMD14, TIMM17A, PDAP1, FKBP4, NDUFAB1, MRPS24, NDUFB6, SNRPD3, MRPL54, ARL6IP1, SOD1, LAMTOR5, PHF5A, PSMC1, BCAS2, AP…
REACTOME_TELOMERE_MAINTENANCE	0.000595813	0.00131256	1.96445	PRIM1, RFC3, POLD2, RPA2, RFC2, RFC5, ACD, RFC4, PCNA, LIG1, FEN1, RPA3, POLA1, NHP2
REACTOME_CHROMOSOME_MAINTENANCE	0.000283004	0.000674032	1.95853	ITGB3BP, PRIM1, RFC3, POLD2, RPA2, RFC2, RFC5, ACD, RFC4, SMC3, CENPA, SMC1A, PCNA, RAD21, CENPK, LMNB1, LIG1, FEN1, RPA3, POLA1, NHP2, RBBP4, CENPQ, RPA1
ES_EXP2_BENPORATH	7.60046e-05	0.000202527	1.94591	WSCD1, DNMT3A, HELLS, DTYMK
E8p75_ap_GermCells	0.000155388	0.000395129	1.93349	CKB, SOX2, SYCE2, ELAVL2, CHCHD10, POP5, CISD1, UNG, MRPL42, COX17, CENPW, ANAPC11, MRPL57, TIMM8B, NUDC, NDUFB4, BCAS2, COX14, NDUFS6, PSMB5, NDUFA11, SNRPD2, PSMB3, NDUFA6, NDUFB9, COX7A2, ATP6V1F, NDUFA13, BAX, NDUFA7, HMGN5, SF3B5, TALDO1, PMM1, AURKAIP1, SRSF9, CKS2, PSMB2, MKRN1, SOCS2, BOLA2, CHMP2A
REACTOME_SIGNALING_BY_WNT	0.000203559	0.000506054	1.9246	PSMD14, PSMC1, PSMD13, PSMC4, PSMB7, PSMB5, PSMA4, PSMB3, PSMA1, PSMC3, PSMA2, PSMA7, PSMB6, PSMB1, PSMC5, PSMA6, PPP2R5B, PSMD6, PSMC2, PSMB2, PSMB4, PSMA3, PSMD9, PSMD5, PSMC6, PSMD4, PSMD2, PPP2R1A, PSMD12, PSMD7, PSMA5, PSMF1
REACTOME_MITOTIC_PROMETAPHASE	0.00045603	0.00103012	1.92363	ITGB3BP, PMF1, CENPM, SKA2, KIF2A, BUB3, RANGAP1, SMC3, SPC25, NUDC, CENPA, SMC1A, SPC24, CDCA8, RAD21, CENPK, B9D2, PPP2R5B, MAD2L1
REACTOME_RECRUITMENT_OF_MITOTIC_CENTROSOME_PROTEINS_AND_COMPLEXES	0.000581116	0.00128655	1.91996	TUBGCP3, TUBG1, TUBA1A, PRKACA, CDK1, SSNA1, TUBB4A, CETN2, DCTN3, YWHAE, CDK5RAP2, PCM1, HSP90AA1, DCTN2, TUBGCP2, CEP57, PPP2R1A, PRKAR2B, CKAP5, ACTR1A
Proximal_tubule_brush_border_cell	8.62281e-09	4.41052e-08	1.91047	DDC, DNAJC12, CHCHD10, CISD3, PCBD1, QDPR, APOO, ATP6V1B2, HAGH, FMC1, PHYH, METTL26, SDHD, CISD1, SFXN1, MPV17L, MRPL34, CYSTM1, ACAT1, MRPL42, MSRB1, MIEN1, DNAJC19, NIPSNAP1, ACOT13, SLC25A39, SLC25A11, DHFR, CHCHD3, NDUFV2, NDUFV3, COX20, MED28, WBP2, NDUFA8, NDUFB7, TIMM8B, TIMM17A, NDUFA5, NDUFAB1, NDUFB8, NDUFB10, NDUFB6, MPC2, SOD1, NDUFS8, LAMTOR5, MPC1, UQCRFS1, NDUFB4, SDHB, NDUFB2, ND…
REACTOME_MITOTIC_G2_G2_M_PHASES	0.000578312	0.00128655	1.90012	TUBGCP3, TUBG1, TUBA1A, PRKACA, CDK1, SSNA1, E2F1, TUBB4A, CDC25B, CETN2, DCTN3, YWHAE, CCNB2, CDK5RAP2, PCM1, MNAT1, HSP90AA1, DCTN2, TUBGCP2, CEP57, PPP2R1A, PRKAR2B, CKAP5, ACTR1A, CDK2
E8p75_GutTube_DE_SmallInt	0.000512864	0.00114686	1.89523	DPYSL2, SNRPN, CCDC136, FDPS, HMGB3, PKIG, MNS1, DPY30, GNG2, MED30, DHFR, EIF1AX, THOC7, PFDN2, CLNS1A, ACAT2, RANGRF, FDFT1, ACTL6A, MRPL11, HMGCS1, UHRF1, SQLE, PIN4, TAF10
Mesenchymal_stem_cell	2.36015e-10	1.41928e-09	1.89387	CRLF1, ACOT7, HACD1, FABP5, PCBP4, FSCN1, DCTPP1, DUT, PMF1, PAM16, TYMS, CDK1, SELENOH, CNIH1, CPE, SSNA1, CISD1, NSMCE1, LSM7, MRPL34, MRPL28, MCM5, MRPL40, PIN1, MRPL42, LSM6, NAA10, DTYMK, LSM2, GLRX5, CENPW, BANF1, DDA1, DNAJC19, CACYBP, VDAC3, AP1S1, TMEM126A, SLC25A39, DHFR, MRPL13, STIP1, PFDN6, ANAPC11, SNRPA1, TXNL4A, OLA1, EIF1AX, PRMT1, TIMM17A, NDUFA5, PDAP1, ZCRB1, FKBP4, POLR2C, MR…
Gastric_mucosa_cell	3.49613e-08	1.6206e-07	1.87784	CKB, TMEM184A, TSPAN13, CHCHD10, FDPS, ASNS, GUK1, PCBD1, TMX2, APOO, FMC1, IDH3A, PHYH, AIG1, SDHD, TSPAN1, TESC, MRPL34, CYSTM1, TMED4, MID1IP1, ACAT1, MRPL42, COX17, MAPK13, TMEM97, ACOT13, SLC25A39, CHCHD3, TPD52, NDUFV2, SEC11C, NDUFV3, COX20, MRPL57, NDUFA8, PNKD, NDUFB7, PLP2, NDUFA5, FKBP4, NDUFAB1, NDUFB8, MRPS24, NDUFB10, NDUFB6, TMEM14C, MPC2, NDUFS8, MPC1, UQCRFS1, NDUFB4, SDHB, NDUFB…
Basal_Org_3	0.000657478	0.00144127	1.85852	CALCA, CBX5, ANP32E, ADGRL1, BANF1, CACYBP, ANAPC5, ASF1B, BEX3, CBX3, ANAPC11, BUB3, CBX1, ARL6IP1, ALYREF, ANP32B, CALM2, B9D2, CCDC167, ARL6IP6, AHSA1, ACTL6A, CBY1, APEX1, ABHD10
REACTOME_LOSS_OF_NLP_FROM_MITOTIC_CENTROSOMES	0.00187819	0.00385158	1.84265	TUBG1, TUBA1A, PRKACA, CDK1, SSNA1, TUBB4A, CETN2, DCTN3, YWHAE, CDK5RAP2, PCM1, HSP90AA1, DCTN2, CEP57, PPP2R1A, PRKAR2B, CKAP5, ACTR1A
combined_predtype_geno.Epi_Luminal_3Foxi1_T09_Regen_Day14	0.00116148	0.00243802	1.80643	BEX1, TMEM158, STAP1, CHCHD10, HEPACAM2, NCALD, MPC1, UQCRFS1, FKBP1A, ATP6V0B, UQCR10, COX5A, UQCRB, UQCR11, COX7A2, ATP6V1F, NDUFA4, GPX4, COX6B1, COX6A1, COX6C, COX8A, ATP6V1A, ATP6V1E1, PGAM1
E6p5_EPI	0.00137242	0.00285386	1.78768	SYCE2, IGFBP2, SNRPN, FABP5, SLC38A1, DCTPP1, TUBA1A, FXYD6, DUT, PSIP1, DNMT3A, HELLS, STMN1, MYEF2, ANP32E, KLHDC2, CADM1, NUDT21, EIF1AX, CBX1, MARCKS, DEK, PAIP2, ANP32A, SMARCC1, RANGRF, NASP, SUMO1, SOCS2, APEX1, BRD3, SMARCD1, EPCAM, G3BP2, PRPS1
Intercalated_cells_of_collecting_duct	1.06448e-05	3.38353e-05	1.75884	SCNN1A, CHCHD10, PCBD1, HEPACAM2, APOO, EMB, HAGH, FMC1, IDH3A, PHYH, SDHD, CISD1, CYSTM1, ACAT1, KRT7, LSM6, MIEN1, ACOT13, SLC25A39, SLC25A11, CHCHD3, NDUFV2, NDUFA8, DCTN3, TIMM8B, TIMM17A, NDUFA5, NDUFAB1, NDUFB8, MRPS24, NDUFB10, NDUFB6, MPC2, NDUFS8, MPC1, UQCRFS1, RTN3, SDHB, NDUFB2, ATP6AP2, NDUFS3, NDUFS7, UQCRC2, NDUFB5, NDUFS4, NDUFB3, NDUFC1, MRPS21, CYC1, ETFB, NDUFA12, NDUFC2, NDUFS…
Myeloid_progenitor_cell	2.26974e-06	8.14544e-06	1.75266	DNAJC9, DCTPP1, CELF2, DUT, TYMS, EMB, STMN1, SELENOH, SSNA1, ANP32E, SFXN1, LSM7, MRPL34, TSN, RFC2, MRPL18, DPY30, TIPIN, MRPL42, FKBP3, LSM6, DTYMK, UCHL5, LSM2, GLRX5, LIMD2, BANF1, MCM6, BZW2, CACYBP, ANAPC5, CALM3, UBE2C, PFDN6, SEC11C, SMC4, ERH, SNRPA1, MRPL57, BUB3, EIF1AX, NOL7, DDX39B, PSMD14, FKBP4, CBX1, SNRPD3, MRPL54, NAA38, NDUFS8, NUDC, CD47, ETFB, UCP2, NME1, NONO, NAP1L1, PCNA,…
SUZ12_TARGETS_BENPORATH	0.000272367	0.000655152	1.74879	ASCL1, TMEM163, INSM1, ESPN, OTOP1, FGF13, DNER, CRMP1, ELAVL3, CRLF1, INA, FOXA2, CRYBA2, CALCA, SOX1, PCSK1N, PHYHIPL, NCAM1, CITED1, SIX1, HAP1, CDKN2C, CDH13, SFRP5, SPOCK3, MAP7D2, PLS3, PIP5K1B, CACNA1A, RAPGEF4, TMOD2, LYSMD2, TBX3, NEFH, TBX1, DPYSL5, FEV, TMEM30B, HSPA4L, GRIA2, DCLK2
KEGG_NOTCH_SIGNALING_PATHWAY	0.00723646	0.0133619	1.74738	MFNG, LFNG, DLL3, HDAC2, HDAC1, CTBP1, PSENEN
HALLMARK_PANCREAS_BETA_CELLS	0.00758868	0.0138235	1.74449	CHGA, INSM1, PCSK1, FOXA2, PAK3, IAPP, GCK, STXBP1, SPCS1, SRP14, SRPRB
HALLMARK_SPERMATOGENESIS	0.00461177	0.00888415	1.73238	SCG5, SCG3, PCSK1N, GAD1, MLF1, CDK1, NEFH, STRBP, TSN, CNIH2, HSPA4L, RFC4, VDAC3, EZH2, CCNB2, TALDO1, ART3, ZC3H14, ARL4A
REACTOME_ANTIGEN_PROCESSING_UBIQUITINATION_PROTEASOME_DEGRADATION	0.000792943	0.00169644	1.71023	FBXO44, TRIM37, UBE2E2, FBXO2, UBE2V2, ANAPC5, SAE1, UBA2, UBE2C, ANAPC11, PSMD14, UBE2E3, PSMC1, UBE2E1, STUB1, PSMD13, PSMC4, PSMB7, PSMB5, PSMA4, PSMB3, PSMA1, PSMC3, PSMA2, PSMA7, PSMB6, PSMB1, UBE2S, UBE2N, ANAPC13, PSMC5, PSMA6, PSMD6, PSMC2, PSMB2, PJA2, PSMB4, PSMA3, MKRN1, PSMD9, PSMD5, FBXO3, PSMC6, UBE2L3, PSMD4, PSMD2, UBE2W, BLMH, PSMD12, PSMD7, PSMA5, PJA1, PSMF1
E8p75_GutTube_DE_Lung	0.0108294	0.0191234	1.69269	PCBP4, DCTPP1, DUT, HMGN3, ARL2BP, TBX1, IRX2, TTC3, RCOR2
Granulosa_cell	0.000209927	0.000518987	1.68522	BEX2, IGFBP2, CHCHD10, CDKN1C, DCTPP1, PKIG, SELENOH, CPE, LSM7, MRPL34, POLR2G, DYNLL2, FKBP3, VDAC3, PAFAH1B3, RNF7, TIMM17B, MED28, ANAPC11, TMEM147, PRMT1, TIMM8B, UBE2E3, PDAP1, PTOV1, COPS6, NAA38, NDUFB4, RAB6A, BCAS2, STUB1, UQCC2, MRPL30, NDUFB5, NDUFS4, NDUFC1, COX14, PDCD5, ETFB, SNX3, BRK1, NDUFC2, TSPAN3, HSBP1, SLC25A4, CDK4, TECR, PFDN2, NDUFA6, PSMB6, UQCR10, PRDX2, PARK7, TBCA, N…
Adipocyte	6.2012e-05	0.000168264	1.67597	CDO1, CHCHD10, CISD3, PAM16, HAGH, FMC1, IDH3A, PHYH, CISD1, SFXN1, MRPL34, GLRX5, ACOT13, SLC25A39, AP3S1, CHCHD3, NDUFV2, NDUFV3, NDUFA8, NDUFA5, BNIP3L, NDUFAB1, NDUFB8, NDUFB10, NDUFB6, MPC2, SOD1, MPC1, UQCRFS1, NDUFB4, SDHB, NDUFS3, NDUFS7, UQCRC2, MRPL30, NDUFB5, NDUFS4, NDUFB3, NDUFC1, COX14, CYC1, ETFB, NDUFA12, NDUFC2, NDUFS6, NDUFS5, MDH1, NDUFB11, NDUFS2, CYCS, PHB2, NDUFA1, SH3GLB1, …
Trophoblast_progenitor_cell	8.79653e-06	2.85727e-05	1.65363	BEX1, SYCE2, FSCN1, CDKN1C, SERPINE2, GMNN, TYMS, DCAKD, SELENOH, CNIH1, NSMCE4A, CISD1, RPA2, TSN, MRPL40, KRT7, CHCHD1, PIN1, DYNLL2, MRPL15, LSM6, DTYMK, RFC4, LSM2, GLRX5, CACYBP, AP1S1, STIP1, PFDN6, VMA21, ANAPC11, TMEM147, OLA1, PSMD14, ATP6V0D1, TIMM17A, NDUFA5, LSM4, CD164, MRPL20, PRDX4, NDUFB6, TMEM14C, NAA38, TBCB, ARL6IP1, NDUFS8, STUB1, NDUFB2, UQCRC2, PSMD13, PFDN1, NDUFS4, ATXN10,…
Clara_Cell	0.000982748	0.00207262	1.64296	BEX2, RTN1, CKB, IGFBP2, CHCHD10, NDUFAF3, TUBA1A, MLF1, HMGN3, ARL3, FAM216A, IFT27, RSPH9, CFAP36, TMEM107, CPE, TSPAN1, CYSTM1, DPY30, LY6H, IFT22, LSM6, ELOF1, ACOT13, CALM3, ZNHIT1, CETN2, NDUFV2, PPDPF, THOC7, CETN3, PRDX4, SOD1, NUDC, NDUFB5, NDUFB3, NDUFC1, MRPS21, NDUFA12, NDUFC2, TSPAN3, HSBP1, CUTA, ATP6V1G1, PAIP2, TUBA1B, NDUFA1, ROMO1, PSMB6, TBCA, NEDD8, SWI5, MRFAP1, YWHAE, CALM1,…
E8p75_gfp_Mes	0.00852845	0.015365	1.63406	RUNX1T1, FABP5, NDN, PCBP4, PSIP1, NR2F1, DCAKD, ANP32E, SRSF1, BZW2, EZH2, SMC6, UBE2E3, NUCKS1, DEK, SMARCC1, POLR3K, CLNS1A, ALDH1A2, LMNB1, DGCR6, RBMXL1, NASP, PTN, UHRF1, HNRNPD, BRD3
Hepatocyte	0.000702093	0.00151666	1.61364	BEX2, BEX4, BEX1, CITED1, FABP5, CDKN1C, FDPS, ASNS, PCBD1, QDPR, PHYH, METTL26, SDHD, ACAT1, MRPL40, MRPL42, TMEM97, GLRX5, DNAJC19, NIPSNAP1, BEX3, ACOT13, CHCHD3, NDUFV2, TMEM147, ATP6V0D1, NDUFAB1, PRDX4, NDUFB10, COPS6, TMEM14C, MRPL54, MPC2, ARL6IP1, UQCRFS1, SDHB, NDUFB2, UQCRC2, PFDN1, NDUFC1, ATXN10, ETFB, NDUFS6, TSEN34, MDH1, SLC25A4, ATP6V1G1, NDUFB11, NDUFS2, TECR, PSMA4, PHB2, NDUFA…
ASC_SMITH_CELL2018	0.0255871	0.0421714	1.59969	FAM216A, DNMT1, HELLS, SLCO3A1, TMEM237, NAP1L1, RANBP1, PTTG1, NASP
Neutrophil	0.0015489	0.00320586	1.58641	SYCE2, GMNN, DUT, PMF1, TYMS, EMB, FMC1, PGP, SELENOH, HPF1, SSNA1, ANP32E, RFC2, MCM5, POLR2G, MRPL18, DPY30, TIPIN, LSM6, DTYMK, UCHL5, MSRB1, GLRX5, LIMD2, SDF2L1, MCM6, CACYBP, AP3S1, UBE2C, SMC4, MRPL57, BUB3, DDX39B, SNRPD3, RTN3, CD47, CENPA, NDUFB3, LMO4, ETFB, TONSL, DEK, SNRPD1, XBP1, PSENEN, ANP32A, TUBA1B, HMGB2, PPP1CA, PSMA7, MDH2, ENO1, ANP32B, YBX1, EIF5A, GAPDH, CFL1, SPC24, UQCR…
REACTOME_RECRUITMENT_OF_NUMA_TO_MITOTIC_CENTROSOMES	0.0211031	0.0357067	1.58041	TUBGCP3, TUBG1, CDK1, TUBGCP2
Leydig_cell	0.00206345	0.0042121	1.54847	IGFBP2, CHCHD10, CDKN1C, FDPS, FADS1, FMC1, CNIH1, CPE, ACAT1, COX17, VDAC3, BEX3, SLC25A39, TIMM17B, TMEM147, MRPL57, TIMM8B, PTOV1, NDUFAB1, COPS6, NAA38, SOD1, NDUFS8, NDUFB4, SDHB, NDUFS3, UQCRC2, NDUFB5, NDUFS4, LMO4, NDUFC1, COX14, CYC1, ETFB, NDUFA12, NDUFC2, DYNLRB1, NDUFS5, MDH1, NDUFB11, NDUFS2, TECR, NDUFA1, NDUFA6, ROMO1, NDUFB9, UQCRQ, MDH2, PSMB6, UQCR10, PRDX2, PSMB1, UQCRB, UQCR11…
E8p75_GutTube_DE_Colon	0.0195351	0.0331799	1.54044	ACOT7, HOXA9, GUK1, ARL3, CACNA2D1, CDH2, LSM7, GTF3A, ELOF1, HDAC2, CENPW, COMMD1, CETN2, SNRPA, RTCB, GLRX3, BOLA1, NSMCE2, ANAPC13, NDUFA7, DGCR6, HDDC2, TPD52L1, TMX4, PFDN5, PTN
E4p5_EPI	0.0228792	0.0381319	1.54011	IGFBP2, SNRPN, CHCHD10, DCTPP1, HELLS, TWF2, DPY30, SUMO3, RCOR2, CBX1, MRPS24, GABARAPL2, ANP32A, PARK7, BAX, POLR2I, EMC8, PARP1, PDHB, PMM1, DNAJC8, MKRN1, RIF1, SOCS2, UHRF1
E8p75_ap_Mes	0.0218251	0.0366498	1.53631	NCAM1, SNRPN, RUNX1T1, FABP5, NDN, CTXN1, PSIP1, NR2F1, DCAKD, ANP32E, ILF2, SRSF1, CDK2AP1, EZH2, UBE2E3, FKBP4, FOXP1, SMARCC1, HNRNPR, ALDH1A2, HNRNPDL, NASP, SSRP1, PTN, BRD3, VEZF1, CCDC34, EFNA5, SRSF7, TUBB2B, SMARCE1, KHDRBS1, MYH10, ISOC1, HP1BP3, SOX11, FUBP1
combined_predtype_geno.Epi_Luminal_3Foxi1_T10_Regen_Day28	0.0296592	0.0487024	1.49649	BEX1, TMEM158, STAP1, CHCHD10, NCALD, MPC1, UQCRFS1, NDUFS4, NDUFC2, FKBP1A, ATP6V0B, COX5A, UQCRB, NDUFA4, NDUFA13, TPI1, COX6C, COX8A, ATP6V1A, ATP6V1E1, PGAM1, PMM1, PGRMC1, ARL4A
CYCLING_GENES_BENPORATH	0.00267868	0.00529784	1.4852	INSM1, RAB3A, CDKN2C, CDKN2D, MCM2, GMNN, TUBA1A, HMGB3, UBQLN2, TYMS, PRIM1, HELLS, CHAF1B, CDKN1B, E2F1, ANP32E, RPA2, AHI1, TSN, RFC2, ILF2, MCM5, UNG, RRM1, TIPIN, CENPM, CDC25B, SMARCB1, MAPK13, CCNE2, MKI67, ACD, TOMM34, FYN, RFC4, ORMDL1, MCM6, UBE2T, TOP2A, ASF1B, CADM1, DHFR, UBE2C, NUDT13, RNF126, CBX3, SMC4, BUB3, PBK, CENPF, RANGAP1, ARL6IP1, TSG101, CENPA, LMO4, NUCKS1, PCNA, FKBP1A,…
Intestinal_epithelial_cell	0.00542531	0.0103616	1.42785	ESPN, SULT2B1, CKB, CHCHD10, CISD3, GUK1, VIL1, PCBD1, TMPRSS4, IDH3A, PHYH, AIG1, SDHD, TSPAN1, SFXN1, MRPL34, CYSTM1, ME2, ACAT1, MRPL15, COX17, MAPK13, ACOT13, SLC25A11, CHCHD3, TPD52, NDUFV2, NDUFV3, COX20, NDUFA8, NDUFB7, NDUFA5, FKBP4, NDUFAB1, NDUFB10, NDUFS8, UQCRFS1, SDHB, ATP6AP2, NDUFS3, NDUFS7, UQCRC2, NDUFB5, NDUFS4, NDUFC1, COX14, CYC1, UCP2, NDUFA12, TONSL, TSPAN3, NDUFS6, MDH1, XB…
EED_TARGETS_BENPORATH	0.0233144	0.0387123	1.41844	ASCL1, ST8SIA5, ESPN, OTOP1, CRLF1, SLC35D3, INA, FOXA2, CRYBA2, CALCA, SOX1, PCSK1N, NCAM1, HOXA9, CITED1, SIX1, HAP1, CDKN2C, RBM24, ELAVL2, SFRP5, SPOCK3, AUTS2, GAD1, MAP7D2, PIP5K1B, APOO, HOXA7, TMOD2, LYSMD2, TBX3, HOXA10, TBX1, FEV, TMEM30B, GRIA2, DCLK2, SCRN1, SOX5
Cartilage_cell	0.0186644	0.0318224	1.40639	NDN, FSCN1, MEST, CDKN1C, STMN1, TRAPPC1, SELENOH, CPE, FKBP3, COPZ1, GTF2E2, GLRX5, BZW2, CACYBP, BEX3, ANAPC11, SNRPA1, RTCB, DDX39B, PDAP1, PTOV1, FKBP4, CBX1, PRDX4, STUB1, UQCC2, ATXN10, DYNLRB1, NAP1L1, TSPAN3, MLF2, SLC25A4, DEK, CDK4, NDUFB11, CCT7, PSMA4, TCP1, YWHAQ, PSMA2, PSMA7, PRDX2, SWI5, TMA7, ENO1, HNRNPC, SEC61G, TPI1, PTMS, ARF1, YBX1, HNRNPK, EIF5A, GNAS, GAPDH, POLR2F, MTX2, …
Mouse_3T3_cell	0.00260552	0.00517615	1.35306	PFN2, ACOT7, BDNF, FABP5, KLC1, FDPS, ASNS, GUK1, MTHFD2, PLS3, PMF1, SLC48A1, FAM216A, RACGAP1, HELLS, IDH3A, SCOC, CDK1, CNIH1, MRPL49, CISD1, MCM3, GTF3A, MRPL28, ILF2, MCM5, POLR2G, ME2, DPY30, RRM1, HSPA4L, ORC6, TMEM97, PFDN4, LSM5, MAP2K1, DTYMK, LSM2, CENPW, BANF1, DDA1, CACYBP, MYG1, VDAC3, AP1S1, ATP6V1C1, TCF19, TMEM126A, ACOT13, SAE1, UBA2, MED30, SNRPC, CHCHD3, COMMD1, MRPL13, STIP1,…
MEF_Cultured	0.00389879	0.00757625	-1.30646	CD63, CSTB, RPL23, LAPTM4A, S100A6, RPL36A, EEF1D, RTN4, RPL12, TSPO, ARPC1B, TPM1, ACTN4, S100A11, ANXA1, CSRP1, TUBA1C, PDLIM1, THBS1, CDKN1A, S100A10, FSTL1, CLDN3, OAF, WLS, HSPB1, WSB1, PHLDA3, FST, FN1, RCN1, PPIC, FHL2, CNN2, TM4SF1, ERRFI1, TUBB6, GSTO1, PHLDA1, RHOC, GPX8, HBEGF, IGFBP7, EMP1, PLAUR, TPM2, HES1, ECM1, SGK1, SDC4, CAPG, ANXA3, NR4A1, ANXA5, PCOLCE, LRRFIP1, ARL6IP5, ZYX, …
MYC_TARGETS1_BENPORATH	0.00717313	0.0133558	-1.49089	CD63, CSTB, RPL36A, SQSTM1, JUNB, PLA2G4A, ISG20, MET, ICAM1, ALDH2, FOSL1, TPM2, HES1, MGST1, SMAD7, AMD1, PABPC1, TOP1, MSN, APP, RPS19, ATF4, RPL22, TGFB1, ITGB1, JUN, ZFP36L2, ARF4, BCL3, RPL23A, ETS2, TCIRG1, RPS15, RGS2, RHOG, HIF1A, LMNA, HERPUD1
ER_CLASSIFYING_GENES_BENPORATH	0.0140714	0.0243649	-1.52023	PTP4A2, EGFR, CEBPB, HSPB1, ITGB5, GPRC5A, SERPINB5, CTSC, TIMP3, IGFBP4, GLUL, TPBG, KRT16, ESR1, MSN, ATF4, AR, UGCG, KRT18, IL6ST, FUCA1, WWP1
combined_predtype_geno.Epi_Luminal_1_T08_Regen_Day7	0.0143222	0.0246076	-1.55715	B2M, RRBP1, MMP7, HSPA1B, PLAC8, EHF, HSPA5, PRDX6, P4HB, DNAJC3, NUCB2, HDLBP, EDEM1, SSR4, CHKA, OST4, NUCB1, PDIA6, PPIB, TST, HERPUD1, PDIA3
E6p5_emVE	0.0143222	0.0246076	-1.55752	ITM2B, LAPTM4A, TPM1, CSRP1, PDPN, S100A10, TAX1BP3, RNASE4, FERMT1, TNFAIP8, CTSC, ALDH2, FOXQ1, BST2, VAMP8, RBP1, SRGN, KRT18, MYL6, BLVRB, ABRACL
HALLMARK_CHOLESTEROL_HOMEOSTASIS	0.016683	0.0285535	-1.57632	S100A11, PNRC1, ATF3, PLSCR1, CLU, LGALS3, ERRFI1, GPX8, CXCL16, PLAUR, ANXA5, CTNNB1, FBXO6, CHKA, NFIL3, ALCAM
WNT_SIGNALING	0.0224525	0.0375615	-1.57725	B2M, WNT7B, RHOU, MYC, WNT4, FOSL1, SLC9A3R1, CTNNB1
Stomach_epithelial_cell	6.38762e-05	0.000172272	-1.58125	TMBIM6, S100A6, ARPC2, MGST3, KRT19, TSPO, ATP1B1, TPM1, EZR, JUP, CDH1, S100A11, PERP, DNAJB1, PDLIM1, SFN, LRRC26, S100A1, CLU, FXYD3, TMPRSS2, SMAGP, AVPI1, FERMT1, TSPAN8, IL33, GSTO1, TMBIM1, KLF4, ACP5, NFE2L2, PON2, FOXQ1, ANXA3, SDCBP2, BACE2, RFLNB, PLAC8, PARM1, GSTM1, CIB1, GLUL, CTNNA1, VAMP8, GPX2, P4HB, SELENOP, PRKCD, F11R, AGPAT2, CD82, CYB5A, LSR, KRT18, PGD, ME1, FAM3C, CASP6, E…
combined_predtype_geno.Epi_Luminal_1_T00_intact	0.0114205	0.0200358	-1.59693	B2M, RRBP1, RCN1, HSPA1B, HSPA1A, PLAC8, EHF, HSPA5, PRDX6, P4HB, DNAJC3, HDLBP, SSR4, PATE4, FUCA1, SEL1L3, PDIA6, PPIB, TST, HERPUD1, MAN2A1, PDIA3, SMIM14
REACTOME_GAP_JUNCTION_ASSEMBLY	0.00244493	0.00490088	-1.60577	GJA1, GJB4
REACTOME_RIG_I_MDA5_MEDIATED_INDUCTION_OF_IFN_ALPHA_BETA_PATHWAYS	0.0212618	0.0358391	-1.62976	NFKBIA, ISG15, NFKB2, TNFAIP3, IRF7, APP, RELA, TAX1BP1, NFKBIB, IKBKB
E4p5_PrE	0.00630466	0.011888	-1.63357	ITM2B, RRBP1, PLSCR1, RBM47, SPARC, GJA1, SERPINH1, FOXQ1, PMEPA1, OAT, HSPA5, FTH1, VAMP8, P4HB, DNAJC3, HDLBP, LAMC1, SRGN, CKAP4
REACTOME_INTERFERON_SIGNALING	0.00667103	0.0125258	-1.64895	B2M, ISG20, ISG15, ICAM1, CD44, FLNB, IRF7, PSMB8, EGR1, IFNGR2, JAK1, PRKCD, IRF6, IFNGR1, KPNA4, XAF1, STAT1, ARIH1, IFI35, NUP50, SOCS3, EIF4E, PTPN1, IRF9, EIF4G1, IRF1, PTPN2, EIF2AK2
Secretory_alveoli_cell	0.0252585	0.0417845	-1.64952	PIGR, CLU, NUPR1, ISG20, LCN2, MFGE8, NUCB2, SSR4, DAP
E7p5_ExE	0.00751473	0.0137615	-1.65776	PTP4A2, SH3BGRL3, JUNB, PIM1, PPIC, SDC1, CNN2, MYC, PPP1R15A, PHLDA1, RUNX1, MSN, VAT1, TGFB1, RAP1B
Prostate_gland_cell	0.000468065	0.00105196	-1.6867	ITM2B, TMBIM6, LAPTM4A, CAPNS1, KRT19, ATP1B1, LY6E, EZR, DNAJB1, ATF3, SERINC3, PIGR, CLU, CLDN3, SLC12A2, NUPR1, FXYD3, HSPB1, ZFP36, COPZ2, DCXR, PHLDA1, HSPA1A, ALDH2, HSPA5, PRDX6, NPC2, GPX3, VAMP8, P4HB, DNAJC3, MAT2A, NUCB2, JUN, FOS, KRT18, SSR4, POLR1D, ARF4, PGAP2, DAP, FUCA1, LAMP1, RGS2, PDIA6, PPIB, SEC62, HERPUD1, PDIA3, SMIM14
GO_0060562|epithelial tube morphogenesis	0.00908391	0.0162343	-1.69271	TGIF1, AREG, LAMA5, RDH10, WNT4, CD44, PBX1, ESR1, BCL10, AR, TGFB1, IPMK, SRC
combined_predtype_geno.Epi_Basal_1_T06_Regen_Day2	0.00433425	0.00838583	-1.70358	S100A6, APOE, LGALS7, S100A10, KRT14, CEBPB, KRT15, FXYD3, KRT5, IER3, SDC1, DCN, ALDH2, MFGE8, S100A16, NR4A1, EEF1G, TMEM176A
NK_or_T_cell	0.000166571	0.00041878	-1.74064	ITM2B, BTG1, RAC1, ARPC2, SH3BGRL3, B2M, EIF3F, ARPC1B, JUNB, LY6E, EZR, PNRC1, S100A10, CYBA, CNN2, CTSC, SLC9A3R1, ARL6IP5, ARHGDIB, PLAC8, CIB1, PABPC1, SHISA5, PSMB10, CMTM7, PSMB8, OSGIN1, PKP3, GPX2, STK17B, MBNL1, SRGN, IFNGR1, GADD45B, CLIC1, TPT1, SRSF5, MYL6, PSME2, OSTF1, ABRACL, RGS2, RPS16, STAT1, RPS23, CLK1, RPS6, TAP1, COTL1, FCER1G, ACTG1, CD52, S100A13, RSRP1, BTG2, CAPZB, FAU, …
Cao2019Embryo_epi_StomachEpithelialTrajectory_2_of_2	0.0131415	0.0229332	-1.78091	FMO2, TAX1BP3, CDC42EP1, ADAMTS1, TNFAIP8, EHF, TRIP10
combined_predtype_geno.Epi_Luminal_1_T02_Cast_Day7	0.00591968	0.0112096	-1.78308	B2M, RRBP1, DCXR, HSPA1B, HSPA1A, FOSB, PLAC8, EHF, HSPA5, PRDX6, FOS, CHKA, OST4, PDIA6, TST, HERPUD1, BRD2
PID_HIF2PATHWAY	0.0136462	0.023721	-1.79054	EFNA1, SLC2A1, BHLHE40, VEGFA, MMP14, ETS1
HALLMARK_ESTROGEN_RESPONSE_LATE	0.00037983	0.000875774	-1.79263	KRT19, CDH1, PERP, SFN, ISG20, AREG, MDK, HSPB8, ZFP36, LAMC2, DCXR, PTGES, KLF4, MYOF, CD44, SGK1, IGFBP4, SLC9A3R1, FLNB, TPBG, CISH, PKP3, AFF1, JAK1, NRIP1, FOS, LSR, NAB2, IL6ST, FRK, BLVRB, NBL1, UGDH, ADD3
WNT_UP.V1_DN	0.00313074	0.0061645	-1.80767	CYBA, LGALS3BP, LBP, ISG15, EFNB2, MET, CD44, PTGS2, IRF7, VEGFA, GPX3, ABCC3, VIM, LSR
Spongiotrophoblast	9.00808e-06	2.90478e-05	-1.82008	TMBIM6, CSTB, KRT19, SQSTM1, ATOX1, IFRD1, LAMP2, PDLIM1, PIM1, S100A1, LGALS3, EFNA1, ISG20, PLTP, FN1, EVA1A, SLC2A1, SERPINH1, RHOC, PLET1, CAPG, ANXA5, GRN, PLAC8, BST2, CTSB, HSPA5, RAB15, NPC2, FTH1, VAMP8, P4HB, DNAJC3, RNH1, GNG12, CD82, RBP1, SRGN, KRT18, SSR4, MBNL2, TPM4, DAP, KCTD10, ERP44, OSTF1, GNS, LRRFIP2, PDIA6, PPIB, TAX1BP1, TST, SBSN, PDIA3, LMAN2, TSC22D1, LASP1, FCER1G
GO_0002064|epithelial cell development	0.0114362	0.0200358	-1.8255	GPX1, GJA1, WNT4, ESR1, B4GALT1, HOXB13, ID1, FOXA1
ST_STAT3_PATHWAY	0.00916147	0.0163074	-1.82802	CISH, JAK1, SRC
GO_TAXIS	5.2217e-05	0.000144326	-1.83133	RAC1, EZR, ANXA1, LGALS3, EFNA1, LBP, EXT1, EFNB2, MET, SEMA3C, ANO6, GAS6, ARHGEF5, HBEGF, FOSL1, CXCL16, PLAUR, ITGAV, EPHA2, LAMB2, NR4A1, VEGFA, EFNB1, CMTM7, APP, RPS19, PDGFA, PRKCD, PDE4B, SBDS, CXADR, PARVA, RAB13, PLXNB2, ALCAM
REACTOME_TRANSCRIPTIONAL_ACTIVITY_OF_SMAD2_SMAD3_SMAD4_HETEROTRIMER	0.00721662	0.0133619	-1.83516	JUNB, TGIF1, SKIL, MYC, WWTR1, SMAD7, SKI
ST_INTERFERON_GAMMA_PATHWAY	0.00776217	0.0140413	-1.8411	CISH, JAK1, IFNGR1, STAT1
PID_IFNG_PATHWAY	0.00727273	0.0133734	-1.84694	CEBPB, SMAD7, JAK1, PRKCD, RAP1B, IFNGR1, STAT1, CREBBP, PIK3R1, PTPN11, IRF9, IRF1, PTPN2, IL1B
PID_INTEGRIN_A4B1_PATHWAY	0.0067604	0.0126402	-1.84753	RAC1, THBS1, MDK, FN1, ARF6, PXN, ITGB1, CD14, CD81, SRC
REACTOME_SMAD2_SMAD3_SMAD4_HETEROTRIMER_REGULATES_TRANSCRIPTION	0.00895383	0.0160664	-1.87225	JUNB, TGIF1, MYC, WWTR1, SMAD7
B_cell	0.000828266	0.00176353	-1.87433	B2M, LY6E, SLC3A2, PIM1, SERINC3, CYBA, ISG20, KCNN4, SDC1, LY6D, TMEM176A, BST2, SHISA5, HSPA5, PSMB8, DNAJC3, CD74, EDEM1, SRGN, SSR4, NUCB1, ERP44, JUND, CTSS, PDIA6, PPIB, HERPUD1, TMEM176B, LMAN2, UBE2J1, CD52
REACTOME_SIGNALING_BY_BMP	0.0101251	0.0179508	-1.8854	FSTL1, SMAD7, SKI, BMPR1A, SMAD4, SMAD1
RESPONSE_TO_WOUNDING	0.00251083	0.0050104	-1.88632	RAC1, ANXA1, CEBPB, LBP, MDK, BLNK, PLAT, NFKB1, TGFB1, F11R, FOS, RELA, NFE2L1
MTOR_UP.V1_DN	0.00158609	0.00326763	-1.88953	DUSP1, MOXD1, KRT15, PLTP, KRT5, MYC, HSPA1A, LTBP1, KLF2, OSGIN1, PDGFA, PDE4B, CSAD, RBP1, SLC44A1, NFIL3
HALLMARK_XENOBIOTIC_METABOLISM	0.000176437	0.000441092	-1.89798	TMBIM6, APOE, JUP, DCXR, PDLIM5, PTGES, GSTO1, ALDH2, EPHA2, IGFBP4, PSMB10, SERTAD1, HMOX1, ESR1, ABCC3, NDRG2, CSAD, ALAS1, FBLN1, CYB5A, PGD, POR, CASP6, BLVRB, LPIN2, UGDH, ETS2, SMOX, IDH1, BCAR1, TMEM176B, TNFRSF1A
combined_predtype_geno.Epi_Luminal_2Psca_T06_Regen_Day2	0.000324009	0.000750957	-1.89956	S100A6, MGST3, WFDC2, KRT19, ATP1B1, S100A11, ANXA1, PLSCR1, LRRC26, S100A1, CLU, KRT4, LGALS3, CLDN3, SLC12A2, PGLYRP1, FXYD3, DCXR, MMP7, TSPAN8, S100A14, IGFBP7, ANXA3, SLC39A8, CLDN7, RNH1
HALLMARK_APICAL_SURFACE	0.00761071	0.0138235	-1.90462	LYPD3, HSPB1, PLAUR, APP, B4GALT1, ADAM10
combined_predtype_geno.Epi_Luminal_1_T01_Cast_Day1	0.00316692	0.00620829	-1.93431	B2M, KRT19, CLDN3, DCXR, CTSC, PLET1, LMO7, PABPC1, PRDX6, KRT18, SSR4, ACSL3, PDIA6, SMIM14, CST3, DNAJC10
E7p5_exVE	0.000383108	0.000878778	-1.95672	ATP1B1, EZR, S100A1, CYBA, RBM47, CTSH, SGK1, SDC4, OAT, SLC9A3R1, GSTM1, GLUL, CTSB, GPX3, FTH1, GNG12
GO_0060742|epithelial cell differentiation involved in prostate gland development	0.00565201	0.0107485	-1.96241	CTNNB1, AR, HOXB13, PSAP, FOXA1
combined_predtype_geno.Epi_Luminal_1_T07_Regen_Day3	0.000754922	0.0016229	-1.96939	B2M, KRT19, LY6E, EZR, CLU, CLDN3, SLC12A2, DCXR, MMP7, HES1, LMO7, PLAC8, PABPC1, PRDX6, FTH1, PRKCA, P4HB, KRT18, SSR4, CHKA, PGAP2
Cao2019Embryo_epi_AuditoryEpithelialTrajectory_2_of_3	0.00217921	0.004388	-1.97131	LY6E, PBXIP1, ELF1, RDH10, RHOC, CAPG, TMEM176A, ALDH1A3, FOXO1, NFIA
GO_TISSUE_REGENERATION	0.00512159	0.00982375	-1.97832	GPX1, IFRD1, ANXA1, GJA1, GSN, TIMP3, PTPN12, CFLAR
PID_INTEGRIN2_PATHWAY	0.00124089	0.00259247	-1.98437	PLAT, ICAM1, PLAUR, F11R
E8p75_GutTube_VE_Colon	0.0003101	0.000722484	-2.00155	TSPO, JUNB, LY6E, PNRC1, CDKN1A, TGIF1, GJA1, SMAGP, SDC1, SMIM3, PDLIM4, PHLDA1, ALDH2, HES1, MFGE8
HALLMARK_ANDROGEN_RESPONSE	0.000164632	0.000416257	-2.02015	B2M, KRT19, SAT1, TMPRSS2, ADAMTS1, PDLIM5, TNFAIP8, NDRG1, ITGAV, PMEPA1, SGK1, ALDH1A3, ZMIZ1, ELL2, SLC38A2, B4GALT1, ELK4, ACSL3, RPS6KA3, DNAJB9, CCND3, CDK6, TSC22D1, UBE2J1, SRF
KEGG_CYTOSOLIC_DNA_SENSING_PATHWAY	0.00213456	0.00431762	-2.02113	NFKBIA, IL33, NFKB1, IRF7, RELA, POLR1D, NFKBIB, CXCL10, IKBKB, ZBP1, IL1B, CCL4, RIPK1, PYCARD
E6p5_exVE	0.000243281	0.000591584	-2.02237	CD63, ATP1B1, EZR, RRBP1, S100A1, CYBA, SPARC, SGK1, SDC4, OAT, SLC9A3R1, GSTM1, GLUL, CTSB, EFNB1, GPX3, SELENOP, GNG12
REACTOME_INTERFERON_GAMMA_SIGNALING	0.00208802	0.00424278	-2.03206	B2M, ICAM1, CD44, IRF7, IFNGR2, JAK1, PRKCD, IRF6, IFNGR1, STAT1, SOCS3, PTPN1, IRF9, IRF1, PTPN2
REACTOME_APOPTOTIC_CLEAVAGE_OF_CELL_ADHESION_PROTEINS	0.00386335	0.0075403	-2.03223	CDH1, CTNNB1, TJP2, DSP, TJP1, PKP1
E7p5_emVE	0.000122562	0.00031345	-2.0329	ITM2B, CSTB, APOE, CSRP1, S100A10, SLC39A4, GSN, FERMT1, GAS6, TNFAIP8, CTSC, ALDH2, BST2, LIMA1, NPC2, CLDN7, VAMP8, RNH1, SELENOP, F11R, FBLN1, RBP1, KRT18, CLIC1
Placenta_endodermal_cell	4.79988e-08	2.17954e-07	-2.03823	CD63, RAC1, CSTB, LAPTM4A, SQSTM1, ATP1B1, TPM1, IFRD1, RRBP1, KLF6, ATF3, DUSP1, PDLIM1, CDKN1A, PDPN, SAT1, OAF, FXYD3, SPARC, TINAGL1, FST, RCN1, TCN2, SERPINH1, RHOC, F3, HES1, MFGE8, HS3ST1, FKBP9, ANXA5, KLF5, GRN, HSPA5, CALU, CMTM7, GPX3, CALD1, EGR1, HMOX1, VAMP8, P4HB, DNAJC3, SDCBP, ATF4, VAT1, ATP1A1, F11R, JUN, LAMC1, SRGN, KRT18, SSR4, ARF4, FAM3C, CKAP4, TPM4, TPT1, DAP
PID_P53_DOWNSTREAM_PATHWAY	7.54197e-05	0.000202179	-2.06675	GPX1, CTSD, PERP, ATF3, DUSP1, CDKN1A, SFN, MCL1, EGFR, MET, SERPINB5, NDRG1, EPHA2, DUSP5, IGFBP3, CD82, JUN, GADD45A, CASP6, PLK3, TAP1, BAK1, MDM2, BTG2, CCNG1, MAP4K4, PRKAB1, CREBBP, FOXA1, DDX5
E8p75_ap_Midline	0.000283245	0.000674032	-2.0718	BTG1, LAPTM4A, KRT19, CLU, LGALS3, MOXD1, RCN1, TGM2, RND3, GPX8, SOX9, MGST1, ANXA5, IGFBP5
KEGG_SMALL_CELL_LUNG_CANCER	0.0002603	0.000629529	-2.07625	NFKBIA, LAMA3, LAMA5, LAMC2, FN1, MYC, LAMB3, NFKB1, ITGAV, LAMB2, PTGS2, ITGA6, ITGB1, RELA, LAMC1
GO_REGENERATION	8.37709e-05	0.000219283	-2.0926	TSPO, GPX1, APOE, IFRD1, ANXA1, CDKN1A, CEBPB, GJA1, GSN, CAST, TGFBR2, GAS6, TIMP3, ANXA3, LAMB2, CTNNA1, CALU, TGFB1, JUN, PTPN12, IGF2R, SRSF5, CFLAR
HALLMARK_INTERFERON_ALPHA_RESPONSE	0.000212801	0.000523185	-2.0984	B2M, LY6E, PLSCR1, LGALS3BP, ISG20, ISG15, ELF1, IRF7, PSMB8, CD74, RTP4, PSME2, TRAFD1, TAP1, SAMD9L, CXCL10, IFI35, NMI, PSMB9, IRF9, IRF1, CCRL2, EIF2AK2
E7p5_EPI	7.91648e-05	0.000208452	-2.10016	S100A6, KRT19, ARPC1B, CLDN4, PERP, SFN, WNT7B, CLDN3, HSPB1, SMAGP, BAZ1A, MPZL2, PHLDA3, TUBB6, GSTO1, TACSTD2, AHNAK, LGALS1
Macrophage	8.34527e-08	3.67688e-07	-2.10321	ITM2B, TMBIM6, RAC1, CSTB, ARPC2, SH3BGRL3, B2M, RTN4, ARPC1B, ATOX1, GPX1, LY6E, APOE, SLC3A2, NFKBIA, CTSD, TUBA1C, SAT1, SERINC3, CYBA, LGALS3, LGALS3BP, LRP1, CTSH, CTSC, ACP5, PON2, ALDH2, FCGRT, GRN, ARHGDIB, BST2, GLUL, CTSB, HSPA5, CMTM7, PSMB8, NPC2, FTH1, HMOX1, VAMP8, SELENOP, SDCBP, CD82, RAP1B, CD74, IFNGR1, CD81, CLIC1, BLVRB, OSTF1, LAMP1, CTSS, GNAI2, GNS, RGS2, PRDX1, RHOG, PDIA6
PID_SMAD2_3NUCLEAR_PATHWAY	9.4156e-05	0.000245026	-2.10607	ATF3, CDKN1A, CEBPB, TGIF1, ITGB5, SKIL, MYC, RUNX1, SMAD7, FOXO1, IRF7, ESR1, COL1A2, SKI, AR, JUN, FOS, LAMC1
Dendritic_cell	3.7425e-07	1.46089e-06	-2.10691	ITM2B, TMBIM6, RPS27, SH3BGRL3, B2M, TSPO, EIF3F, ARPC1B, GPX1, ATP1B1, LY6E, PNRC1, SERINC3, CYBA, PLTP, ZFP36, RGS10, CTSH, LY6D, BLNK, CNN2, GRN, ZYX, ARHGDIB, UBC, PLAC8, CIB1, BST2, LGALS1, SHISA5, CTSB, CMTM7, PSMB8, NPC2, FTH1, MSN, STK17B, CD74, MBNL1, SRGN, TPT1, DAP, SRSF5, PSME2, CTSS, RPL31, GNAI2, GNS, CCND3, HERPUD1, RPS11, RPS6, SMIM14, LMAN2, TPM3, FCER1G, CD52, CST3, RSRP1, TAGLN…
E8p75_gfp_Midline	5.20303e-05	0.000144326	-2.16101	BTG1, LAPTM4A, CAPNS1, KRT19, TSPO, PERP, CLU, LGALS3, MOXD1, RCN1, TGM2, RND3, GPX8, SOX9, MGST1, FKBP9, ANXA5, IGFBP5
KEGG_TIGHT_JUNCTION	4.12565e-05	0.000121584	-2.16237	CLDN4, ACTN4, AMOTL1, CLDN3, RRAS, PRKCI, CTNNA1, CTNNB1, PARD6B, CLDN7, PRKCA, PRKCD, MYH9, F11R, PARD3, RAB13, TJP2, CTTN, SRC, GNAI2, TJP1
PID_HIF1_TFPATHWAY	0.000435403	0.000993611	-2.16731	MCL1, SLC2A1, BHLHE40, CP, NDRG1, HK2, VEGFA, ETS1, HMOX1, FURIN, JUN, FOS
ABBUD_LIF_SIGNALING_1_UP	5.27055e-05	0.000144777	-2.17678	JUNB, ATP1B1, EZR, CEBPB, LBP, RHOU, TGFBR2, DCN, LCN2, AHNAK, HK2, TAPBP, TMEM176A, ITGA6, PSMB8, GPX3, GPX2
KEGG_CELL_ADHESION_MOLECULES_CAMS	0.00067199	0.00146216	-2.19827	CLDN4, CDH1, CLDN3, SDC1, ICAM1, ITGAV, SDC4, ITGA6, CLDN7, ITGB1, F11R, ALCAM
REACTOME_TIGHT_JUNCTION_INTERACTIONS	0.000893997	0.00189442	-2.2014	CLDN4, CLDN3, PRKCI, PARD6B, CLDN7, F11R, PARD3
Cao2019Embryo_epi_BranchialArchEpithelialTrajectory_2_of_3	0.000673577	0.00146216	-2.23015	DCN, PRSS22, F3, KLF4, PON2, IGFBP5, TNFAIP3, TMCC3
PID_INTEGRIN_CS_PATHWAY	0.000233783	0.000571613	-2.2372	ITGB5, ITGB4, ITGAV, ITGA6, ITGB1, ITGA3
E8p75_ap_YsE	4.76573e-06	1.65684e-05	-2.2576	ITM2B, CD63, CSTB, MGST3, APOE, CDH1, S100A11, PDPN, S100A10, CYBA, RNASE4, RBM47, SPARC, TMPRSS2, SLC2A1, CTSH, SDC4, GLUL, CTSB, CLDN7, GPX3, VAMP8, RBP1, CYB5A, KRT18
E5p5_emVE	1.69367e-05	5.23391e-05	-2.26089	ITM2B, TMBIM6, ACTN4, RNASE4, TMPRSS2, PDLIM5, TCF7L2, CTSC, FOXQ1, MFGE8, ZFP36L1, IGFBP4, CTNNA1, LIMA1, CTNNB1, NPC2, VAMP8, SELENOP, FBLN1, RBP1, KRT18, NBEAL1
E6p5_TE	1.18703e-05	3.74629e-05	-2.28286	S100A6, KRT19, ARPC1B, CLDN4, PERP, SFN, WNT7B, CLDN3, SMAGP, BAZ1A, TINAGL1, MPZL2, PHLDA3, SLC2A1, ERRFI1, TUBB6, NDRG1, AHNAK, ANXA5, LGALS1, CALD1, NOCT, PDGFA
REACTOME_CELL_CELL_JUNCTION_ORGANIZATION	0.000294835	0.000697881	-2.28529	CLDN4, JUP, CDH1, CLDN3, PRKCI, CTNNA1, CTNNB1, PARD6B, CLDN7, F11R, PARD3, CTNND1
PID_IL2_STAT5_PATHWAY	0.000446999	0.00101487	-2.29262	ELF1, MYC, JAK1, CCND3, CDK6, PIK3R1, PTPN11
HALLMARK_ALLOGRAFT_REJECTION	4.83712e-06	1.66862e-05	-2.2994	B2M, EGFR, FLNA, ICAM1, CAPG, TAPBP, TIMP1, IRF7, PSMB10, ETS1, BCL10, RPS19, IFNGR2, RPL39, TGFB1, CD74, SRGN, IFNGR1, TAP2, BCL3, CTSS, HIF1A, CCND3, STAT1, TAP1
HALLMARK_UV_RESPONSE_DN	2.22388e-06	8.04575e-06	-2.30708	DUSP1, GJA1, FHL2, MET, TGFBR2, BHLHE40, RND3, MYC, PDLIM5, NFKB1, F3, RUNX1, LTBP1, IGFBP5, SMAD7, ZMIZ1, PRKCA, COL1A1, COL1A2, COL3A1, RASA2, LAMC1, ATXN1, RBPMS, ADD3, TJP1, YTHDC1
HALLMARK_TGF_BETA_SIGNALING	3.56554e-05	0.000106488	-2.31188	JUNB, CDH1, THBS1, TGIF1, SKIL, PPP1R15A, WWTR1, PMEPA1, SMAD7, CTNNB1, FURIN, SKI, IFNGR2, TGFB1
PID_INTEGRIN5_PATHWAY	4.73507e-05	0.000137719	-2.32106	ITGB5, FN1, SDC1, PLAUR, ITGAV
PID_MYC_REPRESS_PATHWAY	3.61582e-05	0.000107269	-2.32449	CDKN1A, CLU, CEBPD, MYC, ITGB4, NDRG1, ZFP36L1, LGALS1, ITGA6, FTH1, NDRG2, COL1A2, ITGB1, GADD45A, TJP2, CFLAR, FOXO3, MXD4
GO_0030855|epithelial cell differentiation	2.32523e-05	7.09566e-05	-2.33327	GPX1, SFN, KRT4, KRT14, CEBPB, KRT6A, GJA1, KRT17, WNT4, PTGS2, EHF, CTNNB1, VEGFA, ESR1, AR, F11R, B4GALT1, IRF6, JUN
Principal_cells_of_cortical_collecting_duct	1.76034e-16	1.95838e-15	-2.34235	TMBIM6, PTP4A2, CSTB, ZFAND5, EEF1D, RTN4, WFDC2, CAPNS1, KRT19, SQSTM1, ARPC1B, GPX1, CLDN4, EZR, IFRD1, LAMP2, JUP, CDH1, ACTN4, NFKBIA, S100A11, ANXA1, RRBP1, PERP, KLF6, DNAJB1, PDLIM1, SFN, PLSCR1, PIM1, SAT1, S100A10, PIGR, CLU, CYBA, TRIP6, CLDN3, LGALS3BP, TGIF1, PGLYRP1, SLC39A4, FXYD3, F2RL1, HSPB1, LAMC2, FXYD4, DCXR, IER3, CTSH, LAD1, TGM2, BHLHE40, FERMT1, TSPAN8, PDLIM4, PPP1R15A, N…
HALLMARK_KRAS_SIGNALING_UP	1.71734e-06	6.36846e-06	-2.38887	JUP, PIGR, F2RL1, KCNN4, MPZL2, PLAT, PPP1R15A, ANO1, IL33, HBEGF, KLF4, EMP1, SOX9, PLAUR, PTGS2, TMEM176A, ALDH1A3, IGFBP3, TNFAIP3, TRIB1, PSMB8, ETS1, DUSP6, LY96, SPRY2, VWA5A
REACTOME_INTERFERON_ALPHA_BETA_SIGNALING	0.000308876	0.000722484	-2.39982	ISG20, ISG15, IRF7, PSMB8, EGR1, JAK1, IRF6, XAF1, STAT1, IFI35, SOCS3, PTPN1, IRF9, IRF1
E8p75_gfp_YsE	6.58139e-07	2.50318e-06	-2.41703	ITM2B, CD63, CSTB, B2M, CLDN4, APOE, S100A11, PDLIM1, CDKN1A, PDPN, S100A10, CYBA, FXYD3, RNASE4, RBM47, SPARC, GSN, TMPRSS2, SLC2A1, CTSH, SDC4, GLUL, HSPA5, NPC2, CLDN7, VAMP8
KEGG_JAK_STAT_SIGNALING_PATHWAY	1.63799e-05	5.09726e-05	-2.47377	PIM1, CBLC, MYC, IL13RA1, CISH, IFNGR2, JAK1, SPRY2, IFNGR1, IL6ST, CRLF2, CCND3, STAT1, SOCS3, CREBBP, PIK3R1, PTPN11, IRF9
HALLMARK_INTERFERON_GAMMA_RESPONSE	1.4491e-07	6.14142e-07	-2.48759	BTG1, B2M, LY6E, NFKBIA, CDKN1A, PLSCR1, PIM1, LGALS3BP, PLA2G4A, ISG20, ISG15, NFKB1, ICAM1, TAPBP, PTGS2, TNFAIP3, IRF7, MVP, PSMB10, PSMB8, VAMP8, PDE4B, CD74, RTP4, PSME2, XAF1, SAMHD1, HIF1A, TRAFD1, STAT1, TAP1, SAMD9L, CXCL10, IFI35, SOCS3, NMI, PSMB9, PTPN1, ARID5B, SRI, IRF9, IRF1, ZBP1, PTPN2, EIF2AK2, SPPL2A
KEGG_ADHERENS_JUNCTION	6.02055e-06	1.99936e-05	-2.4944	RAC1, CDH1, ACTN4, EGFR, BAIAP2, MET, TGFBR2, TCF7L2, LMO7, CTNNA1, CTNNB1, VCL, PARD3, IQGAP1, CTNND1, SRC, TJP1, RAC3, TGFBR1, PTPRF, ACTG1, CREBBP, ACTN1, PTPN1
PID_A6B1_A6B4_INTEGRIN_PATHWAY	1.24935e-05	3.91522e-05	-2.49928	RAC1, CDH1, SFN, LAMA3, EGFR, LAMA5, LAMC2, MET, LAMB3, ITGB4, LAMB2, ITGA6, PRKCA, ITGB1, LAMC1
E8p75_ap_Endothelial	5.60264e-06	1.90319e-05	-2.50458	SH3BGRL3, RRBP1, SAT1, SMAGP, FN1, PLK2, S100A16, IGFBP4, KLF2, ETS1, MSN, VIM, VAT1, TGFB1, CD81, CLIC1, TPM4, ETS2, GNAI2, TJP1, RALB, EVA1B
Basal_Org_2	4.07007e-07	1.57494e-06	-2.5151	CD63, B2M, CLDN4, AMOTL1, COL17A1, CAST, FHL2, AGRN, ADAMTS1, FAM110C, BHLHE40, ANO6, F3, FLNB, CRIM1, CDCP1, CNN3, CDC42EP3, CALD1, ETS1, CLIC4, FAT1, BASP1, DUSP6, F11R, DST, BLVRB, ETS2, BHLHE41, CRLF2, ARL4C, ANXA6
HALLMARK_APICAL_JUNCTION	1.31364e-07	5.62085e-07	-2.516	ARPC2, CLDN4, JUP, CDH1, ACTN4, COL16A1, LAMA3, EGFR, BAIAP2, MDK, MPZL2, LAMC2, CNN2, LAMB3, ITGB4, ICAM1, RRAS, ZYX, BMP1, CTNNA1, LIMA1, CLDN7, VCL, MSN, MYH9, ITGB1, B4GALT1, PARVA, CTNND1, SRC, ITGA3, GNAI2, TJP1
Luminal	5.15086e-05	0.000144326	-2.53327	KRT19, CDH1, KRT6A, TMPRSS2, MMP7, LMO7, CLDN7, MMP15, PROM1, KRT18, ALCAM
Luminal_curated	5.15086e-05	0.000144326	-2.53327	KRT19, CDH1, KRT6A, TMPRSS2, MMP7, LMO7, CLDN7, MMP15, PROM1, KRT18, ALCAM
Myoblast	2.07772e-10	1.26656e-09	-2.54087	ITM2B, CD63, RPS27, LAPTM4A, CAPNS1, TPM1, APOE, S100A11, CSRP1, S100A10, FSTL1, SPARC, GSN, FN1, PPIC, IER3, DCN, TM4SF1, SERPINH1, RHOC, HSPA1A, IGFBP7, ALDH2, HES1, MFGE8, IGFBP4, LTBP4, ANXA5, MGP, PCOLCE, ZYX, GSTM1, LGALS1, KLF9, CALU, MMP14, BGN, CALD1, EGR1, P4HB, COL1A1, COL1A2, VIM, COL3A1, RBP1, FOS, CYB5A, RPL35, CD81, CLIC1, RPL37, ARF4, TPM4
AKT_UP_MTOR_DN.V1_UP	8.0094e-08	3.60018e-07	-2.56979	JUNB, KLF6, ATF3, DUSP1, PLSCR1, TMEM40, TGIF1, MPZL2, LAMC2, FXYD4, NFKB2, EFNB2, PLAT, GPX8, HBEGF, PON2, PLK2, CXCL16, TACSTD2, BACE2, PARM1, RNF19B, SLC39A8, MVP, TMCC3, VAT1, SLC44A1, FBXO6, NFIL3, ADAM10, RASSF1
HALLMARK_ANGIOGENESIS	3.09506e-05	9.3061e-05	-2.58104	FSTL1, PGLYRP1, SLCO2A1, ITGAV, TIMP1, VEGFA, APP, PDGFA, COL3A1
E3p5_TE	4.42192e-08	2.02861e-07	-2.60435	CSTB, CLDN4, TPM1, ACTN4, S100A11, CSRP1, PERP, S100A10, WNT7B, TINAGL1, CNN2, TSPAN8, PTGES, AHNAK, HK2, LRRFIP1, RFLNB, LGALS1, CNN3, CLDN7, VAMP8, MSN, SLC6A8, CLIC4, MYH9, KRT18, TPM4, MYL6
E8p75_gfp_Endothelial	6.8891e-07	2.59801e-06	-2.61559	ARPC2, SH3BGRL3, JUNB, SAT1, TAX1BP3, SMAGP, PLK2, SGK1, S100A16, IGFBP4, ETS1, MSN, VIM, VAT1, TGFB1, RAP1B, CD81, CLIC1, TPM4, ETS2, GNAI2, TJP1, RALB, EVA1B
PID_INTEGRIN4_PATHWAY	5.71345e-06	1.92613e-05	-2.63094	LAMA3, LAMA5, LAMC2, LAMB3, ITGB4, LAMB2, ITGA6, LAMC1
HALLMARK_MYOGENESIS	2.50505e-08	1.19865e-07	-2.64156	IFRD1, CDKN1A, CLU, SPARC, GSN, HSPB8, ITGB5, FST, AGRN, BHLHE40, ITGB4, WWTR1, HBEGF, IGFBP7, TPM2, SMTN, KLF5, IGFBP3, CNN3, GPX3, SLC6A8, APP, COL1A1, PDLIM7, MYH9, TGFB1, ITGB1, COL3A1, GADD45B, MYO1C, PLXNB2
Alveolar_type_II_cell	4.0129e-11	2.74729e-10	-2.66706	TMBIM6, WFDC2, TSPO, ATP1B1, LY6E, EZR, LAMP2, S100A11, CSRP1, PDLIM1, S100A1, CLDN3, NUPR1, RNASE4, AVPI1, DCXR, CTSH, SDC1, GAS6, CNN2, IL33, ERRFI1, LCN2, GPRC5A, PHLDA1, CTSC, NFE2L2, ICAM1, ALDH2, SDC4, MGST1, ANXA3, OAT, TMEM176A, SLC39A8, CTNNB1, NPC2, VAMP8, APP, SELENOP, ATP1A1, NUCB2, F11R, CD74, BCAM, PGD, IQGAP1, POR, ALCAM, ATP11A, BRI3, JUND, MXD4, ABCD3
PID_INTEGRIN_A9B1_PATHWAY	9.17297e-06	2.93667e-05	-2.67015	RAC1, SAT1, FN1, TGM2, PXN, VEGFA, ITGB1, SRC, BCAR1
PID_AVB3_INTEGRIN_PATHWAY	1.16862e-06	4.37005e-06	-2.68771	RAC1, COL16A1, FN1, SDC1, TGFBR2, ITGAV, MFGE8, PXN, VEGFA, VCL, COL1A1, COL1A2, F11R, COL3A1, PIK3C2A, SRC
Cao2019Embryo_epi_PericardiumTrajectory_1_of_1	5.98658e-06	1.99936e-05	-2.7111	ANXA1, SFN, DENND2C, LYPD3, HSPB8, KRT17, AHR, IKZF2, EMP1, PLK2, RHOV, KDM5B, SOWAHC, OVOL1
Cao2019Embryo_epi_UrotheliumTrajectory_1_of_1	1.94671e-06	7.15938e-06	-2.73567	KLF6, PIEZO1, TINAGL1, SLC2A1, RHOU, TCN2, FAM107B, ANXA3, SLC9A3R1, PARD6B, VAT1, ME1, MYO1C, TUFT1
E8p75_ParE	7.94146e-09	4.10924e-08	-2.75524	RRBP1, PDPN, SPARC, TINAGL1, FST, PLAT, SERPINH1, F3, KLF4, HS3ST1, KLF5, ITGA6, HSPA5, CALU, CMTM7, CALD1, P4HB, DNAJC3, ITGB1, HDLBP, LAMC1, SRGN, CKAP4, ADAM10, RLIM, ERP44, PDIA6, PDIA3
KEGG_FOCAL_ADHESION	8.98141e-10	5.12401e-09	-2.75653	RAC1, ACTN4, THBS1, LAMA3, EGFR, LAMA5, ITGB5, LAMC2, FN1, MET, LAMB3, FLNA, ITGB4, ITGAV, LAMB2, PXN, ZYX, FLNB, ITGA6, CTNNB1, VEGFA, VCL, PRKCA, COL1A1, COL1A2, PDGFA, ITGB1, COL3A1, RAP1B, JUN, LAMC1, PARVA, SRC, ROCK2, ITGA3, RAC3, CCND3, BCAR1
GO_RESPONSE_TO_WOUNDING	7.60865e-16	7.69511e-15	-2.7714	RAC1, TSPO, GPX1, TPM1, IFRD1, ANXA1, CSRP1, KLF6, PLSCR1, PDPN, CLU, F2RL1, SPARC, HSPB1, GJA1, GSN, MDK, AHNAK2, FN1, SDC1, TGFBR2, ANXA8, ANO6, GAS6, PLAT, DCN, RAP2B, MAFK, FLNA, ITGB4, RHOC, HBEGF, F3, TIMP3, MYOF, PLAUR, SDC4, LAMB2, ANXA5, EHD1, LGALS1, CTNNA1, TIMP1, CTSB, CALU, VCL, ETS1, HMOX1, PRKCA, COL1A1, JMJD1C, COL1A2, PDGFA, PRKCD, MYH9, TGFB1, COL3A1, B4GALT1, DST, JUN, FBLN1, M…
GO_WOUND_HEALING	1.07266e-13	8.83954e-13	-2.77506	RAC1, GPX1, TPM1, IFRD1, ANXA1, CSRP1, KLF6, PLSCR1, PDPN, F2RL1, SPARC, HSPB1, GJA1, GSN, AHNAK2, FN1, SDC1, TGFBR2, ANXA8, ANO6, GAS6, PLAT, DCN, RAP2B, MAFK, FLNA, RHOC, HBEGF, F3, TIMP3, MYOF, PLAUR, SDC4, ANXA5, EHD1, TIMP1, VCL, ETS1, HMOX1, PRKCA, COL1A1, JMJD1C, COL1A2, PDGFA, PRKCD, MYH9, TGFB1, COL3A1, B4GALT1, FBLN1, MAFF, CLIC1, PTPN12, RHOB, DSP, SRC, CFLAR
HALLMARK_APOPTOSIS	1.09621e-10	6.91401e-10	-2.79796	SQSTM1, TSPO, GPX1, ANXA1, ATF3, CDKN1A, MCL1, SAT1, CLU, LGALS3, ISG20, HSPB1, GSN, IER3, PLAT, DCN, TIMP3, EMP1, CD44, SMAD7, CTNNB1, TIMP1, BGN, GPX3, HMOX1, APP, BCL10, DNAJC3, ETF1, CD14, JUN, RELA, IFNGR1, GADD45A, GADD45B, KRT18, TIMP2, CASP6, DAP, RHOB, IGF2R, CFLAR, PPT1
E7p5_ParE	2.12423e-09	1.15278e-08	-2.82659	BTG1, B2M, PDPN, FXYD3, SPARC, TINAGL1, FST, RCN1, PLAT, SERPINH1, TCF7L2, F3, KLF4, PMEPA1, HS3ST1, FKBP9, ANXA5, KLF5, ITGA6, HSPA5, CALU, CMTM7, CALD1, P4HB, HDLBP, LAMC1, SRGN, TIMP2, CKAP4, DAP
Epithelial_cell	2.15259e-19	3.68424e-18	-2.86655	ITM2B, TMBIM6, RAC1, CSTB, LAPTM4A, S100A6, B2M, WFDC2, RPL12, CAPNS1, KRT19, SQSTM1, TSPO, ATOX1, JUNB, CLDN4, LY6E, EZR, LAMP2, JUP, ACTN4, S100A11, CTSD, ANXA1, PNRC1, KLF6, DNAJB1, ATF3, SFN, SERINC3, S100A1, CLU, LGALS3, CLDN3, SLC12A2, NUPR1, FXYD3, AREG, HSPB1, TMPRSS2, ZFP36, AVPI1, IER3, TGM2, SMIM3, LY6D, ANO1, TM4SF1, LCN2, RHOC, F3, FOSB, PLK2, TACSTD2, HES1, SGK1, SDC4, MFGE8, CAPG, …
Microglia	6.1581e-15	5.70907e-14	-2.86756	ITM2B, CD63, RAC1, CSTB, ARPC2, SH3BGRL3, ZFAND5, B2M, ARPC1B, JUNB, LY6E, APOE, LAMP2, SLC3A2, CCNL1, NFKBIA, CTSD, PNRC1, KLF6, DNAJB1, ATF3, DUSP1, MCL1, SAT1, SERINC3, CYBA, RNASE4, WSB1, ZFP36, RGS10, IER3, CTSH, IER5, CTSC, SGK1, ANXA3, GRN, UBC, GLUL, CTSB, HSPA5, KLF2, CMTM7, NPC2, EGR1, VAMP8, SELENOP, SDCBP, ATF4, BASP1, F11R, RAP1B, JUN, FOS, IFNGR1, CD81, CLIC1, RHOB, SRSF5, OSTF1, LA…
REACTOME_CELL_JUNCTION_ORGANIZATION	1.63887e-07	6.88015e-07	-2.87442	CLDN4, JUP, CDH1, LAMA3, CLDN3, PLEC, LAMC2, LAMB3, ITGB4, PRKCI, CTNNA1, CTNNB1, PARD6B, CLDN7, ITGB1, F11R, PARD3, PARVA, CTNND1
IRDS.Weichselbaum_2008	5.24649e-07	2.01266e-06	-2.88138	LY6E, THBS1, PLSCR1, MCL1, LGALS3BP, ISG15, DCN, TIMP3, IRF7, SH3YL1, STAT1, CXCL10, IFI35
combined_predtype_geno.Epi_Basal_1_T02_Cast_Day7	3.8857e-09	2.03428e-08	-2.88379	S100A6, JUNB, APOE, KRT15, KRT5, TGM2, DCN, NR4A1
REACTOME_INTEGRIN_CELL_SURFACE_INTERACTIONS	1.27468e-07	5.50713e-07	-2.89288	CDH1, THBS1, LAMA5, ITGB5, FN1, ITGB4, ICAM1, ITGAV, LAMB2, COL1A1, COL1A2, ITGB1, F11R, RAP1B, LAMC1, SRC, ITGA3, BCAR1
PID_AP1_PATHWAY	3.01657e-08	1.42806e-07	-2.90467	JUNB, ATF3, DUSP1, TRIP6, GJA1, ELF1, MYC, TCF7L2, FOSB, FOSL1, CTNNB1, TIMP1, FOSL2, EGR1, ETS1, ESR1, COL1A2, TGFB1, JUN, FOS
HALLMARK_ESTROGEN_RESPONSE_EARLY	2.20309e-11	1.53183e-10	-2.91007	KRT19, SFN, TIPARP, PMAIP1, KRT15, AREG, GJA1, HSPB8, SLC2A1, FHL2, LAD1, TGM2, BHLHE40, ELF1, MYC, PTGES, KLF4, DHRS3, MYOF, CD44, HES1, IGFBP4, SLC9A3R1, FLNB, TPBG, CISH, CLDN7, AFF1, MAST4, AR, NRIP1, B4GALT1, UGCG, FOS, KRT18, IL6ST, FRK, BLVRB, NBL1, ADD3
HALLMARK_IL6_JAK_STAT3_SIGNALING	9.61485e-08	4.19471e-07	-2.91384	PIM1, CD44, IL13RA1, HMOX1, IFNGR2, TGFB1, CD14, JUN, IFNGR1, IL6ST, CRLF2, STAT1, TNFRSF1A, BAK1, TNFRSF21, CXCL10, SOCS3, PTPN1, PTPN11, LTBR, IRF9, IRF1, PTPN2, IL1B, STAM2
E5p5_ExE	1.21562e-09	6.76189e-09	-2.91941	S100A6, EEF1D, ARPC1B, CLDN4, S100A11, PERP, SFN, RBMS1, S100A10, WNT7B, LGALS3, CLDN3, BAZ1A, TINAGL1, MPZL2, NFKBIZ, ERRFI1, GSTO1, NDRG1, PLET1, SDC4, AHNAK, ANXA5, LGALS1, CALD1, PDGFA
PID_INTEGRIN3_PATHWAY	2.98594e-07	1.19707e-06	-2.92238	THBS1, FN1, SDC1, TGFBR2, PLAUR, ITGAV, SDC4, VEGFA, COL1A1, COL1A2, F11R, LAMC1
E4p5_TE	2.99688e-10	1.75475e-09	-2.94319	S100A6, ARPC2, ARPC1B, CLDN4, TPM1, S100A11, CSRP1, SFN, RBMS1, WNT7B, LGALS3, CLDN3, BAZ1A, TINAGL1, CNN2, TSPAN8, ERRFI1, GPRC5A, PLET1, TACSTD2, TPM2, SDC4, AHNAK, CAPG, ZYX, RFLNB, LGALS1, CNN3, CLDN7, CALD1
HALLMARK_COMPLEMENT	1.03746e-10	6.69084e-10	-2.94936	ATOX1, LAMP2, CTSD, CSRP1, PLSCR1, PIM1, CLU, LGALS3, CEBPB, PLA2G4A, LRP1, FN1, CTSH, PLAT, CP, F3, CTSC, HSPA1A, PLAUR, ANXA5, DUSP5, EHD1, TNFAIP3, TIMP1, IRF7, CTSB, HSPA5, MMP14, MMP15, DUSP6, PRKCD, MAFF, TIMP2, ME1, SRC, CTSS, GNAI2, RHOG
combined_predtype_geno.Epi_Basal_1_T08_Regen_Day7	2.75815e-07	1.12192e-06	-2.96519	APOE, LGALS7, SFN, S100A10, KRT14, KRT15, TINAGL1, SDC1, DCN, ERRFI1, PHLDA1, NR4A1, IGFBP5, ATP1A1, RBP1
Basal	1.23647e-08	6.18236e-08	-2.96537	CLDN4, LGALS7, PERP, KRT4, COL17A1, KRT14, LAMA3, KRT15, LYPD3, KRT5, GJA1, KRT17, LAMC2, LY6D, LAMB3, ITGB4, ECM1, ITGA6, KRT16, ITGB1, BCAM, NECTIN1, LMO1, ITGA3
Basal_curated	1.23647e-08	6.18236e-08	-2.96537	CLDN4, LGALS7, PERP, KRT4, COL17A1, KRT14, LAMA3, KRT15, LYPD3, KRT5, GJA1, KRT17, LAMC2, LY6D, LAMB3, ITGB4, ECM1, ITGA6, KRT16, ITGB1, BCAM, NECTIN1, LMO1, ITGA3
combined_predtype_geno.Epi_Luminal_2Psca_T05_Regen_Day1	8.01702e-12	5.75415e-11	-2.97469	S100A6, WFDC2, KRT19, TSPO, ARPC1B, ATP1B1, LY6E, EZR, S100A11, ANXA1, PDLIM1, THBS1, S100A10, S100A1, CLU, KRT4, CYBA, LGALS3, CLDN3, SLC12A2, NUPR1, PGLYRP1, MMP7, TSPAN8, LCN2, HBEGF, S100A14, IGFBP7, FOXQ1, PLAUR, TACSTD2, AHNAK, ANXA3, TMEM176A, SLC39A8, CLDN7, RNH1
luminal_2	1.93429e-12	1.45891e-11	-2.99198	WFDC2, KRT19, ATP1B1, LY6E, EZR, CDH1, S100A11, ANXA1, PLSCR1, LRRC26, S100A1, CLU, KRT4, LGALS3, CLDN3, SLC12A2, PGLYRP1, FXYD3, AKAP13, KCNN4, RHOU, DCXR, MMP7, CTSH, TSPAN8, ANO1, GPRC5A, GSTO1, PHLDA1, S100A14, FOXQ1, SOX9, TACSTD2, ANXA3, KLF5, TMEM176A, BACE2, SLC39A8, CLDN7, RAB11FIP1, ALAS1, BARX2, PGAP2, CDK19, ALCAM, CD2AP
combined_predtype_geno.Epi_Luminal_2Psca_T07_Regen_Day3	1.90508e-11	1.34565e-10	-3.00554	WFDC2, KRT19, ATP1B1, LY6E, S100A11, ANXA1, DUSP1, PLSCR1, LRRC26, S100A1, PIGR, CLU, KRT4, CYBA, LGALS3, CLDN3, SLC12A2, NUPR1, PGLYRP1, FXYD3, DCXR, MMP7, GAS6, TSPAN8, PTGES, S100A14, DHRS3, IGFBP7, ANXA3, KLF5, TMEM176A, SLC39A8, SHISA5, CLDN7, CHMP4B, RNH1, GNG12, CD81, CLIC1, TIMP2
HALLMARK_IL2_STAT5_SIGNALING	4.10203e-12	3.04234e-11	-3.05155	KLF6, PLSCR1, PIM1, S100A1, WLS, PLEC, TGM2, BHLHE40, MYC, AHR, NFKBIZ, IKZF2, GSTO1, PHLDA1, DHRS3, NDRG1, EMP1, CD44, ITGAV, ECM1, AHNAK, CAPG, HK2, CDCP1, SLC39A8, ITGA6, CISH, RNH1, FURIN, IRF6, MAFF, IFNGR1, GADD45B, CD81, MXD1, CKAP4, MYO1C, NFIL3, RHOB, IGF2R, ALCAM
combined_predtype_geno.Epi_Basal_1_T07_Regen_Day3	1.6472e-09	9.04945e-09	-3.05566	ITM2B, ZFAND5, EIF3F, APOE, LGALS7, PERP, ATF3, KRT15, KRT5, DCN, IL33, ERRFI1, PHLDA1, ALDH2, MFGE8, NR4A1, IGFBP5, EEF1G, NXN, ATP1A1, RBP1, EEF1B2, MAFF
NABA_MATRISOME_ASSOCIATED	1.62863e-13	1.29418e-12	-3.10998	CSTB, S100A6, CTSD, ANXA1, S100A10, S100A1, FSTL1, WNT7B, LGALS3, AREG, MDK, FST, MMP7, CTSH, ADAMTS1, SDC1, TGM2, SEMA3C, ANXA8, PLAT, SERPINH1, WNT4, SERPINB5, HBEGF, CTSC, S100A14, TIMP3, SDC4, S100A16, ANXA3, ANXA5, PARM1, LGALS1, BMP1, TIMP1, CTSB, VEGFA, MMP14, MMP15, PDGFA, TGFB1, TIMP2, IL1RN, ADAM10, PLXNB2
combined_predtype_geno.Epi_Basal_1_T00_intact	1.72905e-08	8.54917e-08	-3.11864	S100A6, JUNB, APOE, LGALS7, KRT15, FXYD3, GSN, DCN, HSPA1A, IGFBP5, GLUL, ATP1A1, PATE4
combined_predtype_geno.Epi_Luminal_1_T03_Cast_Day14	9.77835e-14	8.21012e-13	-3.21254	RTN4, KRT19, SQSTM1, CLDN4, LY6E, EZR, CDH1, ACTN4, MAP2K3, KLF6, THBS1, CLU, TIPARP, CLDN3, BLNK, TSPAN8, PLAT, FOXQ1, PLET1, SOX9, SGK1, SDC4, TES, LMO7, ARL6IP5, ZYX, FLNB, AMD1, EHD4, CLDN7, DDX3X, CHMP4B, MAT2A, VAT1, KRT18, CLIC1, CHKA, OST4, TUFT1, PATE4, DSP, EIF6
Mast_cell	9.8716e-17	1.15602e-15	-3.21981	ITM2B, CD63, RAC1, ARPC2, SH3BGRL3, SQSTM1, ARPC1B, JUNB, IFRD1, SLC3A2, CCNL1, NFKBIA, PNRC1, KLF6, DNAJB1, DUSP1, TUBA1C, PDLIM1, CDKN1A, SERINC3, LGALS3, OAF, ZFP36, IER3, PPP1R15A, NFKBIZ, CTSC, CSRNP1, NDRG1, FOSB, HES1, CAPG, HS3ST1, NR4A1, ARHGDIB, LGALS1, HSPA5, CMTM7, EGR1, MSN, SLC38A2, STK17B, RNH1, VIM, ATF4, MAT2A, BASP1, EIF5B, RAP1B, JUN, SRGN, CD81, VWA5A, CLIC1, RPLP1, OSTF1, JUN…
Eosinophil	1.26961e-21	2.45641e-20	-3.24748	ITM2B, TMBIM6, RAC1, CSTB, LAPTM4A, ARPC2, SH3BGRL3, CAPNS1, KRT19, ARPC1B, GPX1, JUNB, EZR, IFRD1, LAMP2, SLC3A2, NFKBIA, S100A11, CTSD, ANXA1, KLF6, DUSP1, PDLIM1, CDKN1A, MCL1, PIM1, SAT1, S100A10, S100A1, CYBA, LGALS3, CEBPB, RNASE4, BAZ1A, ZFP36, FN1, CTSH, TGM2, BHLHE40, PHLDA1, CTSC, FOSB, PON2, PLET1, CD44, PLAUR, SGK1, AHNAK, CAPG, MGST1, NR4A1, ANXA5, LRRFIP1, GRN, UBC, GLUL, SHISA5, CT…
Monocyte	5.89709e-22	1.24962e-20	-3.26155	ITM2B, BTG1, RAC1, S100A6, ARPC2, SH3BGRL3, B2M, CAPNS1, TSPO, EIF3F, ARPC1B, ATOX1, GPX1, JUNB, LY6E, APOE, NFKBIA, S100A11, ANXA1, DUSP1, PDLIM1, CDKN1A, MCL1, RBMS1, PIM1, SAT1, S100A10, SERINC3, CYBA, LGALS3, ZFP36, FN1, CTSH, CNN2, FLNA, CTSC, ALDH2, CD44, CAPG, MGST1, NR4A1, ANXA5, GRN, ARL6IP5, ZYX, ARHGDIB, PLAC8, PABPC1, SHISA5, CTSB, KLF2, PSMB10, CMTM7, PSMB8, NPC2, FTH1, VAMP8, MSN, R…
Decidual_stromal_cell	4.16427e-19	6.177e-18	-3.26425	CD63, RAC1, CSTB, ZFAND5, B2M, SQSTM1, LAMP2, ANXA1, CSRP1, PDLIM1, CDKN1A, RBMS1, PIM1, SAT1, TSPAN9, S100A1, FSTL1, LGALS3, LGALS3BP, LBP, ISG20, HSPB1, ISG15, HSPB8, PHLDA3, IER3, BHLHE40, PVR, DCN, PPP1R15A, RHOC, NDRG1, SGK1, CAPG, ANXA3, GRN, PLIN3, PARM1, KLF9, CTSB, HSPA5, MMP14, GPX3, CALD1, FTH1, VAMP8, P4HB, DNAJC3, RNH1, SELENOP, VAT1, RAP1B, CYB5A, SRGN, GADD45A, GADD45B, IQGAP1, FBX…
NK_cell	3.22916e-17	4.10565e-16	-3.26497	TMBIM6, BTG1, RPS27, ARPC2, SH3BGRL3, B2M, TSPO, ARPC1B, JUNB, LY6E, SLC3A2, NFKBIA, S100A11, CTSD, PNRC1, DUSP1, S100A10, SERINC3, CYBA, VPS37B, BHLHE40, CNN2, ARL6IP5, ZYX, ARHGDIB, PABPC1, LGALS1, SHISA5, KLF2, PSMB10, PSMB8, MSN, STK17B, SDCBP, JAK1, TMED5, CD82, RAP1B, CD74, MBNL1, SRGN, IFNGR1, CLIC1, TPM4, SRSF5, MYL6, PSME2, OSTF1, RPL34, ABRACL, RPL37A, GNAI2, ATP1B3, RGS2, CCND3, RPS16,…
Endothelial_cell	1.13421e-21	2.2942e-20	-3.26886	ITM2B, TMBIM6, RAC1, LAPTM4A, B2M, CAPNS1, ATOX1, LY6E, SLC3A2, ACTN4, NFKBIA, RRBP1, DUSP1, RBMS1, SERINC3, FMO2, EFNA1, PLTP, HSPB1, TINAGL1, ZFP36, GAS6, TM4SF1, SERPINH1, RHOC, NDRG1, TIMP3, IGFBP7, EMP1, ALDH2, PLK2, HES1, SGK1, AHNAK, MFGE8, S100A16, ANXA3, ZFP36L1, IGFBP4, LTBP4, ANXA5, GRN, TMEM176A, ARL6IP5, IGFBP3, RFLNB, BST2, CTNNA1, ITGA6, CTNNB1, SHISA5, EHD4, KLF9, KLF2, CNN3, ECE1…
HALLMARK_COAGULATION	7.32002e-12	5.34002e-11	-3.29881	RAC1, LAMP2, ANXA1, CSRP1, THBS1, S100A1, CLU, LRP1, SPARC, GSN, FN1, MMP7, CTSH, PLAT, F3, TIMP3, BMP1, TIMP1, CTSB, MMP14, FURIN, MMP15, GNG12, DUSP6, MAFF, DUSP14, ARF4
HALLMARK_HYPOXIA	6.57519e-16	6.80456e-15	-3.31018	BTG1, PNRC1, KLF6, ATF3, DUSP1, CDKN1A, PIM1, TIPARP, EGFR, EFNA1, ISG20, EXT1, WSB1, ZFP36, SLC2A1, IER3, TGM2, BHLHE40, DCN, PPP1R15A, CP, ERRFI1, F3, NDRG1, PLAUR, SDC4, HK2, HS3ST1, TES, IGFBP3, PLAC8, TNFAIP3, TPBG, HSPA5, VEGFA, FOSL2, BGN, ETS1, HMOX1, PRKCA, MYH9, HDLBP, JUN, FOS, NEDD4L, MAFF
SCLC-Y	5.2946e-11	3.51656e-10	-3.31617	MOXD1, OAF, ITGB5, YAP1, ADAMTS1, SEMA3C, PLAT, AHR, WWTR1, LTBP4, LAMB2, ALDH1A3, VIM, DUSP6, SPRY2, FBLN1
HALLMARK_P53_PATHWAY	1.06438e-16	1.21449e-15	-3.32686	BTG1, SLC3A2, CTSD, PERP, ATF3, CDKN1A, SFN, SAT1, S100A10, TAX1BP3, NUPR1, BAIAP2, KRT17, PHLDA3, DCXR, TCN2, IER3, SDC1, RAP2B, PPP1R15A, TM4SF1, ITGB4, IER5, SERPINB5, HBEGF, KLF4, NDRG1, PLK2, EPHA2, ZFP36L1, RNF19B, OSGIN1, HMOX1, VAMP8, APP, GPX2, PDGFA, TGFB1, CD82, JUN, FOS, GADD45A, CD81, VWA5A, MKNK2, MXD1, PLXNB2, FOXO3, FUCA1, HEXIM1, WWP1, MXD4, TRAFD1, CCND3, RPL18, PLK3, TAP1, BAK1…
combined_predtype_geno.Epi_Basal_1_T09_Regen_Day14	2.02315e-10	1.25042e-09	-3.34341	S100A6, JUNB, APOE, LGALS7, DNAJB1, SFN, S100A10, KRT15, FXYD3, ZFP36, DCN, MGST1, NR4A1, EGR1, JUN
Urothelium	4.09154e-40	4.55184e-38	-3.36011	ITM2B, TMBIM6, RPS27, CSTB, RPL23, LAPTM4A, S100A6, ARPC2, MGST3, WFDC2, CAPNS1, KRT19, EIF3F, ATOX1, JUNB, CLDN4, EZR, LAMP2, JUP, CDH1, ACTN4, S100A11, CTSD, PERP, ATF3, SFN, SAT1, CBLC, TMEM40, KRT4, LGALS3, TGIF1, KRT15, WLS, FXYD3, RNASE4, LYPD3, KRT5, HSPB1, TMPRSS2, SMAGP, RARG, KCNN4, MPZL2, ZFP36, AVPI1, PHLDA3, DCXR, CAST, CTSH, LAD1, SDC1, LY6D, FERMT1, TSPAN8, NIPAL1, LAMB3, ANO1, PRS…
Smooth_muscle_cell	2.02551e-21	3.75562e-20	-3.41704	ITM2B, CD63, LAPTM4A, CAPNS1, SQSTM1, JUNB, TPM1, ACTN4, NFKBIA, S100A11, ANXA1, CSRP1, ATF3, DUSP1, PDLIM1, SERINC3, FSTL1, SPARC, HSPB1, TINAGL1, IFT43, ZFP36, FN1, PALLD, PPIC, IER3, ADAMTS1, CNN2, PPP1R15A, FLNA, TM4SF1, SERPINH1, ERRFI1, PHLDA1, RHOC, GPX8, HSPA1A, TIMP3, IGFBP7, FOSB, TPM2, HES1, MFGE8, OAT, IGFBP4, NR4A1, ANXA5, MGP, IGFBP5, SMTN, PCOLCE, ZYX, LGALS1, KLF9, KLF2, CNN3, CAL…
combined_predtype_geno.Epi_Luminal_1_T04_Cast_Day28	4.3044e-14	3.83092e-13	-3.42955	EEF1D, KRT19, TSPO, EIF3F, CLDN4, LY6E, S100A11, KLF6, ATF3, THBS1, LRRC26, CLU, CYBA, LGALS3, CLDN3, SLC12A2, NUPR1, MMP7, CTSH, TSPAN8, AHR, HBEGF, KLF4, FOSB, FOXQ1, PLET1, TACSTD2, AHNAK, TRIB1, PSMB8, CLDN7, VMP1, BASP1, FOS, CD74, KRT18, CD81, CXADR
T_cell	4.04639e-22	9.00321e-21	-3.54611	RPS27, CSTB, RPL23, SH3BGRL3, RPL36A, EEF1D, B2M, RPL12, KRT19, JUNB, LY6E, NFKBIA, PNRC1, KLF6, DNAJB1, SAT1, S100A10, CYBA, VPS37B, ISG15, ZFP36, FN1, CNN2, PHLDA1, HSPA1A, MGST1, ZFP36L1, TAPBP, NR4A1, EEF1G, ARHGDIB, UBC, PLAC8, PABPC1, BST2, LGALS1, RPL18A, SHISA5, IRF7, KLF2, PSMB10, PSMB8, FTH1, VAMP8, STK17B, RPS20, RPS19, RPL22, RPL39, COL3A1, FOS, CD74, SRGN, KRT18, RPL37, RPS28, PSME2,…
combined_predtype_geno.Epi_Luminal_2Psca_T00_intact	1.89188e-17	2.47613e-16	-3.57727	PTP4A2, S100A6, B2M, WFDC2, KRT19, ATP1B1, LY6E, S100A11, CTSD, ANXA1, DUSP1, LRRC26, SERINC3, S100A1, CLU, KRT4, CYBA, LGALS3, PDLIM2, CLDN3, SLC12A2, NUPR1, PGLYRP1, FXYD3, AKAP13, DCXR, MMP7, TSPAN8, ANO1, HSPA1B, PHLDA1, HSPA1A, IGFBP7, SOX9, TACSTD2, AHNAK, ANXA3, PBX1, KLF5, TMEM176A, SLC39A8, CLDN7, ATP1A1, ALAS1, CD81, TIMP2
basal	2.79284e-15	2.64429e-14	-3.57993	MGST3, CLDN4, ATP1B1, TPM1, APOE, LGALS7, PERP, DNAJB1, ATF3, TUBA1C, SFN, KRT14, KRT15, FXYD3, KRT5, HSPB1, SDC1, DCN, LAMB3, CP, ERRFI1, LCN2, PHLDA1, SERPINB5, MGST1, S100A16, OAT, TMEM176A, GLUL, PDGFA, ARC, ATP1A1, BCAM
PID_INTEGRIN1_PATHWAY	2.07208e-13	1.61768e-12	-3.58424	THBS1, LAMA3, LAMA5, MDK, LAMC2, FN1, TGM2, LAMB3, PLAUR, ITGAV, LAMB2, ITGA6, VEGFA, COL1A1, COL1A2, ITGB1, CD14, COL3A1, LAMC1, CD81
combined_predtype_geno.Epi_Basal_1_T10_Regen_Day28	1.38745e-13	1.12258e-12	-3.62201	S100A6, CLDN4, TPM1, APOE, IFRD1, CSRP1, PERP, ATF3, SFN, KRT14, KRT15, HSPB1, KRT17, IER3, CNN2, DCN, ERRFI1, IER5, CSRNP1, TIMP3, COQ10B, HSPA5, ARC, TMED5, MAFF
Stromal_cell	8.33432e-30	3.37161e-28	-3.62895	ITM2B, CD63, RAC1, LAPTM4A, S100A6, RTN4, CAPNS1, LAMP2, S100A11, ANXA1, RRBP1, DUSP1, RBMS1, S100A10, FSTL1, PDLIM2, LGALS3BP, OAF, PLTP, LRP1, RNASE4, SPARC, GSN, COPZ2, FN1, RCN1, PPIC, CTSH, TGFBR2, GAS6, PLAT, DCN, FLNA, SERPINH1, CP, CCDC80, RHOC, GPX8, TIMP3, IGFBP7, EMP1, ALDH2, HES1, ECM1, AHNAK, MFGE8, MGST1, S100A16, FCGRT, OAT, IGFBP4, LTBP4, FKBP9, ANXA5, MGP, PCOLCE, GRN, GSTM1, LGA…
combined_predtype_geno.Epi_Basal_1_T04_Cast_Day28	2.76153e-13	2.11876e-12	-3.62989	S100A6, S100A11, THBS1, CDKN1A, SFN, KRT14, CEBPB, KRT17, LY6D, DCN, ERRFI1, IER5, HBEGF, KLF4, CSRNP1, ICAM1, FOXQ1, TACSTD2, COQ10B, UBC
HALLMARK_INFLAMMATORY_RESPONSE	9.51461e-16	9.40889e-15	-3.68389	LY6E, NFKBIA, KLF6, CDKN1A, PDPN, MET, MYC, AHR, NFKB1, HBEGF, F3, ICAM1, PLAUR, TAPBP, TPBG, TIMP1, IRF7, MMP14, SGMS2, IFNGR2, PDE4B, CD14, CD82, RELA, MXD1, RTP4, RHOG, HIF1A, CXCL10, BTG2, NMI, ABI1, LDLR, SRI, P2RX4, IRF1, CCRL2, EIF2AK2
combined_predtype_geno.Epi_Luminal_2Psca_T09_Regen_Day14	3.38667e-18	4.56687e-17	-3.68501	S100A6, B2M, WFDC2, KRT19, TSPO, ATP1B1, LY6E, S100A11, ANXA1, DUSP1, LRRC26, SERINC3, S100A1, CLU, KRT4, CYBA, PDLIM2, CLDN3, SLC12A2, NUPR1, PGLYRP1, FXYD3, HSPB1, DCXR, MMP7, CTSH, TSPAN8, WNT4, PHLDA1, HSPA1A, IGFBP7, FOSB, TACSTD2, AHNAK, ANXA3, ZFP36L1, PBX1, TMEM176A, SLC39A8, CLDN7, VAMP8, NUCB2, JUN, FOS, CYB5A, CD81, TIMP2, TPT1
HALLMARK_EPITHELIAL_MESENCHYMAL_TRANSITION	3.35642e-19	5.33431e-18	-3.76146	THBS1, SAT1, COL16A1, FSTL1, LAMA3, LRP1, AREG, SPARC, GJA1, ITGB5, LAMC2, FN1, SDC1, TGM2, DCN, PDLIM4, FLNA, SERPINH1, TIMP3, CD44, PLAUR, ITGAV, PMEPA1, ECM1, SDC4, CAPG, IGFBP4, MGP, PCOLCE, IGFBP3, LGALS1, BMP1, TNFAIP3, TIMP1, VEGFA, CALU, MMP14, BGN, SLC6A8, COL1A1, COL1A2, VIM, BASP1, TGFB1, ITGB1, COL3A1, JUN, FBLN1, LAMC1, GADD45A, GADD45B, RHOB, GEM, FUCA1
combined_predtype_geno.Epi_Luminal_2Psca_T02_Cast_Day7	5.02263e-19	7.20991e-18	-3.79913	S100A6, B2M, WFDC2, KRT19, TSPO, ATP1B1, LY6E, S100A11, ANXA1, DUSP1, LRRC26, S100A1, CLU, KRT4, CYBA, LGALS3, CLDN3, SLC12A2, NUPR1, PGLYRP1, FXYD3, AKAP13, DCXR, MMP7, CTSH, TSPAN8, HSPA1B, PHLDA1, HSPA1A, IGFBP7, FOSB, FOXQ1, TACSTD2, HES1, AHNAK, ANXA3, ZFP36L1, PBX1, KLF5, EHF, SLC39A8, CLDN7, ALAS1, BARX2, FOS
combined_predtype_geno.Epi_Luminal_2Psca_T10_Regen_Day28	3.57968e-19	5.49296e-18	-3.80586	S100A6, B2M, WFDC2, KRT19, TSPO, ATP1B1, S100A11, ANXA1, DNAJB1, PDLIM1, S100A10, SERINC3, S100A1, CLU, KRT4, CYBA, LGALS3, CLDN3, SLC12A2, NUPR1, PGLYRP1, HSPB1, LAMC2, DCXR, MMP7, TSPAN8, GPRC5A, GSTO1, PHLDA1, S100A14, HSPA1A, IGFBP7, FOXQ1, PLAUR, TACSTD2, AHNAK, CAPG, ANXA3, ZFP36L1, TMEM176A, SLC39A8, CLDN7, RNH1, ALAS1, BARX2
NABA_MATRISOME	2.89747e-26	8.59581e-25	-3.83124	CSTB, S100A6, CTSD, ANXA1, THBS1, S100A10, COL16A1, S100A1, FSTL1, WNT7B, LGALS3, LAMA3, AREG, SPARC, LAMA5, TINAGL1, MDK, LAMC2, FST, FN1, MMP7, AGRN, CTSH, ADAMTS1, SDC1, TGM2, SEMA3C, ANXA8, LTBP3, GAS6, PLAT, DCN, LAMB3, SERPINH1, WNT4, SERPINB5, HBEGF, CTSC, S100A14, TIMP3, IGFBP7, ECM1, SDC4, MFGE8, S100A16, ANXA3, IGFBP4, LTBP4, LTBP1, LAMB2, ANXA5, MGP, IGFBP5, PCOLCE, IGFBP3, CRIM1, PARM…
combined_predtype_geno.Epi_Luminal_2Psca_T08_Regen_Day7	2.48998e-19	4.10386e-18	-3.83212	PTP4A2, S100A6, B2M, WFDC2, KRT19, ATP1B1, LY6E, S100A11, ANXA1, PDLIM1, S100A10, LRRC26, SERINC3, S100A1, PIGR, CLU, KRT4, CYBA, LGALS3, CLDN3, SLC12A2, NUPR1, PGLYRP1, FXYD3, AKAP13, DCXR, MMP7, CTSH, TSPAN8, ANO1, PTGES, HSPA1B, PHLDA1, S100A14, HSPA1A, IGFBP7, FOSB, SOX9, TACSTD2, AHNAK, ANXA3, KLF5, TMEM176A, SLC39A8, CTNNB1, CLDN7
Osteoblast	1.39026e-27	4.75897e-26	-3.90755	ITM2B, CD63, RPS27, LAPTM4A, B2M, CAPNS1, SQSTM1, GPX1, JUNB, APOE, LAMP2, S100A11, CSRP1, DUSP1, THBS1, FSTL1, NUPR1, PLTP, LRP1, RNASE4, HSPB1, GSN, MDK, FN1, IER3, GAS6, DCN, FLNA, SERPINH1, PHLDA1, GPX8, HSPA1A, IGFBP7, HES1, ZFP36L1, IGFBP4, LTBP4, ANXA5, MGP, IGFBP5, PBX1, GRN, BST2, LGALS1, CTNNB1, KLF9, CTSB, HSPA5, MMP14, NPC2, BGN, GPX3, CALD1, EGR1, FTH1, SLC38A2, APP, COL1A1, SELENOP,…
Chondrocyte	1.62274e-37	1.0316e-35	-3.96005	CD63, RPS27, RPL23, LAPTM4A, RTN4, SQSTM1, JUNB, IFRD1, SLC3A2, CCNL1, ACTN4, MAP2K3, RRBP1, KLF6, DNAJB1, ATF3, DUSP1, TUBA1C, CDKN1A, MCL1, SAT1, S100A10, COL16A1, S100A1, CLU, FSTL1, LGALS3, NUPR1, OAF, SPARC, HSPB1, WSB1, ZFP36, COPZ2, FN1, RCN1, PPIC, IER3, ANXA8, SERPINH1, ERRFI1, TUBB6, PHLDA1, TMBIM1, GPX8, HBEGF, F3, KLF4, HSPA1A, IGFBP7, FOSB, EMP1, FOSL1, SOX9, SDC4, MFGE8, OAT, NR4A1,…
combined_predtype_geno.Epi_Basal_1_T03_Cast_Day14	6.23841e-26	1.6047e-24	-4.17588	ARPC2, RTN4, KRT19, CLDN4, TPM1, CDH1, ACTN4, NFKBIA, S100A11, MAP2K3, CSRP1, TUBA1C, THBS1, CDKN1A, SFN, CLU, TIPARP, KRT14, CEBPB, TGIF1, KRT17, SLC2A1, IER3, NFKB1, TUBB6, PHLDA1, IER5, HBEGF, F3, NFE2L2, FAM107B, PLET1, FOSL1, CXCL16, PLAUR, TACSTD2, SDC4, ANXA3, HK2, ARF6, PXN, KLF5, ARL6IP5, AMD1, MAT2A, MAST4, ETF1, SFR1, KRT18, POR, TPM4, PATE4, EIF6
combined_predtype_geno.Epi_Luminal_2Psca_T04_Cast_Day28	7.52792e-27	2.3928e-25	-4.21704	S100A6, WFDC2, KRT19, TSPO, ARPC1B, LY6E, NFKBIA, S100A11, ANXA1, ATF3, DUSP1, THBS1, SAT1, S100A10, LRRC26, CLU, KRT4, CYBA, LGALS3, CLDN3, SLC12A2, NUPR1, PGLYRP1, BAIAP2, MMP7, CTSH, LY6D, TSPAN8, WNT4, IER5, HBEGF, KLF4, DHRS3, IGFBP7, FOSB, EMP1, FOXQ1, CD44, TACSTD2, PMEPA1, AHNAK, MFGE8, ANXA3, PBX1, KLF5, TRIB1, CTNNB1, KLF2, PSMB8, CLDN7, CHMP4B, BASP1, FOS, KRT18, CD81, CLIC1, CXADR, TI…
Endothelial_Cell	3.27065e-39	2.91088e-37	-4.2234	ITM2B, TMBIM6, RAC1, CSTB, ZFAND5, B2M, SQSTM1, JUNB, LY6E, APOE, IFRD1, LAMP2, SLC3A2, CCNL1, NFKBIA, CTSD, PNRC1, KLF6, DNAJB1, DUSP1, CDKN1A, PIM1, SERINC3, CYBA, CEBPB, LGALS3BP, PLTP, ISG15, WSB1, TINAGL1, ZFP36, TCN2, IER3, ADAMTS1, TGM2, PPP1R15A, NFKBIZ, TM4SF1, HSPA1B, IER5, HBEGF, CSRNP1, HSPA1A, ICAM1, IGFBP7, FOSB, ALDH2, PLK2, CXCL16, HES1, SGK1, FCGRT, IGFBP4, LTBP4, ANXA5, GRN, DUS…
combined_predtype_geno.Epi_Basal_1_T01_Cast_Day1	5.18753e-26	1.44278e-24	-4.34397	S100A6, JUNB, CLDN4, TPM1, APOE, IFRD1, CCNL1, CSRP1, PERP, ATF3, SFN, PIM1, KRT14, TGIF1, F2RL1, WSB1, ZFP36, KRT17, PALLD, IER3, CNN2, DCN, ERRFI1, IER5, HBEGF, F3, CSRNP1, TIMP3, SDC4, ANXA3, COQ10B, NR4A1, GSTM1, BCL10, CLIC4, DUSP6, DST, MAFF, GADD45B, KRT18, TPM4, SRSF5, OVOL1
combined_predtype_geno.Epi_Luminal_2Psca_T03_Cast_Day14	8.76401e-38	6.49997e-36	-4.74296	PTP4A2, RAC1, S100A6, WFDC2, KRT19, SQSTM1, CLDN4, EZR, JUP, CDH1, ACTN4, S100A11, MAP2K3, ANXA1, TUBA1C, THBS1, SAT1, CLU, KRT4, CYBA, LGALS3, TIPARP, CLDN3, SLC12A2, NUPR1, PGLYRP1, LAMC2, CTSH, TSPAN8, NIPAL1, GPRC5A, TNFAIP8, IER5, F3, S100A14, FAM107B, IGFBP7, EMP1, FOXQ1, PLK2, CD44, CXCL16, PLAUR, TACSTD2, EPHA2, PMEPA1, RUNX1, AHNAK, S100A16, ANXA3, ARF6, LMO7, LRRFIP1, KLF5, ARL6IP5, FLN…
HALLMARK_TNFA_SIGNALING_VIA_NFKB	1.67993e-46	2.49189e-44	-4.8693	BTG1, SQSTM1, JUNB, CCNL1, NFKBIA, MAP2K3, PNRC1, KLF6, ATF3, DUSP1, CDKN1A, MCL1, SAT1, ZC3H12A, TIPARP, CEBPB, EFNA1, TGIF1, AREG, F2RL1, ZFP36, CEBPD, NFKB2, IER3, BHLHE40, MYC, PPP1R15A, LAMB3, PDLIM5, NFKB1, PHLDA1, TNFAIP8, IER5, HBEGF, F3, KLF4, NFE2L2, ICAM1, FOSB, PLK2, FOSL1, CD44, PLAUR, PMEPA1, HES1, SGK1, SDC4, NR4A1, PTGS2, DUSP5, EHD1, RNF19B, TNFAIP3, TRIB1, DNAJB4, KLF9, KLF2, VE…

## Sheet: Twist1|2 EMT
GSEA - Curated geneset					ORA - Curated geneset
pathway	pval	padj	NES	leadingEdge_genes	Description	pvalue	p.adjust	qvalue	geneID
Osteoblast	1.10704e-48	1.65687e-46	4.06643	RCN3, COL6A1, MMP2, COL6A2, SERPINF1, IGFBP6, COL1A1, CTSK, SERPING1, OLFML3, AEBP1, COL1A2, BGN, MFAP2, COL3A1, ADAMTS2, FSTL1, RARRES2, CYGB, SPARCL1, FXYD1, MATN2, IGFBP4, LOXL1, LUM, COL4A1, COL4A2, LGALS1, OSR2, CALD1, SERPINH1, MFAP4, MYL9, MDK, CRISPLD2, LSP1, MFAP5, HTRA3, LRP1, CXCL14, NBL1, MYLK, CMTM3, PLTP, ID3, GAS1, LPL, TCF21, FN1, GPX8, GAS6, RNASE4, MMP14, CXCL12, LTBP4, ANGPTL2,…	Stromal_cell	5.82043e-96	2.25833e-93	1.67261e-93	RHOJ/MXD4/FBLN1/COL6A2/TSHZ2/COLEC12/ADAMTS5/KDELR3/SRPX/LGALS1/ANGPTL2/GDF10/ISLR/LPL/GPM6B/IGFBP4/IGFBP6/COL4A1/CCL11/PDGFRA/COL15A1/COL6A1/BGN/GNG11/MYL9/TXNDC5/COL5A1/TPST1/GAS1/LOXL1/TNXB/COL4A2/MFAP5/LOXL2/SPON1/LAMB1/CRIP1/PENK/SELENOM/HTRA3/LGI2/SERPING1/LRP1/LAMA4/TMED3/SAR1A/VKORC1/RCN1/KLF9/GSN/MMP14/SELENOP/CLMP/SPTBN1/AKAP12/ADAMTS2/EBF1/ENG/RRBP1/SDC2/LUM/SVEP1/SERPINH1/TMED9/YIPF5/…
HALLMARK_EPITHELIAL_MESENCHYMAL_TRANSITION	2.16509e-40	2.43031e-38	3.9616	MMP2, COL6A2, COL5A2, COL1A1, THY1, COL1A2, PCOLCE, VIM, BGN, COL3A1, FSTL1, EMP3, SFRP1, COL5A1, EFEMP2, MATN2, COL6A3, IGFBP4, LOXL1, PRRX1, LUM, CDH11, COL4A1, LOX, COL4A2, LGALS1, FBN1, COL12A1, FBLN1, SERPINH1, MYL9, MFAP5, POSTN, GPX7, TIMP1, LRP1, SPARC, VCAN, THBS2, TAGLN, PLOD1, MYLK, IGFBP3, GEM, SLIT3, ACTA2, LOXL2, COL16A1, LAMA2, GAS1, PMP22, DPYSL3, FN1, ITGA5, PLOD2, MSX1, MMP14, P…	HALLMARK_EPITHELIAL_MESENCHYMAL_TRANSITION	4.84199e-60	9.39347e-58	6.95718e-58	FBLN1/COL6A2/FERMT2/MSX1/LGALS1/ITGA5/IGFBP4/COL4A1/TFPI2/PLOD3/BGN/SERPINE1/MYL9/COL5A1/GAS1/LOXL1/COL4A2/MFAP5/GJA1/LOXL2/TIMP1/DAB2/NID2/LRP1/IL6/COL12A1/MMP14/EFEMP2/SFRP1/INHBA/LUM/TAGLN/SERPINH1/FSTL1/DPYSL3/CALU/CDH11/GPC1/PCOLCE/FBN2/IGFBP2/MATN2/MMP2/VCAN/GPX7/GEM/FBLN5/CTHRC1/FBLN2/TGFBI/EMP3/COL6A3/PMP22/COL5A2/COL1A2/COL1A1/QSOX1/LAMA2/PDGFRB/FBN1/COL5A3/VIM/ADAM12/LAMC1/MGP/COL11A1/M…
Myoblast	2.27326e-38	2.04139e-36	3.76101	RCN3, COL6A1, MMP2, COL6A2, COL5A2, COL1A1, COL1A2, MXRA8, PCOLCE, VIM, BGN, MFAP2, COL3A1, FSTL1, EMP3, CYGB, SPARCL1, FXYD1, IGFBP4, LOXL1, LUM, COL4A1, COL4A2, GNG11, LGALS1, CALD1, SERPINH1, MFAP4, MFAP5, POSTN, GPX7, HTRA3, PPIC, SPARC, CRYAB, ID3, DKK3, PMP22, LPL, TCF21, FN1, PTGIS, ELN, MMP14, LTBP4, ANGPTL2, CALU, MGP, DPT, DCN, PDLIM3, CSRP2, MAGED2, OGN, HSPA1A, ASPN, PTN, RBP1, IGFBP7…	Osteoblast	1.23085e-41	1.5919e-39	1.17903e-39	COL6A2/MMP11/LGALS1/ANGPTL2/GADD45G/LPL/IGFBP4/IGFBP6/COL4A1/COL6A1/BGN/MYL9/GAS1/LOXL1/COL4A2/MFAP5/CRIP1/SELENOM/HTRA3/SERPING1/LRP1/SRGN/KLF9/GSN/MMP14/SELENOP/ADAMTS2/LUM/IGFBP5/SERPINH1/TCF21/FSTL1/HSPA1A/AEBP1/CXCL14/SERPINF1/CALD1/MATN2/MMP2/TPM4/LSP1/PAMR1/COL1A2/COL1A1/GPX3/HSP90B1/MFAP4/CRISPLD2/OSR2/RCN3/CMTM3/CYGB/CTSK/ID3/MGP/CD63/DUSP1/MYLK/CNPY2/MFAP2/C1QTNF3/FN1/CXCL12/PPIB/LTBP4/…
Smooth_muscle_cell	4.13222e-34	3.09228e-32	3.56973	RCN3, COL6A1, SERPING1, PCOLCE, VIM, BGN, FSTL1, EMP3, RARRES2, SPARCL1, FXYD1, IGFBP4, COL4A1, COL4A2, GNG11, LGALS1, CALD1, SERPINH1, MYL9, PPIC, SPARC, TAGLN, MYLK, CRYAB, ACTA2, DES, ID3, FN1, GPX8, KLF2, ELN, MMP14, PDGFRB, RASL11A, SOCS3, HTRA1, GADD45G, CALU, MGP, CKB, CNN2, FERMT2, OAT, CSRP2, MAGED2, ACTG2, NR4A1, HSPA1A, ASPN, TGFB1I1, IGFBP7, EGR1, RHOB, GADD45B, ZFP36, PPP1R15A, FOSB,…	Myoblast	1.84596e-33	1.79058e-31	1.32617e-31	COL6A2/SLC16A2/LGALS1/ANGPTL2/LPL/IGFBP4/COL4A1/COL6A1/BGN/GNG11/LOXL1/COL4A2/MFAP5/ASPN/ANXA6/HTRA3/CSRP2/KLF9/GSN/MMP14/LUM/SERPINH1/SOCS2/TCF21/DDAH2/FSTL1/CALU/NREP/HSPA1A/CRYAB/PCOLCE/CALD1/MMP2/GPX7/TPM4/PRDX4/EMP3/FABP3/PMP22/COL5A2/COL1A2/COL1A1/ARF4/MFAP4/MXRA8/RCN3/VIM/CYGB/ID3/MGP/CD63/LDHB/SPARC/MFAP2/RAMP2/FN1/ELN/PPIB/LTBP4/CD34/COL3A1/FXYD1/GABARAP/KRTCAP2/P4HB/DPT/DKK3
Cao2019Embryo_epi_NA2	4.75325e-23	1.6417e-21	3.43892	COL6A2, COL1A1, COL1A2, COL3A1, PRRX1, EMILIN1, LSP1, IGF1, TMEM119, C1QTNF7, DKK2, CLMP, CD248, LPAR1, ELN, TWIST2, CPED1, HIC1, ZCCHC24, TWIST1, TNC, SNAI1	Chondrocyte	1.47039e-29	1.14102e-27	8.45087e-28	COL6A2/KDELR3/ITGA5/FIBIN/CAPN6/GADD45G/PLOD3/COL6A1/BGN/OSTC/P3H4/COL27A1/MORF4L2/FKBP10/PRNP/TIMP1/PENK/TMED3/SAR1A/VKORC1/PAPSS2/RCN1/KLF9/CKAP4/RRBP1/LUM/SELENOS/SERPINH1/TMED9/YIPF5/OAF/FSTL1/GFPT2/KDELR2/CALU/HSPA1A/FAM180A/COPZ2/ARL1/MMP2/SURF4/CTHRC1/PRDX4/EIF4E/TGFBI/EMP3/COL6A3/PLAGL1/PMP22/COL1A2/COL1A1/ARF4/MXRA8/RCN3/HERPUD1/P3H1/P4HA2/MGP/COL11A1/CD63/DUSP1/PRELP/SPARC/C1QTNF3/FN1/P…
Chondrocyte	6.82846e-32	3.83247e-30	3.32352	RCN3, COL6A1, MMP2, COL6A2, COL1A1, COL1A2, MXRA8, BGN, FSTL1, EMP3, FXYD1, COL6A3, LUM, SERPINH1, FKBP10, FKBP9, TIMP1, PPIC, SPARC, CRTAP, KDELR3, GFPT2, PENK, COL16A1, COPZ2, PMP22, P3H1, FN1, ITGA5, GPX8, KLF2, OAF, PLOD2, PRELP, RCN1, UGDH, GADD45G, CALU, MGP, COL11A1, TUBB6, LOXL3, OAT, RGCC, COL27A1, MAGED2, NR4A1, HSPA1A, P3H4, VKORC1, FBLN7, POFUT2, IGFBP7, EGR1, TIMP2, GADD45B, ZFP36, F…	E7p5_ParE	2.06568e-29	1.33581e-27	9.89352e-28	SNAI1/KDELR3/FRMD4A/STRA6/COL4A1/PDGFRA/PLOD3/OSTC/P3H4/TXNDC5/COL4A2/GATA6/LAMB1/SELENOM/SERPING1/TMED3/RCN1/SRGN/CKAP4/SERPINH1/TMED9/WFDC1/KDELR2/CALU/CRYAB/CALD1/EPAS1/FABP3/PTH1R/P4HA1/NID1/HSP90B1/ERP29/HDLBP/RCN3/P3H1/P4HA2/LAMC1/SPARC/PLOD1/RAMP2/PDPN/P4HB/FKBP9
NABA_MATRISOME_ASSOCIATED	1.43056e-18	3.21161e-17	3.0796	MMP2, SERPINF1, CTSK, SERPING1, ADAMTS2, FSTL1, SFRP1, LOXL1, LOX, LGALS1, SERPINH1, COLEC12, MDK, IGF1, HTRA3, TIMP1, CXCL14, SFRP2, PLOD1, SULF1, LOXL2, C1QTNF6, C1QTNF7, GDF10, SDC2, TNFSF12, GPC6, PLOD2, PLAT, MMP14, CXCL12, C1QTNF2, ANGPTL2, CTSZ, HTRA1, IL6, SERPINE1, BMP1, TGFB3, WNT2, MMP19, LOXL3, CLEC11A, FAM20A, ADAMTS4, SEMA5A, FSTL3, CCL1, PCSK5, PTN, SULF2, BMP4, PDGFD, PLXDC2, TIMP…	Smooth_muscle_cell	4.78737e-23	2.65357e-21	1.96534e-21	MXD4/FERMT2/LGALS1/GADD45G/IGFBP4/COL4A1/COL6A1/BGN/GNG11/MYL9/COL4A2/ASPN/RASGRP2/CRIP1/ANXA6/SERPING1/CSRP2/KLF9/MMP14/TAGLN/IGFBP5/SERPINH1/FSTL1/CALU/NREP/HSPA1A/CRYAB/PCOLCE/CALD1/ACTN1/TPM4/PRDX4/EMP3/CNN1/PDGFRB/SOCS3/RCN3/VIM/MYH11/MCAM/ID3/MGP/CD63/DUSP1/MYLK/SPARC/NDUFA4L2/FN1/ELN/ACTG2/FXYD1/GADD45B/PRKAR1A/DES/PPP1R14A
E7p5_ParE	4.68508e-14	7.012e-13	3.00821	RCN3, SERPING1, NID1, COL4A1, COL4A2, CALD1, SERPINH1, PDGFRA, FKBP9, SPARC, KDELR3, PLOD1, CRYAB, P3H1, PLOD2, PLAT, PDPN, WFDC1, RCN1, CALU, SELENOM, LAMC1, LAMB1, P3H4, SNAI1, TXNDC5, TIMP2, TMED3, KLF4, KDELR2, OSTC, P4HB, SRGN, PLOD3, CMTM7, CALR, LRPAP1, HSPA5, P4HA1, MAGED1, HSP90B1, ANXA5, PMEPA1, PDIA3, CKAP4, PDIA6, B2M, TMEM160, ERP29, RCN2, HDLBP, DAP, TMED9, TMED10, TXNDC12, P4HA2, C…	Placenta_endodermal_cell	6.77561e-22	3.28617e-20	2.43387e-20	KDELR3/GADD45G/COL4A1/PLOD3/OSTC/P3H4/MORF4L2/FKBP10/COL4A2/LAMB1/CRIP1/YIF1A/TMED3/SAR1A/VKORC1/CSRP2/RCN1/SRGN/CKAP4/RRBP1/SELENOS/SERPINH1/TMED9/WFDC1/OAF/KDELR2/CALU/MYDGF/ARL1/CRYAB/CALD1/PDIA5/SURF4/TPM4/PRDX4/STT3A/FABP3/PTH1R/P4HA1/GPX3/NID1/ARF4/HSP90B1/SDF4/ERP29/RCN3/SEC13/P4HA2/LAMC1/CD63/DUSP1/SPARC/RAMP2/PPIB/PDPN/KRTCAP2/P4HB/FKBP9
SCLC-Y	4.42631e-11	4.73194e-10	2.89949	MMP2, MXRA8, VIM, FXYD1, SCARF2, FBLN1, AXL, DKK2, OAF, PTGIS, PLAT, LTBP4, LAMB2, PROS1, ZEB2, CPED1, ZCCHC24, ADGRA2, ITGB5, NR2F2, WWTR1, ADAMTS1, PCDH7	E8p75_ParE	1.03236e-20	4.45063e-19	3.29631e-19	FAM114A1/KDELR3/SSR1/COL4A1/PDGFRA/PLOD3/P3H4/COL4A2/GATA6/LAMB1/SRGN/CKAP4/RRBP1/SERPINH1/CALU/CRYAB/CALD1/PDIA5/EPAS1/FABP3/PTH1R/P4HA1/NID1/HSP90B1/ERP29/HDLBP/RCN3/P3H1/P4HA2/LAMC1/SPARC/PDPN/SSR3/P4HB/MLEC/LRRC59
Endothelial_Cell	7.02173e-18	1.43307e-16	2.88423	IGFBP4, GNG11, FCGRT, PLTP, ID3, PLPP3, PLPP1, KLF2, LTBP4, CTSZ, SOCS3, NRP1, DAB2, GADD45G, ENG, HEXA, SELENOP, HSPA1A, ICAM1, VCAM1, BST2, IGFBP7, EGR1, RHOB, CREM, CSRNP1, GADD45B, ZFP36, PPP1R15A, FOSB, CEBPB, DUSP1, FOS, CTSB, CD81, IER2, JUN, JUNB, FTH1, S100A13, IRF1, LAMP2, JAK1, SRGN, CYBA, GRN, DNAJB1, CALR, BLVRB, NFKBIA, BTG2, ITM2B, HSPA8, LAMP1, HSP90B1, ANXA5, ADAMTS1, PLAC8, SERT…	E5p5_VE	8.10543e-17	2.85901e-15	2.1175e-15	FRMD4A/SSR1/COL4A1/PDGFRA/CTSA/TXNDC5/COL4A2/GJA1/GATA6/LAMB1/SRGN/CKAP4/RRBP1/SELENOS/SERPINH1/TMED9/MYDGF/SURF4/FABP3/PTH1R/PDIA4/P4HA1/ARF4/HSP90B1/ERP29/GALK1/LAMC1/CD63/SPARC/SSR3/HSPG2/P4HB
Placenta_endodermal_cell	6.06193e-19	1.43253e-17	2.86035	RCN3, NID1, COL4A1, COL4A2, CALD1, SERPINH1, FKBP10, FKBP9, SPARC, KDELR3, CRYAB, OAF, PLOD2, PDPN, WFDC1, CTSZ, RCN1, GADD45G, CALU, LGMN, GPX3, GM2A, LAMC1, CSRP2, LAMB1, GLIPR1, P3H4, VKORC1, EGR1, TCEAL8, TMED3, DUSP1, KDELR2, RRBP1, OSTC, SLC25A4, CRIP1, P4HB, SAR1A, CD63, KRTCAP2, ARF4, CST3, LAPTM4A, IER2, PPIB, JUN, SELENOF, RHOC, S100A13, PLD3, PDIA5, PSAP, SRGN, SSR2, PLOD3, SEC62, CYB5…	SCLC-Y	8.10543e-17	2.85901e-15	2.1175e-15	FBLN1/ADAMTS5/DKK2/STARD13/ITGA8/PRICKLE1/PCDH7/DLC1/HSPB2/TBX2/ADGRA2/EPHA3/TNS2/UNC5C/OAF/PDE4A/ZCCHC24/SCARF2/NR2F2/SPRY1/MMP2/MXRA8/VIM/HMCN1/ZEB2/GAS7/LTBP4/LRRN4CL/AXL/FXYD1/LAMB2/ATP1A2
E8p75_ParE	1.80162e-12	2.31123e-11	2.84481	RCN3, NID1, COL4A1, COL4A2, CALD1, SERPINH1, PDGFRA, SPARC, KDELR3, CRYAB, P3H1, PLOD2, PLAT, PDPN, CALU, LAMC1, LAMB1, FAM114A1, P3H4, KLF4, RRBP1, P4HB, PDIA5, SRGN, PLOD3, CMTM7, CALR, LRPAP1, HSPA5, P4HA1, SSR3, HSP90B1, PDIA3, TMEM263, CKAP4, LMAN1, PDIA6, ERP29, RCN2, DNAJC3, HDLBP, ITGB1, TRAM1, TMED10, TXNDC12, P4HA2, SERP1, MLEC, COLGALT1, ERP44, SSR1, DNAJB11, MAN1A2	Cao2019Embryo_epi_NA2	1.47468e-16	4.76814e-15	3.53147e-15	COL6A2/SNAI1/DKK2/FIBIN/TWIST1/LPAR1/TWIST2/CLMP/C1QTNF7/IGF1/ZCCHC24/CACNA1G/CD248/LSP1/COL1A2/COL1A1/TMEM119/HIC1/TNNT1/ELN/COL3A1/EMILIN1/PRRX1/CACNA1C/TTYH2
HALLMARK_MYOGENESIS	1.87777e-11	2.05639e-10	2.79283	COL6A2, COL1A1, AEBP1, COL3A1, COL15A1, FXYD1, COL6A3, COL4A2, LSP1, IGF1, SPARC, APOD, TAGLN, MYLK, IGFBP3, CRYAB, DES, LAMA2, PTGIS, GPX3, CKB, SPHK1, AK1, SOD3, ITGB5, GAA, HSPB8, IGFBP7, BHLHE40, GADD45B, PRNP, GSN, TPM2, CNN3, WWTR1	E4p5_PrE	6.80468e-16	2.03094e-14	1.50419e-14	KDELR3/ITGA5/COL4A1/PDGFRA/OSTC/TXNDC5/COL4A2/GJA1/GATA6/LAMB1/DAB2/SRGN/CKAP4/RRBP1/AMOT/SELENOS/SERPINH1/SURF4/SLC7A6/AGPAT4/PTH1R/P4HA1/HSP90B1/ERP29/HDLBP/RCN3/LAMC1/SPARC/SSR3/HSPG2/P4HB
H3K27_BOUND_BENPORATH	1.16039e-13	1.6807e-12	2.76328	MMP2, SFRP1, RARRES2, FBN1, COL12A1, OSR2, SPON1, COLEC12, PDGFRA, HTRA3, CXCL14, THBS2, NBL1, IGFBP3, FZD1, SLIT3, PENK, PMP22, LPL, TCF21, DKK2, OAF, MSX1, EBF1, ENTPD2, SMOC2, FBLN5, FBN2, COX6B2, WNT2, RSPO3, ZEB2, FZD2, TNFSF9, HIC1, F2R, EGR2, TWIST1, COL27A1, ISL1, OLFML2B, WT1, LAMB1, HSPA1A, FNDC1, KCNMA1, FBLN7, COL8A1, TCEAL8, GSN, KLF4, CRIP1, JUN, GRB10, METRNL, GPM6B, DCLK1, COL4A5,…	PID_INTEGRIN1_PATHWAY	2.18026e-15	6.04244e-14	4.47527e-14	COL6A2/ITGA5/COL4A1/COL6A1/ITGA8/COL5A1/CSPG4/LAMB1/LAMA4/ITGA9/TGFBI/COL6A3/COL5A2/COL1A2/COL1A1/NID1/LAMA2/FBN1/ITGA7/LAMC1/COL11A1/FN1/COL3A1/THBS2/LAMB2
E4p5_PrE	1.33739e-10	1.27763e-09	2.73485	RCN3, COL4A1, COL4A2, SERPINH1, PDGFRA, SPARC, KDELR3, HSPG2, ITGA5, PLOD2, CTSZ, DAB2, LGMN, OAT, LAMC1, LAMB1, TXNDC5, RRBP1, OSTC, SLC25A4, P4HB, CST3, FTH1, SRGN, CALR, LRPAP1, HSPA5, P4HA1, SURF4, SELENOS, SSR3, ITM2B, HSP90B1, PMEPA1, PDIA3, GJA1, CKAP4, SELENOK, AGPAT4, PDIA6, ZFYVE21, ERP29, DNAJC3, HDLBP	KEGG_FOCAL_ADHESION	9.29199e-15	2.40353e-13	1.78015e-13	PDGFB/COL6A2/ITGA5/HGF/TLN1/COL4A1/PDGFRA/COL6A1/ITGA8/MYL9/COL5A1/TNXB/COL4A2/LAMB1/LAMA4/VAV1/IGF1/ACTN1/PDGFC/FLNC/ITGA9/COL6A3/COL5A2/COL1A2/COL1A1/TLN2/LAMA2/PDGFRB/COL5A3/SHC1/ITGA7/PIK3R5/LAMC1/PTEN/COL11A1/MYLK/FN1/CCND3/COL3A1/THBS2/LAMB2/THBS3
MTOR_UP.V1_DN	1.54764e-09	1.31112e-08	2.64924	OLFML3, MFAP2, FXYD1, EFEMP2, TSPAN4, C1R, IGF1, SLIT3, PLTP, C2, KLF2, PTGIS, WFDC1, HTRA1, THBS3, PDLIM3, ISL1, CSRP2, CHST12, HSPA1A, RBP1, SLC12A4, DUSP1, SLC39A13, PDIA5, OSMR, NFIL3	Cartilage_cell	1.00116e-13	2.42782e-12	1.79814e-12	KDELR3/FIBIN/CAPN6/OSTC/MORF4L2/GRB10/PENK/YIF1A/TMED3/SAR1A/RCN1/CKAP4/RRBP1/LUM/SELENOS/SERPINH1/TMED9/MATN4/OAF/FSTL1/CALU/NREP/MYDGF/SURF4/CTHRC1/PRDX4/ARF4/HSP90B1/RCN3/TSPAN4/GALK1/SEC13/ID3/COL11A1/CD63/LDHB/CNPY2/MFAP2/CCND3/PPIB/SEC61A1/SSR3/KRTCAP2/P4HB/LRRC59/FKBP9/SRM
Decidual_stromal_cell	6.58832e-13	8.96411e-12	2.59565	CTSK, SERPING1, AEBP1, MXRA8, FSTL1, RARRES2, LUM, GNG11, CALD1, MFAP5, HTRA3, FGFR1, NBL1, CMTM3, CRYAB, DES, PLPP3, PLPP1, CLMP, PLOD2, MMP14, CTSZ, GADD45G, GPX3, DCN, FERMT2, HEXA, RGCC, PLA1A, SELENOP, HSD11B1, HSPB8, SCPEP1, PNP, BHLHE40, GADD45B, PPP1R15A, PRNP, CTSB, P4HB, CD63, FTH1, RHOC, CTSA, PSAP, LAMP2, SRGN, LBP, KLF9, CYB5R3, GRN, CSRP1, PHLDA3, HSPA5, RSU1, LAMP1, DNAJB9, TMEM109…	HALLMARK_MYOGENESIS	1.05578e-11	2.40966e-10	1.78469e-10	COL6A2/ENO3/COL15A1/FOXO4/PRNP/COL4A2/HSPB2/NCAM1/AK1/GSN/TAGLN/IGF1/PYGM/AEBP1/CRYAB/MRAS/LSP1/FABP3/APOD/COL6A3/COL1A1/GPX3/LAMA2/BHLHE40/SPHK1/SSPN/MYH11/ITGA7/TNNT1/ADAM12/MYLK/SPARC/COL3A1/FXYD1/GADD45B/STC2/SPEG/DES
GO_NEGATIVE_REGULATION_OF_BMP_SIGNALING_PATHWAY	1.31541e-07	7.87492e-07	2.59007	SFRP1, FBN1, HTRA3, SFRP2, NBL1, FZD1, HTRA1, FSTL3, SMAD7, WNT5A, CAV1, SKI, TWSG1	HALLMARK_UV_RESPONSE_DN	3.13111e-11	6.74927e-10	4.99878e-10	NRP1/SERPINE1/DLC1/SMAD7/GJA1/HAS2/DAB2/FZD2/KCNMA1/LPAR1/SDC2/IGFBP5/INSIG1/VLDLR/FBLN5/DBP/PMP22/COL5A2/SYNE1/COL1A2/COL1A1/IRS1/PDGFRB/BHLHE40/LAMC1/PTEN/COL11A1/DUSP1/MGLL/COL3A1/PIAS3
PID_INTEGRIN1_PATHWAY	1.50213e-07	8.75915e-07	2.57424	COL6A1, COL6A2, COL5A2, COL1A1, COL1A2, COL3A1, COL5A1, NID1, COL6A3, COL4A1, FBN1, MDK, THBS2, LAMA2, FN1, ITGA5, LAMB2, LAMA4, COL11A1, TNC, LAMC1, LAMB1, VCAM1, CD81, COL4A5, TGM2, SPP1, COL18A1, VEGFA, ITGB1	E8p75_ap_Endothelial	8.58972e-11	1.75411e-09	1.29916e-09	RHOJ/IGFBP4/COL4A1/TSPAN18/GNG11/TNFAIP2/MSN/COL4A2/RASGRP2/CALCRL/ENG/RRBP1/IGF1/ARHGAP31/EGFL7/TPM4/NID1/SIPA1/VIM/RAMP2/FN1/CD34/EVA1B/HSPG2/PLXND1
B_cell	2.79102e-09	2.14136e-08	2.57179	FKBP11, GLIPR1, BST2, TXNDC5, KRTCAP2, PPIB, SRGN, SSR2, CYBA, PRDX4, CALR, REXO2, IFT20, HSPA5, SELENOS, SSR3, HSP90B1, HERPUD1, NUCB1, RABAC1, SSR4, SELENOK, SEC61G, LMAN1, PDIA6, JUND, SLC3A2, B2M, PIM1, TMEM176A, DNAJC3, DDOST, TMED10, PDIA4, IGKC, MANF, SHISA5, SPCS1, SERP1, RPN2, ERP44, CRELD2, DNAJB11, SEC61A1, DERL1, RAP1A, MTDH	E8p75_ap_Mes	5.08585e-10	9.86654e-09	7.30756e-09	ALDH1A2/PRRX2/ENO3/PDGFRA/SOX12/MEIS2/GATA6/GPC6/NCAM1/TEAD2/ROBO2/FOXF1/SFRP1/NR2F1/SOX11/OSR1/NR2F2/TUBB2B/LSP1/MEX3A/RAB34/PTPRS/COL3A1/MYH10
GO_REGULATION_OF_BMP_SIGNALING_PATHWAY	3.2438e-06	1.6741e-05	2.45883	SFRP1, FBN1, HTRA3, SFRP2, NBL1, FZD1, SULF1, MSX1, HTRA1, ENG, FSTL3, BMP4, SMAD7, WNT5A, CAV1, NEO1, SKI, TWSG1, ILK	Decidual_stromal_cell	5.69613e-10	1.05243e-08	7.79471e-09	FERMT2/GADD45G/GNG11/TNFAIP2/WBP1L/CTSA/PRNP/MFAP5/EIF4EBP1/WIPI1/HTRA3/SERPING1/SRGN/KLF9/MMP14/SELENOP/CLMP/LUM/FSTL1/AEBP1/CRYAB/CALD1/SBSN/GPX3/BHLHE40/MXRA8/FGFR1/HSD11B1/CMTM3/CTSK/CD63/NBL1/PHLDA3/GADD45B/P4HB/DES
PRC2_TARGETS_BENPORATH	3.26497e-07	1.78777e-06	2.39245	SFRP1, SPON1, COLEC12, PDGFRA, CXCL14, PENK, PMP22, LPL, DKK2, OAF, MSX1, FBN2, WNT2, ZEB2, FZD2, F2R, COL27A1, ISL1, OLFML2B, WT1, KCNMA1, FBLN7, KLF4, JUN, METRNL, GPM6B, COL4A5, NR4A3, NR2F2, BTG2	E6p5_Mes	2.85197e-09	4.81115e-08	3.56333e-08	SNAI1/PCDH7/MSN/DLC1/GAS1/MEIS2/GATA6/RSPO3/PTK7/LEF1/AUTS2/CDH11/PTCH1/TPM4/MEX3A/FGFR1/VIM/GJC1/FZD7/FRZB/FN1/LEFTY2/WNT5A
E5p5_VE	1.3908e-07	8.21673e-07	2.38748	COL4A1, COL4A2, SERPINH1, PDGFRA, SPARC, CRTAP, TFPI, HSPG2, PLOD2, LAMC1, LAMB1, TXNDC5, RRBP1, P4HB, CD63, ARF4, CTSA, SRGN, CALR, LRPAP1, KDELR1, HSPA5, P4HA1, SURF4, SELENOS, SSR3, HSP90B1, TMEM256, GJA1, CKAP4, PDIA6, MYDGF, ERP29, DNAJC3, TMED9, TRAM1, TMED10, PDIA4, TXNDC12, SERP1, TEAD1, RPN2, SSR1	E8p75_gfp_Mes	2.85197e-09	4.81115e-08	3.56333e-08	ALDH1A2/PRRX2/ENO3/PDGFRA/SOX12/GAS1/MEIS2/TEAD2/FOXF1/TWIST2/SFRP1/NR2F1/SOX11/OSR1/HOXB4/CDH11/NR2F2/FBN2/MEX3A/RAB34/COL3A1/MYH10/PPP1R14A
HALLMARK_UV_RESPONSE_DN	2.94188e-07	1.63075e-06	2.38232	COL5A2, COL1A1, COL1A2, COL3A1, SDC2, TFPI, PMP22, LPAR1, PDGFRB, NRP1, DAB2, FBLN5, SERPINE1, COL11A1, FZD2, LAMC1, KCNMA1, BHLHE40, IGFBP5, DUSP1, TGFBR2, NFKB1, SMAD7, GJA1, PTEN, CAV1, RBPMS, RUNX1	PID_AVB3_INTEGRIN_PATHWAY	9.81864e-09	1.58735e-07	1.17565e-07	COL6A2/TLN1/COL4A1/COL15A1/COL6A1/COL5A1/COL12A1/IGF1/COL6A3/COL5A2/COL1A2/COL1A1/COL14A1/IRS1/COL11A1/FN1/COL16A1/COL3A1/COL8A2
PID_AVB3_INTEGRIN_PATHWAY	1.3639e-06	7.29036e-06	2.3806	COL6A1, COL6A2, COL5A2, COL1A1, COL1A2, COL3A1, COL15A1, COL5A1, COL6A3, COL4A1, COL12A1, IGF1, COL16A1, FN1, COL11A1, COL14A1, COL8A1, TGFBR2, COL4A5, CSF1, MFGE8, TLN1, SPP1, VEGFA, ILK, PIK3R1	Endothelial_cell	1.096e-08	1.70099e-07	1.25982e-07	MXD4/IGFBP4/COL4A1/NRP1/COL15A1/GNG11/MSN/DLC1/COL4A2/ELOVL5/CRIP1/SELENOM/SRGN/KLF9/SELENOP/AQP1/SPTBN1/ENG/RRBP1/SERPINH1/TMEM88/ARHGAP31/EGFL7/FBLN2/TPM4/EPAS1/DBP/TSPAN4/TNS1/ID3/ITPKB/DUSP1/RAMP2/CXCL12/LTBP4/MGLL/CD34/EVA1B/HSPG2/PRKAR1A/JAM3
Endothelial_cell	1.56834e-10	1.46705e-09	2.36366	COL15A1, SPARCL1, IGFBP4, COL4A1, COL4A2, GNG11, SERPINH1, TSPAN4, IGFBP3, EVA1B, PLTP, ID3, PLPP3, HSPG2, PLPP1, ECSCR, KLF2, GAS6, CXCL12, LTBP4, NRP1, FBLN2, SELENOM, JAM3, ENG, RGCC, SLC43A3, SELENOP, EHD2, ARHGAP31, BST2, IGFBP7, ZFP36L1, RHOB, ZFP36, DUSP1, RRBP1, CRIP1, TMEM50A, CD81, LAPTM4A, IER2, JUN, SELENOF, RHOC, S100A13, SPTBN1, TCF4, PSAP, SRGN, CD200, SELENOW, KLF9, CYB5R3, GRN, T…	E8p75_gfp_Endothelial	1.51253e-08	2.19125e-07	1.62292e-07	RHOJ/GADD45G/IGFBP4/GNG11/MSN/RASGRP2/CCDC85B/CALCRL/ENG/IGF1/ARHGAP31/EGFL7/TPM4/NID1/SIPA1/VIM/CMTM3/RAMP2/CD34/EMILIN1/EVA1B/PLXND1
PID_INTEGRIN3_PATHWAY	1.63868e-05	7.28482e-05	2.34498	COL1A1, THY1, COL1A2, COL4A1, FBN1, FN1, PDGFRB, LAMA4, SPHK1, TNC, LAMC1, LAMB1, TGFBR2, COL4A5	HALLMARK_APICAL_JUNCTION	1.52484e-08	2.19125e-07	1.62292e-07	CLDN14/ADAMTS5/MMP9/PKD1/MYL9/MSN/CERCAM/NLGN2/CDH11/INSIG1/MMP2/VCAN/ACTN1/FLNC/ITGA9/TGFBI/IRS1/FBN1/TSPAN4/SHC1/PTEN/BMP1/COL16A1/ACTG2/CD34/CLDN11/RHOF/MYH10/THY1/JAM3/SPEG/THBS3
GO_RESPONSE_TO_WOUNDING	7.98582e-11	8.14916e-10	2.34446	COL1A1, SERPING1, COL1A2, COL3A1, COL5A1, MATN2, LOX, LGALS1, FBLN1, MYL9, MDK, PDGFRA, IGF1, POSTN, TIMP1, SPARC, APOD, SDC2, ID3, TFPI, DPYSL3, AXL, FN1, ITGA5, GAS6, PLAT, PDGFRB, PDPN, NRP1, ENTPD2, LAMB2, IL6, PROS1, CALU, TGFB3, DCN, JAM3, F2R, ENG, TNC, ISL1, EHD2, CD59, VKORC1, SULF2, BMP4, PDGFD, RHOB, GSN, FCER1G, CTSB, CD81, ARF4, JUN, RHOC, TGFBR2, TGFB2, IRF1, CSRP1, TIMP3, SERPINE2,…	GO_WOUND_HEALING	6.31945e-08	8.75695e-07	6.48575e-07	PDGFB/FBLN1/ITGA5/TLN1/ENO3/CD40/PDGFRA/TFPI2/MYL9/TGFB3/COL5A1/GJA1/GATA6/TIMP1/SERPING1/VAV1/IL6/VKORC1/PAPSS2/GSN/ENG/SDC2/PTK7/IGF1/ACTN1/PDGFC/ITGA9/C3/APOD/COL1A2/COL1A1/PDGFRB/FCER1G/PABPC4/PHF21A/PIK3R5/GGCX/MCAM/FZD7/SPARC/SH2B2/FN1/LOX/AXL/CD34/PDPN/COL3A1/WNT5A/MYH10/GATA2/PRKAR1A/IRF1/TGFB2/ADRA2A/WNT5B
SUZ12_TARGETS_BENPORATH	7.19399e-09	5.29525e-08	2.3323	SFRP1, CDH11, LOX, SCARF2, FBN1, OSR2, SPON1, COLEC12, PDGFRA, CXCL14, NBL1, PENK, SDC2, PMP22, LPL, DKK2, OAF, MSX1, NRP1, HTRA1, GADD45G, FBN2, WNT2, ZEB2, FZD2, F2R, EGR2, COL27A1, ISL1, OLFML2B, WT1, CEBPD, TSC22D3, KCNMA1, LBH, FBLN7, PLCB1, RORB, RHOB, IGFBP5, KLF4, CRIP1, JUN, METRNL, GPM6B, COL4A5, NR4A3, NKD1, NR2F2, CSF1, BTG2, PHLDB1, RAB31, CDKN2C, TSPAN6, NFIC, MAF	E8p75_GutTube_DE_Thyroid	7.57471e-08	1.01344e-06	7.50597e-07	TCEAL5/CAPN6/ENO3/PCDH7/GRB10/AP1S2/CSRP2/NRXN3/TSC22D3/SOX11/UNC5C/IGFBP5/ZFHX4/DDAH2/NREP/ID3/COL11A1/NUAK1/MFAP2/TGFB2/DES
HALLMARK_COAGULATION	1.9601e-06	1.02336e-05	2.32593	MMP2, CTSK, SERPING1, C1S, FBN1, C1R, TIMP1, LRP1, SPARC, C2, FN1, PLAT, MMP14, HTRA1, PROS1, SERPINE1, BMP1, LGMN, GSN, CTSB, ARF4, S100A13, LAMP2, CSRP1, TIMP3, C3, SIRT2, GNG12, PRSS23, MAFF, CTSO	HALLMARK_COAGULATION	9.82673e-08	1.27092e-06	9.41297e-07	PDGFB/MMP11/MMP9/TFPI2/SERPINE1/TMPRSS6/TIMP1/C1R/SERPING1/LRP1/GSN/MMP14/MMP2/C3/C2/ARF4/FBN1/C1S/CTSK/SPARC/BMP1/SH2B2/FN1/LEFTY2/C1QA
Cao2019Embryo_epi_Midgut_HindgutEpithelialTrajectory_2_of_3	3.65612e-05	0.000146159	2.29051	SPARCL1, COL6A3, P3H3, RHOJ, GFPT2, UGDH, COL11A1, TMEM100, GNB4, GLIPR2, BHLHE40, AP1S2, PHLDB1, ANXA5	PID_INTEGRIN3_PATHWAY	1.43553e-07	1.79673e-06	1.33073e-06	PDGFB/COL4A1/LAMB1/LAMA4/TGFBI/COL1A2/COL1A1/PDGFRB/FBN1/SPHK1/LAMC1/FN1/THY1
HALLMARK_TNFA_SIGNALING_VIA_NFKB	5.59069e-09	4.1837e-08	2.28733	GFPT2, GEM, KLF2, SOCS3, IL6, SERPINE1, SPHK1, EGR2, NR4A2, TNC, CEBPD, NR4A1, ICAM1, B4GALT5, EGR1, RHOB, BHLHE40, GADD45B, ZFP36, PPP1R15A, FOSB, CEBPB, DUSP1, KLF4, FOS, IER2, JUN, JUNB, IRF1, KLF9, INHBA, NFKB1, NR4A3, NFIL3, TUBB2A, NFKBIA, CSF1, BTG2, PMEPA1, IER5, DENND5A, LITAF, CCNL1, SPSB1, MCL1, PTGS2, DNAJB4, CXCL10, KDM6B, PDE4B, MAFF, VEGFA, IER3, IRS2	MTOR_UP.V1_DN	2.22042e-07	2.69226e-06	1.994e-06	SCARA3/TREM2/C1R/CHST12/NCAM1/SLC12A4/CSRP2/SMARCD3/EFEMP2/WFDC1/IGF1/HSPA1A/PDIA5/C2/SLC39A13/PDE10A/TSPAN4/MYH11/DUSP1/MFAP2/SLIT3/PTPRS/WIF1/TCF3/FXYD1/THBS3/BACE1/OLFML3/PPP1R14A
EED_TARGETS_BENPORATH	5.43119e-08	3.29541e-07	2.25248	SFRP1, LOX, COL12A1, SPON1, COLEC12, PDGFRA, CXCL14, IGFBP3, FZD1, PENK, SDC2, PMP22, LPL, TCF21, DKK2, OAF, MSX1, CXCL12, EBF1, HTRA1, GADD45G, FBN2, WNT2, RSPO3, ZEB2, FZD2, HIC1, F2R, SOD3, TWIST1, COL27A1, ISL1, OLFML2B, WT1, CEBPD, HSPA1A, FNDC1, KCNMA1, FBLN7, PLCB1, IGFBP7, TCEAL8, KLF4, FOS, JUN, TGFB2, METRNL, GPM6B, DCLK1, COL4A5, NR4A3, NR2F2, BTG2, UAP1L1, CDKN2C, TSPAN6, MORF4L2, MAF	HALLMARK_ANGIOGENESIS	2.3425e-07	2.75421e-06	2.03988e-06	MSX1/STC1/LPL/NRP1/TIMP1/LUM/FSTL1/VCAN/COL5A2/FGFR1/KCNJ8/COL3A1
Microglia	1.83939e-08	1.23267e-07	2.24592	OLFML3, TMEM119, KLF2, RNASE4, CTSZ, LGMN, CKB, HEXA, HEXB, SELENOP, PLXDC2, EGR1, RHOB, ZFP36, ITM2C, DUSP1, FOS, FCER1G, NPC2, TMEM50A, CTSB, CD81, CD63, CST3, IER2, JUN, SELENOF, JUNB, ARPC1B, GABARAP, CTSA, PSAP, LAMP2, CREG1, CYBA, GRN, CMTM7, DNAJB1, CALR, YPEL3, CTSC, HSPA5, SERPINE2, NFKBIA, BTG2, ITM2B, LAMP1, TMEM256, IER5, CAMK1, WSB1, SELENOK, MAF, CCNL1, UBC, JUND, SLC3A2, B2M, RGS2,…	AKT_UP_MTOR_DN.V1_DN	6.67188e-07	7.6138e-06	5.63908e-06	MSX1/ITSN1/CELA1/LPL/GNG11/TNFRSF19/FKBP10/GAS1/C1R/CHST12/SMARCD3/PDIA5/VCAN/CD248/KCNAB3/COL5A2/NID1/IRS1/FBN1/TSPAN4/NR4A3/AMPD2/HIC1/ITPKB/IL17RC/FXYD1/ANGPTL4/DPT
GO_WOUND_HEALING	2.398e-09	1.95764e-08	2.24347	COL1A1, SERPING1, COL1A2, COL3A1, COL5A1, LOX, FBLN1, MYL9, PDGFRA, IGF1, POSTN, TIMP1, SPARC, APOD, SDC2, TFPI, AXL, FN1, ITGA5, GAS6, PLAT, PDGFRB, PDPN, ENTPD2, IL6, PROS1, TGFB3, DCN, F2R, ENG, TNC, EHD2, CD59, VKORC1, BMP4, PDGFD, RHOB, GSN, FCER1G, RHOC, TGFBR2, TGFB2, IRF1, CSRP1, TIMP3, SERPINE2, C3, WNT5A, ANXA5, PRKAR1A, GJA1, ADAM15, PTK7, HMOX1, CAV1, TLN1, MYH10, LMAN1, ACTN1, AHNAK2…	REACTOME_INTEGRIN_CELL_SURFACE_INTERACTIONS	7.53017e-07	8.34773e-06	6.18266e-06	ITGA5/TLN1/COL4A1/ITGA8/COL4A2/RASGRP2/LAMB1/ITGA9/COL1A2/COL1A1/LAMA2/FBN1/SHC1/LAMC1/FN1/LAMB2/JAM3
AKT_UP_MTOR_DN.V1_DN	2.18353e-05	9.51851e-05	2.19908	COL5A2, FXYD1, NID1, GNG11, FBN1, FKBP10, TSPAN4, C1R, VCAN, GAS1, LPL, CD248, MSX1, DPT, HIC1, FKBP11, PDZRN3, OGN, CHST12, PDIA5, CD200, NR4A3, ABHD14A, BLVRB	GO_TAXIS	1.31499e-06	1.41726e-05	1.04968e-05	PDGFB/RPS6KA5/HGF/CCL11/PDGFRA/NRP1/ETV1/ETV4/SEMA5A/SEMA3A/NCAM1/VAV1/IL6/ROBO2/LPAR1/NRXN3/SPTBN1/FLRT2/ENG/UNC5C/AMOT/LEF1/GPC1/SPTB/CXCL14/MATN2/ITGA9/LSP1/BOC/LAMA2/PDGFRB/FCER1G/SEMA4C/NTRK1/NR4A3/CMTM3/IL10/IL17RC/SLIT3/CXCL12/NRP2/EGR2/WNT5A/EFNA4/EPHB2/MYH10/TGFB2/LAMB2/SEMA3B/PLXND1/SCN1B
HALLMARK_ANGIOGENESIS	0.000325189	0.00105804	2.18047	COL5A2, COL3A1, FSTL1, LUM, POSTN, TIMP1, FGFR1, VCAN, LPL, MSX1, NRP1, LRPAP1, CCND2, SPP1, VEGFA, APP	HALLMARK_HYPOXIA	2.19929e-06	2.30628e-05	1.70813e-05	PDGFB/KDELR3/SRPX/STC1/ENO3/BGN/SERPINE1/TGFB3/COL5A1/IL6/CSRP2/AKAP12/SDC2/PYGM/GPC1/VLDLR/TGFBI/P4HA1/BHLHE40/HDLBP/TMEM45A/GALK1/P4HA2/DUSP1/LOX/HAS1/STC2/ANGPTL4
Astrocyte	2.99573e-08	1.96177e-07	2.14666	SPARCL1, FXYD1, GNG11, MDK, LRP1, CXCL14, PLPP3, PMP22, HTRA1, LGMN, CKB, GM2A, SELENOP, HSD11B1, VCAM1, PTN, RHOB, PRNP, ITM2C, SLC25A4, CD81, CD63, CST3, LAPTM4A, SELENOF, S100A13, TCF4, PSAP, LAMP2, LAPTM4B, SEC62, KLF9, GPM6B, ATRAID, GSTM1, DCLK1, PBXIP1, CSRP1, LRPAP1, RSRP1, P4HA1, SELENOS, TIMP3, SERPINE2, SSR3, TUBB2A, ITM2B, CNN3, LAMP1, MFGE8, TMEM256, EMC10, PDIA3, GJA1, RABAC1, SELEN…	GO_REGULATION_OF_BMP_SIGNALING_PATHWAY	3.10146e-06	3.16675e-05	2.34543e-05	MSX1/TMPRSS6/SFRP2/SMAD7/GATA6/SMAD6/HTRA3/SFRP1/ENG/SOX11/SULF1/FBN1/UBE2O/NBL1/WNT5A/FSTL3
PID_AP1_PATHWAY	8.65107e-05	0.000315799	2.14657	COL1A2, TIMP1, PENK, IL6, EGR1, FOSB, DUSP1, FOS, JUN, JUNB, TRIP6, GJA1, PTEN, MAF, JUND, ESR1, GATA2, BCL2L11, TGFB1	HALLMARK_KRAS_SIGNALING_UP	8.917e-06	8.87127e-05	6.57042e-05	MMP11/MMP9/ALDH1A2/GADD45G/NRP1/GNG11/ETV1/ETV4/SPON1/INHBA/AKAP12/ENG/TMEM100/MMD/GFPT2/ITGBL1/BPGM/APOD/FCER1G/HSD11B1/PTGS2/HOXD11/EPHB2/PRRX1/SEMA3B/ANGPTL4/SCN1B
combined_predtype_geno.Epi_Luminal_1_T08_Regen_Day7	4.62391e-05	0.000177447	2.10353	FKBP11, TMED3, RRBP1, CRIP1, P4HB, KRTCAP2, PPIB, OST4, CALR, IFT20, HSPA5, SSR3, HSP90B1, PLAC8, HERPUD1, PDIA3, NUCB1, SSR4, SEC61G, PDIA6, B2M, HSPA1B, DDIT3, HSPH1, TMEM160, ERP29, DNAJC3, HDLBP, RNF149, PDIA4, MANF, SERP1, CRELD2, SEC61A1	E8p75_gfp_Midline	2.58898e-05	0.000251131	0.000185998	SCARA3/PCDH7/RCN1/FXYD6/IGFBP5/TMED9/NREP/CTHRC1/SULF1/PDIA4/TLN2/LRIG3/RCN3/HMCN1/NKD1/PPFIBP1/FKBP9
GO_REGENERATION	0.000136256	0.000485549	2.09836	MATN2, IGF1, POSTN, APOD, GAS6, CXCL12, SOCS3, LAMB2, NNMT, CALU, JAM3, TNC, ISL1, SOCS1, SULF2, GSN, CEBPB, JUN, TGFBR2, NR4A3, TIMP3, SHC1, GJA1, ADAM15, CAV1, GSTP1	Spongiotrophoblast	2.71689e-05	0.00025711	0.000190426	FOXO4/CTSA/MORF4L2/EIF4EBP1/YIF1A/TMED3/SAR1A/SRGN/SELENOS/SERPINH1/KDELR2/MYDGF/PDIA5/SBSN/SURF4/TPM4/MCFD2/EIF1B/STT3A/GNB4/HSP90B1/FCER1G/ERP29/P4HA2/FN1/CXCL12/PPIB/SSR3/KRTCAP2/P4HB/MLEC
Spongiotrophoblast	1.90757e-07	1.09808e-06	2.0963	RARRES2, SERPINH1, PLTP, TFPI, FN1, CXCL12, LGMN, GM2A, FKBP11, GNB4, FBLN7, RBP1, SCPEP1, BST2, TMED3, KDELR2, FCER1G, NPC2, CTSB, P4HB, SAR1A, KRTCAP2, PPIB, FTH1, RHOC, CTSA, PDIA5, PSAP, LAMP2, CREG1, SRGN, SSR2, CYB5R3, GRN, CALR, IFT20, HSPA5, SURF4, SELENOS, SSR3, MAGED1, HSP90B1, ANXA5, PLAC8, TPM4, PDIA3, APRT, PLIN2, SSR4, LITAF, MORF4L2, MCFD2, SEC61G, LMAN1, PDIA6, PIM1, GNG12, MYDGF,…	GO_NEGATIVE_REGULATION_OF_BMP_SIGNALING_PATHWAY	6.51656e-05	0.000589051	0.000436275	TMPRSS6/SFRP2/SMAD7/SMAD6/HTRA3/SFRP1/FBN1/NBL1/WNT5A/FSTL3
Cartilage_cell	3.52478e-08	2.22775e-07	2.09282	RCN3, MFAP2, FSTL1, LUM, SERPINH1, TSPAN4, MDK, FKBP9, PPIC, KDELR3, PENK, ID3, GPX8, OAF, PLOD2, RCN1, UGDH, CALU, COL11A1, OAT, MAGED2, POFUT2, TMED3, RRBP1, OSTC, SLC25A4, P4HB, SAR1A, CD63, KRTCAP2, ARF4, LAPTM4A, PPIB, GRB10, SSR2, PRDX4, CALR, IFT20, KDELR1, HSPA5, SURF4, CNPY2, SELENOS, SSR3, TUBB2A, MAGED1, FSCN1, DYNLL1, DPM3, HSP90B1, ANXA5, TMEM256, PDIA3, APRT, CKAP4, NEDD4, TSPAN6, M…	PID_AP1_PATHWAY	6.52814e-05	0.000589051	0.000436275	NFATC2/MMP9/GJA1/TIMP1/PENK/IL6/TRIP6/COL1A2/ESR1/IL10/PTEN/DUSP1/GATA2
Mast_cell	5.89433e-06	2.81548e-05	2.07221	VIM, LGALS1, PMP22, OAF, HEXA, HEXB, NR4A1, CCL7, EGR1, CSRNP1, ZFP36, PPP1R15A, FOSB, ITM2C, DUSP1, FCER1G, CRIP1, TMEM50A, CD81, CD63, IER2, JUN, JUNB, ARPC1B, GABARAP, SRGN, CMTM7, DNAJB1, RSRP1, CTSC, HSPA5, SELENOS, NFKBIA, ADK, ITM2B, HSPA8, SDF4, CCNL1, JUND, SLC3A2, RGS2, GATA2, MSN, OSTF1, NFKBIZ, CCND2, LXN, SOCS2, IER3	WNT_SIGNALING	7.40057e-05	0.000652595	0.000483338	FZD2/SFRP1/LEF1/WNT6/WNT9A/FZD7/NKD1/FRZB/CCND3/WIF1/WNT2/WNT5A/PYGO1/WNT11/WNT5B
REACTOME_INTEGRIN_CELL_SURFACE_INTERACTIONS	0.000275674	0.000916871	2.05785	COL1A1, COL1A2, COL4A1, COL4A2, FBN1, LAMA2, FN1, ITGA5, LAMB2, JAM3, TNC, LAMC1, LAMB1, ICAM1, ITGB5, VCAM1, COL4A5, SHC1, TLN1, SPP1, ITGB1	E8p75_ap_Midline	9.45532e-05	0.000803181	0.000594868	SCARA3/SEMA5A/GRB10/AP1S2/RCN1/IGFBP5/FNDC3B/NREP/CTHRC1/SULF1/TLN2/LRIG3/RCN3/HMCN1/COL11A1/PPFIBP1
HALLMARK_COMPLEMENT	2.48739e-05	0.000105362	2.05095	SERPING1, C1S, COL4A2, C1R, TIMP1, LRP1, C2, FN1, PLAT, MMP14, IL6, SERPINE1, LGMN, ZEB1, CD59, HSPA1A, GNB4, LIPA, TIMP2, CEBPB, FCER1G, CTSB, S100A13, IRF1, LAMP2, CSRP1, CTSC, HSPA5, C3, ANXA5	KEGG_WNT_SIGNALING_PATHWAY	9.52224e-05	0.000803181	0.000594868	NFATC2/PLCB1/DKK2/PLCB2/NFATC4/PRICKLE1/SFRP2/FZD2/SFRP1/LEF1/WNT6/WNT9A/FZD7/NKD1/CCND3/WIF1/WNT2/WNT5A/WNT11/WNT5B
combined_predtype_geno.Epi_Luminal_1_T00_intact	0.000278706	0.000920138	2.03116	RCN1, FKBP11, HSPA1A, TMED3, RRBP1, CRIP1, P4HB, KRTCAP2, PPIB, CALR, IFT20, HSPA5, HSP90B1, PLAC8, HERPUD1, PDIA3, SSR4, SEC61G, PDIA6, B2M, FUCA1, HSPA1B, DDIT3, HSPH1, TMEM160, DNAJC3, HDLBP, RNF149, PDIA4, SLC38A10, MANF, SERP1, CRELD2, SEC61A1	ST_INTEGRIN_SIGNALING_PATHWAY	0.00010932	0.000887947	0.000657649	ITGA5/ANGPTL2/TLN1/ITGA8/ACTN1/ITGA9/MRAS/TLN2/SHC1/ITGA7/PTEN/MYLK/EPHB2/P4HB
E8p75_ap_Endothelial	0.000197712	0.000672521	2.01508	VIM, NID1, IGFBP4, COL4A1, COL4A2, GNG11, IGF1, RHOJ, EVA1B, HSPG2, FN1, ECSCR, KLF2, F2R, ENG, ARHGAP31, RRBP1, CD81, CREG1, TPM4, VAT1, ELK3, MSN, FKBP1A, GNAI2, PPP3CA, TGFB1	combined_predtype_geno.Epi_Luminal_1_T08_Regen_Day7	0.000109849	0.000887947	0.000657649	HSPH1/CRIP1/TMED3/RRBP1/HSPA1B/PDIA4/HSP90B1/ERP29/HDLBP/HERPUD1/PPIB/SEC61A1/SSR3/KRTCAP2/P4HB
KEGG_FOCAL_ADHESION	2.91394e-05	0.000120033	1.98686	COL6A1, COL6A2, COL5A2, COL1A1, COL1A2, COL3A1, COL5A1, COL6A3, COL4A1, COL4A2, MYL9, PDGFRA, IGF1, THBS2, MYLK, LAMA2, FN1, ITGA5, PDGFRB, LAMB2, LAMA4, THBS3, FLNC, COL11A1, COL5A3, TNC, LAMC1, LAMB1, ITGB5, PDGFD, PARVA, JUN, SHC1, TLN2, PTEN, CAV1, TLN1, ACTN1, FLNA, CCND2, SPP1, VEGFA, ITGB1, ILK	HALLMARK_UNFOLDED_PROTEIN_RESPONSE	0.00012688	0.00100468	0.000744107	KDELR3/SEC31A/SSR1/ARFGAP1/EIF4EBP1/YIF1A/WIPI1/FKBP14/GOSR2/ALDH18A1/PDIA5/EIF4E/SRPRB/HSP90B1/HERPUD1/SHC1/STC2
combined_predtype_geno.Epi_Luminal_1_T10_Regen_Day28	0.000430394	0.00135138	1.98488	FKBP11, HSPA1A, TMED3, CRIP1, KRTCAP2, PPIB, CALR, IFT20, HSPA5, HSP90B1, PLAC8, HERPUD1, SSR4, SEC61G, PDIA6, B2M, HSPA1B, HSPH1, TMEM160, UBB, DNAJC3, RNF149, PDIA4, MANF	ZHANG_GATA6_TARGETS_DN	0.000150475	0.00116769	0.000864835	SEMA3A/FZD2/SLC35E3/SLC7A7/MATN4/INSIG1/CHST11/ADCY7/PARP3/RHOF/THBS3/TSPAN11
HALLMARK_INFLAMMATORY_RESPONSE	0.00016226	0.000564765	1.96786	EMP3, TIMP1, AXL, ITGA5, LPAR1, MMP14, PDPN, IL6, SERPINE1, SPHK1, SCN1B, ICAM1, RGS16, IL1R1, IRF1, INHBA, NFKB1, OSMR, NFKBIA, CSF1, BTG2, PCDH7, TAPBP, CXCL10, PDE4B	GO_REGENERATION	0.000176556	0.00134321	0.000994835	HGF/ENO3/GJA1/IGF2R/GSN/LEF1/IGF1/CALU/SULF2/MATN2/GLI1/APOD/SOCS3/NR4A3/SHC1/FZD7/CXCL12/SOCS1/CAD/LAMB2/JAM3
E6p5_Mes	0.000342539	0.00110648	1.96616	VIM, CDH11, FGFR1, GAS1, FN1, RSPO3, MEIS2, SNAI1, YPEL3, SH3BGRL, FSCN1, CNN3, WNT5A, PMEPA1, PCDH7, TPM4, PTK7, BAMBI, FLNA, MSN, RCN2, CCND2	HALLMARK_GLYCOLYSIS	0.000231133	0.00172461	0.00127732	KDELR3/STC1/PYGL/COL5A1/TPST1/CHST12/SDC2/HOMER1/GPC1/VLDLR/VCAN/TGFBI/P4HA1/QSOX1/CHPF2/CHPF/HDLBP/GALK1/P4HA2/PLOD1/STC2/XYLT2/ANGPTL4/GMPPB
HALLMARK_KRAS_SIGNALING_UP	0.00023908	0.000807119	1.94574	SPARCL1, PRRX1, GNG11, SPON1, APOD, ITGBL1, GFPT2, IGFBP3, TFPI, PLAT, NRP1, GADD45G, TMEM100, SCN1B, ENG, HSD11B1, MMD, RGS16, ALDH1A2, PPP1R15A, BPGM, KLF4, FCER1G, INHBA, EMP1, FUCA1, PTGS2, CXCL10, TMEM176A, CCND2, SPP1	combined_predtype_geno.Epi_Luminal_1_T00_intact	0.000321859	0.00229798	0.00170197	HSPH1/CRIP1/TMED3/RCN1/RRBP1/HSPA1A/HSPA1B/PDIA4/HSP90B1/HDLBP/HERPUD1/PPIB/SEC61A1/KRTCAP2/P4HB
combined_predtype_geno.Epi_Luminal_1_T09_Regen_Day14	0.000407262	0.00128775	1.94342	FKBP11, TMED3, RRBP1, CRIP1, P4HB, KRTCAP2, PPIB, CREG1, OST4, CALR, IFT20, HSP90B1, PLAC8, RABAC1, SSR4, SEC61G, PDIA6, B2M, HSPA1B, GATA2, TMEM160, ERP29, DNAJC3, HDLBP, RNF149, TMED10	E6p5_exVE	0.000321859	0.00229798	0.00170197	CLIC6/KDELR3/FXYD2/PEG10/FOXO4/MORF4L2/DAB2/SELENOP/RRBP1/CALM3/GPX3/SLC7A8/SLC16A1/CD63/SPARC
HALLMARK_HYPOXIA	4.61699e-05	0.000177447	1.9383	BGN, COL5A1, LOX, KDELR3, IGFBP3, SDC2, IL6, SERPINE1, SRPX, TGFB3, DCN, TMEM45A, HEXA, CSRP2, GAA, PAM, BHLHE40, ZFP36, PPP1R15A, DUSP1, FOS, JUN, GPC1, HSPA5, P4HA1, NFIL3, PLAC8, PLIN2, HMOX1, WSB1, CAV1, ERRFI1, PIM1, RORA, DDIT3, HK2, TGM2, HDLBP, MAFF, LXN, VEGFA, IER3, IRS2, TPST2	GO_0060562|epithelial tube morphogenesis	0.000325744	0.00229798	0.00170197	CCL11/TWIST1/DLC1/ETV4/GDNF/PTK7/TCF21/EYA1/PTCH1/ESR1/APAF1/ZEB2/HOXD11/HOXA11/PTHLH/WNT5A/PGR
PID_IL12_STAT4_PATHWAY	0.00445707	0.0109957	1.92076	FOS, JUN, IRF1, STAT3, PPP3CA, TGFB1	ST_WNT_BETA_CATENIN_PATHWAY	0.000383662	0.00265823	0.00196879	DKK2/LRP1/SFRP1/FSTL1/DACT1/NKD1/WIF1/DKK3
E8p75_ap_Midline	0.000947745	0.0027454	1.91874	RCN3, BICC1, SULF1, GPX8, RCN1, COL11A1, SEMA5A, IGFBP5, TMEM50A, LAPTM4A, GRB10, AP1S2, ANXA5, FNDC3B, TLN2, PLIN2, NREP, CREB3L2, TGM2, TSPAN3, RCN2, GABARAPL1, PPFIBP1	KEGG_SMALL_CELL_LUNG_CANCER	0.000518361	0.00352849	0.00261334	COL4A1/COL4A2/LAMB1/LAMA4/APAF1/LAMA2/PIK3R5/LAMC1/PTEN/PTGS2/FN1/LAMB2/PIAS3
WNT_UP.V1_UP	0.00127035	0.0034993	1.91189	SERPINF1, MFAP2, ISLR, POSTN, HTRA3, NBL1, SERPINA3, ENTPD2, IL6, F2R, TGFB1I1, A4GALT, FOS, KDELR2, CKAP4, RBPMS, PPT1	HALLMARK_COMPLEMENT	0.000569872	0.00381225	0.0028235	PDGFB/TFPI2/SERPINE1/TMPRSS6/COL4A2/TIMP1/C1R/SERPING1/LRP1/IL6/MMP14/HSPA1A/CALM3/C3/C2/ZEB1/GNB4/FCER1G/C1S/PIK3R5/FN1/IRF1/C1QA
Macrophage	1.43075e-05	6.48896e-05	1.91041	CD302, FCGRT, TSPAN4, IGF1, LRP1, CMTM3, LPL, AXL, CTSZ, LGMN, CKB, GM2A, HEXA, HEXB, SELENOP, VCAM1, BST2, LIPA, ITM2C, FCER1G, NPC2, TMEM50A, CTSB, CD81, CST3, ARPC1B, GABARAP, FTH1, CTSA, PLD3, PSAP, CREG1, CYBA, GRN, CMTM7, CTSC, HSPA5, BLVRB, TUBB2A, NFKBIA, ITM2B, LAMP1, HSP90B1, HMOX1, MCFD2, MAF, ALDH2, PDIA6, SLC3A2, B2M, LGALS3BP, ACTN1, RGS2, ERP29, OSTF1, TMED9, ASAH1, GNAI2, CTSD, SL…	HALLMARK_HEDGEHOG_SIGNALING	0.000580563	0.00381794	0.00282772	NRP1/UNC5C/AMOT/PTCH1/VLDLR/GLI1/NRP2/THY1
RESPONSE_TO_WOUNDING	0.00105556	0.00298079	1.90335	MDK, C2, TFPI, PLAT, TPST1, PROS1, SERPINE1, F2R, CD59, TNFRSF1A, CEBPB, FOS, TGFB2, LBP, NFKB1	PID_WNT_SIGNALING_PATHWAY	0.00060009	0.00388058	0.00287412	IGFBP4/FZD2/CTHRC1/FZD7/WIF1/WNT2/WNT5A
ST_WNT_BETA_CATENIN_PATHWAY	0.00375051	0.00951402	1.89078	FSTL1, SFRP1, LRP1, DKK3, DKK2, NKD2, DACT1, NKD1	HALLMARK_APOPTOSIS	0.00105266	0.0066956	0.00495903	HGF/IGFBP6/PLCB2/BGN/BMF/SMAD7/TIMP1/RARA/IL6/IGF2R/GSN/LUM/LEF1/MMP2/GPX3/PDGFRB/GADD45B/IRF1/TGFB2
HALLMARK_IL6_JAK_STAT3_SIGNALING	0.00198327	0.00526917	1.88907	SOCS3, IL6, SOCS1, TNFRSF1A, JUN, IL1R1, IRF1, OSMR, CSF1, MYD88, HMOX1, PIM1, CXCL10, STAT3, CRLF2, TGFB1, LTBR, CD14	Astrocyte	0.00113023	0.00707308	0.00523861	GPM6B/TRIL/PLEKHB1/GNG11/FJX1/PRNP/GJA1/ELOVL5/LAPTM4B/NCAM1/FADS1/LRP1/KLF9/SELENOP/GABBR1/SELENOS/CXCL14/ANK2/IGFBP2/PTCH1/TUBB2B/NTRK2/PMP22/P4HA1/HSD11B1/CD63/LDHB/MGLL/FXYD1/SSR3/ATP1A2/PPP1R14A
E6p5_emVE	0.00109506	0.003073	1.85633	SFRP1, RNASE4, PDPN, CSRP2, SGCE, RBP1, BST2, CRIP1, LAPTM4A, GABARAP, GRB10, SRGN, LAPTM4B, MYL6, CSRP1, LRPAP1, CTSC, BLVRB, ADK, ITM2B, DDAH2, SELENOK, ALDH2, GSTP1, HCFC1R1	hESC_PRIMED_SMITH_CELL2018	0.00135038	0.00831661	0.00615962	STC1/FKBP10/SEMA3A/GPC6/TAGLN/MEX3A/VIM/FZD7/THY1
GO_TAXIS	0.000188159	0.00064491	1.8298	RARRES2, MATN2, PDGFRA, LSP1, CXCL14, CMTM3, SLIT3, LAMA2, ECSCR, GAS6, LPAR1, PDGFRB, CXCL12, NRP1, LAMB2, IL6, SCN1B, EGR2, ENG, ISL1, OGN, NR4A1, SEMA5A, CCL1, VCAM1, BMP4, CCL7, PARVA, FCER1G, TGFB2, SPTBN1, LBP, CMTM7, GPC1, NR4A3, WNT5A, RAB13	HALLMARK_INFLAMMATORY_RESPONSE	0.00171761	0.010413	0.00771228	ITGA5/CD40/SERPINE1/PCDH7/TIMP1/HAS2/IL6/LPAR1/CALCRL/MMP14/INHBA/GABBR1/EMP3/SPHK1/IL10/PIK3R5/TNFAIP6/AXL/PDPN/IRF1/SCN1B
E8p75_gfp_Midline	0.00199996	0.00528224	1.82312	RCN3, FKBP9, SULF1, GPX8, RCN1, CKB, MAGED2, FXYD6, IGFBP5, ITM2C, LAPTM4A, NKD1, ANXA5, TLN2, PCDH7, PLIN2, NREP, TGM2, TSPAN3, RCN2, TMED9, PDIA4, PPFIBP1, APP	combined_predtype_geno.Epi_Luminal_1_T09_Regen_Day14	0.00191225	0.0114146	0.00845414	CRIP1/TMED3/RRBP1/HSPA1B/HSP90B1/ERP29/HDLBP/PPIB/SEC61A1/GATA2/KRTCAP2/P4HB
Cao2019Embryo_epi_AuditoryEpithelialTrajectory_2_of_3	0.00492718	0.0119584	1.81206	HTRA3, RSPO3, SELENOM, COL14A1, RGCC, GPR153, CST3, RHOC, CD200, PBXIP1, OSMR, GNAS, ZBTB38, TMEM176A	Cao2019Embryo_epi_UrotheliumTrajectory_1_of_1	0.00201883	0.0118682	0.0087901	ANGPTL2/WT1/DLC1/CHST12/ADAMTS2/POPDC3/SVEP1/SPTB/EGFL7/EPAS1/PMP22/CRISPLD2/RUSC2/IL17RC/NPR1
T_cell	0.000375712	0.00120496	1.79789	THY1, COL3A1, LUM, LGALS1, LSP1, POSTN, ACTA2, FN1, KLF2, CTSZ, CNN2, NR4A1, HSPA1A, TSC22D3, BST2, ZFP36L1, ZFP36, FOS, FCER1G, CRIP1, IER2, JUNB, FTH1, IRF1, SRGN, SELENOW, CYBA, DNAJB1, NFKBIA, DAD1, PLAC8, PDIA3, GBP2, UBC, TAPBP, B2M, ISG15, RGS2, CXCL10	KEGG_GAP_JUNCTION	0.00211891	0.0121023	0.00896342	PDGFB/PLCB1/PDGFRA/PLCB2/GJA1/LPAR1/PDGFC/TUBB2B/ADCY7/PDGFRB/ADCY3/TUBA1A
Endocrine_cell	0.000524054	0.00161165	1.77296	RNASE4, GPX3, SELENOM, CPQ, ISL1, FXYD6, PRNP, TMED3, ITM2C, OSTC, P4HB, CD63, NENF, PLD3, SSR2, CYB5R3, DNAJB1, YPEL3, LRPAP1, IFT20, HSPA5, SURF4, CNPY2, ARL1, MAGED1, HSP90B1, DNAJB9, PRKAR1A, PDIA3, MAGEH1, SSR4, SDF4, SELENOK, MORF4L2, PDIA6, LGALS3BP, GNG12, ERP29, GNAS, UBB, TSPAN3, TMEM176A, DDOST, CCND2, TMED10, SEC11A, SARAF, MANF, SPCS1, RPN2, ACLY, RAP1B, PGRMC1	PID_INTEGRIN4_PATHWAY	0.00212102	0.0121023	0.00896342	LAMB1/LAMA2/LAMC1/LAMB2
combined_predtype_geno.Epi_Basal_1_T09_Regen_Day14	0.0108966	0.0242206	1.76388	DCN, NR4A1, EGR1, ZFP36, IER2, JUN, JUNB, DNAJB1, RSRP1, BTG2	HALLMARK_IL2_STAT5_SIGNALING	0.00236011	0.0132713	0.00982929	ENO3/NRP1/COL6A1/ETV4/PRNP/PENK/BATF/IGF2R/CKAP4/SOCS2/PTCH1/PTH1R/PLAGL1/P4HA1/BHLHE40/IL10/IKZF4/CCND3/SOCS1/GADD45B/DENND5A
PID_WNT_SIGNALING_PATHWAY	0.0178466	0.0381578	1.74234	IGFBP4, FZD1, WNT2, FZD2, WNT5A, RYK	E8p75_GutTube_VE_Liver	0.00298304	0.016452	0.012185	TSHZ2/LPL/NRP1/TPST1/NNT/AUTS2/ANK2/SERPINF1/EGFL7/VASH2/FZD7/SSBP4/TCF3
HALLMARK_ALLOGRAFT_REJECTION	0.00422992	0.010493	1.73435	THY1, TIMP1, C2, IL6, F2R, ICAM1, SOCS1, CCL7, TGFB2, SRGN, INHBA, CSF1, IFNAR2, GBP2, TAPBP, B2M, FLNA, CCND2, TGFB1, RPS19, DEGS1, CCND3	HALLMARK_ESTROGEN_RESPONSE_EARLY	0.00301054	0.016452	0.012185	IGFBP4/DLC1/GJA1/ELOVL5/RARA/PAPSS2/KAZN/FKBP5/ARL3/OLFM1/TUBB2B/BHLHE40/SLC16A1/CXCL12/NBL1/STC2/ABAT/SLC26A2/PGR/SEMA3B/OLFML3
combined_predtype_geno.Epi_Luminal_1_T02_Cast_Day7	0.00696301	0.0162833	1.73433	TMEM45A, FKBP11, HSPA1A, FOSB, TMED3, FOS, RRBP1, CRIP1, KRTCAP2, OST4, IFT20, HSPA5, PLAC8, HERPUD1, SEC61G, PDIA6, B2M, HSPA1B	ABBUD_LIF_SIGNALING_1_UP	0.00386858	0.0208474	0.0154404	NRP1/DAB2/REXO2/ST3GAL1/CXCL14/GPX3/FGFR1/SOCS3/TSPAN4/TNFRSF1A/COL11A1/HAS1/IRF1
E8p75_GutTube_DE_Thyroid	0.00410528	0.0102712	1.72995	MFAP2, IGFBP3, DES, ID3, PLPP3, COL11A1, ISL1, CSRP2, TSC22D3, IGFBP5, TMEM50A, GRB10, TGFB2, SELENOW, AP1S2, YPEL3, CNN3, PCDH7, DDAH2, NREP, BAMBI	HALLMARK_TNFA_SIGNALING_VIA_NFKB	0.00433676	0.0230502	0.0170719	FJX1/TNFAIP2/SERPINE1/IL6/KLF9/INHBA/GFPT2/GEM/BHLHE40/SPHK1/SOCS3/NR4A3/TNFAIP6/DUSP1/PTGS2/EGR2/GADD45B/NR4A2/IRF1/DENND5A
E8p75_gfp_Endothelial	0.00583754	0.0139418	1.70612	VIM, NID1, IGFBP4, GNG11, EMILIN1, IGF1, RHOJ, CMTM3, EVA1B, ECSCR, GADD45G, F2R, ENG, ARHGAP31, CD81, JUNB, TPM4, VAT1, ELK3, MSN, FKBP1A, GNAI2, TGFB1, RAP1B, MEF2A	combined_predtype_geno.Epi_Luminal_1_T10_Regen_Day28	0.00492351	0.0254709	0.0188648	HSPH1/CRIP1/TMED3/HSPA1A/HSPA1B/PDIA4/HSP90B1/HERPUD1/PPIB/KRTCAP2
ABBUD_LIF_SIGNALING_1_UP	0.00670092	0.0157524	1.68498	TSPAN4, FGFR1, CXCL14, SOCS3, NRP1, DAB2, GPX3, COL11A1, DCN, TNFRSF1A, CEBPB, JUNB, IL1R1, TGFBR2, IRF1, LBP, REXO2, TAPBP, HK2, OSTF1, TMEM176A, STAT3	E8p75_GutTube_VE_Lung	0.00492351	0.0254709	0.0188648	COLEC12/SPON1/AK1/IGF1/SPRY1/IGFBP2/TLN2/DUSP1/CLDN11/PHLDA3
HALLMARK_IL2_STAT5_SIGNALING	0.00362542	0.00924893	1.67552	COL6A1, PENK, FGL2, CTSZ, NRP1, PRAF2, SOCS1, RGS16, GLIPR2, RHOB, BHLHE40, GADD45B, PRNP, CD81, P4HA1, EMP1, ODC1, NFIL3, CSF1, ECM1, PLIN2, CKAP4, DENND5A, PIM1, RORA, HK2, CXCL10, TGM2, NFKBIZ, TWSG1, GABARAPL1, CCND2, SPP1, MAFF, SOCS2	ER_CLASSIFYING_GENES_BENPORATH	0.00638467	0.0325954	0.0241415	IGFBP4/MSN/ELOVL5/CRIP1/POLD4/CSRP2/SOX11/CRYAB/IGFBP2/SLC7A8/ESR1/LDHB/MGLL/STC2/ABAT/PGR/SEMA3B
Monocyte	0.000998004	0.0028361	1.64409	VIM, EMP3, LSP1, FN1, KLF2, CTSZ, CNN2, GM2A, HEXA, GLIPR1, NR4A1, TNFRSF1A, ZFP36, DUSP1, FOS, FCER1G, NPC2, CRIP1, TMEM50A, CTSB, CST3, JUNB, ARPC1B, FTH1, CTSA, PSAP, CREG1, SRGN, CYBA, GRN, AP1S2, CMTM7, YPEL3, RSRP1, CTSC, NFKBIA, BTG2, ITM2B, LAMP1, ANXA5, PLAC8, TPM4, LITAF, ALDH2, B2M, FLNA, PIM1, RGS2, MCL1, MSN, GLUD1, ERP29, OSTF1, PPP1R18	GO_POSITIVE_REGULATION_OF_BMP_SIGNALING_PATHWAY	0.006889	0.0347134	0.0257101	MSX1/GATA6/ENG/SOX11/SULF1/UBE2O
HALLMARK_APICAL_JUNCTION	0.00633475	0.01497	1.61888	MMP2, THY1, CDH11, FBN1, MYL9, TSPAN4, MDK, VCAN, COL16A1, THBS3, FLNC, BMP1, CNN2, JAM3, SGCE, ACTG2, ICAM1, CERCAM, VCAM1, PKD1, PARVA, NEXN, RSU1, GAMT, FSCN1, SHC1, ADAM15, PTEN, MYH10, ACTN1, MPZL1, MSN	E6p5_emVE	0.00806647	0.0389372	0.0288384	GRB10/CRIP1/LAPTM4B/CSRP2/SRGN/SFRP1/AMOT/DDAH2/LDHB/PDPN/GABARAP/TMEM9
E8p75_gfp_Mes	0.0116744	0.0256951	1.61179	COL3A1, SFRP1, CDH11, PDGFRA, GAS1, PRRX2, RAB34, TWIST2, FBN2, ISL1, MEIS2, PTN, BMP4, ALDH1A2, SH3BGRL, NR2F2, NR2F1	E7p5_DE	0.00806647	0.0389372	0.0288384	PCDH7/GRB10/AMOTL1/STMN2/CRIP1/FZD2/SFRP1/TMEM88/DBN1/MFAP2/TGFB2/SPEG
Eosinophil	0.00162169	0.00441296	1.60714	VIM, CD302, LSP1, LPL, AXL, FN1, RNASE4, CTSZ, GADD45G, HEXA, RGCC, NR4A1, BHLHE40, ZFP36, FOSB, ITM2C, CEBPB, DUSP1, FOS, FCER1G, TMEM50A, CTSB, LAPTM4A, JUNB, ARPC1B, GABARAP, FTH1, S100A13, CTSA, PLD3, PSAP, LAMP2, CREG1, CYBA, CYB5R3, GRN, MYL6, REXO2, CTSC, NFKBIA, ITM2B, LAMP1, ANXA5, APRT, PLIN2, RABAC1, UBC, SLC3A2, ACTN1, PIM1, HCFC1R1, MCL1, MSN, GLUD1, TGM2, OSTF1, SPP1, GNAI2, CTSD, I…	E8p75_GutTube_VE_Colon	0.00806647	0.0389372	0.0288384	MSX1/TNFRSF19/GJA1/LPAR1/PTK7/SULF2/LDHB/NKD1/HOXA10/EFNA4/WNT5B/OLFML3
KEGG_JAK_STAT_SIGNALING_PATHWAY	0.0195493	0.041404	1.60691	SOCS3, IL6, SOCS1, JAK1, OSMR, IFNAR2, PIM1, SPRED1, CCND2, SOCS2, STAT3, CRLF2, PIK3R1, GHR, CCND3, AKT2, MYC, IL6ST	KEGG_PROSTATE_CANCER	0.00812863	0.0389372	0.0288384	PDGFB/PDGFRA/CREB3L1/LEF1/IGF1/PDGFC/PDGFRB/HSP90B1/FGFR1/PIK3R5/PTEN
E6p5_exVE	0.0139529	0.0304119	1.6004	SPARC, KDELR3, CTSZ, DAB2, LGMN, GPX3, OAT, SELENOP, RRBP1, CTSB, CD63, SOAT1, CYBA, GSTM1, LAMP1, MORF4L2, MAF, GNG12, TMEM160, IFI30, S100A1, CALM3, GNS, DEGS1	OCT4_TARGETS_BENPORATH	0.0087324	0.0413192	0.0306026	GADD45G/SFRP2/RNF24/GAS1/MEIS2/GJA1/GATA6/STMN2/HAS2/LAMA4/COL12A1/SFRP1/OSR1/DPYSL3/TRIP4/NR2F2/MMP2/IER5L/ANKRD1/SULF1/FGFR1/ZEB2/LEFTY2/THBS2/OBSL1/OLFML3
HALLMARK_APOPTOSIS	0.00622468	0.0147877	1.59895	MMP2, IGFBP6, BGN, LUM, TIMP1, PLAT, PDGFRB, IL6, GPX3, DCN, F2R, RHOB, TIMP2, GADD45B, GSN, JUN, TGFB2, IRF1, TIMP3, EMP1, SMAD7, BTG2, HMOX1, CAV1, MCL1, DDIT3, PPT1, DNAJC3, CCND2, DAP, IER3, BCL2L11, SLC20A1, TXNIP, APP	PID_A6B1_A6B4_INTEGRIN_PATHWAY	0.0103054	0.0481747	0.0356801	LAMB1/LAMA4/PMP22/LAMA2/SHC1/LAMC1/LAMB2
Dendritic_cell	0.00516807	0.0124756	1.54059	EMP3, LGALS1, LSP1, PLTP, CTSZ, CNN2, GM2A, BST2, ZFP36, TMED3, ITM2C, FCER1G, NPC2, TMEM50A, CTSB, KRTCAP2, CST3, ARPC1B, FTH1, TCF4, PSAP, SRGN, CYBA, GRN, CMTM7, REXO2, YPEL3, RSRP1, BTG2, ITM2B, HSP90B1, IFNAR2, PLAC8, HERPUD1	REACTOME_GAP_JUNCTION_DEGRADATION	0.0105706	0.0488262	0.0361627	DNM1/GJA1/DAB2
MEF_Cultured	0.000586736	0.00178003	1.49745	RCN3, SERPINF1, AEBP1, MXRA8, PCOLCE, VIM, BGN, FSTL1, EMP3, EFEMP2, LOXL1, LGALS1, CALD1, FKBP10, MYL9, TSPAN4, TIMP1, PPIC, KDELR3, TAGLN, CRYAB, ACTA2, SDC2, ID3, TFPI, FN1, ITGA5, GPX8, OAF, CXCL12, RCN1, RAB34, FBLN2, SERPINE1, CALU, CNN2, SELENOM, TUBB6, FERMT2, FKBP11, TUBA1A, TNC, NR4A1, POFUT2, SCPEP1, IGFBP7, PARVA, TCEAL8, TIMP2, PRNP, ITM2C, KDELR2, NPC2, SLC25A4, SAR1A, CD63, KRTCAP2…	Endothelial_Cell	0.0111119	0.0507225	0.0375671	HSPH1/GADD45G/IGFBP4/NRP1/GNG11/MSN/DAB2/SRGN/SELENOP/AQP1/ENG/HSPA1A/HSPA1B/EGFL7/TPM4/HSP90B1/SOCS3/ID3/DUSP1/RAMP2/LTBP4/GADD45B/IRF1/C1QA
Leydig_cell	0.0117937	0.0258311	1.41953	RCN3, AEBP1, PCOLCE, EMP3, FXYD1, OSR2, COPZ2, GPX8, GAS6, GADD45G, GPX3, MAGED2, NR4A1, SCPEP1, BST2, IGFBP7, EGR1, TCEAL8, ITM2C, FOS, CD81, NENF, LAPTM4A, IER2, JUN, JUNB, LAMP2, SOAT1, SSR2, SEC62, CYB5R3, GSTM1, DNAJB1, ERGIC3, IFT20, RSRP1, GAMT, SELENOS, MAGED1, HSP90B1, DAD1, ANXA5, TMEM256, PRKAR1A, SDF4, MORF4L2, ALDH2, UBC, SLC3A2
Mouse_3T3_cell	0.00256762	0.00666395	-1.36068	COX8A, ANXA1, LGALS3, NDUFA4, GSTO1, PKM, CLIC1, ALDOA, TAGLN2, YWHAE, MIF, PLAUR, EIF6, TALDO1, ENO1, CTNNA1, ANXA3, KCNN4, RANGAP1, BSG, CD9, PFKL, TUBA1C, HNRNPK, TINAGL1, POMP, G3BP1, PSMA7, ACTN4, PSMA1, HSP90AB1, UQCR11, NONO, BTF3, PSMA2, MDH2, DPY30, PPA1, PSMB7, TPI1, CCT2, GAPDH, CISD1, FABP5, HINT1, RANBP1, SLC2A1, EIF3C, CAV2, U2AF1, HSPA4L, HSPA4, TCP1, PABPC1, GRPEL1, PSMC5, EWSR1, …
Adipocyte	0.00711481	0.0164667	-1.41723	COX8A, COX4I1, COX7A2, COX6B1, COX5B, NDUFA4, GSTO1, SLC25A5, ALDOA, COX5A, MDH1, TALDO1, UQCRFS1, TRAPPC6A, CHCHD10, UQCRB, ANXA8, EMC6, UQCR10, FDFT1, CYCS, UQCR11, COX6A1, MDH2, HAGH, AK2, PPA1, ZFAND5, NDUFC2, CISD1, POR, HINT1, HINT2, GRPEL1, NDUFB8, NDUFS6, UQCRC1, PHB2, ATP6V1E1, UQCRQ, CYC1, CDO1, ECI1, HIGD2A, BNIP3L, NDUFA12, UQCRC2, PSMA6, COX7C, NDUFAB1, UBA52, GHITM, ACADL, NDUFB9, H…
Prostate_gland_cell	0.00841399	0.0190802	-1.51453	COX4I1, ARPP19, MDH1, CLU, TALDO1, VAMP8, RAB11A, SEC11C, HOXB13, SLC12A2, EZR, KRT19, CYSTM1, TPD52, CLDN3, FXYD3, KRT8, TSPAN1, KRT18, SPINT2, ATP1B1, BSG, PIGR, DCXR, PRDX6, PARK7, HSP90AB1, PHLDA1, EDF1, TMBIM6, NUPR1, MIEN1, ATP6V1F, CHMP2A, NOP10, HIGD2A
CORE9_ES_TF_REGULATORS_BENPORATH	0.0197272	0.0415846	-1.51515	KLF5, HMGB3
HALLMARK_FATTY_ACID_METABOLISM	0.0153585	0.0333138	-1.5383	ALDOA, MIF, MDH1, YWHAH, PRDX6, GPD2, MDH2, ALAD, PCBD1, PSME1, PTS, ECI1, ACADL, METAP1, HSDL2, ME1, NCAPH2, SDHD, IDH1, CBR1, ACO2, SMS, PDHB, ACSL5, S100A10, ACOT8, BPHL, SUCLG1, SUCLG2, ADIPOR2, MCEE, APEX1, ACAA2, GRHPR
Sertoli_cells	0.00131798	0.00360838	-1.55098	TBCA, YWHAE, ARPP19, MDH1, CLU, ATP1A1, BASP1, RAB11A, STMN1, UCP2, TMEM184A, LGALS7, CHCHD10, MAPK13, F11R, SPINT2, LSR, YWHAH, PAFAH1B3, UQCRB, VDAC2, TUBA1C, UCHL3, CYCS, HMGB3, NONO, COX6A1, PSMA2, AK2, PSMB7, NDUFC2, S100A11, PSMD12, BEX3, RBM25, ATP6V1F, PFDN1, HIGD2A, TST, NDUFA12, COX7C, MTX2, AKR1A1, PSMB6, NDUFAB1, DDX39B, LSM8, CALM2, ARF5, LSM2, HSPB1, RAB14, ATXN7L3B, RBBP4, MRPL14, …
HALLMARK_ESTROGEN_RESPONSE_LATE	0.0116094	0.025678	-1.55261	FKBP4, TJP3, SLC9A3R1, TSPAN13, KRT19, LAMC2, SFN, PKP3, ST14, MAPK13, PERP, CDH1, LSR, CD9, AREG, HOMER2, FDFT1, GALE, DCXR, FABP5, HSPA4L, NRIP1, FLNB, TST, EMP2, CD44, FRK, FAM102A, NXT1, CISH
E6p5_TE	0.0174507	0.0374898	-1.56239	BAZ1A, WNT7B, CRIP2, SMAGP, TMEM54, NOCT, KRT19, SFN, CLDN3, CLDN4, PERP, TINAGL1, BEX1, MKRN1, SLC2A1, BEX3, LMNB1, POLR1D, HDGF, MPZL2
Testicular_cell	0.000467627	0.00145809	-1.57326	COX7A2, TBCA, HNRNPF, FKBP4, ANXA3, CCDC34, CYSTM1, GDPD1, VDAC2, FDFT1, CIB1, UCHL3, GPD2, MKRN1, RRP1, EDF1, RAB3IP, HAGH, DPY30, SRPK1, CHMP2B, ARPC5L, HSPA4L, EIF3G, TCP1, PABPC1, BCAS2, EWSR1, CCT7, PSMC2, UQCRQ, NOP10, PFDN1, CCT3, AKIRIN2, NDUFA12, COX7C, POLR1D, DNAJC2, VASP, GHITM, HDGF, TXNDC9, PPP1R11, LARP1B, ATP6V1D, MORN2, PPM1G, LSM2, TOMM22, PSMD8, LRRFIP2, ATXN7L3B, ATP6V1G1, IPO…
HALLMARK_PEROXISOME	0.0201702	0.0423197	-1.57425	HRAS, ABCD3, CADM1, YWHAH, SEMA3C, PABPC1, SMARCC1, BCL10, VPS4B, FDPS, SCP2, IDH1, PRDX1, ACSL5, ACOT8, TSPO
Mesenchymal_stem_cell	0.000104625	0.000378843	-1.57656	COX4I1, ACTG1, COX7A2, ANXA1, COX5B, LGALS3, NDUFA4, PKM, CLIC1, TBCA, SLC25A5, ALDOA, TAGLN2, MIF, SERBP1, COX5A, ARPP19, EIF6, METAP2, ENO1, FKBP4, PDLIM1, ANXA3, CCDC34, BSG, LLPH, EMC6, UQCR10, SNRPE, SNRPD1, TUBA1C, POMP, PSMA7, PRDX6, ACTN4, PARK7, CYCS, PSMA1, HSP90AB1, UQCR11, RRP1, BTF3, EDF1, MDH2, PPA1, PSMB7, TPI1, CCT2, GAPDH, CISD1, FABP5, HINT1, RANBP1, U2AF1, EIF3G, TCP1, GRPEL1, …
E6p5_EPI	0.0155367	0.0335385	-1.57821	STMN1, TGIF1, CADM1, WFDC2, EPCAM, ANP32A, FABP5, PABPC1, SMARCC1, HELLS, SOX4, DEK, EIF1AX, DCTPP1, CBX1, SYCE2, CASP3, SMCO4, G3BP2, FUBP1, KNOP1, WDR43, SMS, DUT, SLC38A1, DNMT3A, RCC2, APEX1, PAICS, NASP, LYAR
HALLMARK_MTORC1_SIGNALING	0.00403928	0.010189	-1.58805	ALDOA, TUBA4A, GSR, SLC9A3R1, CD9, PFKL, PPA1, TPI1, ACSL3, EGLN3, GAPDH, ARPC5L, SLC2A1, HSPA4, NUPR1, PSMC2, PSMD12, EIF2S2, MCM2, UCHL5, TES, SKAP2, PHGDH, MAP2K3, ATP6V1D, EEF1E1, M6PR, PSMA3, PSMB5, SQLE, GSK3B, MTHFD2, ME1, IMMT, PSMC4, ASNS, GMPS, IDH1, PSMC6, LDLR, PSMD13, ACTR2, PRDX1, HSPA9, RPA1, QDPR, STIP1, COPS5, PNO1, CYB5B, MCM4, PSMD14, TOMM40, ADIPOR2, PGK1
Proliferating_Myocyte	0.000273507	0.000916452	-1.59612	COX7A2, NDUFA4, PKM, TBCA, YWHAE, MIF, SERBP1, ENO1, STMN1, FKBP4, CCDC34, BZW2, PAFAH1B3, SNRPE, SNRPD1, HNRNPK, POMP, G3BP1, PARK7, SUB1, PSMA1, MCM6, NONO, BTF3, DPY30, PPA1, PSMB7, HNRNPA2B1, CCT2, GAPDH, HINT1, RANBP1, U2AF1, TCP1, BCAS2, PSMC5, CCT7, NDUFB8, BEX3, PHB2, BUB3, SLC25A3, PFDN1, CCT3, RPL27, NDUFA12, LSM4, PPP1CA, PSMA6, MTX2, AKR1A1, PSMB6, RBMXL1, NCL, NACA, DDX39B, EIF4A3, E…
REACTOME_CHROMOSOME_MAINTENANCE	0.0191774	0.0408087	-1.63903	LIG1, SYNE2, RFC3, LMNB1, NHP2, SMARCA5, RBBP4, PRIM1, RUVBL2, RFC2, RPA1, PCNA, SMC1A, RAD21, SMC3
PID_MTOR_4PATHWAY	0.010157	0.0228025	-1.65286	YWHAE, HRAS, SFN, YWHAH, CYCS, YWHAZ, RPS6KA1, RAC1, CLIP1, EIF4A1, MAPK3, NRAS, PXN, KRAS, BNIP3, PDCD4, EEF2, MAPK1, SGK1, SREBF1, YWHAQ, PDPK1, FBXW11
E8p75_gfp_GermCells	0.00738264	0.016999	-1.66105	SOX2, ESRP1, STX3, CHCHD10, KLF5, MAPK13, UCHL3, MKRN1, DIAPH1, CISD1, PSME1, NDUFS6, NUDC, ATP6V1F, CHMP2A, AVPI1, GADD45A, HSPB1, SYCE2, NDUFA6, TIMM8B, NDUFA7, MRPL57, PDGFA
GO_0030855|epithelial cell differentiation	0.00931683	0.0210214	-1.66198	HOXB13, KRT6A, KRT14, SHROOM3, KRT17, KRT4, SFN, CRB3, EHF, IRF6, F11R, ELF3, FOXA1, CTNNB1, TSG101
Clara_Cell	0.00113429	0.00316333	-1.66564	ANXA1, TBCA, YWHAE, CLU, ATP1A1, APLP2, CRIP2, MIA, CCDC34, CAPSL, CHCHD10, EZR, CYSTM1, CLDN3, PTPRF, WFDC2, TSPAN1, SPINT2, ATP1B1, CD9, CTNNB1, CIB1, DCXR, PRDX6, TMBIM6, DPY30, NDUFC2, POR, HES1, EIF3C, HINT2, NUPR1, S100A11, NUDC, NDUFA12, PSMB6, DYNC1I2, PPP1R11, CALM2, CTSH, ATP6V1G1, NDUFB3, NDUFAF3, CBR1, TM4SF1, RUVBL2, FAM162A, ELOF1, THOC7, PDCD6, TUBB4B, ACOT13, BPHL, MYCBP, DNAJC15,…
combined_predtype_geno.Epi_Luminal_3Foxi1_T07_Regen_Day3	0.00702572	0.0163448	-1.66624	COX8A, COX7A2, COX6B1, NDUFA4, ALDOA, COX5A, UQCRFS1, APLP2, CHCHD10, ALCAM, UQCRB, UQCR10, BEX1, CYCS, COX6A1, S100A11, ATP6V1F, ATP6V1E1, SGMS1, ATP6V1D, NDUFB9, ATP6V1G1, CBR1, PGAM1, TIMM8B
combined_predtype_geno.Epi_Basal_1_T07_Regen_Day3	0.0105584	0.0235856	-1.67174	ACTG1, SLC25A5, ATP1A1, HRAS, LGALS7, KRT5, KRT15, PERP, BSG, PHLDA1, ZFAND5, FABP5, EIF3F
combined_predtype_geno.Epi_Luminal_3Foxi1_T06_Regen_Day2	0.00487869	0.0119051	-1.70249	COX8A, COX7A2, COX6B1, COX5B, NDUFA4, ALDOA, COX5A, UQCRFS1, CHCHD10, UQCRB, UQCR10, BEX1, CYCS, UQCR11, COX6A1, NDUFC2, S100A11, ATP6V1E1, UQCRQ, SGMS1, COX7C, ATP6V1D, CBR1, HIGD1A, PGAM1, TIMM8B, NDUFB6, NDUFS4, ATP6V1A, TMEM158, DNAJB6, GDE1, ATP6V0B
HALLMARK_G2M_CHECKPOINT	0.00270603	0.00698279	-1.70328	KIF5B, STMN1, SLC12A2, SNRPD1, AMD1, G3BP1, HMGB3, MCM6, EWSR1, MCM3, SMARCC1, BUB3, MCM2, HNRNPU, LMNB1, NCL, YTHDC1, CBX1, EZH2, SQLE, SFPQ, RAD23B, PAFAH1B1, ORC6, SLC38A1, ATRX, TOP1, MTF2, SRSF1, SMC1A, SMC4, RAD21, CUL1, PRPF4B, NASP, UPF1, HNRNPD, CTCF, SLC7A1, HIF1A, SRSF10, CKS2, NUP50, CCNT1, CUL3, TFDP1, CDK4, CHMP1A, KATNA1, SAP30
Cardiac_muscle_cell	0.000285994	0.000937309	-1.71809	COX8A, COX4I1, COX7A2, COX6B1, COX5B, NDUFA4, SLC25A5, ALDOA, COX5A, MDH1, UQCRFS1, CRIP2, MGST3, CHCHD10, PERP, ATP1B1, UQCRB, UQCR10, VDAC2, CYCS, UQCR11, COX6A1, MDH2, TPI1, NDUFC2, CISD1, HINT2, NDUFB8, NDUFS6, UQCRC1, SLC25A3, UQCRQ, CYC1, ECI1, HIGD2A, NDUFA12, UQCRC2, COX7C, NDUFB7, MTX2, MRPL12, NDUFAB1, ACADL, NDUFB9, HSPB1, GOT2, COX17, IMMT, NDUFB3, NDUFA6, HIGD1A, TIMM17A, TIMM8B, IVN…
ES_EXP1_BENPORATH	0.000877963	0.00259346	-1.72285	SERBP1, PCDH1, SOX2, SORL1, MAP7, AP1M2, MAL2, DSG2, CXADR, KRT8, LSR, PAK1, AMD1, G3BP1, PROM1, PNN, HMGB3, MCM6, LGR4, GMNN, EGLN3, FABP5, HSPA4, MCM3, MCM7, BUB3, MCM2, HELLS, PRPF40A, RFC3, DEK, M6PR, CCAR1, CASP3, MTHFD2, G3BP2, FUBP1, PRIM1, PAK1IP1, SMS, FOXO1, RBBP8, SLC38A1, MCM4, SSB, MTF2, DNMT3A, RCC2, DNAJB6, MTA3, EXOSC5, PAICS, C1QBP, DDX21, NASP, PDCD2, TRIM24, UGP2, ESF1, PTPN2, …
combined_predtype_geno.Epi_Luminal_3Foxi1_T09_Regen_Day14	0.00411761	0.0102712	-1.72333	COX8A, COX7A2, COX6B1, NDUFA4, ALDOA, COX5A, VAMP8, UQCRFS1, APLP2, CHCHD10, ALCAM, UQCRB, UQCR10, BEX1, UQCR11, COX6A1, ATP6V1F, ATP6V1E1, SGMS1, PARM1, ATP6V1D, WNT4
combined_predtype_geno.Epi_Luminal_1_T01_Cast_Day1	0.00813506	0.0185413	-1.73506	TSPAN13, KRT19, CYSTM1, CLDN3, PLET1, LMO7, TSPAN1, KRT18, DCXR, PRDX6, ACSL3, PABPC1
HALLMARK_CHOLESTEROL_HOMEOSTASIS	0.0046887	0.011504	-1.75606	ACTG1, LGALS3, PLAUR, CLU, ALDOC, PLSCR1, MAL2, ALCAM, CD9, FDFT1, CTNNB1, CXCL16, FABP5, S100A11, CHKA, FDPS, SQLE, LDLR
E5p5_ExE	0.00227448	0.00594628	-1.75864	LGALS3, GSTO1, TAGLN2, BAZ1A, WNT7B, ETS2, SFN, RNF128, CLDN3, GATA3, PLET1, CLDN4, PERP, CD9, EFHD2, TINAGL1, BEX1, AK2, SDC4, S100A11, BEX3
KEGG_CELL_ADHESION_MOLECULES_CAMS	0.00804952	0.01844	-1.76103	OCLN, CADM1, ALCAM, CLDN3, ITGA6, PTPRF, CLDN4, F11R, CLDN7, CDH1, SDC4
Neutrophil	6.22526e-05	0.000232929	-1.76845	ANXA1, PKM, SERBP1, HNRNPF, TALDO1, VAMP8, ENO1, TKT, BAZ1A, ANXA3, TRAPPC6A, TUBA4A, GSR, PGLYRP1, EMB, SNRPD1, ARPC5, PSMA7, HMGB2, PRDX6, DSTN, ANP32A, MCM6, RPS6KA1, TMBIM6, MDH2, GMNN, DPY30, GAPDH, PABPC1, S100A11, PTPN18, MCM7, UQCRC1, BUB3, UCHL5, PFN1, ARPC2, PMF1, PPP1CA, RPIA, DEK, PHGDH, DNAJC2, VASP, DDX39B, NHP2, RTN3, SH3BGRL3, M6PR, SYCE2, TYMS, NDUFB3, LYPLA2, EXOSC7, PGD, SELENO…
REACTOME_MITOTIC_PROMETAPHASE	0.00525524	0.0126182	-1.80851	RANGAP1, CLIP1, NUDC, BUB3, PPP2CA, PMF1, KIF2A, PAFAH1B1, PPP2R1A, SMC1A, RCC2, SEH1L, RAD21, PPP2CB, SMC3
KEGG_TIGHT_JUNCTION	0.00168448	0.00455621	-1.80916	ACTG1, CTNNA1, HRAS, PARD6B, MYH14, TJP3, OCLN, CLDN3, CLDN4, F11R, CLDN7, CTNNB1, ACTN4, TJP2, PARD6G, PPP2CA, NRAS, PRKCI, KRAS, SRC, ACTB, PPP2R1A, TJP1, PPP2R2A, PARD3, PRKCD
REACTOME_ANTIGEN_PROCESSING_UBIQUITINATION_PROTEASOME_DEGRADATION	0.000398664	0.0012695	-1.81372	PSMA7, MKRN1, PSMA1, PSMA2, PSMB7, PSMC5, PSME1, PSMC2, PSMD12, UBE2N, PSMD11, UBE2E1, PSMA6, PSMB6, NPEPPS, PSMA3, PSMD8, PSMB5, RNF4, SAE1, PSMD2, PSMC4, PSMB1, UBE2J2, PSMC6, RNF6, UBE2E3, PSMD13, PSMD4, PSMD6, UBE2L3, PSMB2, CDC34, UBA2, UBE2B, PSMD3, ANAPC13, UBE2K, PSMD14, PSME2, PSMA5, UBA1, UBR4, CUL1, FBXW7, PSMC1, UBE3A, UBE2A, UBE2V2, PSMB3, HUWE1, UBE2Z, FBXW11, PSMD10, UBA3, RNF138, …
MTOR_UP.V1_UP	0.00227786	0.00594628	-1.81476	LGALS3, STMN1, TMEM40, ALDOC, TMPRSS4, SERPINB5, S100A14, GPX2, GCH1, FDFT1, MSMO1, MCM6, FABP5, SLC2A1, HELLS, USP18, EEF1E1, FDPS, SQLE, LDLR, LTV1, GSS, IDH3A, PCNA, AP2B1, PFKP, CCDC86, PCYT2, IFI35
REACTOME_ADHERENS_JUNCTIONS_INTERACTIONS	0.00340446	0.00873487	-1.82284	CTNNA1, JUP, CADM1, CDH1, CTNNB1, CTNND1
E8p75_GutTube_VE_Pancreas	0.000924441	0.0027129	-1.82522	CLIC1, ALDOA, CLU, ENO1, NAV2, F2RL1, OCLN, FERMT1, CRB3, SPINT1, MAPK13, CLDN4, KRT8, F11R, KRT18, RAB25, SPINT2, EPCAM, BSG, PFKL, CYTH2, ARL4C, S100A11
E5p5_EPI	0.000993533	0.0028361	-1.83473	STMN1, TGIF1, FOXP1, NAV2, GCLM, TMEM238, PTPRF, WFDC2, PARK7, MKRN1, CHD9, ARL4C, PSME1, PLEKHA1, SMARCC1, HELLS, EIF1AX, CBX1, CDK2AP1, TLE4, SYCE2, G3BP2
luminal_1	4.0081e-05	0.000157863	-1.83597	MDH1, SEC11C, FKBP4, HOOK1, MMP7, TRAPPC6A, SYNE4, SEL1L3, GMDS, RBM47, HOXB13, SMAGP, TMPRSS2, TSPAN13, CHCHD10, KRT19, CYSTM1, RNF128, TPD52, CLDN3, GATA3, PLET1, EHF, LMO7, KRT8, SMIM22, TSPAN1, KRT18, CLDN7, RAB25, SPINT2, EPCAM, DCXR, PROM1, PRDX6, PKP4, UQCR11, STARD10, PPA1, ACSL3, NDUFS6, FAM210B, MIEN1, UQCRQ, EPB41, TST, CHKA
E7p5_EPI	0.000956041	0.00275168	-1.83939	GSTO1, BAZ1A, WNT7B, SMAGP, TMEM54, KRT19, SFN, CLDN3, TACSTD2, CLDN4, PERP, BEX1, MKRN1, AK2, PPA1, BEX3, EIF2S2, CHCHD4, POLR1D, DCTPP1, MPZL2, HSPB1
Proliferative_neuron	7.97782e-06	3.73129e-05	-1.86191	COX7A2, COX6B1, NDUFA4, TBCA, SLC25A5, YWHAE, MIF, ARPP19, STMN1, CRIP2, CCDC34, UQCR10, SNRPE, SNRPD1, HNRNPK, POMP, HMGB2, PARK7, HMGB3, SUB1, UQCR11, COX6A1, SF3B6, DPY30, HNRNPA2B1, NDUFC2, CISD1, FABP5, HINT1, RANBP1, U2AF1, NDUFB8, BEX3, DCTN3, BUB3, UQCRQ, PFDN1, NDUFA12, LSM4, RBM39, COX7C, NDUFB7, ARL6IP1, PSMB6, DEK, NDUFAB1, DYNC1I2, DDX39B, RTN3, DCTPP1, CBX1, CALM2, PSMA3, RAB14, RBX…
E4p5_EPI	0.00119456	0.00331086	-1.87755	TUBA4A, CHCHD10, PARK7, ANP32A, MKRN1, CHD9, DPY30, HELLS, GABARAPL2, UBXN2A, RIF1, DCTPP1, ENAH, CBX1, TLE4, G3BP2, SMS, PRDX1, HMCES, PDHB, PFKP, DNAJC8, RCC2
E8p75_ap_GermCells	0.000509405	0.0015774	-1.88234	COX7A2, TALDO1, SOX2, DAPL1, CHCHD10, UCHL3, MKRN1, SUB1, CISD1, BCAS2, PSME1, NDUFS6, NUDC, ATP6V1F, CHMP2A, NOP10, AVPI1, POP5, NDUFB9, HSPB1, SYCE2, PSMB5, COX17, NDUFA6, TIMM8B, WDR43, NDUFA7, MRPL57, PDGFA, TUBB4B, PSMB2, SNRPD2, NDUFA11
combined_predtype_geno.Epi_Luminal_3Foxi1_T08_Regen_Day7	0.000601221	0.00181173	-1.89532	COX8A, COX7A2, COX5B, NDUFA4, PKM, ALDOA, COX5A, UQCRFS1, APLP2, CHCHD10, KRT7, UQCRB, UQCR10, CYCS, UQCR11, COX6A1, GAPDH, S100A11, ATP6V1F, ATP6V1E1, SGMS1, COX7C, PARM1, ATP6V1D, CBR1, HIGD1A, PGAM1, TIMM8B, SMS
combined_predtype_geno.Epi_Basal_1_T06_Regen_Day2	0.000544775	0.00166397	-1.9048	S100A16, COX5B, SLC25A5, MIF, SERBP1, COX5A, ATP1A1, HRAS, KRT14, LGALS7, KRT5, KRT15, FXYD3, HMGB2, MDH2, GAPDH, FABP5, HNRNPA3, UQCRC1, CYC1, PHGDH, NCL, HNRNPA1, SDC1, NME1, SNRPF, SNRPB, PRMT1
Luminal_Org_2	0.0019642	0.00524956	-1.91061	ANXA1, BSPRY, CHCHD10, ALCAM, CDH1, ANXA8, AREG, CLIP1, ANK3, CLIP4, CLTB
Renal_tubular_cell	1.21175e-06	6.55512e-06	-1.91228	COX8A, COX4I1, ACTG1, COX7A2, COX6B1, COX5B, LGALS3, NDUFA4, SLC25A5, ALDOA, COX5A, MDH1, CLU, VAMP8, UQCRFS1, ENO1, ATP1A1, RAB11A, MGST3, CHCHD10, TSPAN8, EZR, CYSTM1, WFDC2, KRT8, TSPAN1, CLDN7, SPINT2, EPCAM, ATP1B1, CD9, UQCRB, EMC6, UQCR10, CYCS, UQCR11, COX6A1, TMBIM6, RAB3IP, MDH2, TPI1, NDUFC2, CISD1, SDC4, PCBD1, HES1, HINT2, NDUFB8, NDUFS6, UQCRC1, ATP6V1F, SLC25A3, ATP6V1E1, UQCRQ, CY…
KEGG_ADHERENS_JUNCTION	0.000933567	0.00272189	-1.92807	ACTG1, CTNNA1, MET, PTPRF, LMO7, CDH1, CTNNB1, ACTN4, RAC1, CTNND1, MAPK3, RAC3, IQGAP1, PTPN1, SMAD2, SRC, ACTB, TJP1, ACP1, MAPK1, PARD3
CIN70	0.00184362	0.00495681	-1.93773	CMAS, MCM7, MCM2, ACTL6A, LSM4, NDUFAB1, HDGF, EZH2, NXT1, CCT5, PCNA, RAD21, RNASEH2A, ZWINT, CKS2
REACTOME_APOPTOSIS	4.32438e-05	0.000168839	-1.95003	PKP1, OCLN, DSG2, CDH1, DSP, CTNNB1, PSMA7, HMGB2, TJP2, CYCS, PSMA1, PSMA2, PSMB7, PSMC5, PSME1, PSMC2, PSMD12, PSMD11, PSMA6, PSMB6, PAK2, LMNB1, PSMA3, PSMD8, PSMB5, CASP3, PSMD2, PSMC4, PSMB1, CASP8, PSMC6, PSMD13, PSMD4, CASP6, APC, PSMD6, PSMB2, STK24, TJP1, PSMD3, PRKCD, PSMD14, PSME2, ACIN1, PSMA5, BCL2L1, DBNL, PSMC1
AKT_UP_MTOR_DN.V1_UP	7.99495e-05	0.00029424	-1.96269	TMEM40, ALDOC, TGIF1, PLSCR1, DUSP10, TJP3, TMPRSS4, FXYD4, MAL2, TMCC3, LAMC2, TACSTD2, KLF6, GCH1, PAK1, VILL, HBEGF, SH3BGRL2, GPD2, CXCL16, RAB3IP, ADAM10, BCAS2, EFNB2, PFDN2, PARM1, MPZL2
Alveolar_type_II_cell	4.50512e-06	2.19869e-05	-1.97209	TAGLN2, VAMP8, ATP1A1, KIF5B, PDLIM1, APLP2, ANXA3, CRIP2, ANXA4, CMTM8, GPRC5A, ABCD3, LCN2, CHCHD10, BCAM, EZR, CYSTM1, CADM1, ALCAM, CLDN3, PTPRF, WFDC2, F11R, SPINT2, ATP1B1, BSG, CD9, EMB, CTNNB1, DCXR, DSTN, PHLDA1, TMBIM6, FABP5, POR, SDC4, ANK3, NUPR1, S100A11, AVPI1, EMP2, ARL6IP1, IQGAP1, CTSH, FDPS, MRPL14, ATP6V1G1, SDC1, SCP2, EXOSC7, PGD
REACTOME_TIGHT_JUNCTION_INTERACTIONS	0.000816236	0.00242708	-1.9788	PARD6B, CLDN3, CLDN4, F11R, CLDN7, PARD6G, PRKCI
Proximal_tubule_brush_border_cell	3.01474e-08	1.96177e-07	-1.98344	COX8A, COX4I1, COX7A2, COX6B1, COX5B, NDUFA4, SLC25A5, MIF, COX5A, ARPP19, MDH1, VAMP8, UQCRFS1, ENO1, ATP1A1, RAB11A, METTL26, GIPC2, GCLM, ABCD3, MGST3, TUBA4A, SLC9A3R1, CHCHD10, EZR, CYSTM1, WFDC2, ATP1B1, UQCRB, EMC6, UQCR10, TNFAIP8, CIB1, DCXR, PARK7, CYCS, UQCR11, EDF1, TMBIM6, RAB3IP, MDH2, HAGH, AK2, TPI1, NDUFC2, GAPDH, CISD1, ALAD, PCBD1, HINT1, HINT2, GRPEL1, NDUFB8, NDUFS6, UQCRC1, …
REACTOME_CELL_JUNCTION_ORGANIZATION	0.000613565	0.00183661	-1.99187	CTNNA1, PARD6B, LAMA3, LAMB3, ITGB4, LAMC2, JUP, CADM1, CLDN3, CLDN4, F11R, CLDN7, CDH1, CTNNB1, PARD6G, CTNND1
CytoTRACE_genes	6.0889e-05	0.000229741	-2.01041	HNRNPAB, STMN1, FKBP4, CRIP2, KCNN4, CCDC34, GPX2, YWHAH, SNRPD1, CYCS, MCM6, AK2, HNRNPA2B1, HINT1, RANBP1, NAA20, LIG1, BEX3, NUDC, NDUFAB1, CBX1, LSM8, CALM2, LSM2, RBBP4, CASP3, FAM3C, TYMS, HPF1, UBE2E3
E8p75_ap_YsE	6.28562e-05	0.000233243	-2.05229	TAGLN2, VAMP8, RAB11A, GIPC2, CMTM8, RBM47, STX3, MGST3, TMPRSS2, CYSTM1, RNF128, CRB3, KRT8, KRT18, CLDN7, SPINT2, CDH1, KRT7, EPCAM, CD9, EMB, BEX1, MYO6, STARD10, SDC4, PCBD1, SLC2A1, S100A11
combined_predtype_geno.Epi_Luminal_3Foxi1_T00_intact	0.000107033	0.000384463	-2.05315	COX8A, COX7A2, NDUFA4, ALDOA, COX5A, UQCRFS1, APLP2, CHCHD10, CYSTM1, ALCAM, TSPAN1, ATP1B1, UQCRB, UQCR10, CYCS, UQCR11, COX6A1, TPI1, ATP6V1E1, SGMS1, SOX4, COX7C, PARM1, EPS8, RTN3, ATP6V1D
PID_A6B1_A6B4_INTEGRIN_PATHWAY	0.00014604	0.00051228	-2.05393	YWHAE, HRAS, LAMA5, LAMA3, MET, LAMB3, ITGB4, LAMC2, SFN, ITGA6, CDH1, YWHAH, CD9, YWHAZ, RAC1
REACTOME_REGULATION_OF_APOPTOSIS	0.000142344	0.000503246	-2.05924	PSMA7, PSMA1, PSMA2, PSMB7, PSMC5, PSME1, PSMC2, PSMD12, PSMD11, PSMA6, PSMB6, PAK2, PSMA3, PSMD8, PSMB5, CASP3, PSMD2, PSMC4, PSMB1, PSMC6, PSMD13, PSMD4, PSMD6, PSMB2, PSMD3, PSMD14, PSME2, PSMA5, PSMC1
E3p5_TE	3.18448e-05	0.000129985	-2.06189	TAGLN2, VAMP8, WNT7B, CRIP2, MBP, LRRFIP1, TFAP2A, TSPAN8, CYSTM1, CRB3, GATA3, CLDN4, KRT8, PERP, KRT18, ELF3, CLDN7, EPCAM, EFHD2, TINAGL1, ARPC5, ACTN4, DSTN, STARD10
Intercalated_cells_of_collecting_duct	8.67945e-09	6.2856e-08	-2.09077	COX8A, COX4I1, ACTG1, COX7A2, COX6B1, COX5B, LGALS3, NDUFA4, SLC25A5, ALDOA, MIF, COX5A, MDH1, CLU, UQCRFS1, ENO1, ATP1A1, APLP2, ENPP5, ANXA4, CHCHD10, EZR, CYSTM1, RNF128, PLET1, WFDC2, CLDN4, KRT8, F11R, KRT18, CLDN7, SPINT2, KRT7, EPCAM, ATP1B1, BSG, CD9, UQCRB, EMB, EMC6, UQCR10, VDAC2, HBEGF, DCXR, CYCS, HSP90AB1, UQCR11, COX6A1, MDH2, HAGH, TPI1, NDUFC2, CISD1, SDC4, PCBD1, HES1, HINT2, S1…
REACTOME_APC_C_CDH1_MEDIATED_DEGRADATION_OF_CDC20_AND_OTHER_APC_C_CDH1_TARGETED_PROTEINS_IN_LATE_MITOSIS_EARLY_G1	5.71751e-05	0.000217556	-2.10093	PSMA7, PSMA1, PSMA2, PSMB7, PSMC5, PSME1, PSMC2, PSMD12, PSMD11, UBE2E1, PSMA6, PSMB6, PSMA3, PSMD8, PSMB5, PSMD2, PSMC4, PSMB1, PSMC6, PSMD13, PSMD4, PSMD6, PSMB2, PSMD3, PSMD14, PSME2, PSMA5, PSMC1
REACTOME_APOPTOTIC_CLEAVAGE_OF_CELL_ADHESION_PROTEINS	0.000186391	0.000643767	-2.11498	PKP1, OCLN, DSG2, CDH1, DSP, CTNNB1, TJP2
REACTOME_APC_C_CDC20_MEDIATED_DEGRADATION_OF_MITOTIC_PROTEINS	2.17229e-05	9.51851e-05	-2.14254	PSMA7, PSMA1, PSMA2, PSMB7, PSMC5, PSME1, PSMC2, PSMD12, BUB3, PSMD11, UBE2E1, PSMA6, PSMB6, PSMA3, PSMD8, PSMB5, PSMD2, PSMC4, PSMB1, PSMC6, PSMD13, PSMD4, PSMD6, PSMB2, PSMD3, PSMD14, PSME2, PSMA5, PSMC1
combined_predtype_geno.Epi_Luminal_3Foxi1_T03_Cast_Day14	2.85946e-05	0.000118879	-2.16054	COX8A, COX7A2, COX6B1, COX5B, NDUFA4, ALDOA, COX5A, MDH1, UQCRFS1, CHCHD10, ATP1B1, UQCRB, UQCR10, BEX1, CYCS, UQCR11, COX6A1, TPI1, GAPDH, ATP6V1F, ATP6V1E1, SGMS1, PARM1, EPS8, ATP6V1D, WNT4
REACTOME_P53_DEPENDENT_G1_DNA_DAMAGE_RESPONSE	3.67838e-05	0.000146159	-2.16305	PSMA7, PSMA1, PSMA2, PSMB7, PSMC5, PSME1, PSMC2, PSMD12, PSMD11, PSMA6, PSMB6, PSMA3, PSMD8, PSMB5, PSMD2, PSMC4, PSMB1, PSMC6, PSMD13, PSMD4, PSMD6, PSMB2, PSMD3, PSMD14, PSME2, CDKN1A, PSMA5, PSMC1
E4p5_TE	1.42861e-05	6.48896e-05	-2.16942	LGALS3, TAGLN2, BAZ1A, WNT7B, CRIP2, GPRC5A, TSPAN8, SFN, RNF128, CLDN3, GATA3, PLET1, TACSTD2, CLDN4, KRT8, KRT18, CLDN7, KRT7, EPCAM, YWHAH, GCH1, EFHD2, TINAGL1, ARPC5, BEX1, DSTN, AK2, SDC4, S100A11, ARPC2, VASP, HDGF, CALM2, IQGAP1
REACTOME_REGULATION_OF_MITOTIC_CELL_CYCLE	1.55127e-05	6.9652e-05	-2.17085	PSMA7, PSMA1, PSMA2, PSMB7, PSMC5, PSME1, PSMC2, PSMD12, BUB3, PSMD11, UBE2E1, PSMA6, PSMB6, PSMA3, PSMD8, PSMB5, PSMD2, PSMC4, PSMB1, PSMC6, PSMD13, PSMD4, PSMD6, PSMB2, PSMD3, PSMD14, PSME2, PSMA5, CUL1, PSMC1
Myeloid_progenitor_cell	2.95859e-10	2.71104e-09	-2.17263	NDUFA4, CLIC1, SLC25A5, TAGLN2, MIF, SERBP1, HNRNPAB, HNRNPF, EIF6, METAP2, VAMP8, TKT, SEC11C, STMN1, FKBP4, UCP2, BZW2, TUBA4A, YWHAH, EMB, SNRPE, SNRPD1, POMP, UCHL3, G3BP1, PSMA7, HMGB2, PARK7, CYCS, SUB1, PSMA1, HSP90AB1, MCM6, NONO, RRP1, SF3B6, MDH2, AK2, DPY30, HNRNPA2B1, RANBP1, U2AF1, EIF3G, PABPC1, NOL7, CCT7, PSME1, PTPN18, EIF3F, EIF4A1, MCM7, NUDC, PHB2, BUB3, UCHL5, EIF2S1, NOP10, …
HALLMARK_E2F_TARGETS	3.81065e-06	1.8802e-05	-2.18214	STMN1, HMGB2, PNN, MCM6, AK2, RANBP1, LIG1, MCM3, MCM7, MCM2, EIF2S1, HELLS, POP7, WEE1, RFC3, DNMT1, DEK, PA2G4, LMNB1, DCTPP1, EZH2, MTHFD2, NME1, SNRPB, ORC6, RFC2, RPA1, DUT, LUC7L3, PCNA, RAD50, MCM4, SRSF1, PHF5A, SMC1A, SMC4, CDKN1A, RAD21, EED, SMC3, TUBG1, NOP56, PAICS, SSRP1, NASP, LYAR, RNASEH2A, HNRNPD, CTCF, EXOSC8, TIPIN, CKS2
Trophoblast_progenitor_cell	2.21391e-12	2.68661e-11	-2.18701	COX8A, COX4I1, ACTG1, COX7A2, COX6B1, LGALS3, TBCA, TAGLN2, COX5A, ARPP19, VAMP8, BASP1, PDLIM1, ANXA4, SMAGP, EZR, KRT19, JUP, RNF128, PLET1, KRT8, KRT18, ELF3, KRT7, YWHAH, CD9, UQCRB, LLPH, KLF6, SNRPE, CIB1, SNRPD1, TUBA1C, GALE, ARPC5, UCHL3, G3BP1, PSMA7, BEX1, DSTN, CYCS, MKRN1, SUB1, PSMA1, COX6A1, EIF5B, PSMA2, MDH2, GMNN, RAC1, PSMB7, ZFAND5, CCT2, CISD1, WDR1, RANBP1, U2AF1, EIF3G, CCT…
Primordial_germ_cell	2.95959e-13	4.15267e-12	-2.18821	COX4I1, COX7A2, COX5B, TBCA, MIF, COX5A, ARPP19, METAP2, RAB11A, FKBP4, PAFAH1B3, UQCRB, EMC6, SNRPE, SNRPD1, HNRNPK, UCHL3, HMGB2, BEX1, TSG101, PARK7, YRDC, HMGB3, SUB1, PSMA1, MCM6, UQCR11, COX6A1, EIF5B, PSMA2, GMNN, PPA1, PSMB7, CCT2, NDUFC2, CISD1, ARPC5L, HINT1, EIF3C, U2AF1, EIF3G, LIG1, TCP1, GRPEL1, BCAS2, NOL7, CCT7, PSMD12, NDUFB8, NDUFS6, NUDC, UQCRC1, MIEN1, EIF2S2, EIF2S1, ATP6V1F,…
REACTOME_AUTODEGRADATION_OF_THE_E3_UBIQUITIN_LIGASE_COP1	2.47863e-05	0.000105362	-2.19919	PSMA7, PSMA1, PSMA2, PSMB7, PSMC5, PSME1, PSMC2, PSMD12, PSMD11, PSMA6, PSMB6, PSMA3, PSMD8, PSMB5, PSMD2, PSMC4, PSMB1, PSMC6, PSMD13, PSMD4, PSMD6, PSMB2, PSMD3, PSMD14, PSME2, PSMA5, PSMC1
REACTOME_P53_INDEPENDENT_G1_S_DNA_DAMAGE_CHECKPOINT	2.47863e-05	0.000105362	-2.19919	PSMA7, PSMA1, PSMA2, PSMB7, PSMC5, PSME1, PSMC2, PSMD12, PSMD11, PSMA6, PSMB6, PSMA3, PSMD8, PSMB5, PSMD2, PSMC4, PSMB1, PSMC6, PSMD13, PSMD4, PSMD6, PSMB2, PSMD3, PSMD14, PSME2, PSMA5, PSMC1
Cao2019Embryo_epi_PericardiumTrajectory_1_of_1	3.44695e-05	0.000139431	-2.20948	ANXA1, PCDH1, DENND2C, CMAS, OVOL1, PKP1, RHOV, LYPD3, IKZF2, KRT17, AHR, SFN
combined_predtype_geno.Epi_Luminal_3Foxi1_T02_Cast_Day7	3.33398e-06	1.70109e-05	-2.23193	COX8A, COX7A2, COX6B1, NDUFA4, ALDOA, COX5A, MDH1, VAMP8, UQCRFS1, APLP2, CHCHD10, CYSTM1, ALCAM, ATP1B1, UQCRB, UQCR10, CYCS, UQCR11, STARD10, TPI1, ADAM10, MIEN1, ATP6V1E1, UQCRQ, NDUFB7, EPS8, ATP6V1D, WNT4, ATP6V1G1, SDHD, CBR1, PGAM1
HALLMARK_OXIDATIVE_PHOSPHORYLATION	3.57234e-08	2.22775e-07	-2.23337	COX8A, COX4I1, COX7A2, COX6B1, COX5B, NDUFA4, SLC25A5, COX5A, MDH1, UQCRFS1, MGST3, ATP1B1, UQCRB, UQCR10, VDAC2, CYCS, UQCR11, COX6A1, MDH2, NDUFC2, POR, GRPEL1, NDUFB8, NDUFS6, UQCRC1, PHB2, ATP6V1F, SLC25A3, ATP6V1E1, UQCRQ, CYC1, ECI1, UQCRC2, COX7C, NDUFB7, MTX2, NDUFAB1, FDX1, ATP6V1D, TOMM22, GOT2, ATP6V1G1, COX17, IMMT, NDUFB3, SDHD, IDH1, NDUFA6, TIMM17A, TIMM8B, ACO2, NDUFA7, NDUFA8, HS…
E8p75_gfp_YsE	3.78172e-06	1.8802e-05	-2.23708	TAGLN2, VAMP8, RAB11A, PDLIM1, GIPC2, RBM47, TMPRSS2, CYSTM1, RNF128, TPD52, CRB3, SPINT1, FXYD3, CLDN4, KRT8, F11R, KRT18, CLDN7, SPINT2, KRT7, EPCAM, BSG, CD9, EMB, BEX1, STARD10, SDC4, PCBD1, SLC2A1, S100A11
combined_predtype_geno.Epi_Luminal_3Foxi1_T04_Cast_Day28	2.7374e-05	0.000114868	-2.24551	COX7A2, LGALS3, NDUFA4, ALDOA, COX5A, APLP2, CHCHD10, ALCAM, CXADR, CLDN7, KRT7, UQCRB, CTNNB1, BEX1, TPI1, NUPR1, S100A11, ATP6V1E1, NDUFB7, IQGAP1, ATP6V1G1
combined_predtype_geno.Epi_Luminal_2Psca_T09_Regen_Day14	3.46926e-06	1.75022e-05	-2.24758	ANXA1, CLU, VAMP8, SEC11C, LRRC26, ANXA3, MMP7, PPP1R1B, SLC12A2, KRT4, TSPAN8, KRT19, CLDN3, WFDC2, TACSTD2, FXYD3, MAPK13, TSPAN1, CLDN7, SPINT2, KRT7, EPCAM, ATP1B1, PGLYRP1, CD9, DCXR, BEX1, PHLDA1, STARD10, NUPR1, S100A11
Neuron	7.49356e-11	7.82467e-10	-2.24874	ACTG1, COX6B1, NDUFA4, PKM, TBCA, YWHAE, HNRNPAB, COX5A, MDH1, BASP1, RAB11A, STMN1, FKBP4, CRIP2, HES6, BZW2, TSPAN13, YWHAH, PAFAH1B3, SNRPE, SNRPD1, HNRNPK, ARPC5, POMP, UCHL3, PSMA7, TSG101, PARK7, YWHAZ, HMGB3, SUB1, PSMA1, NONO, SF3B6, MDH2, CYTH2, HNRNPA2B1, NDUFC2, CISD1, FABP5, HINT1, RANBP1, U2AF1, TCP1, BCAS2, PSMC5, CCT7, NSG1, NDUFB8, EIF4A1, BEX3, DCTN3, BUB3, DNAJC7, PFDN1, NDUFA12…
Luminal_Org_1	9.74959e-06	4.51296e-05	-2.26068	ANXA1, APLP2, ARHGEF16, ANXA4, AFDN, ARRDC1, ALCAM, ATP1B1, AREG, AKIRIN1, ARFGEF1, ALAD, ARHGAP32, ARL6IP5, ARL6IP1, ACADL, APPL2, ACTR2, ABHD12, AHNAK, ACOT13, ATG101, ARPC3, ABI1, AGFG2, ANXA11, AKIP1
REACTOME_CELL_CYCLE_MITOTIC	1.00528e-08	7.16462e-08	-2.30379	YWHAE, RANGAP1, TUBA4A, PSMA7, PSMA1, MCM6, PSMA2, GMNN, PSMB7, CLIP1, LIG1, PSMC5, MCM3, PSME1, PSMC2, PSMD12, DCTN3, MCM7, NUDC, BUB3, MCM2, WEE1, PPP2CA, RFC3, PMF1, PSMD11, UBE2E1, PSMA6, PSMB6, CSNK1E, CDK6, PSMA3, PSMD8, RBBP4, PSMB5, KIF2A, TYMS, PSMD2, PSMC4, PSMB1, PSMC6, PRIM1, PCM1, PSMD13, PSMD4, PAFAH1B1, ORC6, RFC2, TUBB4B, RPA1, PSMD6, PPP2R1A, PSMB2, PPP2R2A, PCNA, PSMD3, MCM4, PS…
REACTOME_MITOTIC_G1_G1_S_PHASES	2.68422e-07	1.50652e-06	-2.31137	PSMA7, PSMA1, MCM6, PSMA2, PSMB7, PSMC5, MCM3, PSME1, PSMC2, PSMD12, MCM7, MCM2, WEE1, PPP2CA, PSMD11, PSMA6, PSMB6, CDK6, PSMA3, PSMD8, RBBP4, PSMB5, TYMS, PSMD2, PSMC4, PSMB1, PSMC6, PRIM1, PSMD13, PSMD4, ORC6, RPA1, PSMD6, PPP2R1A, PSMB2, PPP2R2A, PCNA, PSMD3, MCM4, PSMD14, PSME2, CDKN1A, PSMA5, PPP2CB, CUL1, PSMC1
SCLC-A	4.59016e-06	2.21611e-05	-2.31811	COX8A, SEC11C, HES6, ELOVL7, BSPRY, TMEM30B, TPD52, EPCAM, GCH1, BEX1, UQCR11, COX6A1, RAB3IP, HINT2, PTS, MIEN1, ARL6IP1, NDUFAB1
REACTOME_SIGNALING_BY_WNT	1.47628e-06	7.79821e-06	-2.32274	CTNNB1, PSMA7, PSMA1, PSMA2, PSMB7, PSMC5, PSME1, PSMC2, PSMD12, PPP2CA, PSMD11, PSMA6, PSMB6, PSMA3, PSMD8, PSMB5, PSMD2, PSMC4, PSMB1, PSMC6, PSMD13, PSMD4, APC, PSMD6, PPP2R1A, PSMB2, PSMD3, PSMD14, PSME2, PSMA5, PPP2CB, CUL1, CSNK1A1, PSMC1
Epithelial_cell	8.84294e-12	1.04486e-10	-2.34752	COX8A, S100A16, COX4I1, ACTG1, ANXA1, LGALS3, PKM, CLIC1, TAGLN2, CLU, VAMP8, CRIP2, TRAPPC6A, CAPSL, GIPC2, CMTM8, BZW2, TMPRSS2, TUBA4A, SLC12A2, LCN2, TSPAN13, EZR, KRT19, CYSTM1, SFN, LY6D, JUP, TPD52, CLDN3, GATA3, SERINC2, WFDC2, TACSTD2, TMC4, FXYD3, CLDN4, KRT8, SMIM22, TSPAN1, F11R, KRT18, CLDN7, RAB25, SPINT2, KRT7, EPCAM, LSR, BSG, CD9, KLF6, AREG, KTN1, PRDX6, ACTN4, DSTN, BTF3, TMBIM…
REACTOME_CELL_CELL_JUNCTION_ORGANIZATION	6.8286e-06	3.22741e-05	-2.35837	CTNNA1, PARD6B, JUP, CADM1, CLDN3, CLDN4, F11R, CLDN7, CDH1, CTNNB1, PARD6G, CTNND1
Trophoblast_stem_cell	2.32767e-15	3.87084e-14	-2.3858	COX4I1, ACTG1, COX7A2, GSTO1, PKM, ALDOA, TAGLN2, MIF, COX5A, ARPP19, EIF6, ENO1, RAB11A, FKBP4, PDLIM1, ANXA3, CRIP2, EZR, SFN, RNF128, CLDN3, CLDN4, KRT8, PERP, KRT18, CLDN7, BSG, EMC6, VDAC2, SNRPE, SNRPD1, TUBA1C, POMP, G3BP1, DCXR, PRDX6, BEX1, PSMA1, HSP90AB1, UQCR11, BTF3, PSMA2, GMNN, PPA1, PSMB7, TPI1, CCT2, GAPDH, CISD1, RANBP1, U2AF1, EIF3G, TCP1, BCAS2, NOL7, PSMC5, CCT7, PSMD12, EIF4…
Kidney_epithelial	5.80394e-17	1.13303e-15	-2.39013	COX8A, COX6B1, NDUFA4, PKM, TBCA, SLC25A5, YWHAE, MIF, SERBP1, COX5A, MDH1, ENO1, RAB11A, STMN1, FKBP4, BZW2, CLDN3, WFDC2, KRT18, CLDN7, SPINT2, EPCAM, PAFAH1B3, UQCRB, VDAC2, SNRPE, SNRPD1, TUBA1C, HNRNPK, UCHL3, PSMA7, BEX1, TSG101, ANP32A, HMGB3, SUB1, PSMA1, HSP90AB1, MCM6, NONO, BTF3, SF3B6, EIF5B, RAB3IP, PSMA2, GMNN, AK2, DPY30, PPA1, PSMB7, TPI1, HNRNPA2B1, NDUFC2, GAPDH, ARPC5L, PCBD1, …
Pancreatic_acinar_cell	1.38099e-15	2.38486e-14	-2.40234	COX7A2, COX6B1, TBCA, YWHAE, MIF, SERBP1, HNRNPAB, ARPP19, CLU, METAP2, UQCRFS1, STMN1, FKBP4, CCDC34, BZW2, CLDN3, WFDC2, KRT18, CLDN7, SPINT2, EPCAM, UQCRB, UQCR10, SNRPE, SNRPD1, TUBA1C, UCHL3, PSMA7, PRDX6, BEX1, PARK7, SUB1, PSMA1, MCM6, COX6A1, SF3B6, GMNN, DPY30, PSMB7, TPI1, GAPDH, FABP5, PCBD1, HINT1, RANBP1, EIF3G, TCP1, GRPEL1, NUPR1, NOL7, PSMC5, CCT7, PSMC2, PSMD12, NDUFB8, EIF4A1, N…
Erythroid_progenitor	1.95039e-19	4.86515e-18	-2.40625	COX8A, COX6B1, COX5B, NDUFA4, SLC25A5, SERBP1, ARPP19, METAP2, TALDO1, VAMP8, TKT, SEC11C, STMN1, FKBP4, UCP2, KCNN4, GCLM, TUBA4A, TSPAN13, TMEM238, LLPH, UQCR10, SNRPE, SNRPD1, POMP, G3BP1, PSMA7, HMGB2, PRDX6, PARK7, CYCS, HMGB3, PSMA1, MCM6, UQCR11, COX6A1, STARD10, BTF3, SF3B6, PSMA2, MDH2, GMNN, AK2, DPY30, HNRNPA2B1, NDUFC2, ALAD, RANBP1, U2AF1, EIF3G, LIG1, PABPC1, GRPEL1, BCAS2, NOL7, EW…
Premeiotic_germ_cell	7.07385e-21	1.9851e-19	-2.41897	COX7A2, PKM, YWHAE, MIF, SERBP1, COX5A, METAP2, STMN1, FKBP4, CHCHD10, PAFAH1B3, UQCRB, LLPH, EMC6, SNRPE, FDFT1, SNRPD1, HNRNPK, UCHL3, G3BP1, TSG101, PARK7, HMGB3, MKRN1, SUB1, PSMA1, HSP90AB1, MCM6, EIF5B, PSMA2, MDH2, GMNN, PDCD10, DPY30, PPA1, PSMB7, CCT2, NDUFC2, CISD1, ARPC5L, HINT1, RANBP1, GTPBP4, U2AF1, EIF3G, HSPA4, TCP1, GRPEL1, BCAS2, NOL7, PSMC5, CCT7, PSMC2, PSMD12, EIF4A1, NDUFS6,…
combined_predtype_geno.Epi_Basal_1_T05_Regen_Day1	2.57597e-07	1.46406e-06	-2.4513	ACTG1, SLC25A5, ALDOA, MIF, COX5A, KRT14, KRT17, LCN2, KRT5, KRT15, LY6D, HSP90AB1, MDH2, SDC4, HNRNPA3, RANBP1, EIF4A1, CYC1, LSM4, PSMB6, NCL, HNRNPA1, NME1, PRMT1, HSPA9
combined_predtype_geno.Epi_Luminal_1_T05_Regen_Day1	3.10599e-08	1.99227e-07	-2.46931	LGALS3, SLC25A5, ALDOA, TAGLN2, MIF, COX5A, CLU, TKT, CRIP2, MMP7, ANXA4, SLC12A2, CHCHD10, EZR, KRT19, CYSTM1, CLDN3, MAPK13, KRT8, TSPAN1, KRT18, CLDN7, EPCAM, BEX1, MDH2, PPA1, TPI1, RANBP1, S100A11, TST, NDUFA12, RNH1, PHGDH, NHP2
Embryonic_stem_cell	7.50005e-17	1.40313e-15	-2.4695	COX4I1, COX7A2, COX5B, NDUFA4, PKM, SLC25A5, ALDOA, YWHAE, MIF, SERBP1, HNRNPAB, COX5A, ARPP19, EIF6, METAP2, ENO1, FKBP4, BZW2, CHCHD10, UQCR10, VDAC2, SNRPE, SNRPD1, TUBA1C, UCHL3, PSMA7, HMGB2, BEX1, PARK7, MKRN1, SUB1, PSMA1, HSP90AB1, BTF3, PSMA2, GMNN, DPY30, PPA1, TPI1, CCT2, GAPDH, CISD1, HINT1, RANBP1, EIF3C, U2AF1, EIF3G, TCP1, BCAS2, NOL7, PSMC5, CCT7, PSMD12, NDUFB8, EIF4A1, NDUFS6, B…
combined_predtype_geno.Epi_Luminal_3Foxi1_T05_Regen_Day1	1.81374e-08	1.23267e-07	-2.48492	COX8A, COX7A2, COX6B1, LGALS3, NDUFA4, PKM, ALDOA, TAGLN2, COX5A, UQCRFS1, SLC9A3R1, CHCHD10, CYSTM1, ALCAM, CXADR, CLDN7, KRT7, ATP1B1, UQCRB, UQCR10, BEX1, CYCS, COX6A1, NUPR1, S100A11, ATP6V1F, ATP6V1E1, UQCRQ, SGMS1, NDUFA12, COX7C, NDUFB7, NDUFAB1, ATP6V1D, ATP6V1G1, HIGD1A, PGAM1, NDUFB6, NDUFS4, ATP6V1A, TSPO, MED28
combined_predtype_geno.Epi_Luminal_1_T06_Regen_Day2	1.69202e-08	1.16879e-07	-2.4869	COX7A2, NDUFA4, SLC25A5, TAGLN2, MIF, HNRNPAB, COX5A, STMN1, CRIP2, CHCHD10, KRT19, CYSTM1, TSPAN1, UQCR10, SNRPE, SNRPD1, POMP, HMGB2, PRDX6, CYCS, GAPDH, HNRNPA3, HES1, RANBP1, PHB2, UQCRQ, CDO1, TST, LSM4, COX7C, DEK, NDUFAB1, NHP2
combined_predtype_geno.Epi_Luminal_2Psca_T04_Cast_Day28	2.81382e-09	2.14136e-08	-2.51484	ANXA1, LGALS3, NDUFA4, CLIC1, TAGLN2, CLU, BASP1, LRRC26, APLP2, ANXA3, CRIP2, MMP7, PPP1R1B, SLC12A2, CD2AP, KRT4, TSPAN8, KRT19, CYSTM1, LY6D, KLF5, FOXQ1, CLDN3, WFDC2, CXADR, TACSTD2, KRT8, KRT18, CLDN7, SPINT2, KRT7, EPCAM, PGLYRP1, CTNNB1, HBEGF, BEX1
HALLMARK_MYC_TARGETS_V1	1.97831e-12	2.46739e-11	-2.52695	YWHAE, SERBP1, COX5A, SNRPD1, G3BP1, PSMA7, PSMA1, HSP90AB1, MCM6, PSMA2, SRPK1, HNRNPA2B1, CCT2, RANBP1, TCP1, PABPC1, CCT7, EIF4A1, MCM7, PHB2, SMARCC1, BUB3, EIF2S2, MCM2, EIF2S1, SLC25A3, CYC1, CCT3, HNRNPU, UBE2E1, PSMA6, DEK, PA2G4, NDUFAB1, NHP2, HDGF, PPM1G, EIF3D, LSM2, RNPS1, TARDBP, PSMD8, GOT2, TYMS, PSMC4, NME1, SNRPA1, EXOSC7, PSMC6, EIF4G2, RUVBL2, SF3B3, RAD23B, SNRPD3, EIF3B, DHX…
combined_predtype_geno.Epi_Luminal_1_T07_Regen_Day3	5.41336e-08	3.29541e-07	-2.55502	COX8A, NDUFA4, COX5A, CLU, CRIP2, MMP7, HOXB13, SLC12A2, CHCHD10, EZR, KRT19, CYSTM1, CLDN3, MAPK13, LMO7, TSPAN1, KRT18, DCXR, PRDX6, BEX1, HES1, PABPC1, TST, CHKA, AKR1A1, PGAP2, NHP2
REACTOME_MITOTIC_M_M_G1_PHASES	1.84854e-09	1.53703e-08	-2.58458	RANGAP1, PSMA7, PSMA1, MCM6, PSMA2, GMNN, PSMB7, CLIP1, PSMC5, MCM3, PSME1, PSMC2, PSMD12, MCM7, NUDC, BUB3, MCM2, PPP2CA, PMF1, PSMD11, PSMA6, PSMB6, PSMA3, PSMD8, PSMB5, KIF2A, PSMD2, PSMC4, PSMB1, PSMC6, PRIM1, PSMD13, PSMD4, PAFAH1B1, ORC6, RPA1, PSMD6, PPP2R1A, PSMB2, PSMD3, MCM4, PSMD14, PSME2, SMC1A, RCC2, SEH1L, RAD21, PSMA5, PPP2CB, SMC3, PSMC1
basal	1.29178e-08	9.06266e-08	-2.61498	S100A16, ATP1A1, STMN1, HRAS, TUFT1, MGST3, KRT14, LGALS7, LAMB3, LCN2, KRT5, BCAM, KRT15, SFN, SERPINB5, FXYD3, CLDN4, PERP, ATP1B1, BSG, TUBA1C, HMGB2, PHLDA1
combined_predtype_geno.Epi_Luminal_2Psca_T00_intact	6.57779e-10	5.90686e-09	-2.65106	ANXA1, LGALS3, NDUFA4, CLU, ATP1A1, SEC11C, LRRC26, ANXA3, MMP7, PPP1R1B, SLC12A2, KRT4, TSPAN8, KRT19, KLF5, CLDN3, WFDC2, TACSTD2, FXYD3, MAPK13, KRT8, TSPAN1, CLDN7, SPINT2, KRT7, EPCAM, ATP1B1, PGLYRP1, CD9, PTP4A2, DCXR, BEX1, PHLDA1, NDUFC2, NUPR1, S100A11, ANO1, TST
Gastric_mucosa_cell	5.26568e-18	1.12585e-16	-2.65117	COX8A, COX4I1, ACTG1, COX7A2, COX6B1, COX5B, NDUFA4, GSTO1, SLC25A5, COX5A, MDH1, CLU, UQCRFS1, ENO1, SEC11C, FKBP4, UCP2, TMEM184A, TRAPPC6A, ANXA4, GMDS, CMTM8, RNPEP, AP1M2, PLPP2, SMAGP, ABCD3, MGST3, FERMT1, TSPAN13, CHCHD10, TSPAN8, EZR, TMEM238, CYSTM1, RNF128, TPD52, KLF5, FOXQ1, SERINC2, GPX2, TMC4, FXYD3, MAPK13, KRT8, SMIM22, PERP, TSPAN1, F11R, KRT18, ELF3, RAB25, SPINT2, CDH1, EPCAM,…
Luminal	1.04507e-09	9.02375e-09	-2.68516	MMP7, KRT6A, MMP15, TMPRSS2, KRT19, ALCAM, LMO7, KRT8, KRT18, CLDN7, CDH1, EPCAM, PROM1
Luminal_curated	1.04507e-09	9.02375e-09	-2.68516	MMP7, KRT6A, MMP15, TMPRSS2, KRT19, ALCAM, LMO7, KRT8, KRT18, CLDN7, CDH1, EPCAM, PROM1
combined_predtype_geno.Epi_Basal_1_T03_Cast_Day14	1.22489e-10	1.1956e-09	-2.69456	ACTG1, TAGLN2, PLAUR, EIF6, CLU, ANXA3, TGIF1, KRT14, KRT17, KRT19, SFN, KLF5, PLET1, TACSTD2, CLDN4, KRT8, KRT18, CDH1, EPCAM, CD9, EFHD2, TUBA1C, FAM107B, AMD1, G3BP1, HBEGF, ACTN4, CXCL16, PHLDA1, POR, SDC4, SLC2A1, MAST4, S100A11, EIF4A1, ARL6IP5, PFN1, ARPC2, NCL, VASP, MAP2K3, PXN
combined_predtype_geno.Epi_Luminal_1_T04_Cast_Day28	8.78291e-11	8.7634e-10	-2.74249	LGALS3, CLU, BASP1, LRRC26, CRIP2, MMP7, ANXA4, SLC12A2, CHCHD10, TSPAN8, KRT19, CYSTM1, AHR, FOXQ1, CLDN3, PLET1, CXADR, TACSTD2, CLDN4, KRT8, KRT18, CLDN7, SPINT2, EPCAM, KLF6, HBEGF, BEX1, NUPR1, PSME1, S100A11, EIF3F, CDO1
Basal	2.53698e-09	1.99843e-08	-2.75778	ITGA3, COL17A1, LAMA3, TMEM45B, LYPD3, KRT14, KRT17, LGALS7, LAMB3, KRT5, KRT4, ITGB4, BCAM, KRT15, LAMC2, LY6D, ITGA6, CLDN4, PERP, KRT7, KRT16
Basal_curated	2.53698e-09	1.99843e-08	-2.75778	ITGA3, COL17A1, LAMA3, TMEM45B, LYPD3, KRT14, KRT17, LGALS7, LAMB3, KRT5, KRT4, ITGB4, BCAM, KRT15, LAMC2, LY6D, ITGA6, CLDN4, PERP, KRT7, KRT16
luminal_3	1.57671e-11	1.76986e-10	-2.78143	NDUFA4, PKM, ALDOA, COX5A, UQCRFS1, ATP1A1, APLP2, FOXP1, BIK, CD2AP, SLC9A3R1, CHCHD10, CYSTM1, BLNK, ALCAM, CLDN3, ST14, TMC4, MAPK13, KCNK1, CLDN7, SPINT2, KRT7, EPCAM, ATP1B1, CD9, UQCRB, BEX1, CYCS, PTBP3, TPI1, GAPDH, SYNE2, ATP6V1E1, SGMS1, SOX4, ARL6IP1, PARM1, EPS8, RTN3, ATP6V1D
combined_predtype_geno.Epi_Luminal_2Psca_T02_Cast_Day7	9.62859e-12	1.10852e-10	-2.79509	ANXA1, LGALS3, CLU, LRRC26, ANXA3, MMP7, BARX2, PPP1R1B, SLC12A2, KRT4, TSPAN8, KRT19, KLF5, FOXQ1, ALCAM, CLDN3, EHF, WFDC2, TACSTD2, FXYD3, MAPK13, KRT8, TSPAN1, CLDN7, RAB25, SPINT2, KRT7, EPCAM, ATP1B1, PGLYRP1, CD9, DCXR, BEX1, PHLDA1, HES1, NUPR1, S100A11
Intestinal_epithelial_cell	1.99246e-24	7.45512e-23	-2.86861	COX8A, COX4I1, COX7A2, COX6B1, COX5B, NDUFA4, GSTO1, SLC25A5, COX5A, MDH1, EIF6, TALDO1, UQCRFS1, ATP1A1, CTNNA1, TKT, FKBP4, PDLIM1, UCP2, TMEM45B, ANXA4, GIPC2, GMDS, SLC39A4, RNPEP, TMPRSS4, AP1M2, PPP1R1B, PLPP2, TMEM54, ABCD3, MGST3, FERMT1, SLC9A3R1, CHCHD10, TSPAN8, STAP2, EZR, TMEM238, KRT19, CYSTM1, SFN, LAD1, RNF128, TPD52, KLF5, CLDN3, SERINC2, GPX2, SPINT1, TMC4, MAPK13, KRT8, SMIM22,…
combined_predtype_geno.Epi_Luminal_2Psca_T08_Regen_Day7	1.7984e-12	2.31123e-11	-2.87508	ANXA1, LGALS3, NDUFA4, CLU, SEC11C, PDLIM1, LRRC26, ANXA3, MMP7, PPP1R1B, SLC12A2, KRT4, TSPAN8, KRT19, CYSTM1, KLF5, CLDN3, S100A14, WFDC2, TACSTD2, FXYD3, MAPK13, KRT8, TSPAN1, CLDN7, SPINT2, KRT7, EPCAM, ATP1B1, PGLYRP1, CD9, PIGR, PTP4A2, CTNNB1, DCXR, PHLDA1, NUPR1, S100A11, ANO1, TST, PGAP2, SOX9, TRIM2, CTSH
Principal_cells_of_cortical_collecting_duct	4.20471e-28	1.71629e-26	-2.88203	S100A16, ACTG1, ANXA1, NDUFA4, GSTO1, CLIC1, TAGLN2, COX5A, HNRNPF, EIF6, CLU, ENO1, ATP1A1, KIF5B, RAB11A, SEC11C, FKBP4, PDLIM1, TGIF1, PLSCR1, TMEM45B, ANXA4, NET1, GMDS, ETS2, SLC39A4, RNPEP, TMPRSS4, AP1M2, GCLM, F2RL1, PLPP2, FXYD4, CD2AP, LCN2, GSR, FERMT1, MAL2, TSPAN8, EZR, TMEM238, KRT19, CYSTM1, LAMC2, SFN, LAD1, JUP, RNF128, TPD52, CRB3, ALCAM, CLDN3, KRTCAP3, SERINC2, PLET1, ST14, WF…
Urothelium	2.24485e-29	1.00794e-27	-2.92792	S100A16, LGALS3, GSTO1, PKM, TALDO1, VAMP8, ATP1A1, CTNNA1, RAB11A, APLP2, TMEM40, TMEM184A, CRIP2, TGIF1, KCNN4, CBLC, ENPP5, SORL1, TMEM45B, RHOV, ANXA4, NET1, RAB27B, LRRFIP1, AP1M2, LYPD3, PLPP2, SMAGP, ABCD3, NUDT14, MGST3, TMPRSS2, TMEM30B, STXBP2, CD2AP, LAMB3, FERMT1, KRT5, PRSS22, KRT4, TSPAN13, EPS8L2, TSPAN8, DSG2, BCAM, KRT15, EZR, TMEM238, KRT19, SFN, LY6D, LAD1, JUP, RNF128, TPD52, …
combined_predtype_geno.Epi_Luminal_2Psca_T10_Regen_Day28	3.53125e-14	5.46735e-13	-2.9727	ANXA1, LGALS3, GSTO1, PLAUR, CLU, RAB11A, PDLIM1, ANXA3, MMP7, BARX2, PPP1R1B, GPRC5A, SLC12A2, KRT4, TSPAN8, KRT19, LAMC2, FOXQ1, CLDN3, S100A14, WFDC2, TACSTD2, MAPK13, KRT8, TSPAN1, ELF3, CLDN7, RAB25, SPINT2, KRT7, EPCAM, ATP1B1, PGLYRP1, CD9, DCXR, BEX1, PHLDA1, NUPR1, S100A11
combined_predtype_geno.Epi_Luminal_1_T03_Cast_Day14	6.76807e-15	1.08531e-13	-3.0326	ACTG1, CLIC1, TAGLN2, EIF6, CLU, CRIP2, TUFT1, ANXA4, TSPAN13, CHCHD10, TSPAN8, EZR, KRT19, CYSTM1, BLNK, FOXQ1, CLDN3, PLET1, LMO7, CLDN4, KRT8, TSPAN1, KRT18, CLDN7, SPINT2, CDH1, DSP, EPCAM, KLF6, PRKAB1, EFHD2, AMD1, ACTN4, DSTN, WDR1, SDC4, IRF2BPL, FLNB, MIEN1, EHD4, ARL6IP5, PFN1, TES, CHKA, MAP2K3, SOX9, TACC2
combined_predtype_geno.Epi_Luminal_2Psca_T07_Regen_Day3	2.28501e-16	4.10388e-15	-3.10985	ANXA1, LGALS3, NDUFA4, PKM, CLIC1, CLU, TKT, SEC11C, LRRC26, ANXA3, CRIP2, MMP7, CMAS, PLSCR1, PPP1R1B, SLC12A2, KRT4, TSPAN8, KRT19, CYSTM1, KLF5, CLDN3, S100A14, WFDC2, FXYD3, MAPK13, TSPAN1, CLDN7, RAB25, SPINT2, KRT7, EPCAM, ATP1B1, PGLYRP1, BSG, CD9, PIGR, DCXR, BEX1, NDUFC2, NUPR1, PSME1, S100A11, CDO1, TST, AKR1A1, RNH1
combined_predtype_geno.Epi_Luminal_2Psca_T05_Regen_Day1	8.78576e-20	2.32047e-18	-3.32616	ANXA1, LGALS3, NDUFA4, PKM, CLIC1, ALDOA, TAGLN2, COX5A, PLAUR, CLU, TKT, PDLIM1, ANXA3, CRIP2, MMP7, PPP1R1B, SLC12A2, LCN2, KRT4, CHCHD10, TSPAN8, EZR, KRT19, CYSTM1, FOXQ1, CLDN3, S100A14, WFDC2, TACSTD2, MAPK13, KRT8, TSPAN1, KRT18, CLDN7, RAB25, SPINT2, KRT7, EPCAM, ATP1B1, PGLYRP1, CD9, HBEGF, BEX1, TPI1, RANBP1, NUPR1, S100A11
Stomach_epithelial_cell	3.79026e-33	2.43118e-31	-3.32805	COX8A, ACTG1, COX6B1, GSTO1, SLC25A5, ALDOA, TAGLN2, COX5A, EIF6, CLU, TALDO1, VAMP8, CTNNA1, RAB11A, TKT, SEC11C, PDLIM1, LRRC26, UCP2, ANXA3, SH3YL1, TMEM45B, ANXA4, SDCBP2, METTL26, RAB27B, GIPC2, GMDS, CMTM8, RNPEP, AP1M2, ELOVL7, PLPP2, SMAGP, ARRDC1, TMEM54, ABCD3, NUDT14, MGST3, TMPRSS2, TMEM30B, CD2AP, GSR, FERMT1, TSPAN13, TSPAN8, EZR, TMEM238, KRT19, CYSTM1, SFN, JUP, RNF128, TPD52, CRB…
combined_predtype_geno.Epi_Luminal_2Psca_T03_Cast_Day14	2.14886e-21	6.43225e-20	-3.3623	S100A16, ANXA1, LGALS3, CLIC1, TAGLN2, PLAUR, CLU, CTNNA1, ANXA3, LRRFIP1, EPHA2, GPRC5A, TUBA4A, SLC12A2, KRT4, TSPAN8, EZR, KRT19, LAMC2, JUP, KLF5, FOXQ1, CLDN3, S100A14, WFDC2, CXADR, TACSTD2, LMO7, CLDN4, KRT8, KRT18, CLDN7, SPINT2, CDH1, KRT7, EPCAM, PGLYRP1, CD9, PTP4A2, TNFAIP8, CTNNB1, PRKAB1, TUBA1C, FAM107B, AMD1, ACTN4, BEX1, CXCL16, RAC1, NUPR1, S100A11, FLNB, ZBTB7A, ARL6IP5
combined_predtype_geno.Epi_Luminal_2Psca_T06_Regen_Day2	4.24197e-22	1.36046e-20	-3.43945	COX6B1, ANXA1, LGALS3, NDUFA4, PKM, CLIC1, COX5A, CLU, TKT, SEC11C, LRRC26, ANXA3, MMP7, PLSCR1, GMDS, PPP1R1B, MGST3, SLC12A2, KRT4, CHCHD10, TSPAN8, KRT19, CLDN3, S100A14, WFDC2, FXYD3, MAPK13, TSPAN1, CLDN7, RAB25, KRT7, EPCAM, ATP1B1, PGLYRP1, CD9, UQCR10, SNRPE, DCXR, BEX1, TPI1, NDUFC2, GAPDH, HNRNPA3, RANBP1, S100A11, TST, COX7C, AKR1A1, RNH1, NDUFAB1, NHP2
luminal_2	1.45743e-31	7.27098e-30	-3.74722	ANXA1, LGALS3, GSTO1, CLU, LRRC26, ANXA3, KCNN4, MMP7, CMAS, PLSCR1, CRACR2B, GMDS, BARX2, PPP1R1B, PLPP2, GPRC5A, RAB11FIP1, TMEM30B, SLC12A2, CD2AP, KRT4, CHCHD10, TSPAN8, EZR, KRT19, KLF5, FOXQ1, ALCAM, CLDN3, S100A14, WFDC2, TACSTD2, FXYD3, MAPK13, KRT8, SMIM22, TSPAN1, ELF3, CLDN7, FOXA1, RAB25, SPINT2, CDH1, KRT7, EPCAM, ATP1B1, PGLYRP1, CD9, EMB, GDPD1, DCXR, BEX1, MBOAT1, PHLDA1, STARD10
combined_predtype_geno.Epi_Luminal_2Psca_T06_Regen_Day2	1.07087e-21	3.69863e-20	-3.43618	WFDC2, KRT19, EPCAM, FXYD3, KRT7, CLU, CLDN7, MMP7, TSPAN1, ATP1B1, CLDN3, ANXA1, KRT4, S100A14, TSPAN8, LGALS3, CHCHD10, MGST3, ANXA3, RAB25, SLC12A2, PLSCR1, MAPK13, COX5A, PPP1R1B, SEC11C, NDUFA4, PKM, CLIC1, GMDS, TKT, COX6B1, LRRC26, PGLYRP1, CD9, UQCR10, SNRPE, DCXR, BEX1, TPI1, NDUFC2, GAPDH, HNRNPA3, RANBP1, S100A11, TST, COX7C, AKR1A1, RNH1, NDUFAB1, NHP2
luminal_2	6.84096e-31	3.83949e-29	-3.74669	WFDC2, KRT19, EPCAM, KRT8, FXYD3, KRT7, SPINT2, TACSTD2, CLU, CLDN7, MMP7, TSPAN1, ATP1B1, CLDN3, ANXA1, KRT4, CDH1, S100A14, EZR, TSPAN8, LGALS3, ELF3, GSTO1, FOXQ1, KLF5, CHCHD10, ANXA3, RAB25, SLC12A2, SMIM22, PLSCR1, FOXA1, GPRC5A, MAPK13, ALCAM, CD2AP, PPP1R1B, RAB11FIP1, CMAS, GMDS, KCNN4, LRRC26, BARX2, PLPP2, TMEM30B, CRACR2B, PGLYRP1, CD9, EMB, GDPD1, DCXR, BEX1, MBOAT1, PHLDA1, STARD10
PID_AP1_PATHWAY	2.79952e-08	1.35412e-07	-2.91172	FOSB, JUNB, ATF3, DUSP1, FOSL1, MYC, GJA1, ELF1, TCF7L2, TRIP6, CTNNB1, TIMP1, FOSL2, EGR1, ETS1, ESR1, COL1A2, TGFB1, JUN, FOS
HALLMARK_ESTROGEN_RESPONSE_EARLY	1.89301e-11	1.31623e-10	-2.9129	KRT15, SFN, HES1, AREG, KLF4, KRT19, CD44, TIPARP, SLC2A1, FHL2, BHLHE40, MYOF, DHRS3, MYC, GJA1, ELF1, TGM2, PMAIP1, LAD1, HSPB8, PTGES, IGFBP4, SLC9A3R1, FLNB, TPBG, CISH, CLDN7, AFF1, MAST4, AR, NRIP1, B4GALT1, UGCG, FOS, KRT18, IL6ST, FRK, BLVRB, NBL1, ADD3
PID_INTEGRIN3_PATHWAY	1.48308e-07	6.22616e-07	-2.91635	PLAUR, SDC4, THBS1, FN1, SDC1, ITGAV, TGFBR2, VEGFA, COL1A1, COL1A2, F11R, LAMC1
HALLMARK_IL6_JAK_STAT3_SIGNALING	2.61059e-07	1.06579e-06	-2.91901	CD44, PIM1, IL13RA1, HMOX1, IFNGR2, TGFB1, CD14, JUN, IFNGR1, IL6ST, CRLF2, STAT1, TNFRSF1A, BAK1, TNFRSF21, CXCL10, SOCS3, PTPN1, PTPN11, LTBR, IRF9, IRF1, PTPN2, IL1B, STAM2
E5p5_ExE	1.82287e-09	1.00145e-08	-2.92008	SFN, LGALS3, PLET1, GSTO1, S100A11, S100A6, S100A10, CLDN4, AHNAK, SDC4, NDRG1, ERRFI1, PERP, BAZ1A, ARPC1B, NFKBIZ, RBMS1, TINAGL1, EEF1D, MPZL2, CLDN3, WNT7B, ANXA5, LGALS1, CALD1, PDGFA
E4p5_TE	1.60156e-10	9.89854e-10	-2.94276	SFN, LGALS3, PLET1, S100A11, TACSTD2, S100A6, CLDN4, AHNAK, TPM2, SDC4, TSPAN8, CAPG, TPM1, ERRFI1, BAZ1A, ARPC1B, GPRC5A, CSRP1, RBMS1, CNN2, TINAGL1, ARPC2, CLDN3, WNT7B, ZYX, RFLNB, LGALS1, CNN3, CLDN7, CALD1
HALLMARK_COMPLEMENT	3.20818e-11	2.19637e-10	-2.94653	CLU, LGALS3, PLAUR, CEBPB, HSPA1A, PLAT, FN1, PIM1, F3, CP, CTSD, CSRP1, PLSCR1, CTSC, LRP1, CTSH, LAMP2, ATOX1, PLA2G4A, ANXA5, DUSP5, EHD1, TNFAIP3, TIMP1, IRF7, CTSB, HSPA5, MMP14, MMP15, DUSP6, PRKCD, MAFF, TIMP2, ME1, SRC, CTSS, GNAI2, RHOG
combined_predtype_geno.Epi_Basal_1_T08_Regen_Day7	2.41189e-07	1.00308e-06	-2.9508	KRT15, SFN, KRT14, PHLDA1, DCN, LGALS7, APOE, S100A10, ERRFI1, SDC1, TINAGL1, NR4A1, IGFBP5, ATP1A1, RBP1
combined_predtype_geno.Epi_Luminal_2Psca_T05_Regen_Day1	1.73438e-11	1.22508e-10	-2.9672	IGFBP7, CLU, NUPR1, LGALS3, S100A11, MMP7, LCN2, TACSTD2, HBEGF, ANXA1, S100A6, PLAUR, S100A10, PGLYRP1, AHNAK, LY6E, ANXA3, WFDC2, KRT19, TSPAN8, KRT4, S100A14, THBS1, FOXQ1, SLC12A2, ARPC1B, EZR, PDLIM1, CYBA, S100A1, TSPO, ATP1B1, CLDN3, TMEM176A, SLC39A8, CLDN7, RNH1
Basal	1.20613e-08	6.00637e-08	-2.9726	KRT15, KRT14, LY6D, KRT17, LGALS7, KRT5, CLDN4, ECM1, KRT4, PERP, COL17A1, LAMB3, LYPD3, ITGB4, LAMC2, GJA1, LAMA3, ITGA6, KRT16, ITGB1, BCAM, NECTIN1, LMO1, ITGA3
Basal_curated	1.20613e-08	6.00637e-08	-2.9726	KRT15, KRT14, LY6D, KRT17, LGALS7, KRT5, CLDN4, ECM1, KRT4, PERP, COL17A1, LAMB3, LYPD3, ITGB4, LAMC2, GJA1, LAMA3, ITGA6, KRT16, ITGB1, BCAM, NECTIN1, LMO1, ITGA3
luminal_2	1.0279e-12	7.62358e-12	-2.99792	CLU, PHLDA1, LGALS3, GSTO1, S100A11, MMP7, TACSTD2, FXYD3, ANXA1, PGLYRP1, LY6E, ANXA3, WFDC2, KRT19, TSPAN8, KRT4, S100A14, FOXQ1, SLC12A2, GPRC5A, EZR, SOX9, PLSCR1, CDH1, S100A1, DCXR, CTSH, KCNN4, AKAP13, ANO1, LRRC26, RHOU, ATP1B1, CLDN3, KLF5, TMEM176A, BACE2, SLC39A8, CLDN7, RAB11FIP1, ALAS1, BARX2, PGAP2, CDK19, ALCAM, CD2AP
combined_predtype_geno.Epi_Luminal_2Psca_T07_Regen_Day3	5.13043e-12	3.74269e-11	-3.00705	IGFBP7, CLU, NUPR1, LGALS3, S100A11, MMP7, FXYD3, ANXA1, PIGR, PGLYRP1, LY6E, ANXA3, WFDC2, KRT19, TSPAN8, KRT4, S100A14, DUSP1, SLC12A2, PLSCR1, GAS6, CYBA, S100A1, DCXR, DHRS3, PTGES, LRRC26, ATP1B1, CLDN3, KLF5, TMEM176A, SLC39A8, SHISA5, CLDN7, CHMP4B, RNH1, GNG12, CD81, CLIC1, TIMP2
HALLMARK_IL2_STAT5_SIGNALING	3.46567e-13	2.70566e-12	-3.05496	PHLDA1, GSTO1, AHNAK, KLF6, ECM1, NDRG1, HK2, CAPG, CD44, EMP1, PIM1, PLSCR1, AHR, IKZF2, NFKBIZ, ITGAV, S100A1, BHLHE40, DHRS3, MYC, PLEC, TGM2, WLS, CDCP1, SLC39A8, ITGA6, CISH, RNH1, FURIN, IRF6, MAFF, IFNGR1, GADD45B, CD81, MXD1, CKAP4, MYO1C, NFIL3, RHOB, IGF2R, ALCAM
combined_predtype_geno.Epi_Basal_1_T07_Regen_Day3	2.17261e-09	1.17904e-08	-3.05891	KRT15, PHLDA1, DCN, LGALS7, APOE, KRT5, MFGE8, ATF3, ERRFI1, PERP, ALDH2, ITM2B, IL33, ZFAND5, EIF3F, NR4A1, IGFBP5, EEF1G, NXN, ATP1A1, RBP1, EEF1B2, MAFF
combined_predtype_geno.Epi_Basal_1_T00_intact	8.23083e-09	4.21002e-08	-3.1101	KRT15, DCN, LGALS7, APOE, FXYD3, S100A6, GSN, HSPA1A, JUNB, IGFBP5, GLUL, ATP1A1, PATE4
NABA_MATRISOME_ASSOCIATED	5.62586e-14	4.55183e-13	-3.11614	LGALS3, MMP7, HBEGF, ANXA1, S100A6, FST, S100A10, AREG, SERPINH1, ANXA3, S100A16, SDC4, S100A14, PLAT, TIMP3, SDC1, CSTB, MDK, CTSD, SERPINB5, FSTL1, ADAMTS1, S100A1, ANXA8, WNT4, CTSC, SEMA3C, CTSH, TGM2, WNT7B, ANXA5, PARM1, LGALS1, BMP1, TIMP1, CTSB, VEGFA, MMP14, MMP15, PDGFA, TGFB1, TIMP2, IL1RN, ADAM10, PLXNB2
combined_predtype_geno.Epi_Luminal_1_T03_Cast_Day14	2.19042e-13	1.7406e-12	-3.20879	CLU, PLET1, SGK1, CLDN4, LY6E, KLF6, KRT19, SDC4, TSPAN8, PLAT, THBS1, FOXQ1, TIPARP, EZR, SOX9, SQSTM1, CDH1, ACTN4, BLNK, MAP2K3, RTN4, CLDN3, TES, LMO7, ARL6IP5, ZYX, FLNB, AMD1, EHD4, CLDN7, DDX3X, CHMP4B, MAT2A, VAT1, KRT18, CLIC1, CHKA, OST4, TUFT1, PATE4, DSP, EIF6
Mast_cell	7.73963e-17	8.84925e-16	-3.21851	HES1, LGALS3, FOSB, IER3, KLF6, NDRG1, JUNB, CAPG, DUSP1, IFRD1, NFKBIA, ZFP36, DNAJB1, CDKN1A, PPP1R15A, ARPC1B, ITM2B, PDLIM1, PNRC1, SQSTM1, CD63, CSRNP1, SERINC3, NFKBIZ, TUBA1C, CCNL1, CTSC, SLC3A2, SH3BGRL3, OAF, ARPC2, RAC1, HS3ST1, NR4A1, ARHGDIB, LGALS1, HSPA5, CMTM7, EGR1, MSN, SLC38A2, STK17B, RNH1, VIM, ATF4, MAT2A, BASP1, EIF5B, RAP1B, JUN, SRGN, CD81, VWA5A, CLIC1, RPLP1, OSTF1, JUN…
Eosinophil	1.00082e-21	2.12078e-20	-3.24078	PHLDA1, LGALS3, PLET1, S100A11, SGK1, FOSB, SAT1, ANXA1, PLAUR, S100A10, AHNAK, CEBPB, KLF6, KRT19, JUNB, CAPG, FN1, CD44, MGST1, DUSP1, IFRD1, NFKBIA, ZFP36, PIM1, CDKN1A, BAZ1A, GPX1, ARPC1B, ITM2B, CSTB, EZR, CTSD, PDLIM1, CYBA, S100A1, BHLHE40, CTSC, SLC3A2, RNASE4, CAPNS1, MCL1, CTSH, PON2, TGM2, SH3BGRL3, LAMP2, TMBIM6, LAPTM4A, ARPC2, RAC1, NR4A1, ANXA5, LRRFIP1, GRN, UBC, GLUL, SHISA5, CT…
Monocyte	1.07632e-21	2.17711e-20	-3.25778	LGALS3, S100A11, APOE, SAT1, ANXA1, S100A6, S100A10, LY6E, B2M, JUNB, CAPG, FN1, CD44, MGST1, DUSP1, NFKBIA, ZFP36, PIM1, CDKN1A, GPX1, ARPC1B, ALDH2, ITM2B, PDLIM1, SERINC3, CYBA, FLNA, RBMS1, CTSC, CNN2, BTG1, CAPNS1, MCL1, CTSH, SH3BGRL3, ARPC2, RAC1, TSPO, ATOX1, EIF3F, NR4A1, ANXA5, GRN, ARL6IP5, ZYX, ARHGDIB, PLAC8, PABPC1, SHISA5, CTSB, KLF2, PSMB10, CMTM7, PSMB8, NPC2, FTH1, VAMP8, MSN, R…
NK_cell	2.46728e-17	3.22923e-16	-3.26369	S100A11, S100A10, LY6E, B2M, JUNB, DUSP1, NFKBIA, ARPC1B, CTSD, PNRC1, SERINC3, CYBA, BHLHE40, RPS27, VPS37B, SLC3A2, CNN2, BTG1, SH3BGRL3, TMBIM6, ARPC2, TSPO, ARL6IP5, ZYX, ARHGDIB, PABPC1, LGALS1, SHISA5, KLF2, PSMB10, PSMB8, MSN, STK17B, SDCBP, JAK1, TMED5, CD82, RAP1B, CD74, MBNL1, SRGN, IFNGR1, CLIC1, TPM4, SRSF5, MYL6, PSME2, OSTF1, RPL34, ABRACL, RPL37A, GNAI2, ATP1B3, RGS2, CCND3, RPS16,…
Endothelial_cell	1.50541e-21	2.91264e-20	-3.26604	IGFBP7, HES1, HSPB1, SGK1, MFGE8, SERPINH1, TM4SF1, AHNAK, LY6E, ANXA3, S100A16, ZFP36L1, B2M, PLK2, NDRG1, DUSP1, EMP1, TIMP3, NFKBIA, ZFP36, ALDH2, ITM2B, RHOC, GAS6, SERINC3, PLTP, RRBP1, ACTN4, RBMS1, SLC3A2, CAPNS1, TINAGL1, FMO2, TMBIM6, LAPTM4A, RAC1, ATOX1, EFNA1, IGFBP4, LTBP4, ANXA5, GRN, TMEM176A, ARL6IP5, IGFBP3, RFLNB, BST2, CTNNA1, ITGA6, CTNNB1, SHISA5, EHD4, KLF9, KLF2, CNN3, ECE1…
Decidual_stromal_cell	5.06699e-19	7.27358e-18	-3.27005	DCN, LGALS3, HSPB1, SGK1, SAT1, ANXA1, IER3, ANXA3, B2M, NDRG1, CAPG, ISG15, PIM1, CDKN1A, PPP1R15A, CSTB, RHOC, CSRP1, PDLIM1, SQSTM1, FSTL1, CD63, S100A1, ZFAND5, BHLHE40, RBMS1, LGALS3BP, PHLDA3, LBP, HSPB8, LAMP2, PVR, ISG20, RAC1, TSPAN9, GRN, PLIN3, PARM1, KLF9, CTSB, HSPA5, MMP14, GPX3, CALD1, FTH1, VAMP8, P4HB, DNAJC3, RNH1, SELENOP, VAT1, RAP1B, CYB5A, SRGN, GADD45A, GADD45B, IQGAP1, FBX…
HALLMARK_COAGULATION	8.39296e-12	6.02398e-11	-3.30429	CLU, SPARC, MMP7, ANXA1, GSN, PLAT, THBS1, FN1, TIMP3, F3, CSRP1, S100A1, LRP1, CTSH, LAMP2, RAC1, BMP1, TIMP1, CTSB, MMP14, FURIN, MMP15, GNG12, DUSP6, MAFF, DUSP14, ARF4
SCLC-Y	1.66616e-10	1.01567e-09	-3.30721	PLAT, AHR, ADAMTS1, SEMA3C, MOXD1, OAF, WWTR1, ITGB5, YAP1, LTBP4, LAMB2, ALDH1A3, VIM, DUSP6, SPRY2, FBLN1
HALLMARK_HYPOXIA	3.38139e-16	3.67004e-15	-3.31942	DCN, PLAUR, IER3, KLF6, SDC4, NDRG1, HK2, ATF3, ERRFI1, DUSP1, ZFP36, PIM1, TIPARP, F3, CDKN1A, PPP1R15A, CP, PNRC1, SLC2A1, BHLHE40, WSB1, BTG1, TGM2, EXT1, ISG20, EGFR, EFNA1, HS3ST1, TES, IGFBP3, PLAC8, TNFAIP3, TPBG, HSPA5, VEGFA, FOSL2, BGN, ETS1, HMOX1, PRKCA, MYH9, HDLBP, JUN, FOS, NEDD4L, MAFF
combined_predtype_geno.Epi_Basal_1_T09_Regen_Day14	1.21381e-10	7.71638e-10	-3.32788	KRT15, SFN, DCN, LGALS7, APOE, FXYD3, S100A6, S100A10, JUNB, MGST1, ZFP36, DNAJB1, NR4A1, EGR1, JUN
HALLMARK_P53_PATHWAY	2.97762e-17	3.78584e-16	-3.33537	SFN, NUPR1, KRT17, HBEGF, SAT1, S100A10, IER3, TM4SF1, IER5, KLF4, ZFP36L1, PLK2, NDRG1, ATF3, CDKN1A, PERP, PPP1R15A, EPHA2, SDC1, CTSD, SERPINB5, RAP2B, BAIAP2, DCXR, ITGB4, SLC3A2, BTG1, PHLDA3, TAX1BP3, TCN2, RNF19B, OSGIN1, HMOX1, VAMP8, APP, GPX2, PDGFA, TGFB1, CD82, JUN, FOS, GADD45A, CD81, VWA5A, MKNK2, MXD1, PLXNB2, FOXO3, FUCA1, HEXIM1, WWP1, MXD4, TRAFD1, CCND3, RPL18, PLK3, TAP1, BAK1…
Urothelium	1.03094e-39	9.17535e-38	-3.37495	KRT15, SFN, LY6D, PHLDA1, HES1, LGALS3, PLET1, GSTO1, HSPB1, S100A11, TACSTD2, FXYD3, KRT5, SAT1, S100A6, CLDN4, AHNAK, WFDC2, S100A16, KRT19, ZFP36L1, SDC4, ECM1, TSPAN8, KRT4, JUNB, S100A14, CAPG, ATF3, MGST1, FOXQ1, ZFP36, PERP, SDC1, ITM2B, CSTB, EZR, CTSD, TGIF1, SERPINB5, NFE2L2, CDH1, PRSS22, NIPAL1, LAMB3, LYPD3, TNFAIP8, DCXR, AVPI1, FERMT1, NET1, ACTN4, RPS27, MYOF, DHRS3, MGST3, PHLDA3…
Smooth_muscle_cell	8.73676e-23	1.94393e-21	-3.42086	IGFBP7, SPARC, PHLDA1, HES1, HSPB1, S100A11, FOSB, MFGE8, ANXA1, IER3, SERPINH1, TM4SF1, TPM2, HSPA1A, JUNB, TPM1, FN1, ATF3, ERRFI1, DUSP1, TIMP3, NFKBIA, ZFP36, PPP1R15A, ITM2B, RHOC, CSRP1, PDLIM1, SQSTM1, FSTL1, CD63, ADAMTS1, SERINC3, PALLD, FLNA, PPIC, ACTN4, CNN2, GPX8, CAPNS1, TINAGL1, LAPTM4A, IFT43, OAT, IGFBP4, NR4A1, ANXA5, MGP, IGFBP5, SMTN, PCOLCE, ZYX, LGALS1, KLF9, KLF2, CNN3, CAL…
combined_predtype_geno.Epi_Luminal_1_T04_Cast_Day28	5.2652e-14	4.33892e-13	-3.43547	CLU, NUPR1, LGALS3, PLET1, S100A11, MMP7, TACSTD2, HBEGF, FOSB, CLDN4, AHNAK, LY6E, KLF4, KLF6, KRT19, TSPAN8, THBS1, ATF3, FOXQ1, SLC12A2, AHR, CYBA, CTSH, LRRC26, EEF1D, TSPO, CLDN3, EIF3F, TRIB1, PSMB8, CLDN7, VMP1, BASP1, FOS, CD74, KRT18, CD81, CXADR
T_cell	2.52827e-21	4.68783e-20	-3.54557	PHLDA1, SAT1, S100A10, LY6E, HSPA1A, KLF6, KRT19, ZFP36L1, B2M, JUNB, FN1, MGST1, ISG15, NFKBIA, ZFP36, DNAJB1, CSTB, PNRC1, CYBA, RPS27, VPS37B, CNN2, SH3BGRL3, RPL23, EEF1D, RPL12, RPL36A, TAPBP, NR4A1, EEF1G, ARHGDIB, UBC, PLAC8, PABPC1, BST2, LGALS1, RPL18A, SHISA5, IRF7, KLF2, PSMB10, PSMB8, FTH1, VAMP8, STK17B, RPS20, RPS19, RPL22, RPL39, COL3A1, FOS, CD74, SRGN, KRT18, RPL37, RPS28, PSME2,…
combined_predtype_geno.Epi_Luminal_2Psca_T00_intact	4.72663e-17	5.68472e-16	-3.56828	IGFBP7, CLU, NUPR1, PHLDA1, LGALS3, S100A11, MMP7, TACSTD2, FXYD3, ANXA1, S100A6, PGLYRP1, AHNAK, LY6E, ANXA3, WFDC2, HSPA1A, KRT19, B2M, TSPAN8, KRT4, DUSP1, SLC12A2, CTSD, SOX9, HSPA1B, SERINC3, CYBA, S100A1, DCXR, AKAP13, ANO1, LRRC26, PTP4A2, PDLIM2, ATP1B1, CLDN3, PBX1, KLF5, TMEM176A, SLC39A8, CLDN7, ATP1A1, ALAS1, CD81, TIMP2
PID_INTEGRIN1_PATHWAY	3.5608e-13	2.73199e-12	-3.5731	PLAUR, THBS1, FN1, MDK, ITGAV, LAMB3, LAMC2, TGM2, LAMA5, LAMA3, LAMB2, ITGA6, VEGFA, COL1A1, COL1A2, ITGB1, CD14, COL3A1, LAMC1, CD81
basal	4.07097e-14	3.55212e-13	-3.58629	KRT15, SFN, KRT14, PHLDA1, DCN, LGALS7, HSPB1, LCN2, APOE, FXYD3, KRT5, CLDN4, S100A16, TPM1, ATF3, MGST1, ERRFI1, DNAJB1, PERP, CP, SDC1, SERPINB5, LAMB3, TUBA1C, MGST3, ATP1B1, OAT, TMEM176A, GLUL, PDGFA, ARC, ATP1A1, BCAM
combined_predtype_geno.Epi_Basal_1_T04_Cast_Day28	4.09602e-13	3.08937e-12	-3.62459	SFN, KRT14, LY6D, DCN, KRT17, S100A11, TACSTD2, HBEGF, S100A6, IER5, KLF4, CEBPB, THBS1, ERRFI1, FOXQ1, CDKN1A, ICAM1, CSRNP1, COQ10B, UBC
combined_predtype_geno.Epi_Basal_1_T10_Regen_Day28	4.42531e-14	3.78704e-13	-3.62627	KRT15, SFN, KRT14, DCN, KRT17, HSPB1, APOE, S100A6, IER3, IER5, CLDN4, TPM1, ATF3, ERRFI1, IFRD1, TIMP3, PERP, CSRP1, CSRNP1, CNN2, COQ10B, HSPA5, ARC, TMED5, MAFF
Stromal_cell	2.07544e-29	8.3961e-28	-3.63202	IGFBP7, SPARC, HES1, DCN, S100A11, MFGE8, ANXA1, S100A6, S100A10, SERPINH1, AHNAK, GSN, S100A16, ECM1, PLAT, FN1, MGST1, DUSP1, EMP1, TIMP3, CP, ALDH2, ITM2B, RHOC, GAS6, CCDC80, FSTL1, CD63, FLNA, PPIC, PLTP, RRBP1, RBMS1, LGALS3BP, LRP1, GPX8, RNASE4, CAPNS1, CTSH, LAMP2, RTN4, RCN1, OAF, COPZ2, LAPTM4A, RAC1, TGFBR2, PDLIM2, FCGRT, OAT, IGFBP4, LTBP4, FKBP9, ANXA5, MGP, PCOLCE, GRN, GSTM1, LGA…
combined_predtype_geno.Epi_Luminal_2Psca_T09_Regen_Day14	5.95177e-18	8.02587e-17	-3.67957	IGFBP7, CLU, NUPR1, PHLDA1, HSPB1, S100A11, MMP7, TACSTD2, FXYD3, FOSB, ANXA1, S100A6, PGLYRP1, AHNAK, LY6E, ANXA3, WFDC2, HSPA1A, KRT19, ZFP36L1, B2M, TSPAN8, KRT4, DUSP1, SLC12A2, SERINC3, CYBA, S100A1, DCXR, WNT4, CTSH, LRRC26, TSPO, PDLIM2, ATP1B1, CLDN3, PBX1, TMEM176A, SLC39A8, CLDN7, VAMP8, NUCB2, JUN, FOS, CYB5A, CD81, TIMP2, TPT1
HALLMARK_INFLAMMATORY_RESPONSE	4.04343e-16	4.28411e-15	-3.69021	HBEGF, PLAUR, LY6E, KLF6, NFKBIA, F3, CDKN1A, ICAM1, AHR, NFKB1, MYC, PDPN, MET, TAPBP, TPBG, TIMP1, IRF7, MMP14, SGMS2, IFNGR2, PDE4B, CD14, CD82, RELA, MXD1, RTP4, RHOG, HIF1A, CXCL10, BTG2, NMI, ABI1, LDLR, SRI, P2RX4, IRF1, CCRL2, EIF2AK2
HALLMARK_EPITHELIAL_MESENCHYMAL_TRANSITION	1.38137e-19	2.11969e-18	-3.76332	SPARC, DCN, SAT1, PLAUR, AREG, SERPINH1, SDC4, ECM1, PMEPA1, CAPG, THBS1, FN1, CD44, TIMP3, SDC1, FSTL1, ITGAV, FLNA, LAMC2, COL16A1, GJA1, LRP1, TGM2, PDLIM4, LAMA3, ITGB5, IGFBP4, MGP, PCOLCE, IGFBP3, LGALS1, BMP1, TNFAIP3, TIMP1, VEGFA, CALU, MMP14, BGN, SLC6A8, COL1A1, COL1A2, VIM, BASP1, TGFB1, ITGB1, COL3A1, JUN, FBLN1, LAMC1, GADD45A, GADD45B, RHOB, GEM, FUCA1
combined_predtype_geno.Epi_Luminal_2Psca_T02_Cast_Day7	1.60615e-19	2.38246e-18	-3.79886	IGFBP7, CLU, NUPR1, PHLDA1, HES1, LGALS3, S100A11, MMP7, TACSTD2, FXYD3, FOSB, ANXA1, S100A6, PGLYRP1, AHNAK, LY6E, ANXA3, WFDC2, HSPA1A, KRT19, ZFP36L1, B2M, TSPAN8, KRT4, DUSP1, FOXQ1, SLC12A2, HSPA1B, CYBA, S100A1, DCXR, CTSH, AKAP13, LRRC26, TSPO, ATP1B1, CLDN3, PBX1, KLF5, EHF, SLC39A8, CLDN7, ALAS1, BARX2, FOS
combined_predtype_geno.Epi_Luminal_2Psca_T10_Regen_Day28	1.34553e-19	2.11969e-18	-3.80559	IGFBP7, CLU, NUPR1, PHLDA1, LGALS3, GSTO1, HSPB1, S100A11, MMP7, TACSTD2, ANXA1, S100A6, PLAUR, S100A10, PGLYRP1, AHNAK, ANXA3, WFDC2, HSPA1A, KRT19, ZFP36L1, B2M, TSPAN8, KRT4, S100A14, CAPG, FOXQ1, DNAJB1, SLC12A2, GPRC5A, PDLIM1, SERINC3, CYBA, S100A1, DCXR, LAMC2, TSPO, ATP1B1, CLDN3, TMEM176A, SLC39A8, CLDN7, RNH1, ALAS1, BARX2
combined_predtype_geno.Epi_Luminal_2Psca_T08_Regen_Day7	2.00423e-20	3.56753e-19	-3.831	IGFBP7, CLU, NUPR1, PHLDA1, LGALS3, S100A11, MMP7, TACSTD2, FXYD3, FOSB, ANXA1, S100A6, S100A10, PIGR, PGLYRP1, AHNAK, LY6E, ANXA3, WFDC2, HSPA1A, KRT19, B2M, TSPAN8, KRT4, S100A14, SLC12A2, SOX9, PDLIM1, HSPA1B, SERINC3, CYBA, S100A1, DCXR, CTSH, AKAP13, PTGES, ANO1, LRRC26, PTP4A2, ATP1B1, CLDN3, KLF5, TMEM176A, SLC39A8, CTNNB1, CLDN7
NABA_MATRISOME	4.42788e-26	1.3136e-24	-3.83927	IGFBP7, SPARC, DCN, LGALS3, MMP7, HBEGF, MFGE8, ANXA1, S100A6, FST, S100A10, AREG, SERPINH1, ANXA3, S100A16, SDC4, ECM1, S100A14, PLAT, THBS1, FN1, TIMP3, SDC1, CSTB, MDK, CTSD, SERPINB5, GAS6, FSTL1, ADAMTS1, LAMB3, S100A1, ANXA8, LAMC2, WNT4, CTSC, SEMA3C, COL16A1, AGRN, TINAGL1, CTSH, TGM2, LTBP3, LAMA5, LAMA3, WNT7B, IGFBP4, LTBP4, LTBP1, LAMB2, ANXA5, MGP, IGFBP5, PCOLCE, IGFBP3, CRIM1, PARM…
Osteoblast	1.33464e-26	4.56859e-25	-3.91556	IGFBP7, NUPR1, PHLDA1, HES1, DCN, HSPB1, S100A11, APOE, IER3, SERPINH1, GSN, HSPA1A, ZFP36L1, B2M, JUNB, THBS1, FN1, DUSP1, GPX1, ITM2B, MDK, CSRP1, GAS6, SQSTM1, FSTL1, CD63, FLNA, PLTP, RPS27, LRP1, GPX8, RNASE4, CAPNS1, LAMP2, LAPTM4A, IGFBP4, LTBP4, ANXA5, MGP, IGFBP5, PBX1, GRN, BST2, LGALS1, CTNNB1, KLF9, CTSB, HSPA5, MMP14, NPC2, BGN, GPX3, CALD1, EGR1, FTH1, SLC38A2, APP, COL1A1, SELENOP,…
Chondrocyte	5.10973e-37	3.24833e-35	-3.95459	IGFBP7, CLU, SPARC, NUPR1, PHLDA1, LGALS3, HSPB1, HBEGF, FOSB, SAT1, MFGE8, S100A10, IER3, SERPINH1, KLF4, HSPA1A, KLF6, SDC4, JUNB, FN1, ATF3, ERRFI1, DUSP1, IFRD1, EMP1, FOSL1, ZFP36, DNAJB1, F3, CDKN1A, SOX9, SQSTM1, FSTL1, CD63, TUBB6, S100A1, TUBA1C, ANXA8, PPIC, CCNL1, RRBP1, ACTN4, RPS27, WSB1, SLC3A2, COL16A1, GPX8, MAP2K3, MCL1, RPL23, RTN4, RCN1, OAF, TMBIM1, COPZ2, LAPTM4A, OAT, NR4A1,…
combined_predtype_geno.Epi_Basal_1_T03_Cast_Day14	6.98024e-26	1.94138e-24	-4.18134	SFN, KRT14, CLU, PHLDA1, PLET1, KRT17, S100A11, TACSTD2, HBEGF, PLAUR, IER3, IER5, CLDN4, ANXA3, CEBPB, KRT19, SDC4, HK2, TPM1, THBS1, FOSL1, NFKBIA, FAM107B, TIPARP, F3, CDKN1A, CXCL16, TGIF1, CSRP1, NFE2L2, CDH1, TUBB6, NFKB1, SLC2A1, TUBA1C, ACTN4, MAP2K3, RTN4, ARPC2, ARF6, PXN, KLF5, ARL6IP5, AMD1, MAT2A, MAST4, ETF1, SFR1, KRT18, POR, TPM4, PATE4, EIF6
Endothelial_Cell	9.75461e-40	9.17535e-38	-4.21045	IGFBP7, HES1, SGK1, HBEGF, APOE, FOSB, IER3, TM4SF1, IER5, LY6E, CEBPB, HSPA1A, KLF6, B2M, PLK2, JUNB, DUSP1, IFRD1, ISG15, NFKBIA, ZFP36, DNAJB1, PIM1, CDKN1A, CXCL16, PPP1R15A, ALDH2, ICAM1, ITM2B, CSTB, CTSD, PNRC1, SQSTM1, HSPA1B, ADAMTS1, CSRNP1, SERINC3, CYBA, NFKBIZ, ZFAND5, PLTP, CCNL1, WSB1, LGALS3BP, SLC3A2, TINAGL1, TGM2, LAMP2, TMBIM6, TCN2, RAC1, FCGRT, IGFBP4, LTBP4, ANXA5, GRN, DUS…
combined_predtype_geno.Epi_Luminal_2Psca_T04_Cast_Day28	1.77765e-26	5.65039e-25	-4.22101	IGFBP7, CLU, LY6D, NUPR1, LGALS3, S100A11, MMP7, TACSTD2, HBEGF, FOSB, SAT1, MFGE8, ANXA1, S100A6, S100A10, IER5, PGLYRP1, AHNAK, LY6E, ANXA3, KLF4, WFDC2, KRT19, TSPAN8, KRT4, PMEPA1, THBS1, CD44, ATF3, DUSP1, EMP1, FOXQ1, NFKBIA, SLC12A2, ARPC1B, CYBA, BAIAP2, WNT4, DHRS3, CTSH, LRRC26, TSPO, CLDN3, PBX1, KLF5, TRIB1, CTNNB1, KLF2, PSMB8, CLDN7, CHMP4B, BASP1, FOS, KRT18, CD81, CLIC1, CXADR, TI…
combined_predtype_geno.Epi_Basal_1_T01_Cast_Day1	2.72454e-25	7.1319e-24	-4.35979	SFN, KRT14, DCN, KRT17, HBEGF, APOE, S100A6, IER3, IER5, CLDN4, ANXA3, SDC4, JUNB, TPM1, ATF3, ERRFI1, IFRD1, TIMP3, ZFP36, PIM1, F3, PERP, TGIF1, CSRP1, CSRNP1, PALLD, CCNL1, WSB1, CNN2, F2RL1, COQ10B, NR4A1, GSTM1, BCL10, CLIC4, DUSP6, DST, MAFF, GADD45B, KRT18, TPM4, SRSF5, OVOL1
combined_predtype_geno.Epi_Luminal_2Psca_T03_Cast_Day14	4.15544e-38	3.08195e-36	-4.74873	IGFBP7, CLU, NUPR1, LGALS3, S100A11, TACSTD2, SAT1, ANXA1, S100A6, PLAUR, IER5, CLDN4, PGLYRP1, AHNAK, ANXA3, WFDC2, S100A16, KRT19, PLK2, TSPAN8, KRT4, S100A14, PMEPA1, THBS1, CD44, EMP1, FOXQ1, FAM107B, TIPARP, F3, SLC12A2, CXCL16, EPHA2, GPRC5A, EZR, SQSTM1, CDH1, RUNX1, CYBA, NIPAL1, TNFAIP8, TUBA1C, ACTN4, LAMC2, JUP, MAP2K3, CTSH, PTP4A2, RAC1, CLDN3, ARF6, LMO7, LRRFIP1, KLF5, ARL6IP5, FLN…
HALLMARK_TNFA_SIGNALING_VIA_NFKB	8.03285e-46	1.19154e-43	-4.87445	PHLDA1, HES1, SGK1, HBEGF, FOSB, SAT1, PLAUR, AREG, IER3, IER5, KLF4, CEBPB, KLF6, PLK2, SDC4, JUNB, PMEPA1, CD44, ATF3, DUSP1, FOSL1, NFKBIA, ZFP36, TIPARP, F3, CDKN1A, CEBPD, PPP1R15A, ICAM1, TGIF1, PNRC1, SQSTM1, NFE2L2, NFKB1, LAMB3, TNFAIP8, CCNL1, BHLHE40, BTG1, MYC, MAP2K3, MCL1, PDLIM5, NFKB2, F2RL1, ZC3H12A, EFNA1, NR4A1, PTGS2, DUSP5, EHD1, RNF19B, TNFAIP3, TRIB1, DNAJB4, KLF9, KLF2, VE…

## Sheet: Trp63 Basal
GSEA - Curated geneset					ORA - Curated geneset
pathway	pval	padj	NES	leadingEdge_genes	Description	pvalue	p.adjust	qvalue	geneID
combined_predtype_geno.Epi_Basal_1_T03_Cast_Day14	7.97374e-24	2.55729e-22	4.77582	KRT17, KRT14, FOSL1, TACSTD2, TUBB6, FAM107B, ANXA3, TGIF1, PLET1, CXCL16, AMD1, NFE2L2, SLC2A1, PLAUR, SDC4, HBEGF, KLF5, F3, SFN, CLDN4, MAP2K3, PXN, CSRP1, TUBA1C, TIPARP, ETF1, CDKN1A, IER5, ARL6IP5, PHLDA1, TPM4, IER3, SFR1, EPCAM, RTN4, TPM1, ARPC2, TAGLN2, S100A11, NCL, EIF4A1, ACTG1, EIF1, CD9, ACTN4, PTPN1, EIF6, PFN1, ARF6, BZW1, RRS1, POR, VASP, EIF5A, TUBB4B, ACTR3, G3BP1, MAT2A, KRT1…	HALLMARK_TNFA_SIGNALING_VIA_NFKB	2.92417e-50	1.18136e-47	6.24849e-48	PMEPA1/MAFF/SERPINB8/LIF/JAG1/ETS2/TGIF1/KLF6/SDC4/SERPINB2/RCAN1/TNC/PDLIM5/KLF4/NFIL3/PPP1R15A/NFKB2/IER3/SAT1/PLAU/NFKB1/AREG/FOSL2/IL6/IL1A/SPSB1/CEBPD/KLF9/TNFAIP8/TUBB2A/INHBA/MYC/FOSB/MAP2K3/BTG1/PTPRE/PLAUR/EHD1/DUSP5/SQSTM1/CEBPB/FOSL1/TRIB1/NFAT5/DNAJB4/CDKN1A/CLCF1/PTGER4/RELB/ZC3H12A/SGK1/IER5/KDM6B/JUN/SPHK1/REL/HES1/NR4A3/RELA/F2RL1/IER2/LAMB3/RNF19B/TNFAIP6/HBEGF/DUSP1/PTGS2/TNFAIP…
basal	8.95793e-22	2.51382e-20	4.64603	KRT5, SERPINB5, KRT14, LGALS7, PERP, LAMB3, MGST1, KRT15, S100A16, BCAM, ADGRB1, LCN2, FXYD3, SDC1, CP, PDGFA, DCN, MGST3, ARC, CPE, HPGD, OAT, SFN, CLDN4, HRAS, ALDH1A1, DNAJB1, TUBA1C, ATP1B1, HSPB1, PHLDA1, NDUFA11, MAP1LC3A, TPM1, APOE, ATP1A1, ERRFI1, TMEM176A, MRPS6, GLUL, SBSPON	combined_predtype_geno.Epi_Basal_1_T03_Cast_Day14	9.2077e-44	1.85996e-41	9.8377e-42	LIF/KLF5/TGIF1/SDC4/THBS1/IER3/NFKB1/HK2/PTPN1/ARL6IP5/ANXA3/MAP2K3/TUBB4B/VASP/ETF1/CFL1/PLAUR/CEBPB/PLET1/FOSL1/TPM1/TACSTD2/FAM107B/SFR1/CDKN1A/AMD1/TPM4/EIF4A1/PATE4/IER5/LMNA/ACTG1/RTN4/ACTN4/S100A11/SLC2A1/MAST4/HBEGF/KRT17/TIPARP/F3/MAT2A/SFN/CXCL16/CSRP1/CLDN4/EIF1/TPM3/TUBA1C/KRT14/NFE2L2/ARF6/PXN
combined_predtype_geno.Epi_Basal_1_T01_Cast_Day1	1.42177e-17	2.2799e-16	4.38736	KRT17, KRT14, PERP, ANXA3, DUSP6, F2RL1, TGIF1, CNN2, PALLD, SDC4, TIMP3, DCN, HBEGF, COQ10B, F3, BCL10, WSB1, SFN, CSRNP1, CLDN4, CSRP1, PIM1, IER5, TPM4, IER3, RHEB, TPM1, APOE, S100A6, ACTG1, DST, MAFF, OVOL1, ERRFI1, CLIC4, DDX5, IFRD1	combined_predtype_geno.Epi_Basal_1_T01_Cast_Day1	2.59083e-38	3.48899e-36	1.8454e-36	MAFF/TGIF1/SRSF5/SDC4/PALLD/WSB1/PIM1/TIMP3/IER3/CLIC4/RHEB/ERRFI1/PERP/DUSP6/ANXA3/TPM1/CSRNP1/IFRD1/TPM4/DCN/IER5/COQ10B/ACTG1/PTP4A1/F2RL1/BCL10/HBEGF/KRT17/F3/CCNL1/SFN/CSRP1/CLDN4/ATF3/APOE/NR4A1/JUNB/DDX5/KRT14/DST
Urothelium	1.01646e-29	6.51989e-28	4.04839	KRT5, LMO1, SERPINB5, LYPD3, TRIM29, PERP, S100A14, LAMB3, PRSS22, TACSTD2, MGST1, CAST, KRT15, RIPK4, TNFAIP8, CAPG, FOXQ1, S100A16, AVPI1, BCAM, LY6D, CDC42EP3, PON2, PHLDA3, RNASE4, TGIF1, PLET1, RGS12, FXYD3, NFE2L2, SDC1, ECM1, NET1, LAD1, SDC4, NDRG2, WLS, CD151, F11R, DHRS3, CAV2, LSR, SERINC2, ANO1, KLF5, SYTL1, TMEM40, ZFP36L1, AQP3, MGST3, HPGD, GSTO1, JUP, FERMT1, ANXA7, PLA2G7, WDR61,…	Chondrocyte	4.53005e-34	4.57535e-32	2.42e-32	MAFF/KLF6/SDC4/EIF2S2/ITGA5/RCAN1/SLC38A2/HMOX1/KLF4/SSR4/WSB1/RPS29/TPT1/SRXN1/TOP1/MSMO1/IER3/CLIC4/SAT1/RABAC1/LGALS3/RHEB/RPL22L1/ERRFI1/SAR1A/ANXA5/RPL34/ARL6IP5/KLF9/TUBB2A/FOSB/ANXA8/ATF4/HSPA8/MAP2K3/CPE/OAF/SQSTM1/SOX9/FOSL1/FAM180A/HSPB1/EEF1A1/SFR1/CDKN1A/IFRD1/EIF4E/TGFBI/ARF4/S100A10/LMNA/ACTG1/RTN4/RPL24/ACTN4/HERPUD1/AZIN1/DAP/IER2/SELENOK/RPS27/EEF2/CD63/HBEGF/DUSP1/TMBIM1/NOP58/F…
Basal	2.18165e-13	2.1768e-12	3.97887	KRT5, LMO1, COL17A1, KRT17, LYPD3, KRT14, LGALS7, PERP, LAMB3, GJA1, ITGB4, KRT15, LAMA3, KRT16, BCAM, LY6D, LAMC2, ITGA6, ECM1, AQP3, NECTIN1, EMP2, CLDN4, DMKN	combined_predtype_geno.Epi_Luminal_2Psca_T03_Cast_Day14	3.06303e-32	2.47493e-30	1.30904e-30	PMEPA1/KLF5/RUNX1/AHNAK/ANXA1/THBS1/DDX3X/SAT1/EPHA2/LGALS3/CTNNA1/NIPAL1/ARL6IP5/TNFAIP8/ANXA3/CTNNB1/MAP2K3/TUBB4B/PLAUR/JUP/SQSTM1/TACSTD2/FAM107B/AMD1/S100A16/HNRNPA0/IER5/TUBA4A/EZR/ZBTB7A/LMNA/ACTN4/LAMC2/S100A11/GPRC5A/CD44/TIPARP/F3/CXCL16/NAB1/CLDN4/EIF1/EMP1/LRRFIP1/TUBA1C/ARF6/FLNB
Basal_curated	2.18165e-13	2.1768e-12	3.97887	KRT5, LMO1, COL17A1, KRT17, LYPD3, KRT14, LGALS7, PERP, LAMB3, GJA1, ITGB4, KRT15, LAMA3, KRT16, BCAM, LY6D, LAMC2, ITGA6, ECM1, AQP3, NECTIN1, EMP2, CLDN4, DMKN	Endothelial_Cell	8.52102e-27	5.73748e-25	3.03468e-25	ETS2/KLF6/ADAMTS1/SRSF5/SLC38A2/PICALM/HMOX1/FTH1/SERINC3/WSB1/TPT1/PIM1/ITM2B/ZFAND5/DDX3X/LAMP1/PPP1R15A/CTSD/IER3/ANXA5/IL1A/COTL1/PPP2CA/ATP1B3/RAB5C/FOSB/ATF4/HSPA8/RAP1B/ETS1/CLTC/DUSP5/SQSTM1/CEBPB/TM4SF1/UBE2D3/CSRNP1/CDKN1A/IFRD1/TPM4/SGK1/IER5/TINAGL1/HNRNPH1/B2M/NFKBIZ/JUN/CREM/ATP1A1/JUND/HES1/IER2/SELENOK/SHISA5/HBEGF/DUSP1/TNFAIP3/CCNL1/CXCL16/EIF1/UBC/BTG2/APOE/CLK1/SLC3A2/JUNB/DDX…
combined_predtype_geno.Epi_Basal_1_T10_Regen_Day28	4.69657e-13	4.58426e-12	3.85155	KRT17, KRT14, PERP, KRT15, CNN2, TIMP3, DCN, COQ10B, ARC, TMED5, SFN, CSRNP1, CLDN4, CSRP1, HSPB1, IER5, IER3, RHEB, TPM1, APOE, S100A6, ACTG1, MAFF, ERRFI1, IFRD1, EMD, ATF3	combined_predtype_geno.Epi_Basal_1_T04_Cast_Day28	7.65821e-23	3.55427e-21	1.87993e-21	MAFF/KLF4/THBS1/LY6D/ERRFI1/CEBPB/TACSTD2/CSRNP1/CDKN1A/DCN/STAT3/IER5/CALM2/COQ10B/LMNA/JUND/S100A11/HBEGF/KRT17/SFN/UBC/DDX5/KRT14
Myocyte	1.21934e-17	2.02772e-16	3.80465	TPM2, TUBB6, PDLIM4, PDGFA, ZYX, HES1, CRIP2, CDKN1A, RTN4, TPM1, EIF3F, EEF1B2, RPL22L1, RPL15, NCL, RACK1, NACA, EEF1G, RPL36A, RPS25, RPS26, RPL34, RPL39, RPS13, RPS7, RPL31, RPS4X, RPL30, RPL7, RPL38, RPL26, RPL3, RPL4, RPS28, RPSA, RPL14, RPL24, RPL28, RPL35A, RPS21, RPS11, RPS5, RPL10A, RPL32, RPS24, RPS14, RPL6, RPL37, RPS9, RPLP1, RPL18, RPL23, RPS23, TPT1, RPL8, RPS19, RPS16, RPS2, RPL27…	Basal	8.7977e-23	3.55427e-21	1.87993e-21	COL18A1/COL17A1/LAMA3/GJA1/LY6D/KRT5/BCAM/PERP/NECTIN1/ITGB1/DMKN/ITGA3/AQP3/ITGA6/CALM2/LGALS7/LAMC2/ECM1/LAMB3/ITGB4/KRT17/LMO1/KRT16/CLDN4/LYPD3/KRT14/KRT15
combined_predtype_geno.Epi_Basal_1_T07_Regen_Day3	1.05953e-11	8.80983e-11	3.77896	KRT5, IL33, LGALS7, PERP, NXN, KRT15, MFGE8, DCN, HRAS, RBP1, ALDH1A1, EIF3E, PHLDA1, EIF3H, MAP1LC3A, EIF3F, ZFAND5, EEF1B2, APOE, EEF1G, ITM2B, ACTG1, MAFF, ATP1A1, SLC25A5, ERRFI1, ATF3, HNRNPA1, EEF2, TMEM176B	Basal_curated	8.7977e-23	3.55427e-21	1.87993e-21	COL18A1/COL17A1/LAMA3/GJA1/LY6D/KRT5/BCAM/PERP/NECTIN1/ITGB1/DMKN/ITGA3/AQP3/ITGA6/CALM2/LGALS7/LAMC2/ECM1/LAMB3/ITGB4/KRT17/LMO1/KRT16/CLDN4/LYPD3/KRT14/KRT15
combined_predtype_geno.Epi_Luminal_2Psca_T03_Cast_Day14	6.51913e-12	5.62902e-11	3.55726	S100A14, EPHA2, TACSTD2, TNFAIP8, FAM107B, ANXA3, FOXQ1, S100A16, CXCL16, AMD1, LAMC2, PLAUR, EMP1, KLF5, F3, TUBA4A, JUP, GPRC5A, AHNAK, PLK2, LRRFIP1, CLDN4, PMEPA1, MAP2K3, CXADR, EZR, TUBA1C, TIPARP, IER5, ARL6IP5, LGALS3, SAT1, EPCAM, ANXA1, RAC1, CLIC1, TAGLN2, S100A11, S100A6, EIF1, CD9, CTNNA1, ACTN4	combined_predtype_geno.Epi_Basal_1_T10_Regen_Day28	8.7977e-23	3.55427e-21	1.87993e-21	MAFF/TIMP3/IER3/HSPA5/RHEB/ERRFI1/PERP/HSPB1/TPM1/EMD/CSRNP1/IFRD1/DCN/ARC/IER5/COQ10B/ACTG1/PTP4A1/KRT17/SFN/CSRP1/CLDN4/BTG2/ATF3/APOE/KRT14/KRT15
T_cell	2.24869e-12	2.01932e-11	3.47182	MGST1, ARHGDIB, CNN2, ZFP36L1, DNAJB1, TRBC2, VAMP8, EEF1D, PHLDA1, SAT1, S100A10, KLF6, SH3BGRL3, CSTB, RPL22, RPL27, NCL, RPL12, EEF1G, RPL36A, WDR89, RPL34, RPL39, RPL31, RPL3, RPL4, RPS28, RPS20, RPSA, RPS21, RPS5, RPL32, RPS24, RPS14, RPL37, RPS9, RPLP1, RPL18, RPL23, RPS3, RPL8, RPS19, FAU, RPS27, RPL13, RPS15, RPL18A, COTL1, VPS37B, PRMT1, USE1, PFN1, PABPC1, SNRPF, PNRC1, LY6E, PFDN5, DDX…	Smooth_muscle_cell	2.84756e-22	1.04583e-20	5.53161e-21	MAP1LC3A/ADAMTS1/SMTN/SERINC3/PALLD/ANXA1/TPM2/ITM2B/TIMP3/PDLIM1/ASPN/PPP1R15A/IER3/MTDH/RABAC1/ERRFI1/BCAM/ANXA5/ITGB1/KLF9/IFT43/FOSB/NDRG2/VASP/CPE/SQSTM1/TM4SF1/CCND2/HSPB1/TPM1/CAV1/TPM4/TINAGL1/CALM2/JUN/LMNA/RPL24/JUND/ACTN4/MYL6/HES1/RRAD/S100A11/IER2/CD63/DUSP1/PDLIM7/RHOC/CSRP1/BTG2/ATF3/NR4A1/JUNB/ZYX/DDX5
combined_predtype_geno.Epi_Basal_1_T04_Cast_Day28	3.89542e-09	2.46344e-08	3.34851	KRT17, KRT14, TACSTD2, FOXQ1, LY6D, DCN, HBEGF, COQ10B, SFN, CSRNP1, ICAM1, CDKN1A, IER5, S100A11, S100A6, KLF4, MAFF, ERRFI1, DDX5	HALLMARK_P53_PATHWAY	6.67717e-21	2.24798e-19	1.189e-19	LIF/HMOX1/TRIB3/KLF4/SLC7A11/SERPINB5/PROCR/CCNK/PPP1R15A/CTSD/IER3/SAT1/TOB1/EPHA2/JAG2/ZFP36L1/FOXO3/NOTCH1/PERP/IL1A/DDIT4/BTG1/PTPRE/WWP1/DGKA/CEBPA/TM4SF1/CCND2/NDRG1/CDKN1A/IER5/S100A10/JUN/SPHK1/HEXIM1/VDR/PLK3/RRAD/RNF19B/ITGB4/DDIT3/HBEGF/SDC1/KRT17/BAIAP2/SFN/PHLDA3/BTG2/ATF3/RAP2B/SLC3A2
MEF_Cultured	3.24296e-19	6.33082e-18	3.3458	TPM2, TUBB6, CAPG, ANXA3, GPX8, FHL2, PHLDA3, CNN2, FST, ECM1, PLAUR, SDC4, WLS, CD151, PDLIM1, EMP1, ASS1, HBEGF, SGK1, RCN1, CPE, GSTO1, SIVA1, NMD3, TM4SF1, ZYX, WSB1, LRRFIP1, YRDC, CAV1, CSRP1, HES1, CRIP2, GNL3, TUBA1C, FAM162A, ABRACL, EIF3E, HSPB1, CDKN1A, CCT4, TXNDC17, ARL6IP5, EEF1D, PHLDA1, TPM4, ANXA5, S100A10, PSMB3, PSMB4, TOMM20, ANXA1, SSR4, PSMB1, RHEB, TSPO, RTN4, CDC42, TPM1, …	Mast_cell	1.97979e-19	6.15259e-18	3.25423e-18	SON/KLF6/HS3ST1/SLC38A2/SERINC3/ITM2B/PDLIM1/PPP1R15A/IER3/LGALS3/CAPZB/HSPA5/SUB1/COTL1/FOSB/ATF4/HSPA8/RAP1B/CFL1/STK17B/OAF/SQSTM1/CCND2/HEXB/NDRG1/CSRNP1/CDKN1A/IFRD1/CAPG/CALM2/NFKBIZ/JUN/LMNA/ARHGDIB/JUND/HES1/IER2/CD63/DUSP1/MAT2A/CCNL1/NR4A1/CLK1/SLC3A2/JUNB/DDX5/TUBA1C
E5p5_ExE	5.04923e-10	3.48785e-09	3.34027	PERP, FGFR2, PLET1, IRX3, SDC4, TINAGL1, NDRG1, PDGFA, BAZ1A, ASS1, GSTO1, AHNAK, GJB3, MPZL2, SFN, CLDN4, WNT7B, APOC1, HTRA1, RBMS1, EEF1D, LGALS3, ANXA5, S100A10, POLR1D, TAGLN2, S100A11, S100A6, CD9, AK1, FGFBP1, ETS2, ERRFI1	basal	4.09001e-19	1.18026e-17	6.24265e-18	MAP1LC3A/SERPINB5/DLK2/KRT5/ERRFI1/BCAM/PERP/CP/CPE/HSPB1/TPM1/DCN/ARC/S100A16/ATP1A1/LGALS7/IER2/LAMB3/SDC1/SFN/CLDN4/BTG2/ATF3/APOE/FXYD3/TUBA1C/KRT14/KRT15/ADGRB1
Cao2019Embryo_epi_PericardiumTrajectory_1_of_1	8.49211e-09	5.20109e-08	3.33389	KRT17, LYPD3, TRIM29, DENND2C, AHR, MALL, PKP1, IKZF2, EMP1, HSPB8, UPK1B, SFN, PLK2, ANXA1, SOWAHC, NOTCH1, OVOL1	HALLMARK_HYPOXIA	1.17879e-18	3.17487e-17	1.67926e-17	MAFF/KLF6/HS3ST1/SDC4/HMOX1/TES/NEDD4L/WSB1/PIM1/CCNG2/NFIL3/GPC4/PPP1R15A/IER3/HK2/FOSL2/TPBG/HSPA5/FOXO3/ERRFI1/IL6/CP/DDIT4/BTG1/PLAUR/RORA/ETS1/NDRG1/CDKN1A/CAV1/DCN/TGFBI/SIAH2/JUN/HDLBP/PKP1/EFNA3/SLC2A1/DDIT3/RBPJ/DUSP1/EXT1/TNFAIP3/TIPARP/F3/EGFR/VEGFA/ATF3
NK_cell	4.35344e-10	3.05421e-09	3.20813	ARHGDIB, CNN2, CCND2, MSN, TMED5, ZYX, PYCARD, ATP1B3, ABRACL, RAP1B, TRBC2, SDCBP, ARL6IP5, TPM4, S100A10, TSPO, SH3BGRL3, SUB1, CDC42, ARPC2, CLIC1, S100A11, WDR89, RPL34, RPS6, RPS24, RPL19, RPS23, RPS16, FAU, RPL27A, RPS27, RPL37A, RPS29, ACTG1, EEF1A1, COTL1, VPS37B, PFN1, PABPC1, UCP2, PNRC1, UBA52, UBE2B, LY6E, HNRNPF, DDX5, CTSD, CAPZB, VASP, ARPC3, ARPC5, SLC3A2, PPP1R18, ACTR3	combined_predtype_geno.Epi_Luminal_1_T03_Cast_Day14	2.36595e-16	5.97403e-15	3.15979e-15	WDR1/KLF6/SDC4/TES/CHMP4B/TAC1/EHD4/THBS1/DDX3X/ARL6IP5/TUBB2A/MAP2K3/TUBB4B/CFL1/SQSTM1/SOX9/PLET1/FAM220A/AMD1/PATE4/DSP/SGK1/EZR/ACTG1/RTN4/ACTN4/AZIN1/TIPARP/MAT2A/CLDN4/ZYX/FLNB
Trophoblast_stem_cell	2.0335e-15	2.53622e-14	3.18163	TPM2, PERP, TUBB6, ANXA3, PHLDA3, PDLIM1, GSTO1, SIVA1, WDR61, SFN, CLDN4, MAGOH, APOC1, CRIP2, GNL3, EZR, TUBA1C, EIF3M, HSPB1, CCT4, EIF3I, PRDX6, EEF1D, NDUFA11, S100A10, PSMB3, PSMB4, GPX1, TOMM20, POLR1D, EIF3H, TAGLN2, EEF1B2, RPL22L1, RPL15, BTF3, RPL27, NCL, RACK1, RPL12, NACA, EEF1G, PRDX1, MIF, RPL36A, RPS25, S100A6, RPS13, RPL31, RPS4X, RPL30, RPL7, RPL38, EIF4A1, RPL23A, RPL4, RPS20, …	Epithelial_cell	2.84076e-16	6.75099e-15	3.57074e-15	MAP1LC3A/RPS4X/KLF6/SDC4/AVPI1/SERINC3/ANXA1/TPT1/ITM2B/CTSD/IER3/LY6D/LGALS3/AREG/ARL6IP5/FOSB/HSPA8/JUP/OSBPL9/SQSTM1/TM4SF1/SLC5A5/HSPB1/EEF1A1/TACSTD2/S100A16/SGK1/CAPG/TUBA4A/B2M/EZR/JUN/LMNA/ACTG1/JUND/PRDX6/ACTN4/HES1/DAP/S100A11/UBA52/EEF2/SMIM3/F3/RHOC/F11R/SFN/CLDN4/UBC/BTG2/ATF3/RPL26/JUNB/FXYD3/CSNK1A1/DDX5
combined_predtype_geno.Epi_Basal_1_T06_Regen_Day2	3.60329e-08	2.04794e-07	3.10997	KRT5, KRT14, LGALS7, KRT15, S100A16, FXYD3, SDC1, MFGE8, DCN, HRAS, APOC1, RBP1, ALDH1A1, IER3, NDUFA11, S100A10, NCL, APOE, EEF1G, MIF, S100A6, PRMT1, ATP1A1, SLC25A5, TMEM176A, SNRPF, SERBP1, C1QBP, FBL, UQCRC1, EIF5A, HSPE1, HNRNPA1, SNRPB	Eosinophil	2.36116e-15	5.29948e-14	2.80301e-14	KLF6/AHNAK/FTH1/ANXA1/PIM1/ITM2B/PDLIM1/LAMP1/CTSD/SAT1/RABAC1/LGALS3/ANXA5/PTPN1/COTL1/RAB5C/FOSB/VASP/RAP1B/PLAUR/CEBPB/PLET1/CDKN1A/IFRD1/TGFBI/DAZAP2/SGK1/CAPG/EZR/S100A10/LMNA/ACTG1/RPL24/GPX1/PRDX6/MYL6/S100A11/SHISA5/DUSP1/BAZ1A/CDC42/MBNL1/PTPN12/CD44/F11R/AXL/UBC/NR4A1/SLC3A2/JUNB/LRRFIP1/MCL1
E4p5_TE	1.54629e-08	9.0167e-08	3.10855	TPM2, TACSTD2, CAPG, RFLNB, CNN2, PLET1, IRX3, SDC4, TINAGL1, BAZ1A, ASS1, AQP3, GPRC5A, ZYX, AHNAK, GJB3, SFN, CLDN4, WNT7B, CSRP1, CRIP2, ABRACL, RBMS1, TPM4, LGALS3, EPCAM, TPM1, ARPC2, TAGLN2, S100A11, S100A6, ERRFI1, VASP, ARPC5, CNN3, DSTN, HDGF	Monocyte	1.00435e-14	2.13557e-13	1.12955e-13	FTH1/SERINC3/ANXA1/RPS29/TPT1/PIM1/ITM2B/FAU/PDLIM1/LAMP1/SAT1/LGALS3/CAPZB/ANXA5/PTPN1/ARL6IP5/COTL1/PPP1R18/ATP1B3/BTG1/RAP1B/IRF5/CFL1/CDKN1A/TPM4/TGFBI/DAZAP2/PRKCD/CAPG/B2M/S100A10/ACTG1/GPX1/ARHGDIB/S100A11/SHISA5/RPS9/UBA52/DUSP1/CDC42/MBNL1/CD44/RBMS1/BTG2/APOE/NR4A1/PABPC1/JUNB/ZYX/MCL1/TPM3
combined_predtype_geno.Epi_Basal_1_T08_Regen_Day7	7.62208e-08	4.12327e-07	3.10403	KRT14, LGALS7, KRT15, SDC1, TINAGL1, DCN, SFN, RBP1, ALDH1A1, PHLDA1, S100A10, MAP1LC3A, APOE, ATP1A1, ERRFI1	Basal_Org_2	1.08382e-14	2.18931e-13	1.15797e-13	ETS2/ADAMTS1/COL18A1/CHAC1/COL17A1/CALCB/AMOTL1/EIF4EBP1/CLIC4/DUSP6/FHL2/CDCP1/BCAR3/CAV2/ETS1/CAV1/ARL4C/CRIM1/B2M/CALM2/AGRN/CD63/CDC42EP3/F3/F11R/AXL/CLDN4/CAST/FLNB/DST
Chondrocyte	7.00774e-11	5.33301e-10	3.06929	ANXA8, FOSL1, TUBB6, GPX8, RCAN1, SDC4, MFGE8, EMP1, HBEGF, F3, RCN1, CPE, OAT, WSB1, MIA, SOX9, MAP2K3, GNL3, DNAJB1, TUBA1C, HSPB1, CDKN1A, ARL6IP5, PHLDA1, LGALS3, IER3, SAT1, SFR1, ANXA5, S100A10, SSR4, RHEB, KLF6, RTN4, TOP1, RPL22L1, RPL15, RPL35, RPL34, RPL39, RPS7, RPS28, RPL24, RPL28, RPL35A, RPS14, RPL6, RPL37, RPL23, TPT1, RPS27, RPL37A, RPS29, ACTG1, EIF1, RPL18A, EEF1A1, CD9, SPCS1, …	Cumulus_cell	2.85541e-13	5.49327e-12	2.90551e-12	TXNL1/MAFF/MAP1LC3A/PIM3/SLC38A2/HMOX1/RPS29/TPT1/HSP90AB1/FOXO1/GJA1/ZFAND5/PDLIM1/PTGES/RBBP7/EIF4EBP1/PPP1R15A/MSMO1/IER3/RPS3/HSPA5/FST/RPL34/INHBA/FOSB/ATF4/HSPA8/UBE2B/DNAJB9/CPE/SQSTM1/CCND2/IFRD1/EIF4A1/PRKCD/SGK1/SLC25A3/HNRNPH1/PTBP1/ARF4/JUN/ACTG1/RPL24/JUND/HES1/DAP/TRA2A/TRA2B/IER2/NOP58/CCNL1/EIF1/UBC/BTG2/SSR3/NR4A1/CLK1/JUNB/HSPA9/DDX5
Epithelial_cell	9.11598e-12	7.72279e-11	3.03616	TACSTD2, MGST1, CAPG, S100A16, AVPI1, LY6D, LCN2, FXYD3, SDC4, CD151, F11R, MFGE8, LSR, SERINC2, AREG, ANO1, SGK1, TRAPPC6A, F3, TUBA4A, JUP, TM4SF1, SFN, PLK2, CLDN4, SMIM3, HES1, CRIP2, EZR, DNAJB1, HSPB1, VAMP8, PRDX6, ARL6IP5, LGALS3, IER3, EPCAM, TOMM20, ANXA1, RAC1, TSPO, KLF6, MAP1LC3A, CAPNS1, CLIC1, TAGLN2, S100A11, CSTB, BTF3, RPL12, S100A6, RPL39, RPS4X, RPL30, RPL26, RPL3, ITM2B, RPS2…	combined_predtype_geno.Epi_Luminal_2Psca_T04_Cast_Day28	4.31993e-13	7.93297e-12	4.19592e-12	PMEPA1/KLF5/AHNAK/KLF4/CHMP4B/ANXA1/THBS1/SAT1/LY6D/LGALS3/UPK1B/ANXA3/FOSB/CTNNB1/TRIB1/TACSTD2/IER5/S100A10/LMNA/JUND/S100A11/HBEGF/DUSP1/CD44/BAIAP2/PBX1/ATF3/EMP1
combined_predtype_geno.Epi_Basal_1_T05_Regen_Day1	9.50759e-07	4.31203e-06	2.92389	KRT5, KRT17, KRT14, KRT15, LY6D, LCN2, SDC4, CCT4, PSMB3, NCL, EEF1G, MIF, EIF4A1, ACTG1, PRMT1, MAFF, SLC25A5, HSP90AB1, C1QBP, IFRD1, FBL, HSPA9, EIF5A, HSPE1, IMPDH2, HNRNPA1	Microglia	4.84264e-13	8.5062e-12	4.49911e-12	SON/KLF6/SRSF5/SERINC3/WSB1/ITM2B/ZFAND5/LAMP1/CTSD/IER3/SAT1/MTDH/CAPZB/HSPA5/COTL1/ATP1B3/ANXA3/ATF4/RAP1B/CFL1/HEXB/SGK1/IER5/B2M/CALM2/TPP1/JUN/JUND/IER2/SELENOK/CD63/DUSP1/CDC42/CCNL1/F11R/UBC/BTG2/ATF3/APOE/CLK1/SLC3A2/JUNB/MCL1/DDX5/TPM3
Myeloid_progenitor_cell	3.50411e-11	2.76026e-10	2.90043	ARHGDIB, NPM3, TUBA4A, SIVA1, ZYX, PYCARD, MAGOH, ABRACL, EIF3M, EIF3E, SF3B6, CCT4, EIF3I, VAMP8, GPX1, TSPO, SH3BGRL3, SUB1, ARPC2, CLIC1, TAGLN2, EIF3F, EEF1B2, RPL22L1, RPL15, RPL22, RPL35, NCL, RACK1, RPL12, NACA, EEF1G, MIF, RPL36A, RPS25, RPL34, RPL39, RPS7, RPS4X, EIF4A1, RPL26, RPL3, RPL4, RPSA, RPL14, RPL28, RPL35A, RPS6, RPS11, RPS5, RPL10A, RPL32, RPL6, RPS9, RPS23, RPS3, RPS19, RPS16…	Basal_Org_1	5.70577e-13	9.2345e-12	4.88432e-12	BCL11B/COL18A1/CD109/COL17A1/DLK2/CPA6/FZD6/BCAM/ANXA5/COTL1/DUSP6/FGFR2/DLL1/BCL11A/CCND2/CAV1/CTNNAL1/AMD1/DCN/ARL4C/AGRN/GOLIM4/ATP1A1/EXT1/AXL/DDX21/HSPE1/DST
HALLMARK_P53_PATHWAY	6.20487e-08	3.43949e-07	2.88599	SERPINB5, KRT17, PERP, RAP2B, EPHA2, ITGB4, GPX2, PHLDA3, SDC1, TGFB1, NDRG1, PDGFA, HBEGF, CEBPA, CCND2, ZFP36L1, TAX1BP3, TM4SF1, SFN, PLK2, HRAS, FAM162A, BAIAP2, CDKN1A, IER5, VAMP8, IER3, SAT1, S100A10, RPL18, DGKA, AK1, EPS8L2, RNF19B, RPS27L, KLF4, OSGIN1, WWP1, NOTCH1	Endothelial_cell	5.71442e-13	9.2345e-12	4.88432e-12	SON/ETS2/AHNAK/SERINC3/ITM2B/TIMP3/EHD4/CLIC4/RABAC1/ZFP36L1/CTNNA1/BCAM/ANXA5/ARL6IP5/KLF9/RAB5C/ANXA3/CTNNB1/RAP1B/CAV2/ETS1/TM4SF1/CCND2/HSPB1/NDRG1/CAV1/TPM4/EPAS1/S100A16/SGK1/TINAGL1/ITGA6/B2M/JUN/ACTG1/ACTN4/MYL6/HES1/IER2/SELENOK/SHISA5/DUSP1/RBMS1/SNRK/RHOC/F11R/EMP1/SLC3A2/DDX5/TPM3
Basal_Org_1	8.85288e-07	4.05606e-06	2.88187	COL17A1, CCDC3, BCAM, DUSP6, FGFR2, AMD1, EXT1, DCN, GGCT, CCND2, FERMT1, CAV1, HTRA1, GNL3, GALNT18, CTNNAL1, EHD2, ANXA5, DST, COTL1, ARL4C, ATP1A1, GOLIM4, C1QBP, DDX21, CDK4, FBL, EFEMP1, HSPE1, HNRNPA1	E4p5_TE	7.50658e-13	1.12321e-11	5.94088e-12	WNT7B/TFAP2C/SDC4/AHNAK/EFS/TPM2/LGALS3/ERRFI1/ASS1/GJB3/VASP/AQP3/PLET1/TPM1/TACSTD2/TPM4/TINAGL1/CAPG/CALM2/MYL6/S100A11/GPRC5A/BAZ1A/RBMS1/SFN/CSRP1/CLDN4/ZYX
Mouse_3T3_cell	3.0791e-16	4.06622e-15	2.87642	TPM2, FOSL1, TUBB6, CAPG, ANXA3, AVPI1, CDC42EP3, FHL2, ACOT9, CNN2, MYC, SLC2A1, PLAUR, TINAGL1, CD151, CAV2, ACER3, EMP1, SGK1, TRIP6, HSPB8, GSTO1, SIVA1, NMD3, TM4SF1, BNIP2, ZYX, GJB3, MYOF, PLK2, EMP2, MAP2K3, RARG, MAGOH, PTGES, CAV1, TES, TUBA1C, FAM162A, ETF1, ABRACL, EIF3M, EIF3E, CCT4, TXNDC17, SPON2, EIF3I, EHD2, EEF1D, TPM4, LGALS3, SFR1, ANXA5, S100A10, PSMB3, PSMB4, TOMM20, ANXA1, …	E5p5_ExE	7.50658e-13	1.12321e-11	5.94088e-12	WNT7B/ETS2/TFAP2C/SDC4/AHNAK/ARHGAP10/GSTO1/SOX21/MBNL2/LGALS3/ERRFI1/ANXA5/PERP/ASS1/GJB3/FGFR2/MPZL2/PLET1/NDRG1/TINAGL1/S100A10/APOC1/NFKBIZ/S100A11/BAZ1A/RBMS1/SFN/CLDN4
Embryonic_stem_cell	8.25646e-11	6.0773e-10	2.78446	AVPI1, NPM3, SIVA1, MAGOH, GNL3, TUBA1C, FAM162A, ETF1, EIF3M, EIF3E, HSPB1, CCT4, EEF1D, NDUFA11, SFR1, PSMB3, PSMB4, TOMM20, EIF3H, SUB1, EEF1B2, RPL22, BTF3, RPL27, NCL, RACK1, RPL12, NACA, EEF1G, PRDX1, MIF, RPL36A, RPS25, RPS26, RPL39, RPS7, RPL31, RPS4X, RPL30, RPL7, RPL38, EIF4A1, RPL26, RPL23A, RPL4, RPS20, RPSA, RPL14, RPL28, RPS21, RPS11, RPS5, RPL10A, RPL32, RPS24, RPS14, RPL6, RPL37, …	combined_predtype_geno.Epi_Basal_1_T07_Regen_Day3	8.33678e-13	1.20288e-11	6.36228e-12	MAFF/MAP1LC3A/ITM2B/NXN/ZFAND5/RBP1/KRT5/ERRFI1/PERP/IL33/DCN/ACTG1/ATP1A1/LGALS7/EEF2/BTG2/ATF3/APOE/NR4A1/KRT15
E6p5_TE	2.99258e-06	1.30453e-05	2.71601	PERP, TUBB6, PHLDA3, FGFR2, IRX3, SLC2A1, TINAGL1, NDRG1, PDGFA, BAZ1A, NOCT, AHNAK, GJB3, MPZL2, SFN, CLDN4, WNT7B, HTRA1, CRIP2, ANXA5, POLR1D, S100A6, DENR, AK1, FGFBP1, ERRFI1, UBE2A, HDGF, IMPDH2	Placenta_endodermal_cell	2.19496e-12	3.0578e-11	1.61734e-11	TXNL1/KLF5/KLF6/HS3ST1/HMOX1/SSR4/TPT1/PROCR/PDLIM1/LAMP1/SAT1/RABAC1/HSPA5/SAR1A/FST/ANXA5/COTL1/ATF4/UBE2B/OAF/SQSTM1/TPM1/CDKN1A/IFRD1/TPM4/TINAGL1/ARF4/TOR1AIP2/JUN/ACTG1/ATP1A1/HES1/DAP/IER2/SELENOK/CD63/DUSP1/F3/RHOC/F11R/PDPN/EIF1/BTG2/ATF3/FXYD3
MYC_TARGETS1_BENPORATH	8.42935e-07	3.94248e-06	2.6818	TPM2, FOSL1, MGST1, AMD1, TGFB1, MET, CEBPA, CCND2, MSN, ICAM1, SRD5A1, HES1, CBS, TOMM20, PSMB1, TOP1, CSTB, RPL22, NCL, RPL36A, EIF4A1, RPL23A, RPS6, RPL19, RPS19, RPL27A, RPS15, ACTG1, PABPC1, ETS2, UBA52, HSP90AB1, ARF4, HIF1A, PLA2G4A, CD63, CDK4, ATF4, ITGB1, HNRNPA1, CFDP1, SQSTM1, RHOG, PSMA3, NSUN2, LMNA, PPID, MDM2, APP, PDHA1, POLB	NK_cell	2.44212e-12	3.28872e-11	1.73947e-11	SRSF5/SERINC3/RPS29/FAU/CTSD/CAPZB/SUB1/RPL34/ARL6IP5/COTL1/PPP1R18/ATP1B3/VASP/BTG1/RAP1B/UBE2B/CFL1/STK17B/CCND2/EEF1A1/TPM4/B2M/S100A10/ACTG1/ARHGDIB/MYL6/S100A11/SHISA5/VPS37B/RPS27/UBA52/EEF2/DUSP1/CDC42/MBNL1/CLK1/PABPC1/SLC3A2/JUNB/ZYX/DDX5/TPM3
Basal_Org_2	8.13255e-06	3.20308e-05	2.63602	COL17A1, FAM110C, CCDC3, CAST, CDC42EP3, FHL2, DUSP6, ETS1, CDCP1, AMOTL1, F11R, CAV2, F3, BHLHE41, CRIM1, CALCB, CLDN4, CAV1, FAM162A, DST, ARL4C, AK1, ADAMTS1, ETS2, CLIC4, CD63, CNN3	combined_predtype_geno.Epi_Basal_1_T08_Regen_Day7	3.19472e-12	4.16344e-11	2.20213e-11	MAP1LC3A/RBP1/ERRFI1/DCN/TINAGL1/S100A10/ATP1A1/LGALS7/SDC1/SFN/BTG2/APOE/NR4A1/KRT14/KRT15
E7p5_EPI	6.96528e-06	2.79233e-05	2.62932	PERP, TACSTD2, TUBB6, PHLDA3, FGFR2, IRX3, BAZ1A, GSTO1, AHNAK, GJB3, MPZL2, SFN, CLDN4, WNT7B, HTRA1, HSPB1, POLR1D, S100A6, DENR, AK1, EIF2S2, FGFBP1, VAPA, PPA1, RSL1D1, UBE2A, LYAR, KRT19, PPID	HALLMARK_APOPTOSIS	1.1798e-11	1.48949e-10	7.87824e-11	EREG/HMOX1/ANXA1/NEDD9/TIMP3/IER3/SAT1/LGALS3/IL6/IL1A/GSN/CTNNB1/ETF1/SPTAN1/SQSTM1/CCND2/HSPB1/CREBBP/CDKN1A/CAV1/DCN/JUN/LMNA/GPX1/DAP/RELA/DDIT3/BCL10/CD44/DPYD/BTG2/ATF3/EMP1/MCL1
HALLMARK_APICAL_JUNCTION	1.33801e-05	5.09124e-05	2.55584	LAMB3, ITGB4, PARD6G, LAMA3, DSC3, CNN2, LAMC2, CDH3, MSN, JUP, ZYX, MPZL2, ICAM1, CLDN4, ITGA2, EGFR, HRAS, BAIAP2, ARPC2, ACTG1, CTNNA1, ACTN4, PFN1, LDLRAP1, LIMA1, VASP, RSU1, HADH, ITGB1	Osteoblast	4.42009e-11	5.41126e-10	2.86213e-10	MAP1LC3A/SLC38A2/FTH1/ITM2B/THBS1/LAMP1/IER3/RBP1/RABAC1/ZFP36L1/HSPA5/ANXA5/KLF9/GSN/CTNNB1/CPE/SQSTM1/HSPB1/TPM4/DCN/B2M/JUN/RPL24/GPX1/JUND/MYL6/HES1/S100A11/RPS27/EEF2/CD63/DUSP1/CDC42/PBX1/CSRP1/APOE/JUNB
GO_WOUND_HEALING	7.31446e-07	3.45704e-06	2.54655	ANXA8, RAP2B, GJA1, F2RL1, ETS1, SDC1, PLAUR, TGFB1, SDC4, PDGFA, DSP, TIMP3, PDPN, DCN, HBEGF, F3, CDH3, PDCD10, MYOF, PLSCR1, ITGA2, CAV1, CSRP1, VAV3, NRG1, HSPB1, EHD2, ANXA5, GPX1, ANXA1, RAC1, KLF6, CDC42, TPM1, CLIC1, NACA, ACTG1, PRKCD, CD9, DGKA, EHD1, AHNAK2, MAFF, NOTCH1, CAPZA2, C1QBP, HIF1A, CAPZB, IFRD1, RHOC, PTK7, RAB5A	KEGG_FOCAL_ADHESION	6.04769e-11	7.18607e-10	3.80087e-10	ITGA5/TNC/PAK6/CRK/LAMA3/THBS1/ITGB1/ITGA3/CTNNB1/VASP/VCL/ITGAV/RAP1B/BCAR1/ITGA2/IGF1R/COL4A6/CAV2/CCND2/CAV1/MET/ITGA6/JUN/ACTG1/ROCK2/VAV3/ACTN4/LAMC2/LAMB3/ITGB4/EGFR/VEGFA/CAPN2/ZYX/ITGB5/FLNB/PXN
SUZ12_TARGETS_BENPORATH	5.90016e-06	2.43043e-05	2.5274	RGS10, TACSTD2, RIPK4, LAMA3, DSC3, DUSP6, CXCL16, IRX5, IRX3, PKP1, NDRG1, EYA2, WNT10A, CAV2, TUBA4A, PARD3, FOXA1, SLCO2A1, PYCARD, YRDC, SOX9, HTRA1, EFNA1, NRG1, SPON2, LGALS3, SCP2, KLF4, OVOL1, GPC4, ETFA, ATF3, RDH10, HOXD13, EPAS1, EIF4E3, ADM, MAFB, ACADL, ANKRD11, B4GALNT1, EPB41L4A, BARX2, EFNB1, OAF	PID_P53_DOWNSTREAM_PATHWAY	1.08425e-10	1.25153e-09	6.61961e-10	LIF/COL18A1/FOXA1/SERPINB5/CCNK/SNAI2/CTSD/EPHA2/PERP/DDIT4/IRF5/DUSP5/NDRG1/CREBBP/CDKN1A/CAV1/MET/JUN/GPX1/VDR/PLK3/DUSP1/EGFR/BCL6/SFN/BTG2/ATF3/MCL1/DDX5
E3p5_TE	1.29867e-05	4.9838e-05	2.52576	PERP, RFLNB, CNN2, TINAGL1, ASS1, MSN, AHNAK, TFAP2A, LRRFIP1, CLDN4, WNT7B, PTGES, CSRP1, CRIP2, VAMP8, TPM4, S100A10, EPCAM, TPM1, TAGLN2, S100A11, CSTB, ACTN4, PFN1, CLIC4, ARPC5, CNN3, DSTN, ACTR3	GO_WOUND_HEALING	1.19267e-10	1.33844e-09	7.0793e-10	MAFF/KLF6/SDC4/SERPINB2/ITGA5/TNC/EREG/HMOX1/SLC7A11/ANXA1/TIMP3/PROCR/GJA1/RAB5A/PLAU/FZD6/CAPZB/SRF/NOTCH1/IL6/ANXA5/IL1A/GSN/ANXA8/VCL/PTK7/ITGA2/SOX15/P2RY1/DGKA/PLAUR/ETS1/EHD1/HSPB1/TPM1/CAV1/IFRD1/DCN/PPARD/NRG1/DSP/PRKCD/ACTG1/JMJD1C/GPX1/VAV3/IL24/F2RL1/CDH3/MMP12/PTPN11/MAFG/HBEGF/SDC1/CDC42/PTPN12/F3/RHOC/AXL/PDPN/CSRP1/RAP2B/MAFK
HALLMARK_TNFA_SIGNALING_VIA_NFKB	3.08005e-06	1.32975e-05	2.51486	LAMB3, FOSL1, TNFAIP8, F2RL1, TGIF1, MYC, NFE2L2, RCAN1, PLAUR, SDC4, AREG, HBEGF, SGK1, F3, PLK2, YRDC, ICAM1, PMEPA1, MAP2K3, JAG1, PDLIM5, HES1, SERPINB8, EFNA1, TIPARP, CDKN1A, IER5, PHLDA1, IER3, SAT1, KLF6, EHD1, RNF19B, KLF4, ETS2, MAFF, PNRC1, RELA, TRIB1, INHBA, ATF3, DUSP5, SQSTM1, DNAJB4, ZC3H12A	HALLMARK_INFLAMMATORY_RESPONSE	1.33929e-10	1.46236e-09	7.73472e-10	LIF/KLF6/ITGA5/EREG/AHR/BDKRB1/PCDH7/SLC7A1/NFKB1/OSMR/HAS2/TPBG/IL6/IL1A/INHBA/MYC/CSF3/PTPRE/SLC31A1/PLAUR/CDKN1A/PTGER4/MET/ATP2A2/SPHK1/IL10/RELA/TNFAIP6/GNAI3/HBEGF/F3/AXL/PDE4B/PDPN/BTG2/SGMS2
combined_predtype_geno.Epi_Basal_1_T09_Regen_Day14	0.00014553	0.000502637	2.47856	LGALS7, MGST1, KRT15, FXYD3, DCN, SFN, ALDH1A1, DNAJB1, S100A10, APOE, S100A6	PID_AP1_PATHWAY	3.8717e-09	4.11623e-08	2.17716e-08	ELF1/MMP9/GJA1/PLAU/FOSL2/IL6/MYC/FOSB/CTNNB1/ETS1/FOSL1/TRIP6/JUN/JUND/IL10/MAFG/DUSP1/ATF3/JUNB
NK_or_T_cell	4.93278e-06	2.06992e-05	2.47815	PKP3, ARHGDIB, GPX2, CNN2, NPM3, CCND2, SLC9A3R1, PYCARD, CIB1, EZR, ABRACL, TRBC2, ARL6IP5, S100A10, RAC1, SH3BGRL3, CDC42, ARPC2, CLIC1, EIF3F, RPL27, ITM2B, RPS6, RPL19, RPS23, TPT1, RPS16, FAU, RPL27A, ACTG1, EEF1A1, COTL1, SCP2, USE1, PFN1, PABPC1, OSGIN1, PSMA2, UCP2, PNRC1, UBA52, LY6E, HNRNPF, DDX5, CAPZB, VASP, DNAJC8, ARPC3, ARPC5, CTSC, PPP1R18, M6PR, ACTR3	HALLMARK_ESTROGEN_RESPONSE_EARLY	7.14282e-09	7.39923e-08	3.91361e-08	ELF1/BCL11B/PMAIP1/TFAP2C/KLF4/CA12/GJA1/PTGES/TOB1/AREG/TPBG/FHL2/MYC/SLC7A5/IGF1R/SLC1A4/AQP3/SIAH2/CELSR2/HES1/HSPB8/RAPGEFL1/LAD1/AFF1/ABLIM1/SLC2A1/MAST4/CD44/TIPARP/SFN/MED13L/FLNB/CISH/KRT15
NABA_MATRISOME	3.25072e-06	1.37696e-05	2.4653	SERPINB5, ANXA8, S100A14, LAMB3, LTBP1, LAMA3, ANXA3, S100A16, LAMC2, FST, SDC1, ECM1, TGFB1, SDC4, TINAGL1, PDGFA, TIMP3, MFGE8, WNT10A, AREG, DCN, HBEGF, SEMA3C, WNT4, ANXA7, CRIM1, WNT7B, HTRA1, SERPINB8, EPGN, PARM1, VWA1, CSF3, SPON2, LGALS3, ANXA5, S100A10, ANXA1, CSTB, S100A6	combined_predtype_geno.Epi_Basal_1_T09_Regen_Day14	7.80211e-09	7.88013e-08	4.16797e-08	DCN/S100A10/JUN/LGALS7/IER2/SFN/BTG2/APOE/NR4A1/JUNB/FXYD3/KRT15
NABA_MATRISOME_ASSOCIATED	2.21871e-05	8.23305e-05	2.46438	SERPINB5, ANXA8, S100A14, ANXA3, S100A16, FST, SDC1, TGFB1, SDC4, PDGFA, TIMP3, WNT10A, AREG, HBEGF, SEMA3C, WNT4, ANXA7, WNT7B, HTRA1, SERPINB8, EPGN, PARM1, CSF3, LGALS3, ANXA5, S100A10, ANXA1, CSTB, S100A6, ADAMTS1, FGFBP1, GPC4	REACTOME_CELL_JUNCTION_ORGANIZATION	1.40595e-08	1.38538e-07	7.32757e-08	LAMA3/PARD6B/PARD6G/CTNNA1/ITGB1/PRKCI/CTNNB1/VASP/JUP/PARD3/PLEC/LAMC2/CDH3/LAMB3/ITGB4/F11R/CTNND1/CLDN4/CLDN1
Smooth_muscle_cell	8.57721e-06	3.34884e-05	2.41962	TPM2, SMTN, BCAM, GPX8, CNN2, PALLD, TINAGL1, NDRG2, PDGFA, CD151, PDLIM1, TIMP3, IFT43, MFGE8, CCND2, CPE, TM4SF1, OAT, ZYX, CAV1, CSRP1, HES1, HTRA1, CRIP2, FAM162A, HSPB1, PHLDA1, TPM4, IER3, ANXA5, ANXA1, MAP1LC3A, CAPNS1, TPM1, TAGLN2, S100A11, ITM2B, RPL24, CD9, ACTN4, ADAMTS1, ERRFI1, DDX5, VASP, ECH1, CD63, YWHAB, PDLIM7, LAPTM4A, CNN3, RHOC, RRAD, RSU1, ITM2C, DSTN, ITGB1, DYNLL1, ATF3, …	PID_INTEGRIN1_PATHWAY	1.5162e-08	1.42876e-07	7.55704e-08	COL18A1/ITGA5/TNC/LAMA3/THBS1/CSPG4/PLAU/ITGB1/ITGA3/ITGAV/ITGA2/COL4A6/PLAUR/TGFBI/ITGA6/LAMC2/LAMB3/VEGFA
combined_predtype_geno.Epi_Luminal_2Psca_T04_Cast_Day28	0.000120486	0.000422644	2.39081	TACSTD2, ANXA3, FOXQ1, LY6D, DHRS3, MFGE8, EMP1, HBEGF, KLF5, WNT4, AHNAK, UPK1B, PMEPA1, CXADR, CRIP2, BAIAP2, CD2AP, IER5, LGALS3, SAT1, S100A10, EPCAM, ANXA1, TSPO, CLIC1, TAGLN2, S100A11, S100A6	HALLMARK_IL2_STAT5_SIGNALING	1.52071e-08	1.42876e-07	7.55704e-08	MAFF/LIF/KLF6/AHNAK/AHR/GSTO1/PIM1/MYO1E/NFIL3/HK2/MYO1C/CDCP1/MYC/ITGAV/IGF1R/RORA/CCND2/NDRG1/ITGA6/CAPG/PLEC/NFKBIZ/IKZF2/IL10/ECM1/MAPKAPK2/IRF6/CD44/WLS/EMP1/UCK2/FURIN/CISH
GO_REGENERATION	0.000135259	0.000470785	2.38008	GJA1, CAST, ANXA3, TGFB1, TIMP3, CAV1, CDKN1A, GPX1, ANXA1, TSPO, NCL, APOE, NACA, EIF4A1, CTNNA1, NOTCH1, UCP2, IFRD1, CDK4, RAP1A, MTPN, ADM	HALLMARK_EPITHELIAL_MESENCHYMAL_TRANSITION	1.6813e-08	1.54374e-07	8.16519e-08	PMEPA1/SDC4/ITGA5/TNC/LAMA3/TIMP3/SLC6A8/GJA1/THBS1/SNAI2/SAT1/AREG/IL6/ITGB1/INHBA/ITGAV/ITGA2/PLAUR/DCN/TGFBI/LRRC15/CAPG/JUN/MMP3/LAMC2/ECM1/SDC1/PDLIM4/TNFAIP3/CD44/VEGFA/ITGB5
E8p75_gfp_Endothelial	0.000325062	0.00104252	2.3769	S100A16, ETS1, TGFB1, SGK1, MSN, TAX1BP3, PLK2, CRIP2, RAP1B, TPM4, SAT1, SH3BGRL3, ARPC2, CLIC1, ETS2, NOTCH1, VASP, ARPC3, ARPC5	Myocyte	2.50261e-08	2.24679e-07	1.18838e-07	SON/RPS4X/EIF2S2/MAPRE1/RPL36A/RPS29/TPT1/TPM2/HSP90AB1/RBBP7/MTDH/RPL22L1/RPL34/EIF3C/RPL31/TPM1/EEF1A1/CDKN1A/LMNA/RTN4/RPL24/HES1/TRA2B/SRRM2/RPS27/RPS9/CD63/PDLIM4/NOP58/RPL13/HSPE1/RPL26/ZYX/RPSA/RPS14
Eosinophil	5.62192e-06	2.33726e-05	2.36842	MGST1, CAPG, PON2, RNASE4, PLET1, PLAUR, F11R, PDLIM1, BAZ1A, SGK1, MSN, TMED5, AHNAK, LRRFIP1, EZR, PIM1, ABRACL, RAP1B, CDKN1A, VAMP8, PRDX6, SDCBP, PHLDA1, LGALS3, SAT1, ANXA5, S100A10, GPX1, ANXA1, RAC1, KLF6, SH3BGRL3, CAPNS1, CDC42, ARPC2, TAGLN2, S100A11, CSTB, PRDX1, ITM2B, RPL24, ACTG1, COTL1, CD9, PTPN1, PFN1, LAMP2, CAPZA2, UCP2, RNH1, PITPNA, CTSD, IFRD1, GLUL, VASP, ARPC3, LAPTM4A, A…	combined_predtype_geno.Epi_Basal_1_T05_Regen_Day1	2.62327e-08	2.30391e-07	1.21859e-07	MAFF/SDC4/HSP90AB1/THBS1/LY6D/KRT5/CCT4/IFRD1/EIF4A1/ACTG1/IMPDH2/KRT17/HSPE1/HSPA9/KRT14/KRT15
REACTOME_CELL_JUNCTION_ORGANIZATION	0.000338553	0.00107809	2.36172	LAMB3, ITGB4, CLDN1, PARD6G, LAMA3, LAMC2, CD151, F11R, PARD3, CDH3, JUP, CLDN4, CTNNA1, VASP, RSU1, ITGB1	Decidual_stromal_cell	6.71289e-08	5.77023e-07	3.052e-07	FTH1/ANXA1/PIM1/ZFAND5/PDLIM1/PARM1/EIF4EBP1/LAMP1/PPP1R15A/IER3/SAT1/LGALS3/HSPA5/KLF9/ANXA3/RAP1B/DNAJB9/CPE/SQSTM1/HSPB1/NDRG1/CDKN1A/DCN/SGK1/CAPG/B2M/TOR1AIP2/HSPB8/CD63/RBMS1/RHOC/PHLDA3/CSRP1
GO_RESPONSE_TO_WOUNDING	7.69658e-06	3.0582e-05	2.35523	ANXA8, RAP2B, GJA1, ITGB4, F2RL1, ETS1, SDC1, PLAUR, TGFB1, SDC4, PDGFA, DSP, TIMP3, PDPN, DCN, HBEGF, F3, CDH3, PDCD10, MYOF, PLSCR1, ITGA2, CAV1, CSRP1, VAV3, NRG1, HSPB1, EHD2, ANXA5, GPX1, ANXA1, RAC1, TSPO, KLF6, CDC42, TPM1, CLIC1, NACA, ACTG1, DST, PRKCD, CD9, CTNNA1, DGKA, EHD1, AHNAK2, MAFF, MAP2K4, NOTCH1, CAPZA2, PAWR, ARF4, C1QBP, HIF1A, CAPZB, IFRD1, RHOC, PTK7, RAB5A	Myoblast	1.19824e-07	1.00852e-06	5.33428e-07	MAP1LC3A/SON/RPS29/ITM2B/ASPN/IER3/RBP1/MTDH/RABAC1/ANXA5/RPL34/KLF9/GSN/UBE2B/CPE/TM4SF1/TPM1/TPM4/DCN/ARF4/S100A10/RPL24/MYL6/HES1/S100A11/IER2/RPS27/CD63/RHOC/CSRP1/EIF1/APOE/ZYX
Mast_cell	4.73751e-05	0.000170222	2.33761	CAPG, ARHGDIB, HS3ST1, NDRG1, PDLIM1, CCND2, MSN, PLA2G7, CSRNP1, HES1, DNAJB1, TUBA1C, RAP1B, CDKN1A, LGALS3, IER3, RAC1, KLF6, SH3BGRL3, SUB1, ARPC2, CLIC1, TAGLN2, ITM2B, RPLP1, COTL1, SLC25A5, UCP2, PNRC1, RNH1, DDX5, CAPZB, IFRD1, TAX1BP1, CD63, YWHAB, ARPC3, CTSC, ITM2C, ATF4, SLC3A2, SQSTM1, MAT2A, EIF5B, RHOG	HALLMARK_KRAS_SIGNALING_UP	2.02224e-07	1.66732e-06	8.8188e-07	LIF/SPRY2/MMP9/EREG/KLF4/MAFB/PPP1R15A/PLAU/IL33/DUSP6/INHBA/MPZL2/ITGA2/CPE/PLAUR/JUP/ETS1/SOX9/CCND2/TRIB1/PLEK2/KCNN4/TOR1AIP2/GALNT3/F2RL1/NGF/HBEGF/PTGS2/MALL/TNFAIP3/EMP1
Monocyte	8.99635e-06	3.48221e-05	2.32679	MGST1, CAPG, ARHGDIB, CNN2, PDLIM1, MSN, ZYX, PYCARD, ATP1B3, PIM1, ABRACL, RBMS1, RAP1B, CDKN1A, VAMP8, SDCBP, ARL6IP5, TPM4, LGALS3, SAT1, ANXA5, S100A10, GPX1, ANXA1, RAC1, TSPO, SH3BGRL3, CAPNS1, CDC42, ARPC2, CLIC1, TAGLN2, EIF3F, S100A11, APOE, S100A6, ITM2B, RPS9, TPT1, FAU, RPS29, ACTG1, COTL1, PRKCD, PTPN1, PABPC1, CAPZA2, UCP2, ATOX1, UBA52, RNH1, LY6E, HNRNPF, CAPZB, YWHAB, ARPC3, ARPC…	Trophoblast_progenitor_cell	2.36995e-07	1.91492e-06	1.01284e-06	TXNL1/WDR1/KLF6/EIF2S2/MAPRE1/HMOX1/TPM2/BUD31/ZFAND5/PDLIM1/RBBP7/DPH3/RBP1/LGALS3/ZC3H15/SUB1/RPL22L1/RPL34/CCT4/GJB3/HSPA8/TUBB4B/VASP/CHCHD2/MAGOH/CFL1/JUP/OAF/SQSTM1/UBE2D3/PLET1/DNAJA2/HSPB1/TPM4/EIF4A1/CAPG/SLC25A3/EZR/CALM2/TOR1AIP2/ACTG1/DAP/TRA2A/IMPDH2/PAFAH1B1/GNAI3/CDC42/RBMS1/CSRP1/EIF1/HSPE1/HSPA9/TUBA1C
SCLC-P	0.000312259	0.00100866	2.31234	MYC, YBX3, SOX9, EFNA1, ABRACL, ANXA1, EIF6	PID_SMAD2_3NUCLEAR_PATHWAY	3.71706e-07	2.94449e-06	1.55741e-06	TFE3/RUNX1/TGIF1/RUNX2/FOXO1/RBBP7/FOXO3/SKIL/MYC/HSPA8/CEBPB/CREBBP/CDKN1A/JUN/VDR/IL10/ATF3/ITGB5
HALLMARK_KRAS_SIGNALING_UP	0.000218693	0.000727357	2.29958	IL33, PLEK2, DUSP6, F2RL1, ETS1, MALL, PLAUR, EMP1, ANO1, HBEGF, CCND2, CPE, JUP, MPZL2, YRDC, SOX9, ITGA2, KCNN4, KLF4, TMEM176A, TRIB1, GALNT3, INHBA, SPRY2, NGF, MAFB, TMEM176B	KEGG_TIGHT_JUNCTION	6.14778e-07	4.73287e-06	2.50332e-06	PPP2R2D/RRAS2/PARD6B/PARD6G/AMOTL1/PPP2R2A/CTNNA1/PPP2CA/PRKCI/CTNNB1/SPTAN1/PARD3/TJP2/PRKCD/ACTG1/ACTN4/PPP2R2B/TJP1/GNAI3/F11R/CLDN4/CLDN1/PPP2CB
combined_predtype_geno.Epi_Basal_1_T00_intact	0.000398774	0.0012267	2.2973	LGALS7, KRT15, FXYD3, DCN, HPGD, ALDH1A1, APOE, S100A6, ATP1A1, GLUL	E6p5_TE	6.44327e-07	4.73287e-06	2.50332e-06	WNT7B/TFAP2C/AHNAK/SOX21/EIF4EBP1/ERRFI1/ANXA5/PERP/GJB3/FGFR2/MPZL2/NDRG1/NOCT/TINAGL1/SLC2A1/IMPDH2/BAZ1A/SFN/PHLDA3/CLDN4
combined_predtype_geno.Epi_Luminal_1_T03_Cast_Day14	0.000289747	0.00095659	2.24798	FOXQ1, PLET1, AMD1, SDC4, DSP, SGK1, ZYX, CLDN4, SOX9, MAP2K3, TES, CRIP2, EZR, TIPARP, ARL6IP5, EPCAM, KLF6, RTN4, CLIC1, TAGLN2, WDR89, ACTG1, ACTN4, EIF6, PFN1, EHD4, LY6E, BLNK, DSTN, TUBB4B, SQSTM1, MAT2A, KRT19, TUFT1	E7p5_ParE	6.44327e-07	4.73287e-06	2.50332e-06	PMEPA1/KLF5/HS3ST1/KLF4/SLC7A1/SEMA6D/HSPA5/FST/ANXA5/BTG1/ABHD5/EPAS1/TINAGL1/ITGA6/B2M/HDLBP/DAP/F3/PDPN/FXYD3
AKT_UP_MTOR_DN.V1_DN	0.000637091	0.0019328	2.20518	COL17A1, PLEK2, ITGA6, PKP1, CAV2, ASS1, HPGD, TM4SF1, IL13RA1, CBS, KCNN4, RTKN, MRPS6, PLA2G4A, EFEMP1, ERF, EIF4E3	E8p75_ParE	6.44327e-07	4.73287e-06	2.50332e-06	KLF5/FLRT3/HS3ST1/KLF4/RLIM/COPB1/SEMA6D/HSPA5/FST/ITGB1/EPAS1/TINAGL1/ITGA6/ATP2A2/HDLBP/COPB2/F3/PDPN/SSR3/LRRC59
Endothelial_cell	4.73893e-05	0.000170222	2.19713	FMO2, RFLNB, ANXA3, S100A16, BCAM, ETS1, ITGA6, TINAGL1, NDRG1, CD151, F11R, TIMP3, MFGE8, CAV2, EMP1, PLTP, SGK1, CCND2, ZFP36L1, MSN, TM4SF1, AHNAK, PLK2, CAV1, HES1, CRIP2, EFNA1, RBMS1, HSPB1, RAP1B, EHD2, SDCBP, ARL6IP5, TPM4, ANXA5, RAC1, CAPNS1, TAGLN2, ITM2B, ACTG1, CD9, CTNNA1, ACTN4, ETS2, TMEM176A, ATOX1, EHD4, ECE1, CLIC4, LY6E, RAB1A, SELENOK, DDX5, YWHAB, ARPC3, LAPTM4A, CNN3, RHOC,…	HALLMARK_TGF_BETA_SIGNALING	1.19268e-06	8.6043e-06	4.551e-06	PMEPA1/PPM1A/TGIF1/THBS1/PPP1R15A/SKIL/CTNNB1/BCAR3/UBE2D3/WWTR1/TJP1/ARID4B/JUNB/FURIN
PID_INTEGRIN4_PATHWAY	0.00118626	0.00345865	2.16155	LAMB3, ITGB4, LAMA3, LAMC2, ITGA6	combined_predtype_geno.Epi_Luminal_1_T04_Cast_Day28	1.61039e-06	1.1414e-05	6.03711e-06	KLF6/AHNAK/AHR/KLF4/THBS1/LGALS3/UPK1B/FOSB/PLET1/TRIB1/TACSTD2/JUND/S100A11/HBEGF/CLDN4/ATF3
Cao2019Embryo_epi_EpidermisTrajectory_4_of_8	0.00218157	0.00600937	2.1155	CCDC3, GPR87, RGS12, FRMD6, SLC14A1, SPON2, SAT1, RPL35A, KCNN4	HALLMARK_UV_RESPONSE_DN	1.67764e-06	1.16392e-05	6.1562e-06	RUNX1/DYRK1A/PDLIM5/GJA1/SLC7A1/SNAI2/NFKB1/HAS2/SPOP/FHL2/MYC/NR1D2/IGF1R/YTHDC1/LTBP1/CAV1/MET/ATXN1/TJP1/SCHIP1/RND3/DUSP1/F3/PRDM2
Alveolar_type_II_cell	0.000398883	0.0012267	2.1025	IL33, MGST1, ANXA3, AVPI1, BCAM, LCN2, FGFR2, RNASE4, CNN2, NFE2L2, SDC1, SDC4, F11R, PDLIM1, CEBPA, GPRC5A, OAT, EMP2, ICAM1, APOC1, CSRP1, CRIP2, EZR, ATP1B1, VAMP8, PHLDA1, TSPO, MAP1LC3A, TAGLN2, S100A11, SCP2, ALCAM, CD9, LAMP2, ATP1A1, ERRFI1, TMEM176A, BRI3, LY6E, POR, EMB, CTSC, DSTN	PID_INTEGRIN3_PATHWAY	1.69978e-06	1.16392e-05	6.1562e-06	SDC4/TNC/THBS1/PLAU/ITGAV/COL4A6/PLAUR/TGFBI/SPHK1/SDC1/F11R/VEGFA
combined_predtype_geno.Epi_Luminal_1_T04_Cast_Day28	0.00152756	0.00428671	2.06124	TACSTD2, FOXQ1, AHR, PLET1, HBEGF, AHNAK, UPK1B, CLDN4, CXADR, CRIP2, EEF1D, LGALS3, EPCAM, EIF3H, TSPO, KLF6, EIF3F, S100A11, USE1, KLF4, LY6E, PFDN5, TRIB1	combined_predtype_geno.Epi_Basal_1_T06_Regen_Day2	2.19915e-06	1.48076e-05	7.83206e-06	IER3/RBP1/KRT5/CEBPB/DCN/S100A16/S100A10/APOC1/ATP1A1/LGALS7/SDC1/HSPE1/APOE/NR4A1/FXYD3/KRT14/KRT15
Cao2019Embryo_epi_AuditoryEpithelialTrajectory_2_of_3	0.00329831	0.00876296	2.03828	CAPG, FOXO1, ELF1, ALDH1A1, ETS2, TMEM176A, LY6E, SBSPON, RHOC, GALNT3, RDH10, TMEM251, WBP4	combined_predtype_geno.Epi_Basal_1_T02_Cast_Day7	2.29178e-06	1.51784e-05	8.02817e-06	KRT5/DCN/IER2/APOE/NR4A1/JUNB/KRT15
PID_A6B1_A6B4_INTEGRIN_PATHWAY	0.00368566	0.00962129	2.01683	LAMB3, ITGB4, LAMA3, LAMC2, ITGA6, MET, SFN, EGFR, HRAS, RAC1, CD9, YWHAB, ITGB1	E3p5_TE	2.75125e-06	1.79275e-05	9.48222e-06	WNT7B/AHNAK/SLC6A8/PTGES/CLIC4/HK2/PERP/ASS1/TFAP2A/TPM1/TPM4/TINAGL1/S100A10/ACTN4/MYL6/S100A11/CSRP1/CLDN4/LRRFIP1
HALLMARK_CHOLESTEROL_HOMEOSTASIS	0.00314298	0.0084503	2.00516	GPX8, CXCL16, PLAUR, PLSCR1, JAG1, CBS, LGALS3, ANXA5, S100A11, ACTG1, ALCAM, CD9, ERRFI1, PNRC1, ECH1, ATF3	T_cell	2.84908e-06	1.82703e-05	9.66354e-06	KLF6/RPL36A/FTH1/FAU/SAT1/RPS3/ZFP36L1/RPL34/COTL1/RPL31/STK17B/B2M/S100A10/ARHGDIB/IER2/SHISA5/VPS37B/RPS27/RPS9/EEF2/RPL13/UBC/HSPE1/NR4A1/CLK1/PABPC1/JUNB/DDX5/TPM3/RPSA/RPS14
PRC2_TARGETS_BENPORATH	0.00329668	0.00876296	1.99912	RGS10, DSC3, CXCL16, IRX5, IRX3, PKP1, WNT10A, SLCO2A1, EFNA1, NRG1, LGALS3, KLF4, ATF3, HOXD13, EPAS1, MAFB, B4GALNT1, EPB41L4A, BARX2, OAF	KEGG_ADHERENS_JUNCTION	4.51281e-06	2.84871e-05	1.50674e-05	SNAI2/CTNNA1/PTPN1/CTNNB1/VCL/IGF1R/PARD3/CREBBP/MET/ACTG1/ACTN4/TJP1/EGFR/BAIAP2/CTNND1
REACTOME_GAP_JUNCTION_ASSEMBLY	0.00030558	0.000998864	1.99698	GJB4, GJA1, GJB3	HALLMARK_UNFOLDED_PROTEIN_RESPONSE	4.74891e-06	2.95163e-05	1.56118e-05	CHAC1/EIF4EBP1/BAG3/HSPA5/TUBB2A/DDIT4/NOLC1/ATF4/SLC7A5/DNAJB9/SLC1A4/CEBPB/EIF4A1/EIF4E/HERPUD1/EEF2/VEGFA/ATF3/HSPA9/RPS14
HALLMARK_HYPOXIA	0.00128543	0.00367616	1.99624	HS3ST1, ETS1, EXT1, SLC2A1, PKP1, PLAUR, SDC4, NDRG1, CP, TPBG, DCN, F3, WSB1, EGFR, CAV1, TES, EFNA1, TIPARP, FAM162A, PIM1, CDKN1A, IER3, KLF6, MIF, MAFF, ERRFI1, GPC4, PNRC1	MYC_TARGETS1_BENPORATH	6.0008e-06	3.67267e-05	1.94256e-05	PDHA1/ETS2/RPL36A/TPM2/HSP90AB1/TOP1/ZFP36L2/ITGB1/ATF4/HSPA8/CEBPA/SQSTM1/FOSL1/CCND2/NR1D1/AMD1/EIF4A1/EIF4E/MET/ARF4/JUN/LMNA/ACTG1/HES1/HERPUD1/UBA52/CD63/SLC2A4/SIRT1/PABPC1/JUNB
Decidual_stromal_cell	0.000798924	0.00237561	1.99292	CAPG, ANXA3, PHLDA3, NDRG1, CD151, PDLIM1, DCN, SGK1, CPE, HSPB8, CSRP1, CRIP2, PARM1, TSPAN9, FAM162A, PIM1, RBMS1, HSPB1, RAP1B, CDKN1A, VAMP8, CYB5A, LGALS3, IER3, SAT1, ANXA1, RAC1, TAGLN2, ZFAND5, CSTB, PRDX1, SPCS1, LAMP2, PSMD8, RNH1, ESD, BCAP31, TAX1BP1, CD63, KTN1, RHOC, RSU1	combined_predtype_geno.Epi_Luminal_2Psca_T10_Regen_Day28	6.09082e-06	3.67267e-05	1.94256e-05	AHNAK/SERINC3/ANXA1/GSTO1/PDLIM1/LGALS3/ZFP36L1/ANXA3/PLAUR/HSPB1/TACSTD2/ALAS1/CAPG/B2M/S100A10/LAMC2/S100A11/GPRC5A
GO_TISSUE_REGENERATION	0.00580642	0.0145647	1.97867	GJA1, TIMP3, GPX1, ANXA1, NACA, NOTCH1, IFRD1, MTPN, PTPN12	PID_MYC_REPRESS_PATHWAY	7.00518e-06	4.1619e-05	2.20132e-05	FTH1/ZFP36L1/FOXO3/ITGB1/CEBPD/MYC/NDRG2/CEBPA/NDRG1/CDKN1A/TJP2/ITGA6/ITGB4/DDIT3
PID_INTEGRIN2_PATHWAY	0.00366965	0.00962129	1.97354	PLAUR, F11R, ICAM1, SPON2	HALLMARK_ESTROGEN_RESPONSE_LATE	8.12973e-06	4.68563e-05	2.47833e-05	TFAP2C/KLF4/CA12/PTGES/TRIM29/TOB1/FGFR3/AREG/TPBG/PERP/ASS1/GJB3/SLC7A5/CPE/SLC1A4/PKP3/CAV1/SIAH2/SGK1/CELSR2/LAMC2/HSPB8/RAPGEFL1/AFF1/CD44/SFN/FLNB/CISH
EED_TARGETS_BENPORATH	0.00121995	0.00353391	1.97013	LMO1, MOXD1, RGS10, FOXQ1, DSC3, AHR, CXCL16, IRX5, IRX3, PKP1, EYA2, DSP, WNT10A, TUBA4A, PARD3, PLA2G7, SLCO2A1, CLIP4, YRDC, STEAP4, EGFR, ATP1B3, HTRA1, EFNA1, NRG1, BAIAP2, EEF1D, LGALS3, KLF4, RSL1D1, CTSD, PRELID1, ATF3, HOXD13, EPAS1, ELAVL1, EEF2, ADM, ZBTB7A, MAFB, B4GALNT1, WASL, EPB41L4A, BARX2, OAF, FUCA2	HALLMARK_MYOGENESIS	8.12973e-06	4.68563e-05	2.47833e-05	KLF5/EFS/PC/SMTN/TEAD4/TPM2/SLC6A8/NOTCH1/FST/MYO1C/ITGB1/GSN/SPTAN1/CDKN1A/IFRD1/AGRN/SPHK1/WWTR1/HSPB8/ABLIM1/SCHIP1/ITGB4/HBEGF/MEF2D/PDLIM7/MEF2A/TPM3/ITGB5
HALLMARK_INFLAMMATORY_RESPONSE	0.00352576	0.00931216	1.95077	AHR, MYC, PLAUR, MET, TPBG, PDPN, HBEGF, F3, ICAM1, CSF3, CDKN1A, PCDH7, KLF6, SGMS2, LY6E, HIF1A, RELA, INHBA, ADRM1, RHOG, ADM, GCH1, ABI1	HALLMARK_ANDROGEN_RESPONSE	8.23465e-06	4.68563e-05	2.47833e-05	PMEPA1/ADAMTS1/UBE2J1/SLC38A2/PDLIM5/SAT1/ARID5B/SRF/TNFAIP8/ITGAV/DNAJB9/ELL2/NDRG1/SGK1/B2M/APPBP2/GNAI3/UAP1
E8p75_gfp_Midline	0.00495752	0.0127196	1.92476	MOXD1, PERP, MGST1, GPX8, RND3, IRX3, RCN1, FOXA1, SOX9, PCDH7, LGALS3, ANXA5, TSPO, CAPNS1, ALCAM, LAPTM4A, ITM2C, ACOT1, KRT19, TMEM176B, RCN2, APP, TGM2, PPFIBP1, BTG1, VGLL4, NRTN, FLRT3	GO_0030855|epithelial cell differentiation	8.39165e-06	4.70865e-05	2.49051e-05	SCEL/BMP7/COL18A1/FOXA1/KRT6B/GJA1/NOTCH1/FGFR2/CTNNB1/PTK7/KRT6A/CEBPB/JUN/GPX1/RBPJ/IRF6/PTGS2/KRT17/F11R/SFN/VEGFA/KRT14
GO_TAXIS	0.00310572	0.00840041	1.91876	FOSL1, EPHA2, CXCL16, EXT1, PLAUR, PDGFA, MET, HBEGF, SEMA3C, HRAS, CXADR, EFNA1, EZR, VAV3, NRG1, SPON2, LGALS3, ANXA1, RAC1, MIF, RPS19, PRKCD, ALCAM, SBDS, PLP2, RALA	combined_predtype_geno.Epi_Basal_1_T00_intact	8.90282e-06	4.92704e-05	2.60602e-05	GSN/DCN/PATE4/ATP1A1/LGALS7/IER2/APOE/JUNB/FXYD3/KRT15
GO_NOTCH_SIGNALING_PATHWAY	0.00687023	0.0169491	1.90621	PERP, MYC, TGFB1, TP63, CEBPA, FOXA1, SOX9, JAG1, HES1, SNAI2, RPS19, NOTCH1, UBA52	E7p5_EPI	1.10328e-05	6.02333e-05	3.18587e-05	WNT7B/TFAP2C/EIF2S2/AHNAK/GSTO1/SOX21/EIF4EBP1/PERP/GJB3/FGFR2/MPZL2/HSPB1/TACSTD2/EFNA3/BAZ1A/SFN/PHLDA3/CLDN4
Cao2019Embryo_epi_BranchialArchEpithelialTrajectory_2_of_3	0.0096049	0.022818	1.90372	PRSS22, PON2, DCN, F3, CLIP4, KLF4	Stromal_cell	1.15482e-05	6.1725e-05	3.26477e-05	MAP1LC3A/AHNAK/ANXA1/ITM2B/TIMP3/NPTN/LAMP1/RBP1/RABAC1/SAR1A/ANXA5/CP/ITGB1/KLF9/GSN/CTNNB1/RAP1B/OAF/CCND2/NR1D1/TPM4/DCN/S100A16/ARF4/S100A10/RTN4/JUND/MYL6/HES1/DAP/ECM1/S100A11/CD63/DUSP1/MBNL1/RBMS1/RHOC/AXL/SSR3/EMP1
Endothelial_Cell	0.00170883	0.00476562	1.88309	CXCL16, ETS1, TINAGL1, HBEGF, PLTP, SGK1, MSN, TM4SF1, WSB1, CSRNP1, PLK2, ICAM1, ATP1B3, HES1, DNAJB1, PIM1, RAP1B, CDKN1A, IER5, SDCBP, TPM4, IER3, ANXA5, RAC1, KLF6, TAGLN2, ZFAND5, CSTB, APOE, ITM2B, TPT1, EIF1, COTL1, LAMP2, ADAMTS1, ETS2, ATP1A1, CAPZA2, PNRC1, LY6E, SELENOK, PITPNA, DDX5, CTSD, IFRD1, SERTAD1, ARPC5, ATF4, SLC3A2, ACTR3, HNRNPAB, DUSP5, SQSTM1, CLTA, TMBIM6	REACTOME_APOPTOTIC_CLEAVAGE_OF_CELL_ADHESION_PROTEINS	1.16116e-05	6.1725e-05	3.26477e-05	DSG3/CTNNB1/TJP2/DSP/PKP1/TJP1
Cao2019Embryo_epi_EpidermisTrajectory_5_of_8	0.00734028	0.0179119	1.84563	COL17A1, APOC1, RPS7, SLC7A1	HALLMARK_APICAL_JUNCTION	1.19079e-05	6.2478e-05	3.30459e-05	MMP9/DSC3/LAMA3/PARD6G/CTNNA1/ITGB1/ITGA3/MPZL2/VASP/VCL/ITGA2/JUP/LDLRAP1/TGFBI/ACTG1/ACTN4/LAMC2/TJP1/GTF2F1/CDH3/LAMB3/ITGB4/EGFR/BAIAP2/CTNND1/CLDN4/ZYX
Luminal_Org_2	0.01106	0.0254664	1.8429	ANXA8, AREG, CEBPA, AQP3, AHNAK, CLIP4, ALDH3A1, BAIAP2, ANXA1, ALCAM, CLIP1, ACAA2	Intercalated_cells_of_collecting_duct	1.29952e-05	6.73085e-05	3.56009e-05	PDHA1/COL18A1/PIM3/SDC4/SERINC3/ITM2B/HSP90AB1/LAMP1/CTSD/IER3/SAT1/RABAC1/LGALS3/HSPA5/ANXA5/NDRG2/UBE2B/SQSTM1/AQP3/PLET1/HEXB/HSPB1/IFRD1/SLC25A3/EZR/JUN/ACTG1/ATP1A1/HES1/HERPUD1/S100A11/HBEGF/F11R/CSRP1/CLDN4/UBC/HSPE1/BTG2/ATF3/SLC3A2/HSPA9
ZHANG_GATA6_TARGETS_UP	0.0105142	0.0243343	1.83642	GSTO1, MPZL2, EMB, POF1B, DSC2	Astrocyte	2.37147e-05	0.000121275	6.41451e-05	SON/SMOX/SRSF5/SDC4/LMBRD1/ITM2B/TIMP3/GJA1/LAMP1/CTSD/MSMO1/SAT1/RABAC1/FGFR3/EVA1A/KLF9/TUBB2A/NDRG2/CPE/SLC1A4/CNTFR/S100A16/ATP2A2/RTN4/PRDX6/SELENOK/PAQR7/RNF13/CD63/TMBIM1/F3/MAT2A/CSRP1/VEGFA/UBC/SSR3/APOE/SLC3A2
combined_predtype_geno.Epi_Basal_1_T02_Cast_Day7	0.0135489	0.0299678	1.83238	KRT5, KRT15, DCN, APOE, S100A6	Cao2019Embryo_epi_PericardiumTrajectory_1_of_1	2.54904e-05	0.000128726	6.80862e-05	DSG3/AHR/ANXA1/TRIM29/NOTCH1/UPK1B/IKZF2/PKP1/HSPB8/ABLIM1/KRT17/MALL/SFN/LYPD3/DUOXA1/EMP1
AKT_UP_MTOR_DN.V1_UP	0.0071194	0.0174678	1.83118	FXYD4, TACSTD2, GPX8, PON2, TGIF1, CXCL16, LAMC2, HBEGF, TMEM40, CPE, MPZL2, PLK2, CALCB, PLSCR1, PARM1, BACE2, KLF6	PID_A6B1_A6B4_INTEGRIN_PATHWAY	3.04991e-05	0.000152119	8.0459e-05	LAMA3/IL1A/ITGB1/YWHAG/MET/ITGA6/LAMC2/LAMB3/ITGB4/EGFR/SFN
REACTOME_TIGHT_JUNCTION_INTERACTIONS	0.0144009	0.0313884	1.82309	CLDN1, PARD6G, F11R, PARD3, CLDN4	HALLMARK_MITOTIC_SPINDLE	3.35274e-05	0.000165184	8.73692e-05	CDC42EP1/MAPRE1/PDLIM5/ARHGAP10/PALLD/MYO1E/NEDD9/CAPZB/GSN/MID1/VCL/SPTAN1/BCAR1/NET1/CSNK1D/TUBA4A/EZR/RAPGEF6/ACTN4/CDC42EP4/PAFAH1B1/CLIP1/TRIO/ARF6/FLNB/PXN
GO_POSITIVE_REGULATION_OF_NOTCH_SIGNALING_PATHWAY	0.0144009	0.0313884	1.82295	TP63, PDCD10, JAG1, HES1, NOTCH1	combined_predtype_geno.Epi_Luminal_2Psca_T02_Cast_Day7	3.41661e-05	0.000166303	8.7961e-05	KLF5/AHNAK/ANXA1/LGALS3/ZFP36L1/UPK1B/ANXA3/FOSB/TACSTD2/ALAS1/B2M/HES1/S100A11/DUSP1/PBX1/FXYD3
REACTOME_CELL_CELL_JUNCTION_ORGANIZATION	0.015162	0.0327296	1.82284	CLDN1, PARD6G, F11R, PARD3, CDH3, JUP, CLDN4, CTNNA1	GO_REGENERATION	3.70943e-05	0.000177841	9.4064e-05	LIF/SRSF5/TNC/ANXA1/TIMP3/GJA1/PLAU/CTNNA1/NOTCH1/GSN/ANXA3/SOX15/CEBPB/CDKN1A/CAV1/IFRD1/EIF4A1/JUN/GPX1/NR4A3/PTPN12/APOE/CAST
PID_P53_DOWNSTREAM_PATHWAY	0.0100066	0.0235233	1.81658	SERPINB5, PERP, EPHA2, NDRG1, MET, FOXA1, PYCARD, SFN, EGFR, CAV1, SNAI2, CDKN1A, GPX1, PRMT1, RPS27L, DDX5, CTSD, ATF3, DUSP5	REACTOME_CELL_CELL_JUNCTION_ORGANIZATION	3.74171e-05	0.000177841	9.4064e-05	PARD6B/PARD6G/CTNNA1/PRKCI/CTNNB1/JUP/PARD3/CDH3/F11R/CTNND1/CLDN4/CLDN1
KEGG_CELL_ADHESION_MOLECULES_CAMS	0.0160585	0.0344989	1.79969	CLDN1, ITGA6, SDC1, SDC4, F11R, CDH3, ICAM1, CLDN4, ALCAM	E5p5_VE	4.14586e-05	0.000192521	0.000101828	FLRT3/WDR1/KLF6/RRAS2/GJA1/NPTN/RBBP7/HSPA5/HSPB1/ARF4/GNAI3/CD63/AGFG1/CDC42/SSR3/TUBA1C/FLNB
E7p5_ExE	0.011931	0.0273318	1.79527	CNN2, MYC, SDC1, TGFB1, CCND2, MSN, YBX3, GNL3, PIM1, RAP1B, PHLDA1, RHEB, SH3BGRL3, DDX21, NAA15, HDGF, RAP1A, PTP4A2, EBNA1BP2, MYBBP1A	E8p75_gfp_YsE	4.14586e-05	0.000192521	0.000101828	SDC4/ITM2B/PDLIM1/HSPA5/GSN/CDKN1A/B2M/S100A10/APOC1/S100A11/SLC2A1/CD63/F11R/PDPN/CLDN4/APOE/FXYD3
HALLMARK_ESTROGEN_RESPONSE_EARLY	0.0103513	0.0240815	1.77363	GJA1, KRT15, FHL2, MYC, LAD1, SLC2A1, DHRS3, TPBG, ELF1, AREG, AQP3, HSPB8, SLC9A3R1, MYOF, SFN, PTGES, HES1, TIPARP, KLF4, SLC39A6, CA12, MPPED2, CISH	combined_predtype_geno.Epi_Luminal_2Psca_T09_Regen_Day14	4.53535e-05	0.000208214	0.000110129	AHNAK/SERINC3/ANXA1/TPT1/RABAC1/ZFP36L1/ANXA3/FOSB/HSPB1/TACSTD2/B2M/JUN/S100A11/DUSP1/PBX1/FXYD3
HALLMARK_ANDROGEN_RESPONSE	0.0131049	0.0295683	1.76484	TNFAIP8, ELL2, NDRG1, SGK1, HPGD, XRCC5, STEAP4, PMEPA1, PDLIM5, SAT1, UBE2I, ADAMTS1, VAPA, GSR, ACSL3, PA2G4, UBE2J1, ADRM1, KRT19, APPBP2, DNAJB9, ARID5B, TSC22D1, CCND1, UAP1, GNAI3	PID_RB_1PATHWAY	4.91901e-05	0.00022329	0.000118103	ELF1/RUNX2/CEBPD/PPP2CA/CEBPA/CEBPB/CCND2/BRD2/CREBBP/CDKN1A/MET/JUN/SIRT1
HALLMARK_IL2_STAT5_SIGNALING	0.00987639	0.0233395	1.76468	CAPG, AHR, IRF6, MYC, CDCP1, ITGA6, ECM1, NDRG1, WLS, DHRS3, IKZF2, EMP1, CCND2, GSTO1, AHNAK, PLSCR1, PIM1, PHLDA1, KLF6, ALCAM, MAFF, RNH1, CISH	HALLMARK_MTORC1_SIGNALING	5.68936e-05	0.000255389	0.000135081	EIF2S2/TRIB3/TES/SLC7A11/NFIL3/PPP1R15A/HK2/HSPA5/DDIT4/MAP2K3/SLC7A5/ETF1/SLC1A4/SQSTM1/UBE2D3/CDKN1A/IFRD1/GTF2H1/TUBA4A/ATP2A2/HSPA4/SLC2A1/DDIT3/HSPE1/BTG2/HSPA9
ER_CLASSIFYING_GENES_BENPORATH	0.0124381	0.0283488	1.7614	SERPINB5, KRT16, TIMP3, TPBG, ASS1, MSN, FOXA1, GPRC5A, EMP2, SRD5A1, ITGB5, EGFR, VAV3, HSPB1, BTF3, WWP1, SLC39A6, CA12, U2AF1, GLUL, CTSC, ATF4, RBBP8	PID_INTEGRIN_CS_PATHWAY	6.33896e-05	0.000280341	0.000148278	ITGA5/ITGB1/ITGA3/ITGAV/ITGA2/ITGA6/ITGB4/ITGB5
H3K27_BOUND_BENPORATH	0.00910589	0.0219814	1.75975	LMO1, RGS10, TACSTD2, FOXQ1, DSC3, DUSP6, CXCL16, IRX5, IRX3, PKP1, NDRG1, WNT10A, SLCO2A1, CLIP4, SOX9, SNAI2, EFNA1, VAV3, NRG1, SPON2, LGALS3, KLF4, OVOL1, ATF3, HOXD13, EPAS1, EIF4E3, ZBTB7A, MAFB, ACADL, B4GALNT1, ARID5B, EPB41L4A, BARX2, OAF	Trophoblast_stem_cell	6.384e-05	0.000280341	0.000148278	TXNL1/RPS4X/EIF2S2/RPL36A/GSTO1/TPM2/BUD31/HSP90AB1/SRSF6/FAU/PDLIM1/EIF4EBP1/RPS3/RPL22L1/PERP/CCT4/ANXA3/RPL31/TUBB4B/MAGOH/DNAJA2/HSPB1/EEF1A1/EIF4A1/EIF4E/SLC25A3/EZR/S100A10/APOC1/ACTG1/GPX1/PRDX6/IMPDH2/EEF2/CD63/RHOC/SFN/PHLDA3/CLDN4/EIF1/HSPA9/TUBA1C/RPSA/RPS14
E8p75_GutTube_VE_Colon	0.0148126	0.0321298	1.75217	GJA1, PDLIM4, TGIF1, SDC1, MFGE8, TRAPPC6A, PLA2G7, SMIM3, HES1, CDKN1A, PHLDA1, TSPO, PLP2, PNRC1, LY6E, ITM2C, PTK7	GO_NOTCH_SIGNALING_PATHWAY	6.84236e-05	0.000297238	0.000157215	JAG1/FOXA1/CHAC1/SNAI2/JAG2/NOTCH1/PERP/MYC/DLL1/CEBPA/SOX9/CREBBP/TP63/HES1/DTX2/RBPJ/UBA52/UBC
HALLMARK_KRAS_SIGNALING_DN	0.021956	0.0448102	1.74911	KRT5, LYPD3, KRT15, PKP1, SGK1, SKIL	HALLMARK_COAGULATION	9.55971e-05	0.000410864	0.000217315	MAFF/WDR1/SERPINB2/MMP9/ANXA1/TIMP3/DUSP14/THBS1/PLAU/GSN/DUSP6/ITGA2/P2RY1/ARF4/APOC1/MMP3/F3/CSRP1/CAPN2/FURIN
Cao2019Embryo_epi_BranchialArchEpithelialTrajectory_3_of_3	0.000379295	0.00118266	1.74569	DAPL1, DSC3	combined_predtype_geno.Epi_Luminal_2Psca_T00_intact	0.00010055	0.000427603	0.000226168	KLF5/AHNAK/SERINC3/ANXA1/CTSD/LGALS3/ANXA3/SOX9/TACSTD2/ALAS1/B2M/ATP1A1/S100A11/DUSP1/PBX1/FXYD3
GO_0001837|epithelial to mesenchymal transition	0.0230177	0.046345	1.73963	TGFB1, SOX9, NOTCH1, HIF1A, HNRNPAB	REACTOME_INTEGRIN_CELL_SURFACE_INTERACTIONS	0.000106274	0.000447238	0.000236554	ITGA5/TNC/CRK/THBS1/PTPN1/ITGB1/ITGA3/ITGAV/RAP1B/BCAR1/ITGA2/ITGB4/F11R/ITGB5
MTOR_UP.V1_DN	0.018079	0.0382899	1.73222	KRT5, MOXD1, KRT15, LTBP1, MYC, PDGFA, PLTP, CPE, HTRA1, RBP1, OSGIN1, CSAD, ARL4D, SYF2	NK_or_T_cell	0.000112501	0.000468561	0.000247832	SRSF5/TPT1/ITM2B/FAU/CAPZB/ARL6IP5/COTL1/PPP1R18/VASP/BTG1/CFL1/STK17B/CCND2/PKP3/EEF1A1/B2M/EZR/S100A10/ACTG1/ARHGDIB/MYL6/SHISA5/UBA52/EEF2/CDC42/MBNL1/BTG2/CLK1/PABPC1/JUNB/DDX5
E7p5_DE	0.0177048	0.037675	1.72881	BCAM, GPX2, TGIF1, SLC2A1, AMOTL1, PDGFA, TPBG, SIVA1, FOXA1, RBMS1, RAB15, PCDH7, TPM1, MRPL23	combined_predtype_geno.Epi_Luminal_2Psca_T08_Regen_Day7	0.000128964	0.000531646	0.000281199	KLF5/AHNAK/SERINC3/ANXA1/PDLIM1/PTGES/LGALS3/ANXA3/FOSB/CTNNB1/SOX9/TACSTD2/B2M/S100A10/S100A11/FXYD3
E8p75_ap_Endothelial	0.020866	0.0431743	1.72265	S100A16, ETS1, TGFB1, MSN, PLK2, CRIP2, TPM4, SAT1, SH3BGRL3, CLIC1, ETS2, NOTCH1, MECOM, ARPC3, ARPC5	E8p75_GutTube_VE_Thymus	0.000145631	0.000588351	0.000311191	BMP7/EFS/PALLD/TPM2/SOX21/AMOTL1/DUSP6/IFT43/HS6ST2/UBE2B/IGF1R/TPM1/RND3/PDLIM7/RBMS1/VEGFA
WNT_UP.V1_UP	0.023242	0.0465878	1.72149	LCN2, HS3ST1, FXYD3, IRX3, SDC4, EYA2, BCL7C, SFN	TOP100_CORRELATED_CORE9_ES_TF_REGULATORS_BENPORATH	0.000145631	0.000588351	0.000311191	BCL11B/KLF5/TFAP2C/TEAD4/NFIL3/SRF/MYC/ATF4/BCL11A/CEBPB/SOX9/RELB/WWTR1/MAFG/MDFI/GATAD2A
E8p75_GutTube_DE_Pancreas	0.0197805	0.041309	1.72099	FHL2, GPX2, SEMA3C, FOXA1, PTGES, CSRP1, RBP1, TIPARP, MAP1LC3A, UBE2E1, FGFBP1, ERRFI1, TAF13, HIF1A, MECOM	HALLMARK_COMPLEMENT	0.000160595	0.000636083	0.000336438	MAFF/SERPINB2/PIM1/CTSD/LGALS3/HSPA5/IL6/ANXA5/CP/STX4/DUSP6/PLAUR/EHD1/DUSP5/CEBPB/PRKCD/APOC1/MMP13/MMP12/GNAI3/VCPIP1/TNFAIP3/F3/CSRP1/PPP2CB
HALLMARK_COAGULATION	0.0209804	0.0432118	1.70285	DUSP6, TIMP3, F3, DUSP14, ITGA2, APOC1, CSRP1, HTRA1, CRIP2, ANXA1, RAC1, CD9, LAMP2, MAFF, CAPN2, ARF4	HALLMARK_GLYCOLYSIS	0.000160595	0.000636083	0.000336438	PC/GPC4/IER3/HK2/TPBG/HSPA5/DDIT4/HS6ST2/HOMER1/SOX9/DCN/SLC25A13/TGFBI/MET/AGRN/HDLBP/EFNA3/COPB2/GPR87/SDC1/EXT1/CD44/EGFR/VEGFA/PPP2CB
KEGG_FOCAL_ADHESION	0.01867	0.0393559	1.66362	LAMB3, ITGB4, LAMA3, LAMC2, ITGA6, PDGFA, MET, CAV2, CCND2, ZYX, ITGB5, ITGA2, EGFR, HRAS, PXN, CAV1, VAV3, RAP1B, RAC1, ACTG1, ACTN4, CAPN2, VASP, ITGB1, PAK2, RAP1A, VCL, ROCK2	PID_INTEGRIN4_PATHWAY	0.000198288	0.000777749	0.000411368	LAMA3/ITGA6/LAMC2/LAMB3/ITGB4
Cao2019Embryo_epi_EpidermisTrajectory_6_of_8	0.00938255	0.0225282	1.65703	LMO1, CAV1	PID_HIF1_TFPATHWAY	0.000212914	0.00082709	0.000437466	HMOX1/HK2/CP/RORA/ETS1/NDRG1/CREBBP/JUN/SLC2A1/VEGFA/MCL1/FURIN
HALLMARK_MYC_TARGETS_V1	0.0188936	0.0396413	-1.59332	VDAC3, CYC1, COX5A, NDUFAB1, NME1, PSMA7, YWHAQ, SNRPD2, UBE2L3, CBX3, DUT, PCBP1, SRSF3, AP3S1, CCT7, PSMA1, EIF4H, PSMC4, HNRNPA2B1, RANBP1, PSMD7, DEK, CANX, PCNA, BUB3, PRDX4, EIF4E, PHB2, ACP1, NAP1L1, HNRNPC, NHP2, YWHAE, TRA2B, CCT3, PPM1G, MCM6, PSMD3, ILF2, SRSF1, ERH, HDAC2, SNRPA1, SRSF7, COPS5, TXNL4A, RAD23B, SF3B3, SRPK1, RNPS1, TRIM28, SRSF2, TARDBP, EIF3B, UBA2, DHX15, PSMD1, HNRN…	HALLMARK_UV_RESPONSE_UP	0.000225194	0.000866461	0.00045829	HMOX1/SLC6A8/IL6/FOSB/BTG1/PTPRD/SQSTM1/AQP3/AMD1/PRKCD/ALAS1/TUBA4A/GLS/RRAD/PPP1R2/DDX21/BTG2/ATF3/NR4A1/JUNB/FURIN
REACTOME_SIGNALING_BY_WNT	0.0213822	0.0438383	-1.68905	PSMA7, PSMB6, PSMB8, PSMB5, PSME1, PSME2, PSMC3, PSMB7, CTNNB1, PSMA1, PSMC4, PSMC2, PSMD7, PSMD4, PSMC5, PSMD13, PPP2R1A, PSMD3, PSMD2, PSMC1	HALLMARK_CHOLESTEROL_HOMEOSTASIS	0.000232361	0.000885602	0.000468414	JAG1/TRIB3/NFIL3/LGALS3/ERRFI1/ANXA5/CTNNB1/PLAUR/CPEB2/ACTG1/S100A11/CXCL16/ATF3
REACTOME_REGULATION_OF_APOPTOSIS	0.0208365	0.0431743	-1.69847	PSMA7, PSMB6, PSMB8, PSMB5, PSME1, PSME2, PSMC3, PSMB7, PSMA1, PSMC4, PSMC2, PSMD7, PSMD4, PSMC5, PSMD13, MAGED1, PSMD3, PSMD2, PSMC1	B_cell	0.000335795	0.00126786	0.000670598	UBE2J1/SERINC3/SSR4/PIM1/MTDH/LY6D/RABAC1/HSPA5/KCNN4/B2M/JUND/HERPUD1/SELENOK/SHISA5/SDC1/SSR3/SLC3A2
E8p75_GutTube_DE_Liver	0.0228365	0.0463108	-1.70577	TMEM158, COL1A2, GDPD1, DDX39B, FOXP1, CBX1, BZW2, IFT27, IMP3, FABP5, LAGE3, DNAJC15, SMS, PRPF19, MRPL13, OGFR, APEX1, GUSB, FSCN1, RFC3, NDUFAF2, FLYWCH2, FOXP4, MCM7, ERGIC1, APIP	BIOCARTA_WNT_PATHWAY	0.000352988	0.00132044	0.000698408	PPP2CA/MYC/CTNNB1/CREBBP/PPARD/CSNK1D/CSNK1A1
E7p5_emVE	0.0162274	0.0346957	-1.72121	HCFC1R1, SLC39A4, FBLN1, TONSL, TMEM59, TECR, NPC2, KRT18, SPINT2, SELENOP, COL18A1, GAS6, BEX2, ALDH2, CLDN7, METTL26, GSN, RAB11A	Macrophage	0.000385527	0.00141595	0.000748929	HMOX1/FTH1/SERINC3/MAFB/ITM2B/LAMP1/CTSD/SAT1/LGALS3/CAPZB/HSPA5/PTPN1/COTL1/TUBB2A/VASP/RAP1B/CFL1/UBE2D3/HEXB/TGFBI/DAZAP2/B2M/TPP1/RTN4/GPX1/ARHGDIB/CDC42/AXL/APOE/SLC3A2/TUBA1C
HALLMARK_DNA_REPAIR	0.0133394	0.0297837	-1.7256	COX17, GUK1, GTF2A2, EIF1B, GTF2H5, GPX4, EDF1, APRT, POLR2F, ARL6IP1, TMED2, DAD1, RBX1, NME1, POLR2G, SEC61A1, DUT, BOLA2, POLR2K, TSG101, PCNA, POLR2J, DDB1, POLR2C	HALLMARK_WNT_BETA_CATENIN_SIGNALING	0.000385532	0.00141595	0.000748929	JAG1/JAG2/NOTCH1/MYC/CTNNB1/DLL1/CCND2/PPARD/RBPJ
Secretory_alveoli_cell	0.0228976	0.0463108	-1.73172	MPC1, QSOX1, PIGR, MPC2, CLU, DAP, NUCB2, PRDX4	WNT_SIGNALING	0.000395378	0.00143903	0.000761136	WNT7B/FZD6/PPP2CA/MYC/CTNNB1/FOSL1/CCND2/CSNK1D/B2M/JUN/GSK3A/WNT10A/SENP2/CSNK1A1
E8p75_GutTube	0.0128941	0.0292396	-1.74962	NISCH, MED28, TCF4, ARL6IP1, LMO4, HSBP1, PTPRF, FLNA, HK2, COX20, LGALS1, ANAPC11, STRBP, CDK2AP1, PTPRS, MARCKS, GSK3B, DRAP1, DYNC1I2, HNRNPA0, DSG2, SVBP, CCDC34, LPP, LUC7L3, U2SURP, MSI2, DAG1, SSBP3	PID_MTOR_4PATHWAY	0.000440911	0.00159043	0.000841211	EIF4EBP1/RHEB/DDIT4/YWHAG/RRAGC/EIF4A1/EIF4E/SGK1/EEF2/SFN/CLIP1/PXN
REACTOME_APC_C_CDH1_MEDIATED_DEGRADATION_OF_CDC20_AND_OTHER_APC_C_CDH1_TARGETED_PROTEINS_IN_LATE_MITOSIS_EARLY_G1	0.0141516	0.0311473	-1.75732	ANAPC5, PSMA7, PSMB6, PSMB8, PSMB5, PSME1, PSME2, PSMC3, PSMB7, ANAPC11, PSMA1, PSMC4, PSMC2, PSMD7, PSMD4, PSMC5, PSMD13	Alveolar_type_II_cell	0.000526359	0.00188185	0.00099535	MAP1LC3A/SDC4/AVPI1/PDLIM1/RABAC1/ERRFI1/BCAM/IL33/ANXA3/FGFR2/CTNNB1/SLC31A1/CEBPA/EPAS1/EZR/APOC1/ATP1A1/JUND/HERPUD1/S100A11/GPRC5A/SDC1/F11R/CSRP1/NFE2L2
REACTOME_AUTODEGRADATION_OF_THE_E3_UBIQUITIN_LIGASE_COP1	0.0133994	0.0297837	-1.78135	PSMA7, PSMB6, PSMB8, PSMB5, PSME1, PSME2, PSMC3, PSMB7, PSMA1, PSMC4, PSMC2, PSMD7, PSMD4, PSMC5, PSMD13, PSMD3, PSMD2, PSMC1	GO_TISSUE_REGENERATION	0.000573204	0.00202824	0.00107278	ANXA1/TIMP3/GJA1/PLAU/NOTCH1/GSN/SOX15/IFRD1/GPX1/PTPN12
REACTOME_P53_INDEPENDENT_G1_S_DNA_DAMAGE_CHECKPOINT	0.0133994	0.0297837	-1.78135	PSMA7, PSMB6, PSMB8, PSMB5, PSME1, PSME2, PSMC3, PSMB7, PSMA1, PSMC4, PSMC2, PSMD7, PSMD4, PSMC5, PSMD13, PSMD3, PSMD2, PSMC1	E8p75_GutTube_VE_Lung	0.000577345	0.00202824	0.00107278	PIM3/PARM1/PERP/VASP/PLET1/JUN/JUND/PPP2R2B/CDH3/ARID4B/DUSP1/PHLDA3
HALLMARK_ADIPOGENESIS	0.0059166	0.0147586	-1.79838	SOD1, COX8A, COX6A1, COL4A1, CMPK1, NDUFB7, RTN3, GPX4, CYC1, UQCR11, NDUFA5, UQCRQ, UQCR10, NDUFAB1, ETFB, SDHB, CHCHD10, CDKN2C, ALDH2, ACO2, NDUFS3, TKT, GPX3, MDH2, MTCH2, GHITM, REEP5, SUCLG1, TALDO1, RAB34, AK2	Adipocyte	0.00059683	0.00207862	0.00109942	PDHA1/MAP1LC3A/PIM3/HMOX1/FTH1/GSTO1/ZFAND5/EIF4EBP1/RABAC1/HK2/KLF9/ANXA8/NDRG2/CHCHD2/BTG1/UBE2B/DNAJB9/SQSTM1/UBE2D3/HSPB1/CDKN1A/CAV1/ABHD5/IFRD1/APOC1/JUN/UBA52/TMBIM1/CCNL1/EIF1/ATF3/APOE/CLK1/SLC3A2/HSPA9/UAP1/COQ8A
REACTOME_REGULATION_OF_MITOTIC_CELL_CYCLE	0.0102022	0.0238582	-1.80097	ANAPC5, PSMA7, PSMB6, PSMB8, PSMB5, PSME1, PSME2, PSMC3, PSMB7, ANAPC11, PSMA1, PSMC4, PSMC2, PSMD7, PSMD4, PSMC5, PSMD13, BUB3, PSMD3, PSMD2, PSMC1	Prostate_gland_cell	0.000612392	0.00211459	0.00111845	SERINC3/SSR4/ITM2B/HSP90AB1/EIF4EBP1/LAMP1/RABAC1/HSPA5/HSPB1/EZR/ARF4/JUN/PRDX6/HERPUD1/DAP/IER2/SELENOK/MAT2A/BTG2/ATF3/FXYD3
E4p5_EPI	0.00957797	0.022818	-1.83269	SUMO3, MRPS24, BAX, DPY30, GABARAPL2, CHCHD10, ANP32A, CHD9, COL18A1, PARK7, FN1, CBX1, SOCS2, G3BP2, ENAH, DCTPP1, TRIM28, PSMB10, POLR2I, SMS, RCC2, MKRN1	Spongiotrophoblast	0.000668173	0.00228764	0.00120998	FTH1/SSR4/PIM1/PROCR/PDLIM1/RBBP7/EIF4EBP1/RBP1/MBNL2/LGALS3/CAPZB/HSPA5/EVA1A/SAR1A/ANXA5/SQSTM1/PLET1/IFRD1/TPM4/LRRFIP2/CAPG/TOR1AIP2/UBXN4/DAP/SLC2A1/RHOC/EIF1/SSR3
REACTOME_APC_C_CDC20_MEDIATED_DEGRADATION_OF_MITOTIC_PROTEINS	0.00770819	0.018708	-1.84347	ANAPC5, PSMA7, PSMB6, PSMB8, PSMB5, PSME1, PSME2, PSMC3, PSMB7, ANAPC11, PSMA1, PSMC4, PSMC2, PSMD7, PSMD4, PSMC5, PSMD13, BUB3, PSMD3, PSMD2, PSMC1	AKT_UP_MTOR_DN.V1_UP	0.000718378	0.00243886	0.00128997	TGIF1/KLF6/GDPD2/NFIL3/CALCB/PARM1/NFKB2/MPZL2/DUSP8/IGF1R/CPE/TACSTD2/SPHK1/LAMC2/RNF19B/HBEGF/TMEM40/DUSP1/CXCL16/ATF3/RASSF1/JUNB
E8p75_gfp_YsE	0.0063997	0.0158755	-1.85225	CYSTM1, CYBA, CTSH, TMPRSS2, TMEM59, NPC2, KRT8, TPD52, KRT18, SPINT2, SPARC, BEX1, SSR2, CLDN7, KRT7, GSN, RAB11A, ERP29, VKORC1, RNF128, PRDX4, CTSZ, STARD10, STX7, PCBD1	HALLMARK_PI3K_AKT_MTOR_SIGNALING	0.000728189	0.00245157	0.00129669	TRIB3/MAP2K3/CFL1/CLTC/SQSTM1/UBE2D3/CDKN1A/EIF4E/VAV3/NGF/PTPN11/SLC2A1/DDIT3/EGFR/SFN
Cao2019Embryo_epi_NA2	0.00210134	0.00582407	-1.87204	COL1A2, COL1A1, COL3A1	KEGG_SMALL_CELL_LUNG_CANCER	0.00073493	0.00245382	0.00129788	LAMA3/NFKB1/ITGB1/ITGA3/MYC/ITGAV/ITGA2/COL4A6/ITGA6/LAMC2/RELA/LAMB3/PTGS2
Microglia	0.00148134	0.00420963	-1.90536	ATP6AP2, CD164, SON, ATP6V0B, GRN, PTMS, SEC11C, CYBA, CTSH, GABARAP, CD81, CTSB, ATP6V1F, SERPINE2, TMEM59, TMEM256, SELENOF, BRK1, GNAI2, ATP6V1G1, NPC2, TMED10, HIGD2A, HEXA, SELENOP, CKB, OSTF1, GDI2, TMEM50A, SARAF, ZFP36, LAMP1, RAB11A, ERP29, CELF2, SERINC3, MCL1, SH3GLB1, EGR1, YWHAH, SPCS2, REEP5, CTSZ, IVNS1ABP, MARCKS, JTB, MTDH, YPEL3, BTG2, RAB14, IER2, CTSA, DYNC1I2, SRSF7, CALR, CS…	REACTOME_TRANSCRIPTIONAL_ACTIVITY_OF_SMAD2_SMAD3_SMAD4_HETEROTRIMER	0.000742462	0.00245864	0.00130043	PPM1A/TGIF1/CCNT1/SKIL/MYC/UBE2D3/WWTR1/JUNB
Erythroblast	0.00397682	0.0103213	-1.91476	FUS, BEX3, VDAC3, FKBP1A, DPY30, PRDX2, SERPINE2, PDCD5, NDUFA7, FXYD6, ERGIC3, CHCHD10, MAPK13, UBE2L3, CLU, MDK, BEX2, BPGM, PKIG, ARF5, BUB3, MAGED1, CHKA, ADH5, SOCS2	REACTOME_TIGHT_JUNCTION_INTERACTIONS	0.000749458	0.00246164	0.00130201	PARD6B/PARD6G/PRKCI/PARD3/F11R/CLDN4/CLDN1
PID_INTEGRIN1_PATHWAY	0.00507528	0.0129477	-1.94541	COL4A1, CD81, ITGAV, COL18A1, MDK, COL1A2, COL1A1, COL3A1, FN1, LAMA5, ITGA3, CD14	Dendritic_cell	0.000924962	0.00301359	0.00159395	SRSF5/FTH1/SERINC3/TPT1/ITM2B/FAU/MTDH/LY6D/CAPZB/SUB1/RPL31/STK17B/B2M/GPX1/ARHGDIB/HERPUD1/DAP/SHISA5/RPS27/EEF2/MBNL1/UBC/BTG2/ZYX/DDX5/TPM3
Luminal	0.00573384	0.0144634	-1.95718	TMPRSS2, KRT8, PROM1, KRTCAP2, KRT18, CDH1, CLDN7, MMP15	GO_REGULATION_OF_NOTCH_SIGNALING_PATHWAY	0.00124067	0.00400984	0.00212089	JAG1/BMP7/CHAC1/DLK2/JAG2/NOTCH1/DLL1/STAT3/TP63/HES1/BCL6
Luminal_curated	0.00573384	0.0144634	-1.95718	TMPRSS2, KRT8, PROM1, KRTCAP2, KRT18, CDH1, CLDN7, MMP15	Granulosa_cell	0.00133292	0.00427115	0.0022591	TXNL1/SON/RPL36A/RBBP7/RPL22L1/FST/RPL31/CHCHD2/UBE2B/CPE/CCND2/S100A10/CALM2/APOC1/RPL24/HES1/LGALS7/S100A11/IER2/RPS27/RPS9/RPL13/F11R/RPL26/CLK1/RPS14
E8p75_ap_YsE	0.00274543	0.0074709	-1.9619	CYSTM1, CYBA, CTSH, CTSB, DBI, DAD1, TMPRSS2, KRT8, KRT18, SPINT2, SPARC, CDH1, BEX1, SSR2, CLDN7, KRT7, GPX3, RAB11A, VKORC1, RNF128, TBRG1, CTSZ, STARD10, MORF4L2, STX7, PCBD1	KEGG_JAK_STAT_SIGNALING_PATHWAY	0.00134266	0.00427115	0.0022591	LIF/SPRY2/PIM1/OSMR/IL6/MYC/CSF3/CCND2/IL7/CREBBP/CLCF1/CNTFR/STAT3/IL24/IL10/PTPN11/CISH
Basal_Org_3	0.00412652	0.0106483	-1.96632	BEX3, BANF1, ANAPC5, ARL6IP1, CBX3, AXL, ANAPC11, CACYBP, CBX1, BUB3, ALYREF, ANP32B, AKT1, CCDC34, ACIN1, AHSA1, CBX5, CCAR1, ACTL6A, ANP32E	E7p5_ExE	0.00145182	0.00454679	0.00240489	RUNX1/PIM1/PPP1R15A/RHEB/MYC/NOLC1/RAP1B/PTPRE/IGF1R/CCND2/SDC1/MED13L/DDX21/JUNB
Macrophage	0.000653997	0.00197077	-1.98161	ATP6V0D1, CD47, ATP6AP2, MRPL42, ATP6V0B, GRN, CADM1, CYBA, CTSH, TMED9, GABARAP, CD81, ARL6IP1, LRP1, CTSB, MANF, COX5A, GNAI2, ATP6V1G1, NPC2, TMEM14C, PSMB8, HEXA, SELENOP, CKB, ALDH2, AXL, LGALS3BP, ETHE1, HSP90B1, OSTF1, GDI2, SSU72, LAMTOR1, TMEM50A, DAZAP2, RPN1, LAMP1, RAB11A, ERP29, SERINC3, SH3GLB1, ADIPOR1, ATP6AP1, SYNGR2, CANX, REEP5, CTSZ, SERP1, TALDO1, MARCKS, AKR1A1, RAB14, CDK2A…	E8p75_gfp_Endothelial	0.00145182	0.00454679	0.00240489	ETS2/SAT1/PTBP3/NOTCH1/VASP/RAP1B/ETS1/TPM4/S100A16/SGK1/TJP1/PPP1R2/JUNB/MEF2A
E7p5_Mes	0.00253629	0.00694388	-1.98802	PPP1CC, MEIS2, FLNA, DPYSL2, AUTS2, MARCKSL1, TTC3, RBBP4, UBE2E3, MARCKS, FUBP1, FAM133B, SRSF1, CHD7, METTL9, NUDT21, CCDC88A, FABP5, PAICS, CBX5, KLHDC2, SRSF10, LIMD2, RCC2, ANP32E, MID1IP1, HNRNPR, DCAKD, HMGB3, SMARCC1, PHIP, BRD3, CDC26, TIA1, APEX1, UHRF2	PID_INTEGRIN5_PATHWAY	0.00147888	0.0045959	0.00243087	PLAU/ITGAV/PLAUR/SDC1/ITGB5
HALLMARK_E2F_TARGETS	0.00115572	0.00339162	-2.02639	PSIP1, STMN1, NAA38, NME1, CDKN2C, DUT, HMGB2, RANBP1, DEK, PCNA, PRDX4, PHF5A, AK2, RBBP7, NAP1L1, TRA2B, MCM6, SRSF1, SLBP, NUDT21, SMC3, DCTPP1, NASP, PNN, PAICS, SRSF2, CKS2, SMC6, LUC7L3, CBX5, SMC1A, UBE2S, NOP56, CDKN1B, DNMT1, MCM2, SSRP1, TUBG1, MTHFD2, LMNB1, RAD21, RFC2, HNRNPD, STAG1, POP7, USP1, RPA3, EZH2, ORC6, RFC1, NUP153, IPO7, RFC3, LIG1, MCM3, WEE1, HELLS, CTCF, TIPIN, MCM7, R…	ER_CLASSIFYING_GENES_BENPORATH	0.00174568	0.00538363	0.00284752	FOXA1/CA12/SERPINB5/TIMP3/TPBG/ASS1/ATF4/CUX1/WWP1/CEBPB/HSPB1/SIAH2/VAV3/GPRC5A/KRT16/EGFR/MED13L/BTG2/ITGB5
E8p75_gfp_GermCells	0.00122827	0.00353521	-2.05804	CISD1, MRPL57, TIMM8B, NUDC, BAX, ATP6V1F, MRPL33, TMEM256, NDUFA6, NDUFS6, NDUFA7, CHMP2A, OST4, PSME1, CHCHD10, MAPK13, BOLA2, OSTF1, LGALS1	combined_predtype_geno.Epi_Luminal_2Psca_T05_Regen_Day1	0.00194464	0.00595178	0.00314802	AHNAK/ANXA1/PDLIM1/THBS1/LGALS3/ANXA3/PLAUR/TACSTD2/EZR/S100A10/LMNA/S100A11/HBEGF
E8p75_gfp_Mes	0.00151132	0.0042678	-2.06649	PSIP1, PTN, MEIS2, HK2, COL3A1, TKT, PBX1, DEK, BZW2, UBE2E3, RAB34, NUCKS1, SRSF1, CCDC34, FABP5, NASP, NR2F2, SMC6, HP1BP3, SH3BGRL, ANP32E, CFL2, DCAKD, LMNB1, KPNB1, SMARCC1, HNRNPD, BRD3, EZH2, POLR3K, CLNS1A	HALLMARK_IL6_JAK_STAT3_SIGNALING	0.00211688	0.00643024	0.00340109	PTPN2/HMOX1/PIM1/OSMR/IL6/PTPN1/IL7/CNTFR/STAT3/JUN/PTPN11/CD44
luminal_2	0.000701502	0.00209983	-2.08386	PGLYRP1, ATP6AP2, GMDS, TSPAN1, ELF3, DCXR, CTSH, LMO4, SLC12A2, SMIM22, S100A1, PPP1R1B, KRT8, CHCHD10, MAPK13, SPINT2, CLU, TSPAN8, WFDC2, RAB25, CDH1, BEX1, CLDN7, CLDN3, KRT7, GDPD1, CMAS, PRDX5, NANS, STARD10, PLPP2, SPTSSA, AKAP13, RHOU, CDK6	PID_INTEGRIN_A9B1_PATHWAY	0.00225047	0.00678499	0.00358873	TNC/SAT1/ITGB1/BCAR1/VEGFA/PXN
E6p5_EPI	0.00105972	0.00313037	-2.08721	PSIP1, TUBA1A, CADM1, STMN1, GNAI2, FXYD6, ANP32A, WFDC2, HK2, SLC38A1, DUT, PAIP2, DEK, CBX1, MARCKS, FUBP1, IGF1R, SOCS2, SYCE2, G3BP2, NUDT21, DNMT3A, FABP5, DCTPP1, NASP, PAICS, KLHDC2, SMS, RCC2, ANP32E	Myeloid_progenitor_cell	0.00230065	0.00687329	0.00363543	RPS4X/RPL36A/SERINC3/RPS29/HSP90AB1/SRSF6/RBBP7/MTDH/RPS3/CAPZB/SUB1/RPL22L1/RPL34/CCT4/HSPA8/MAGOH/CFL1/EIF4A1/DAZAP2/TUBA4A/PTBP1/GPX1/ARHGDIB/TRA2B/RPS9/IMPDH2/NOP58/HSPE1/RPL26/PABPC1/ZYX/TPM3/RPSA
E7p5_exVE	0.000472072	0.00144191	-2.23928	CLTC, ATP6V0B, CYBA, CTSH, APRT, CTSB, DBI, UQCRQ, ATP6V1E1, S100A1, MPC2, GNG12, NEU1, GPX3, LAMP1, ATP6V1A, CTSZ, MORF4L2, STX7, PCBD1, LGMN, MAF, DEGS1, GIPC2, MYO6, RBM47	Oligodendrocyte	0.00231378	0.00687329	0.00363543	SON/PIM3/SLC38A2/LMBRD1/FTH1/ITM2B/PPP2R2A/PRR5L/LAMP1/MSMO1/CLIC4/MBNL2/RABAC1/ARL6IP5/IL33/ATP1B3/FGFR2/CFL1/CLDND1/PTPRD/SQSTM1/NDRG1/S100A16/SGK1/CALM2/RTN4/ATP1A1/SELENOK/TNFAIP6/RNF13/PAFAH1B1/MAP7D1/TMBIM1/MAT2A/PHLDA3/CSRP1/EIF1/SBDS
combined_predtype_geno.Epi_Luminal_2Psca_T10_Regen_Day28	0.000367105	0.00115266	-2.24079	PGLYRP1, ATP6AP2, TSPAN1, ELF3, DCXR, CYBA, TIMP2, SLC12A2, S100A1, PPP1R1B, KRT8, MAPK13, SPINT2, CLU, TSPAN8, WFDC2, RAB25, IGFBP7, BEX1, CLDN7, CLDN3, KRT7, HSPA1A, RAB11A, SERINC3, PRDX5	GO_POSITIVE_REGULATION_OF_NOTCH_SIGNALING_PATHWAY	0.00253328	0.0074704	0.00395125	JAG1/JAG2/NOTCH1/DLL1/STAT3/TP63/HES1
Luteal_cell	6.18222e-07	2.953e-06	-2.26149	COX17, SDHD, SOD1, COX8A, COX6A1, COX6C, MRPL57, COX7C, SOD2, MPC1, TIMM8B, GNB2, SCAND1, TM9SF3, GPX4, TMEM147, TIMM13, PTOV1, MRFAP1, TMA7, COX5B, BAX, DBI, LAMTOR4, AP2M1, PRDX2, UQCR11, SERPINE2, UQCRQ, NDUFB3, ATP6V1E1, COX14, TMEM59, MRPL20, MRPL33, NDUFAB1, TECR, NDUFS5, NME1, NDUFC2, ROMO1, NDUFA6, NDUFC1, NDUFS2, NDUFS4, YWHAQ, NPC2, SELENOM, NDUFA7, MDH1, NDUFB11, MPC2, PSMB5, GABARAPL2…	GO_NOTCH_BINDING	0.00263966	0.00772771	0.00408735	JAG1/CHAC1/JAG2/NOTCH1/DLL1
HALLMARK_EPITHELIAL_MESENCHYMAL_TRANSITION	0.000182817	0.000612572	-2.26655	BGN, COL4A1, FUCA1, CADM1, IGFBP4, LRP1, FBLN1, SERPINE2, QSOX1, MGP, FSTL1, MMP14, ITGAV, SPARC, FLNA, CD44, SERPINH1, COL1A2, COL1A1, BMP1, CALU, LGALS1, COL3A1, VIM, PFN2, FN1	PID_AVB3_INTEGRIN_PATHWAY	0.00281939	0.00819448	0.00433423	VCL/ITGAV/BCAR1/IGF1R/COL4A6/VAV3/PTPN11/SDC1/F11R/VEGFA/PXN
E8p75_YsE	0.000344463	0.00108918	-2.29249	ATP6V0B, CYBA, CTSH, GPX4, APRT, CTSB, DBI, UQCR11, UQCRQ, COX5A, ATP6V1E1, UQCR10, SNX3, S100A1, CHCHD10, SELENOP	PID_MYC_ACTIV_PATHWAY	0.00313934	0.00905923	0.00479162	MMP9/PIM1/MTDH/MYC/FOSL1/CCND2/CREBBP/EIF4A1/EIF4E/HSPA4/SLC2A1
combined_predtype_geno.Epi_Luminal_1_T01_Cast_Day1	0.000307001	0.000998864	-2.32609	CYSTM1, TSPAN1, NDUFV3, TMBIM4, DNAJC10, TMED3, DCXR, SMIM14, NDUFA1, KRTCAP2, KRT18, TSPAN13, CLDN3	BIOCARTA_INTEGRIN_PATHWAY	0.00356331	0.0102098	0.00540016	ITGB1/VCL/BCAR1/CAV1/JUN/ZYX/PXN
E7p5_ParE	0.000176502	0.000595861	-2.32677	SRGN, COX6A1, COL4A1, DNAJC10, TMED3, P4HB, TMED9, TMED2, TIMP2, SELENOM, TMED10, SPARC, SLC38A1, SERPINH1, SERPING1, DAP, CALU, HSP90B1, FKBP9, ERP29, REEP5, TCF7L2, TMEM160, PLAT, TXNDC5, OSTC, MAGED1, HDLBP, KDELR2, CALR, CALD1, CKAP4, LRPAP1	MTOR_UP.V1_DN	0.00381806	0.0108626	0.00574549	GDPD2/MOXD1/NFIL3/ARL4D/RBP1/OSMR/KRT5/MYC/NR1D2/CPE/NR1D1/LTBP1/PTGER4/DTX2/DDIT3/DUSP1/SLC2A4/PTPRS/PDE4B/KRT15
SCLC-A	0.000164998	0.000561243	-2.37597	COX17, GLRX5, COX8A, COX6A1, MIEN1, NDUFS7, SEC11C, ARL6IP1, UQCR11, NDUFA5, AP2S1, NDUFAB1, HES6, TPD52, BEX1, HINT2, PCMT1, FAM174A	E4p5_PrE	0.00409509	0.0113316	0.00599353	PMEPA1/FLRT3/ITGA5/FTH1/ITM2B/GJA1/HSPA5/COTL1/CLTC/NRG1/HDLBP/SELENOK/SSR3
combined_predtype_geno.Epi_Luminal_3Foxi1_T01_Cast_Day1	0.000152496	0.000522676	-2.38905	ATP6AP2, CMPK1, ATP6V0B, ATP6V1E1, S100A1, CHCHD10, ATP6V1A, GDE1, AKAP13, PGRMC1, PAM, ELOVL5, HEXB	E8p75_ap_YsE	0.00409509	0.0113316	0.00599353	SDC4/ITM2B/STX3/RBP1/COTL1/S100A10/APOC1/MYL6/S100A11/SLC2A1/CD63/PDPN/APOE
Neutrophil	1.89536e-06	8.3433e-06	-2.39675	CD47, PGLYRP1, SRGN, GLRX5, XBP1, MRPL57, RTN3, TMED3, AURKAIP1, P4HB, CYBA, PSENEN, APRT, IGFBP4, LMO4, LAMTOR4, DPY30, NDUFB3, TONSL, PPP1CA, TMEM256, PSMA7, ETFB, LAMTOR2, ANP32A, PGP, PLAC8, ALDH2, DDOST, PGLS, POLR2G, MRPL18, DUT, TUBA1B, MYDGF, PCBP1, BOLA2, ETHE1, HSP90B1, OSTF1, TKT, GNG12, HMGB2, MDH2, AP3S1, PRDX5, DDX39B, CACYBP, DEK, SPCS2, BUB3, LSM6, NUCB1, TALDO1, FMC1, PGD, MTDH, …	E8p75_GutTube_VE_Colon	0.00409509	0.0113316	0.00599353	TGIF1/GJA1/DDIT4/PTK7/CDKN1A/HES1/IER2/EFNA3/SDC1/PDLIM4/SMIM3/BTG2/JUNB
E8p75_ParE	8.67877e-05	0.000306832	-2.39683	SRGN, COL4A1, DNAJC10, RRBP1, P4HB, TM9SF3, TMED2, TMED10, SPARC, SERPINH1, CALU, HSP90B1, RPN1, ERP29, CANX, ATP2A2, DNAJC3, EIF4G1, SSR3, SERP1, DNAJB11, PLAT, HDLBP, CALR, SSR1, CALD1, CKAP4, LRPAP1, ADAM10, TRAM1, LMAN1, LRRC59, PDIA6, RLIM, COLGALT1, PDIA3, TMEM30A, COPB2, MYO10	SCLC-Y	0.00409509	0.0113316	0.00599353	SPRY2/ADAMTS1/YAP1/AHR/PCDH7/MOXD1/SEMA3C/DUSP6/OAF/WWTR1/LRRN4CL/AXL/ITGB5
Principal_cells_of_cortical_collecting_duct	9.26259e-08	4.95107e-07	-2.40878	CRIP1, CYSTM1, PGLYRP1, CD164, COA3, SDHD, GMDS, TSPAN1, COX7C, FUCA1, TPI1, RRBP1, ELF3, DCXR, MRPS21, SEC11C, GNB2, CYBA, PSENEN, CTSH, SLC39A4, ANXA4, CCDC12, TMA7, NUDC, TMED2, CTSB, FBLN1, MANF, AP2M1, SEC61G, SMIM22, NONO, COX5A, QSOX1, PIGR, PFDN2, FKBP4, AP2S1, NDUFAB1, NDUFA12, NDUFA3, TMED10, TMEM14C, CYCS, KRT8, PROM1, PSMB5, PLS3, OST4, NDUFB4, TPD52, KRT18, SPINT2, PSME2, TMC4, FOSB,…	REACTOME_SIGNALING_BY_FGFR	0.00423155	0.0116296	0.00615113	SPRY2/TRIB3/FOXO1/FGFR3/FOXO3/PPP2CA/FGFR2/CDKN1A/PRKCD/CALM2/GSK3A/UBA52/NR4A1/PPP2CB
combined_predtype_geno.Epi_Luminal_2Psca_T00_intact	2.94378e-05	0.000108341	-2.42286	PGLYRP1, ATP6AP2, TSPAN1, DCXR, SEC11C, CYBA, CD81, LMO4, TIMP2, SLC12A2, NDUFC2, S100A1, PPP1R1B, KRT8, MAPK13, SPINT2, CLU, TSPAN8, WFDC2, IGFBP7, BEX1, NDUFA4, CLDN7, CLDN3, KRT7, HSPA1A, SERINC3, PRDX5, PBX1	BIOCARTA_IGF1MTOR_PATHWAY	0.00434772	0.0118681	0.00627729	EIF2S2/EIF4EBP1/PPP2CA/IGF1R/EIF4E
combined_predtype_geno.Epi_Luminal_2Psca_T02_Cast_Day7	7.17448e-05	0.000255662	-2.42892	PGLYRP1, TSPAN1, DCXR, CYBA, CTSH, LMO4, TIMP2, SLC12A2, S100A1, PPP1R1B, KRT8, MAPK13, SPINT2, FOSB, CLU, TSPAN8, WFDC2, EHF, RAB25, IGFBP7, BEX1, CLDN7, CLDN3, KRT7, HSPA1A, PRDX5, PBX1	KEGG_NOTCH_SIGNALING_PATHWAY	0.00445727	0.0120855	0.00639227	JAG1/JAG2/NOTCH1/DLL1/CREBBP/HES1/DTX2/RBPJ
Cumulus_cell	1.67713e-07	8.46103e-07	-2.45744	SOD1, XBP1, FUS, BEX3, TPI1, PTMS, P4HB, MRPS21, GNB2, SMIM14, TMED9, GPX4, RPN2, PTOV1, NUDC, TMED2, FBLN1, MANF, DPY30, SEC61G, SERPINE2, NONO, SNRPC, SWI5, FKBP4, NDUFS5, PSMA7, NDUFS2, NDUFS4, YWHAQ, PSMB6, NDUFA7, UBXN1, CYCS, PSMB5, CHCHD10, NENF, FOSB, CLU, PPP1R15A, GAS6, ALDH2, SERPINH1, DDOST, SSR2, TBCB, SEC61A1, THOC7, DAP, TUBA1B, CARHSP1, MYDGF, PCBP1, CALU, HNRNPDL, HSP90B1, HIGD1A…	HALLMARK_HEME_METABOLISM	0.004624	0.0124108	0.00656433	BACH1/SMOX/PICALM/PC/SLC7A11/KLF3/SLC6A8/TOP1/SLC25A37/FOXO3/BCAM/RNF19A/MAP2K3/ELL2/FBXO34/AQP3/GCLM/IGSF3/SLC2A1/BTG2/CAST
Stomach_epithelial_cell	1.71228e-07	8.54236e-07	-2.45818	HCFC1R1, CYSTM1, SDHD, GMDS, TSPAN1, NDUFV3, COX8A, COX6A1, MAPK3, FUCA1, CMPK1, ELF3, MPC1, P4HB, SEC11C, MRPS24, PSENEN, TM9SF3, COX6B1, ANXA4, SMDT1, LMO4, DBI, MRPL14, TMPRSS2, SEC61G, SMIM22, COX5A, UQCRB, QSOX1, UQCR10, SMAGP, NDUFS5, SRI, ETFB, S100A1, NDUFS8, TMEM14C, CYCS, KRT8, VDAC2, BAG1, TPD52, MAPK13, KRT18, SPINT2, TMC4, SELENOP, PLAC8, CLU, TSPAN8, TSPAN13, RAB25, CDH1, PAFAH1B3, …	E8p75_GutTube_DE_Pancreas	0.00463869	0.0124108	0.00656433	MAP1LC3A/FOXA1/SEMA3C/PTGES/RBP1/ERRFI1/FHL2/DAZAP2/LPAR3/MIDN/TIPARP/CSRP1
Erythroid_progenitor	1.74643e-09	1.13645e-08	-2.46083	COX17, CD47, SDHD, GUK1, CHCHD1, GLRX5, CALM3, COX8A, COX6A1, MRPL57, COX7C, MRPL42, BANF1, NDUFB7, GTF2A2, MPC1, NDUFS7, AURKAIP1, MRPS21, SEC11C, DPM3, MRPS24, STMN1, COX6B1, NAA38, GTF2H5, GPX4, TMEM147, POLR2F, TIMM13, TMA7, NUDC, COX5B, MRPL54, NDUFB9, NDUFA8, NDUFV2, MRPL14, DPY30, CYC1, PRDX2, UQCR11, POP5, NDUFA5, SNRPC, UQCRQ, NDUFB3, UQCR10, MRPL30, MRPL20, PFDN2, SWI5, FKBP4, MRPL33, N…	ST_INTEGRIN_SIGNALING_PATHWAY	0.00572177	0.0152079	0.00804376	ITGA5/PAK6/CRK/ITGA3/VASP/BCAR1/ITGA2/CAV1/ITGA6/ROCK2/ZYX
E5p5_EPI	3.19786e-05	0.000116735	-2.50701	PSIP1, STMN1, BAX, PSME1, PSME2, PTPRF, WFDC2, CHD9, COL18A1, MDK, TMEM238, PARK7, MRPL34, PBX1, CDK2AP1, FOXP1, CBX1, MARCKS, FAT1, SYCE2, G3BP2, PMAIP1, PLEKHA1, PIGP, DNMT3A, PSMB10, HECTD1, SMS, RCC2, MKRN1, MID1IP1	REACTOME_INTERFERON_GAMMA_SIGNALING	0.00578868	0.0152851	0.00808463	PTPN2/PTPN1/IRF5/PRKCD/B2M/SUMO1/IRF6/CD44
combined_predtype_geno.Epi_Luminal_2Psca_T05_Regen_Day1	1.59449e-05	5.96603e-05	-2.50796	CRIP1, CYSTM1, PGLYRP1, TSPAN1, TPI1, CYBA, CD81, SLC12A2, COX5A, NME1, S100A1, PPP1R1B, KRT8, CHCHD10, MAPK13, KRT18, SPINT2, CLU, TSPAN8, WFDC2, RAB25, IGFBP7, BEX1, NDUFA4, CLDN7, CLDN3, KRT7, TKT, PRDX5, RANBP1	luminal_2	0.00619313	0.0162469	0.00859333	KLF5/FOXA1/ANXA1/GSTO1/LGALS3/UPK1B/ANXA3/SOX9/TACSTD2/ALAS1/KCNN4/EZR/S100A11/GPRC5A/FXYD3
Premeiotic_germ_cell	4.82517e-11	3.73534e-10	-2.55068	TSN, SUMO3, SOD1, CHCHD1, NDUFV3, FUS, CISD1, COX6C, MRPL57, COX7C, MRPL42, BANF1, ARPC5L, MED28, NDUFS7, TIMM8B, AURKAIP1, HINT1, MRPS24, VDAC3, STMN1, NDUFA13, NAA38, POLR2F, PTOV1, ARL6IP1, NUDC, MRPL54, BAX, NDUFB9, FKBP1A, COX7A2, MRPL14, DPY30, CYC1, SLC25A4, POP5, SNRPC, RNF7, PDCD5, NDUFB3, COX5A, UQCRB, MRPL30, MRPL20, PFDN2, SWI5, SNX3, FKBP4, MRPL33, NDUFAB1, RBX1, NDUFS5, NME1, NDUFC2…	PID_IFNG_PATHWAY	0.00654329	0.0170548	0.00902064	PTPN2/RAP1B/CEBPB/CREBBP/PRKCD/STAT3/PTPN11
Trophoblast_progenitor_cell	2.13498e-09	1.36943e-08	-2.55671	ATP6V0D1, TSN, DYNLL2, CD164, STUB1, CHCHD1, GLRX5, COX8A, COX6A1, CISD1, COX7C, ELF3, ARPC1A, COX6B1, NAA38, GTF2H5, GPX4, ANXA4, TMEM147, APRT, POLR2F, MRFAP1, ARL6IP1, TMA7, BAX, FKBP1A, COX7A2, DBI, MRPL14, NDUFA5, SERPINE2, PDCD5, COX5A, COX14, UQCRB, MRPL20, SNX3, CYB5R3, SMAGP, SRI, PSMA7, NDUFS4, NDUFB2, LSM4, UBXN1, NDUFS8, TMEM14C, CYCS, KRT8, PFDN1, CHMP2A, NDUFB6, SLIRP, KRT18, UBE2L3…	KEGG_WNT_SIGNALING_PATHWAY	0.00693238	0.0179531	0.00949578	WNT7B/FZD6/PPP2CA/MYC/CTNNB1/FOSL1/CCND2/NFAT5/CREBBP/PPARD/JUN/ROCK2/WNT10A/SENP2/PPP2CB/CSNK1A1
combined_predtype_geno.Epi_Luminal_2Psca_T09_Regen_Day14	6.22017e-06	2.53896e-05	-2.55733	PGLYRP1, ATP6AP2, TSPAN1, DCXR, SEC11C, CYBA, CTSH, CD81, LMO4, TIMP2, SLC12A2, S100A1, PPP1R1B, RABAC1, MAPK13, SPINT2, FOSB, CLU, TSPAN8, WFDC2, IGFBP7, BEX1, CLDN7, CLDN3, KRT7, HSPA1A, SERINC3, PRDX5, PBX1, NUCB2, STARD10, SPTSSA, YPEL3	BIOCARTA_MTOR_PATHWAY	0.00819901	0.0210268	0.0111215	EIF3A/EIF4EBP1/PPP2CA/EIF4A1/EIF4E
E6p5_exVE	1.59201e-05	5.96603e-05	-2.58239	CLTC, SOD1, CALM3, ATP6V0B, RRBP1, CYBA, CTSB, DBI, ATP6V1E1, S100A1, CHCHD10, SELENOP, TSPAN13, SPARC, GNG12, NEU1, GPX3, RPN1, LAMP1, ATP6V1A, CTSZ, TMEM160, MORF4L2, STX7, LGMN, MAF, DEGS1, GIPC2, ATP2B1, MYO6, IFI30, GNS, DDT	HALLMARK_NOTCH_SIGNALING	0.00822336	0.0210268	0.0111215	JAG1/NOTCH1/DLL1/PPARD/HES1/DTX2
E5p5_exVE	6.41241e-06	2.59385e-05	-2.62961	ATP6V0D1, CLTC, ATP6AP2, ATP6V0B, CTSH, GABARAP, APRT, ARL6IP1, CTSB, DBI, ATP6V1E1, SNX3, ROMO1, HEXA, NEU1, GPX3, TMCO1, LAMP1, ARF5, ATP6V1A, CTSZ, VCP, ATP6V1B2, TBX3, MORF4L2, STX7, TNKS2, LGMN, MAF, SELENOT, DEGS1	Proliferating_Myocyte	0.00867774	0.0220491	0.0116622	TXNL1/SON/RPS4X/MAPRE1/RPL36A/BUD31/SRSF6/RBBP7/RBP1/RPS3/RHEB/SUB1/RPL22L1/RPL34/RPL31/HSPA8/CHCHD2/MAGOH/CFL1/CCND2/TPM4/SLC25A3/ENY2/RPL24/TRA2B/RPS9/IMPDH2/NOP58/RPL13/RHOC/HSPE1/RPL26/RPSA/RPS14
Dendritic_cell	1.01404e-07	5.3565e-07	-2.67157	CD47, CD164, SRGN, SUMO3, XBP1, ATP6V0B, ARPC5L, GRN, PTMS, TMED3, SEC11C, GNB2, SMIM14, CYBA, SCAND1, TCF4, CTSH, TMED9, SMDT1, ARL6IP1, CTSB, ATP6V1F, LAMTOR4, COPE, SRI, GNAI2, ATP6V1G1, NPC2, KRTCAP2, PSMB8, SHISA5, PSME1, TPD52, PSME2, PLAC8, TSPAN13, PGLS, DAP, HSP90B1, LGALS1, TMEM50A, ZFP36, ERP29, SERINC3, SYNGR2, SPCS2, REEP5, CTSZ, SERP1, TALDO1, OCIAD1, IVNS1ABP, MTDH, YPEL3, BTG2, SS…	KEGG_P53_SIGNALING_PATHWAY	0.00951932	0.0237472	0.0125604	SERPINB5/CCNG2/THBS1/PERP/CCND2/CDKN1A/SESN2/SHISA5/SFN
combined_predtype_geno.Epi_Luminal_2Psca_T08_Regen_Day7	1.07322e-06	4.77103e-06	-2.70231	CRIP1, CYSTM1, PGLYRP1, ATP6AP2, TSPAN1, DCXR, SEC11C, CYBA, CTSH, LMO4, TIMP2, SLC12A2, PIGR, S100A1, PPP1R1B, KRT8, MAPK13, SPINT2, FOSB, CLU, TSPAN8, WFDC2, IGFBP7, NDUFA4, CLDN7, CLDN3, KRT7, HSPA1A, SERINC3, CTNNB1, PRDX5	Cartilage_cell	0.00953947	0.0237472	0.0125604	HSP90AB1/RBBP7/HSPA5/SUB1/SAR1A/ANXA5/TUBB2A/UBE2B/CPE/OAF/SOX9/CCND2/DNAJA2/SFR1/EIF4A1/SLC25A3/ARF4/RPL24/RPS9/CD63/CDC42/NOP58/SSR3/LRRC59
E8p75_ap_Mes	3.24755e-06	1.37696e-05	-2.74292	PSIP1, FKBP4, PTN, MEIS2, MDK, HK2, HNRNPDL, COL3A1, PBX1, CDK2AP1, FOXP1, NCAM1, UBE2E3, RAB34, PTPRS, FUBP1, CTXN1, ILF2, SRSF1, SRSF7, CCDC34, FABP5, ACIN1, NASP, NR2F2, HP1BP3, ANP32E, SSRP1, HNRNPR, DCAKD, SMARCC1, BRD3, TSHZ1, VEZF1, EZH2	PID_HIF2PATHWAY	0.00958119	0.0237472	0.0125604	ETS1/CREBBP/EPAS1/SLC2A1/VEGFA/SIRT1
B_cell	1.01044e-06	4.5369e-06	-2.74598	CD47, SRGN, XBP1, MRPL57, SEC11C, CYBA, RPN2, MANF, SEC61G, COPE, SRP9, NDUFA1, TMED10, KRTCAP2, PSMB8, SHISA5, RABAC1, TSPAN13, DDOST, SSR2, SEC61A1, HSP90B1, RPN1, SERINC3, SPCS2, IFT20, PRDX4, DNAJC3, SSR3, NUCB1, SERP1, DNAJB11, TXNDC5, MTDH, SELENOS, CALR, SDF2L1, REXO2, CD74, LMAN1	PID_INTEGRIN_A4B1_PATHWAY	0.00958119	0.0237472	0.0125604	CRK/THBS1/ITGB1/BCAR1/ARF6/PXN
Astrocyte	8.95852e-09	5.36316e-08	-2.76918	CD47, CD164, SON, COX8A, CISD1, TMBIM4, ATP6V0B, MPC1, RTN3, SEC11C, EMC10, CADM1, ARPC1A, TCF4, TSPAN3, CD81, MLF2, ARL6IP1, LRP1, NDUFA8, DBI, SLC25A4, SERPINE2, TMEM59, TMEM256, SELENOF, TECR, NDUFC2, NDUFS2, S100A1, SDHB, RABAC1, NDUFB4, CHCHD10, SELENOP, PTN, KCNK1, CLU, MDK, CKB, ACO2, SEC62, SARAF, TKT, RPN1, TMCO1, LAMP1, NFIX, PFN2, HNRNPA2B1, WBP2, CANX, SPCS2, REEP5, ATP2A2, NCAM1, SUC…	Luminal_Org_2	0.00987695	0.024331	0.0128692	AHNAK/ANXA1/AREG/ANXA8/ALDH3A1/CEBPA/AQP3/ABHD5/ABLIM1/BAIAP2/CLIP1/CLIP4
E8p75_ap_GermCells	8.63681e-07	3.99787e-06	-2.78799	COX17, CISD1, MRPL57, MRPL42, TIMM8B, AURKAIP1, NDUFA13, NUDC, BAX, NDUFB9, COX7A2, ATP6V1F, POP5, COX14, TMEM256, NDUFA6, NDUFS6, NDUFA7, PSMB5, NOP10, CHMP2A, SNRPD2, PSME1, NDUFB4, CHCHD10, CKB, BOLA2, OSTF1, ANAPC11	KEGG_PROSTATE_CANCER	0.0105839	0.025889	0.0136932	HSP90AB1/FOXO1/NFKB1/FGFR2/CTNNB1/ATF4/IGF1R/CREBBP/CDKN1A/RELA/EGFR
Mesenchymal_stem_cell	1.70544e-12	1.56274e-11	-2.82361	HCFC1R1, BGN, STUB1, SOD1, GLRX5, CISD1, COX6C, MRPL42, TPI1, BANF1, NDUFS7, HINT1, MRPS21, MRPS24, CUTA, VDAC3, LAMTOR5, GTF2H5, GPX4, EDF1, APRT, POLR2F, TIMM13, MLF2, COX5B, NEDD8, MRPL54, NDUFB9, NDUFA2, FKBP1A, COX7A2, MRPL14, CYC1, AP2M1, SLC25A4, FIS1, UQCR11, NDUFA5, SEC61G, UQCRQ, PDCD5, COX5A, COX14, UQCR10, MRPL30, MRPL20, SWI5, FKBP4, AP2S1, MRPL33, CYB5R3, RBX1, BRK1, NME1, PSMA7, ND…	E8p75_GutTube	0.0106654	0.025889	0.0136932	TES/ZFP36L1/HK2/SOX9/SFR1/DSP/HNRNPA0/RTN4/ACTN4/UBA52/LPP/PTPRS
Testicular_cell	9.09788e-11	6.58863e-10	-2.84394	DYNLL2, CYSTM1, SOD1, CALM3, MRPL57, COX7C, TMBIM4, SOD2, GTF2A2, ARPC5L, MED28, TIMM8B, MORF4L1, SMIM14, SCAND1, ARPC1A, EIF1B, VDAC3, NAA38, GPX4, EDF1, APRT, MRPL54, NDUFA2, COX7A2, NDUFV2, DPY30, NDUFA5, SNRPC, RNF7, UQCRQ, PDCD5, HSBP1, MRPL20, SNX3, FKBP4, NDUFS5, NDUFA12, NDUFA6, NDUFC1, ATP6V1G1, SRP9, NDUFA7, SRP14, MPC2, VDAC2, PFDN1, BAG1, NOP10, UQCC2, SNRPD2, SLIRP, UBE2L3, NDUFB5, P…	GO_0060742|epithelial cell differentiation involved in prostate gland development	0.0107016	0.025889	0.0136932	FOXA1/NOTCH1/FGFR2/CTNNB1
CytoTRACE_genes	1.85852e-07	9.17006e-07	-2.85375	PSIP1, CHCHD1, BEX3, ANAPC5, HINT1, STMN1, TAPBP, NUDC, PPP1CC, FKBP4, NDUFAB1, YWHAQ, CYCS, DDOST, DUT, TUBA1B, CALU, PFDN6, ANAPC11, YWHAH, PKIG, PIN1, HNRNPA2B1, RANBP1, CBX1, PRDX4, RBBP4, UBE2E3, AK2, RBBP7, HPF1, MCM6, SLBP, YBX1, DTYMK, CCDC34	REACTOME_SMAD2_SMAD3_SMAD4_HETEROTRIMER_REGULATES_TRANSCRIPTION	0.0117927	0.0283586	0.0149995	TGIF1/CCNT1/MYC/WWTR1/JUNB
combined_predtype_geno.Epi_Luminal_1_T05_Regen_Day1	1.57881e-07	8.0555e-07	-2.91898	CRIP1, CYSTM1, TSPAN1, FUCA1, TPI1, DNAJC10, P4HB, ANXA4, TMEM147, RPN2, CD81, MANF, SLC12A2, SEC61G, COX5A, NME1, NDUFA12, KRT8, CHCHD10, MAPK13, KRT18, CLU, BEX1, CLDN7, CLDN3, TUBA1B, MYDGF, HSP90B1, TKT, MDH2, RANBP1, SERP1, NHP2, ERH, CALR, ABHD2, YBX1, SDF2L1	ABBUD_LIF_SIGNALING_1_UP	0.0133244	0.031665	0.0167483	AHNAK/MAN1A1/HK2/PTPN1/ANXA8L1/CEBPB/DCN/STAT3/ITGA6/EZR/PPP2R2B/JUNB
combined_predtype_geno.Epi_Luminal_1_T10_Regen_Day28	4.60284e-07	2.24639e-06	-2.9308	CRIP1, CYSTM1, TSPAN1, NDUFV3, DNAJC10, TMED3, SEC11C, SMIM14, MANF, SEC61G, SRP9, NDUFA1, KRTCAP2, PLAC8, TSPAN13, HSP90B1, HSPA1A, IFT20, DNAJC3, TMEM160, HSPA1B, CALR, SDF2L1, PDIA6, RNF149, PDIA4, MMP7	REACTOME_SIGNALING_BY_NOTCH	0.0133244	0.031665	0.0167483	JAG1/JAG2/MYC/DLL1/CREBBP/ATP2A2/JUN/HES1/DTX2/RBPJ/UBA52/FURIN
combined_predtype_geno.Epi_Luminal_1_T07_Regen_Day3	4.9261e-07	2.3783e-06	-2.93848	CRIP1, CYSTM1, TSPAN1, COX8A, DNAJC10, DCXR, P4HB, SMDT1, MANF, SLC12A2, COX5A, NME1, CHCHD10, MAPK13, KRT18, PLAC8, CLU, BEX1, NDUFA4, PGLS, CLDN3, SEC61A1, SERP1, AKR1A1, NHP2, CHKA, LMO7	REACTOME_ADHERENS_JUNCTIONS_INTERACTIONS	0.0139367	0.0329266	0.0174156	CTNNA1/CTNNB1/JUP/CDH3/CTNND1
Cycling_cell	1.06447e-07	5.55753e-07	-2.94974	TUBA1A, SUMO3, STUB1, GLRX5, FUS, BEX3, STMN1, TSPAN3, PTOV1, NEDD8, PRDX2, BNIP3L, CNPY2, TMEM256, SELENOW, PTN, MDK, PAFAH1B3, COX20, HNRNPDL, BPGM, SRSF3, MARCKSL1, DDX39B, FKBP3, CBX1, LSM6, POLR2M, BZW2, UBE2E3, OSTC, YPEL3, ATXN7L3B, TRAPPC1, SNRPA1, METTL9, SELENOH, HNRNPM	HALLMARK_ANGIOGENESIS	0.0146023	0.0342985	0.0181412	JAG1/JAG2/ITGAV/CCND2/VEGFA/SLCO2A1
combined_predtype_geno.Epi_Luminal_2Psca_T07_Regen_Day3	6.29173e-08	3.44511e-07	-2.96623	CYSTM1, PGLYRP1, ATP6AP2, TSPAN1, DCXR, SEC11C, CYBA, CD81, LMO4, TIMP2, SLC12A2, PIGR, NDUFC2, S100A1, PPP1R1B, SHISA5, PSME1, MAPK13, SPINT2, CLU, TSPAN8, WFDC2, GAS6, RAB25, IGFBP7, BEX1, NDUFA4, CLDN7, CLDN3, KRT7, CMAS, TKT, GNG12	IRDS.Weichselbaum_2008	0.0166187	0.0385859	0.0204089	SERPINB2/TIMP3/THBS1/ALDH3A1/DCN/MCL1
E4p5_PrE	4.49748e-08	2.52421e-07	-2.96955	CLTC, SRGN, COL4A1, ATP6V0B, DNAJC10, RRBP1, P4HB, MANF, SLC25A4, SNX3, SPARC, SERPINH1, HSP90B1, RAB11A, ERP29, REEP5, DNAJC3, ATP6V1A, CTSZ, SSR3, SERP1, DNAJB11, TXNDC5, OSTC, STX7, PCBD1, HDLBP, SURF4, SELENOS, CALR, CST3, SDF2L1, LGMN, CKAP4, LRPAP1, ATP2B1, MYO6, PDIA6, RBM47, PDIA3	REACTOME_NEGATIVE_REGULATION_OF_FGFR_SIGNALING	0.0166187	0.0385859	0.0204089	SPRY2/FGFR3/PPP2CA/FGFR2/UBA52/PPP2CB
combined_predtype_geno.Epi_Luminal_3Foxi1_T04_Cast_Day28	1.40034e-07	7.22705e-07	-3.01062	CD47, ATP6AP2, TMBIM4, TPI1, ATP6V0B, NDUFB7, CYBA, CD81, COX7A2, COX5A, ATP6V1E1, UQCRB, GNAI2, ATP6V1G1, S100A1, CHCHD10, BEX1, NDUFA4, CLDN7, KRT7, CTNNB1, ATP6V1A, PGRMC1, APLP2	Cao2019Embryo_epi_UrotheliumTrajectory_1_of_1	0.0169493	0.0391286	0.020696	KLF6/PARD6B/RBBP7/MYO1C/PIEZO1/ANXA3/FAM107B/EPAS1/TINAGL1/NRIP3/RUSC2/NABP1/SLC2A1
Osteoblast	1.21576e-09	8.14744e-09	-3.03768	BGN, CRIP1, SRGN, COL4A1, GRN, PTMS, GABARAP, CD81, PTOV1, IGFBP4, ZBTB20, LRP1, CTSB, MANF, TIMP2, GADD45G, CNPY2, MGP, GNAI2, FSTL1, SELENOW, NPC2, SELENOM, RABAC1, CHCHD10, HEXA, MMP14, SELENOP, LTBP4, GAS6, MDK, FLNA, IGFBP7, SERPINH1, SERPING1, COL1A2, SEC62, COL1A1, HSP90B1, LGALS1, NBL1, HSPA1A, COL3A1, GPX3, LAMP1, GSN, FN1, MARCKSL1, CTNNB1, EGR1, PBX1	HALLMARK_XENOBIOTIC_METABOLISM	0.0186271	0.0427576	0.0226154	ETS2/SMOX/NPC1/HMOX1/PDLIM5/PC/GSTO1/MAN1A1/PTGES/EPHA2/NDRG2/ALDH3A1/BCAR1/JUP/PPARD/ALAS1/ATP2A2/SSR3/APOE
luminal_3	9.20915e-09	5.44067e-08	-3.06049	TMEM158, CYSTM1, TMBIM4, TPI1, ATP6V0B, RTN3, ARL6IP1, PRDX2, COX5A, ATP6V1E1, UQCRB, S100A1, CYCS, CHCHD10, MAPK13, UQCRFS1, SPINT2, TMC4, KCNK1, BEX1, NDUFA4, CLDN7, CLDN3, KRT7, DAP, PCBP1, ST14, SERINC3, PTBP3, FOXP1, SYNE2, ATP6V1A, GDE1, CBR1, AKAP13, ATP6V1D, BIK, RHOU, PGRMC1, APLP2	REACTOME_DOWNREGULATION_OF_SMAD2_3_SMAD4_TRANSCRIPTIONAL_ACTIVITY	0.0199228	0.0454736	0.0240519	PPM1A/TGIF1/SKIL/UBE2D3
E5p5_VE	2.36427e-08	1.36097e-07	-3.06247	SRGN, COL4A1, MAPK3, RRBP1, P4HB, TM9SF3, TMED9, RPN2, TMED2, TMEM256, ATP6V1G1, TMED10, FLNB, SPARC, SERPINH1, MYDGF, HSP90B1, RPN1, RAB11A, ERP29, KDELR1, GLMP, NKTR, DNAJC3, SSR3, SERP1, ARF1, RBBP7, WDR1, TXNDC5, PCBD1, RAB14, SURF4, SELENOS, CTSA, PRKCSH, CALR, SSR1, CKAP4, LRPAP1, TRAM1, ATP2B1, PDIA6, TMEM30A, PDIA4	GO_0060562|epithelial tube morphogenesis	0.0204507	0.0461568	0.0244133	TGIF1/AREG/FZD6/GDNF/FGFR2/VASP/PTK7/CFL1/VDR/BCL10/CD44/PBX1/GATAD2A
Myoblast	5.14667e-10	3.50129e-09	-3.11648	HCFC1R1, BGN, SON, NDUFV3, COL4A1, PTMS, P4HB, GNB2, GABARAP, TSPAN3, CD81, PTOV1, IGFBP4, NDUFA2, LMO4, FKBP1A, DAD1, SLC25A4, UQCR11, SEC61G, MGP, FSTL1, DYNLRB1, NDUFA3, NDUFS6, SELENOW, NDUFB10, KRTCAP2, RABAC1, MMP14, PTN, LTBP4, SPARC, IGFBP7, PPIC, ALDH2, SERPINH1, COL1A2, SEC62, COL1A1, CALU, LGALS1, TMEM50A, HSPA1A, COL3A1, VIM, ANAPC11, GSN, FN1, KDELR1, SH3GLB1, EGR1, UQCRH, ARF5, SRSF…	REACTOME_INTERFERON_SIGNALING	0.0204507	0.0461568	0.0244133	PTPN2/ARIH1/PTPN1/IRF5/EIF4A1/EIF4E/PRKCD/B2M/SUMO1/KPNA4/IRF6/CD44/FLNB
combined_predtype_geno.Epi_Luminal_1_T00_intact	8.44813e-09	5.20109e-08	-3.15407	CRIP1, CYSTM1, TSPAN1, NDUFV3, FUCA1, DNAJC10, RRBP1, TMED3, P4HB, SEC11C, SMIM14, MANF, SEC61G, UQCRQ, SRP9, NDUFA1, KRTCAP2, PLAC8, TSPAN13, EHF, SEC61A1, HSP90B1, HSPA1A, GATA3, IFT20, DNAJC3, SERP1, TMEM160, HDLBP, HSPA1B, CALR, SDF2L1	REACTOME_MTORC1_MEDIATED_SIGNALLING	0.0211312	0.0471658	0.024947	EIF4EBP1/RHEB/EIF4E
Granulosa_cell	2.48957e-12	2.19179e-11	-3.17346	DYNLL2, SON, STUB1, FUS, COX6C, COX7C, TPI1, MED28, PTMS, TIMM8B, VDAC3, NAA38, TMEM147, TSPAN3, POLR2F, PTOV1, TMA7, NEDD8, NDUFA2, SLC25A4, PRDX2, RNF7, PDCD5, COX14, CNPY2, HSBP1, UQCR10, MRPL30, PFDN2, SNX3, TMEM256, BRK1, TECR, NDUFC2, NDUFA6, NDUFC1, NDUFS4, ETFB, PSMB6, ANAPC13, NDUFA7, UBXN1, SRP14, PDAP1, COPS6, BAG1, UQCC2, PSME1, NDUFB4, CHCHD10, NENF, NDUFB5, CLU, BEX2, ALDH2, NDUFA4,…	ST_STAT3_PATHWAY	0.0211312	0.0471658	0.024947	IL6/STAT3/CISH
Spongiotrophoblast	1.7212e-11	1.38003e-10	-3.18403	SRGN, STUB1, TPI1, ATP6V0B, GRN, TMED3, P4HB, SEC11C, EIF1B, EDF1, RPN2, APRT, CTSB, ATP6V1F, DBI, MANF, SEC61G, UQCRQ, BNIP3L, CYB5R3, SRI, ATP6V1G1, SRP9, NPC2, S100A1, UBXN1, TMED10, KRT8, KRTCAP2, KRT18, PLAC8, SERPINH1, DDOST, SSR2, DAP, MYDGF, HSP90B1, OSTF1, SSU72, SARAF, GNG12, RPN1, ERP29, FN1, SH3GLB1, RNF128, CANX, SPCS2, REEP5, TBRG1, RALBP1, IFT20, GLMP, DNAJC3, LASP1, SAR1A, LITAF, …	GO_0050673|epithelial cell proliferation	0.0218934	0.0485986	0.0257048	AREG/IL6/FGFR2/CEBPB/SOX9
combined_predtype_geno.Epi_Luminal_2Psca_T06_Regen_Day2	1.64339e-09	1.08512e-08	-3.18733	PGLYRP1, ATP6AP2, GMDS, TSPAN1, COX7C, TPI1, DCXR, SEC11C, COX6B1, LMO4, SLC12A2, COX5A, UQCR10, NDUFAB1, CYB5R3, NME1, NDUFC2, S100A1, TMEM14C, PPP1R1B, CHCHD10, MAPK13, CLU, TSPAN8, WFDC2, RAB25, IGFBP7, BEX1, NDUFA4, CLDN7, CLDN3, KRT7, TKT, PRDX5, RANBP1, HNRNPA3, SPTSSA, AKR1A1, NHP2	Luminal_Org_1	0.0239137	0.0527931	0.0279234	AHNAK/ANXA1/AREG/ARL6IP5/AFF4/ABHD5/ARC/ARHGDIB/AKIRIN1/ABLIM1/ATG101
combined_predtype_geno.Epi_Luminal_1_T02_Cast_Day7	8.57195e-09	5.20109e-08	-3.27277	CRIP1, CYSTM1, TSPAN1, NDUFV3, MIEN1, DNAJC10, RRBP1, TMED3, DCXR, SEC61G, NDUFA1, KRTCAP2, OST4, FOSB, PLAC8, TSPAN13, EHF, HSPA1A, GATA3, IFT20, CHKA, HSPA1B, BRD2	NOS_TARGETS_BENPORATH	0.0251499	0.0552014	0.0291972	KLF5/BMP7/PTPN2/TNC/FOXO1/GJA1/RAB5A/HAS2/ZFP36L1/SKIL/DUSP6/FGFR2/JUP/UBE2D3/STAT3/EPHA1/SPAG9
Cartilage_cell	1.14398e-13	1.19453e-12	-3.3698	STUB1, GLRX5, FUS, NXF1, BEX3, TPI1, RRBP1, PTMS, TMED3, P4HB, DPM3, TM9SF3, STMN1, TMED9, TSPAN3, RPN2, APRT, POLR2F, PTOV1, MLF2, TMA7, SLC25A4, PRDX2, SEC61G, CNPY2, COPE, SWI5, FKBP4, TMEM256, PSMA7, FSTL1, DYNLRB1, YWHAQ, NDUFB11, PDAP1, TMEM258, KRTCAP2, UQCC2, MDK, PPIC, SERPINH1, DDOST, SSR2, SEC61A1, MYDGF, CALU, HSP90B1, FKBP9, RPN1, ANAPC11, CCT7, KDELR1, DDX39B, PSMD7, FKBP3, CACYBP, …	E6p5_emVE	0.0255512	0.0552014	0.0291972	FLRT3/ITM2B/GPC4/RBP1/TNFAIP8/TPM1/S100A10/MYL6/SELENOK/PDPN/CSRP1
Proliferating_Myocyte	1.02946e-16	1.49106e-15	-3.40219	TSN, TUBA1A, SUMO3, SON, STUB1, CHCHD1, FUS, BEX3, MRPL42, BANF1, GTF2A2, TIMM8B, HINT1, EIF1B, VDAC3, STMN1, NAA38, GTF2H5, TSPAN3, POLR2F, PTOV1, MRFAP1, MLF2, TMA7, NEDD8, NDUFA2, FKBP1A, COX7A2, DAD1, NDUFV2, DPY30, SLC25A4, PRDX2, NDUFA5, NONO, SNRPC, RNF7, PDCD5, CNPY2, PPP1CA, MRPL20, SWI5, FKBP4, RBX1, TMEM256, TECR, NME1, NDUFA12, ROMO1, FSTL1, DYNLRB1, NDUFS4, NDUFB8, LSM4, YWHAQ, PSMB6…	E8p75_Blood	0.0255512	0.0552014	0.0291972	PICALM/FTH1/EIF3A/SLC25A37/NOLC1/ETF1/WDR26/HSPA4/GPX1/MBNL1/HSPA9
Adipocyte	2.90218e-16	3.94873e-15	-3.41681	SOD1, GLRX5, NDUFV3, COX8A, COX6A1, CISD1, COX6C, COX7C, SOD2, MPC1, NDUFS7, PTMS, HINT1, COX6B1, NDUFA13, GPX4, RAB2A, COX5B, NDUFB9, NDUFA8, NDUFA2, COX7A2, DBI, NDUFV2, CYC1, UQCR11, NDUFA5, GADD45G, UQCRQ, NDUFB3, COX5A, BNIP3L, ATP6V1E1, COX14, UQCRB, UQCR10, MRPL30, NDUFAB1, NDUFS5, NDUFC2, NDUFA12, ROMO1, NDUFA6, NDUFC1, NDUFA3, NDUFS2, NDUFS4, NDUFB8, ETFB, NDUFS6, S100A1, NDUFA7, UBXN1, …	E8p75_gfp_Midline	0.0255512	0.0552014	0.0291972	FLRT3/FOXA1/PCDH7/MOXD1/LGALS3/ANXA5/PERP/BTG1/PTPRD/SOX9/RND3
combined_predtype_geno.Epi_Luminal_1_T06_Regen_Day2	7.94538e-11	5.94579e-10	-3.41749	CRIP1, CYSTM1, TSPAN1, COX7C, DNAJC10, P4HB, STMN1, TMEM147, TIMM13, TMA7, COX7A2, SEC61G, UQCRQ, COX5A, UQCR10, NDUFAB1, NME1, LSM4, PDAP1, CYCS, CHCHD10, PLAC8, NDUFA4, DUT, TUBA1B, HSP90B1, HMGB2, ERP29, RANBP1, DEK, SF3B5, HNRNPA3, LSM6, PHB2, RBBP7, ANP32B, NHP2, ERH, CALR, YBX1, SDF2L1, DTYMK	BIOCARTA_P53HYPOXIA_PATHWAY	0.0328984	0.0703225	0.0371951	FHL2/CDKN1A/CSNK1D/CSNK1A1
Clara_Cell	9.4545e-14	1.01073e-12	-3.448	CYSTM1, TUBA1A, SON, SOD1, TSPAN1, CALM3, COX6C, DCXR, MRPS21, SCAND1, CUTA, CTSH, TSPAN3, MRFAP1, NUDC, NEDD8, DBI, DAD1, NDUFV2, DPY30, NDUFB3, HSBP1, SWI5, MRPL33, SELENOF, NDUFC2, NDUFA12, ROMO1, NDUFC1, NDUFA3, ATP6V1G1, PSMB6, S100A1, ANAPC13, NDUFA1, SRP14, ERGIC3, CHCHD10, SPINT2, NDUFB5, CLU, PTPRF, WFDC2, BEX2, CKB, ALDH2, CLDN3, THOC7, ELOF1, TUBA1B, SEC62, HINT2, PET100, CTNNB1, PAIP2…	REACTOME_REGULATION_OF_HYPOXIA_INDUCIBLE_FACTOR_HIF_BY_OXYGEN	0.0328984	0.0703225	0.0371951	UBE2D3/CREBBP/EPAS1/VEGFA
combined_predtype_geno.Epi_Luminal_3Foxi1_T09_Regen_Day14	1.00626e-10	7.17158e-10	-3.47795	TMEM158, COA3, COX8A, COX6A1, COX6C, TMBIM4, ATP6V0B, MPC1, COX6B1, GPX4, ZBTB20, FKBP1A, COX7A2, ATP6V1F, UQCR11, COX5A, ATP6V1E1, UQCRB, UQCR10, S100A1, CHCHD10, UQCRFS1, BEX1, NDUFA4, SPTBN1, ATP6V1A, GDE1, CBR1, AKAP13, ATP6V1D, PGRMC1, APLP2	GO_TAXIS	0.0335936	0.0712229	0.0376713	BCL11B/FLRT3/BMP7/ANXA1/LTB4R2/SEMA3C/PLAU/EPHA2/LGALS3/SEMA6D/IL6/VASP/ITGAV/SPTAN1/BCAR1/PLAUR/FOSL1/MET/NRG1/SIAH2/PRKCD/EZR/VAV3/ARHGEF5/NR4A3/IL10/EFNA3/SEMA6A/HBEGF/EXT1/PDE4B/CXCL16/VEGFA/NR4A1/SBDS/IL6R
Kidney_epithelial	1.14728e-20	2.57564e-19	-3.4828	COA3, SUMO3, CHCHD1, FUS, COX8A, BEX3, COX7C, MRPL42, TPI1, BANF1, GTF2A2, ARPC5L, MED28, TIMM8B, HINT1, STMN1, COX6B1, GTF2H5, TSPAN3, SMDT1, POLR2F, PTOV1, MRFAP1, ARL6IP1, TMA7, NEDD8, DBI, MANF, DPY30, CYC1, SLC25A4, PRDX2, NDUFA5, NONO, SNRPC, RNF7, PDCD5, NDUFB3, COX5A, COX14, CNPY2, UQCRB, PPP1CA, PFDN2, SWI5, FKBP4, NDUFAB1, RBX1, TECR, NME1, NDUFC2, PSMA7, NDUFA12, ROMO1, FSTL1, DYNLRB1,…	REACTOME_REGULATION_OF_IFNG_SIGNALING	0.0336722	0.0712229	0.0376713	PTPN2/PTPN1/SUMO1
Primordial_germ_cell	2.65816e-21	6.63062e-20	-3.49298	COX17, TSN, DYNLL2, SOD1, CHCHD1, COX6A1, CISD1, COX6C, MRPL57, COX7C, SOD2, MIEN1, MRPL42, BANF1, NDUFB7, GTF2A2, ARPC5L, RTN3, MED28, NDUFS7, TIMM8B, AURKAIP1, HINT1, CUTA, ARPC1A, EIF1B, VDAC3, NDUFA13, LAMTOR5, NAA38, TMEM147, SMDT1, POLR2F, PTOV1, NUDC, COX5B, NEDD8, MRPL54, NDUFB9, NDUFA8, NDUFA2, COX7A2, ATP6V1F, NDUFV2, MRPL14, CYC1, UQCR11, NDUFA5, SNRPC, PDCD5, COX5A, COX14, UQCRB, MRPL…	HALLMARK_INTERFERON_GAMMA_RESPONSE	0.0362022	0.0761755	0.0402908	PTPN2/PIM1/NFKB1/ARID5B/IL6/PTPN1/BTG1/IRF5/IL7/CDKN1A/STAT3/B2M/RAPGEF6/TNFAIP6/PTGS2/TNFAIP3/PDE4B
combined_predtype_geno.Epi_Luminal_3Foxi1_T10_Regen_Day28	1.09151e-11	8.91068e-11	-3.59322	TMEM158, COX8A, COX6C, TMBIM4, TPI1, ATP6V0B, MPC1, NDUFA13, ZBTB20, FKBP1A, GADD45G, COX5A, ATP6V1E1, UQCRB, NDUFC2, NDUFS4, S100A1, CHCHD10, UQCRFS1, BEX1, NDUFA4, DAP, SPTBN1, NBL1, SYNE2, ATP6V1A, DNAJB6, GDE1, CBR1, AKAP13, ATP6V1D, RHOU, PGRMC1, APLP2	ST_WNT_BETA_CATENIN_PATHWAY	0.0407528	0.0853063	0.0451203	CTNNB1/GSK3A/SENP2/CSNK1A1/RPSA
Hepatocyte	5.01541e-16	6.43405e-15	-3.60411	ATP6V0D1, SDHD, GLRX5, BEX3, MRPL42, TPI1, RRBP1, P4HB, HINT1, CYBA, CTSH, GPX4, TMEM147, RPN2, APRT, ARL6IP1, MRPL54, CTSB, DBI, NDUFV2, MANF, SLC25A4, UQCRQ, UQCR10, NDUFAB1, CYB5R3, TMEM256, TECR, NDUFA6, NDUFC1, NDUFS2, ATP6V1G1, NDUFB2, ETFB, NDUFS6, MDH1, NDUFB11, NDUFB10, LAMTOR2, TMEM14C, COPS6, KRT8, SDHB, MPC2, PFDN1, KRT18, UQCRFS1, SELENOP, BEX2, BEX1, SSR2, CLDN7, EMC6, MRPS14, MYDGF…	GO_0001837|epithelial to mesenchymal transition	0.0410988	0.0855872	0.0452689	NOTCH1/SOX9/RBPJ
Placenta_endodermal_cell	1.06316e-16	1.49175e-15	-3.62916	CRIP1, SRGN, XBP1, BEX3, COX6A1, COL4A1, SDF4, TMBIM4, ATP6V0B, RRBP1, GRN, RTN3, TMED3, P4HB, TM9SF3, TMED9, SMDT1, RPN2, MRFAP1, RAB2A, FKBP1A, MANF, SLC25A4, GADD45G, ATP6V1E1, COPE, TMEM59, SNX3, CYB5R3, SELENOF, SRI, NDUFA6, NDUFS4, TMED10, TMEM14C, RER1, KRT8, KRTCAP2, VDAC2, RABAC1, KRT18, SPARC, SERPINH1, DDOST, SSR2, PAFAH1B3, DAP, SEC62, CARHSP1, MYDGF, CALU, TMEM208, HSP90B1, OSTF1, SA…	REACTOME_GAP_JUNCTION_TRAFFICKING	0.0437411	0.0897594	0.0474757	GJA1/GJB3/CLTC/GJB4
Stromal_cell	8.20886e-18	1.47431e-16	-3.67551	HCFC1R1, CD47, BGN, NPDC1, CRIP1, TUBA1A, CD164, XBP1, COL4A1, RRBP1, GRN, PTMS, TMED3, P4HB, SMIM14, TM9SF3, TCF4, CTSH, TMED9, CD81, IGFBP4, ZBTB20, RAB2A, LRP1, TMED2, FBLN1, TIMP2, SERPINE2, TMEM59, MGP, SELENOF, GNAI2, FSTL1, SELENOW, SELENOM, RER1, RABAC1, NENF, MMP14, COPZ2, SELENOP, PTN, LTBP4, GAS6, SPARC, CCDC80, FLNA, IGFBP7, PPIC, ALDH2, SERPINH1, SEC61A1, SERPING1, DAP, AXL, COL1A2, …	REACTOME_TGF_BETA_RECEPTOR_SIGNALING_ACTIVATES_SMADS	0.0437411	0.0897594	0.0474757	PMEPA1/STRAP/PPP1R15A/FURIN
combined_predtype_geno.Epi_Luminal_3Foxi1_T03_Cast_Day14	9.53378e-13	8.91806e-12	-3.69952	COX8A, COX6A1, COX6C, TMBIM4, TPI1, ATP6V0B, MPC1, COX6B1, NDUFA13, COX5B, COX7A2, ATP6V1F, UQCR11, COX5A, ATP6V1E1, UQCRB, UQCR10, NDUFC1, NDUFA3, S100A1, NDUFA1, MDH1, CYCS, MPC2, CHCHD10, UQCRFS1, BEX1, NDUFA4, ACO2, REEP5, ATP6V1A, DNAJB6, GDE1, ATP6V1D, RHOU, PGRMC1	Cao2019Embryo_epi_LungEpithelialTrajectory_1_of_1	0.0437689	0.0897594	0.0474757	NEDD9/LAMA3/THBS1/EVA1A/TTC9/GPRC5A
Muscle_cell	3.7166e-15	4.51015e-14	-3.70136	HCFC1R1, CYSTM1, GLRX5, NDUFV3, COX6C, COX7C, MRPL42, TPI1, NDUFB7, MPC1, NDUFS7, TIMM8B, MRPS21, VDAC3, COX6B1, COX5B, NDUFB9, NDUFA2, COX7A2, NDUFV2, CYC1, SLC25A4, UQCR11, NDUFA5, UQCRQ, NDUFB3, COX5A, UQCRB, UQCR10, MRPL30, NDUFA12, NDUFA6, NDUFC1, NDUFA3, NDUFB2, NDUFB8, SELENOW, NDUFA1, MDH1, NDUFB11, NDUFB10, CYCS, SDHB, MPC2, NDUFB6, NDUFB4, CHCHD10, UQCRFS1, NDUFB5, NDUFA4, ACO2, MRPL18,…	Stomach_epithelial_cell	0.0440941	0.0897594	0.0474757	PDHA1/AVPI1/KLF4/GSTO1/PDLIM1/PARM1/MSMO1/CTNNA1/PERP/COTL1/IL33/GOLPH3/ANXA3/ALDH3A1/VASP/JUP/SLC5A5/TPM1/PRKCD/EZR/ACTG1/RPL24/S100A11/UBA52/TMBIM1/F11R/SFN/ANXA7/FXYD3/UAP1/NFE2L2
combined_predtype_geno.Epi_Luminal_1_T08_Regen_Day7	5.85762e-13	5.59589e-12	-3.70204	CRIP1, CYSTM1, TSPAN1, NDUFV3, DNAJC10, RRBP1, TMED3, P4HB, SEC11C, TM9SF3, NDUFA2, MANF, SEC61G, UQCRQ, ROMO1, SRP9, NDUFA1, KRTCAP2, OST4, PLAC8, EHF, SEC61A1, HSP90B1, RPN1, ERP29, ATP2A2, IFT20, NUCB2, DNAJC3, SSR3, NUCB1, SERP1, TMEM160, CDK2AP2, HDLBP, CHKA, HSPA1B, CALR, SDF2L1	PID_P53_REGULATION_PATHWAY	0.0442132	0.0897594	0.0474757	PPP2CA/CREBBP/PRKCD/CSNK1D/FBXO11/RASSF1/CSNK1A1
GCS_genes	1.59778e-14	1.74976e-13	-3.79303	DYNLL2, CHCHD1, BANF1, NDUFB7, MTCH1, CTBP1, ANAPC5, AURKAIP1, HINT1, EMC10, MRPS24, VDAC3, NDUFA13, FKBP8, COX5B, NDUFA8, AP2M1, UQCRQ, SWI5, NDUFAB1, SELENOF, NDUFC2, SRP9, NDUFS6, MRPS33, SLIRP, FLNA, THOC7, MRPS14, MYDGF, PCBP1, CALU, MRPL28, POLR2K, ANAPC11, PIN1, HNRNPA2B1, CHD4, HNRNPA3, AP1S1, UBE2E3, MRPS18A, MRPS36, SMARCA4, YWHAE, MAZ, PPP4C, MRPS16, SELENOH, AKT1, YBX1, SELENOT, RNPS1…
Oligodendrocyte	3.86407e-21	9.13141e-20	-3.80679	ATP6V0D1, CD47, CYSTM1, TUBA1A, ATP6AP2, SON, GUK1, FUS, COX6A1, CISD1, SDF4, TMBIM4, MIEN1, ATP6V0B, MPC1, RTN3, NDUFS7, SEC11C, MORF4L1, SMIM14, EMC10, PSENEN, ARPC1A, STMN1, GPX4, TSPAN3, SMDT1, CD81, MRFAP1, MLF2, ARL6IP1, RAB2A, FKBP1A, DBI, SLC25A4, FIS1, RNF7, BNIP3L, ATP6V1E1, HSBP1, TONSL, TMEM59, MRPL20, SELENOF, BRK1, TECR, NDUFS5, NDUFA3, ATP6V1G1, YWHAQ, SELENOW, S100A1, SELENOM, SRP…
Proximal_tubule_brush_border_cell	4.33738e-23	1.29832e-21	-3.84142	CYSTM1, COA3, SDHD, SOD1, NDUFV3, COX8A, CISD1, COX6C, COX7C, TMBIM4, SOD2, MIEN1, MRPL42, TPI1, NDUFB7, MPC1, MED28, NDUFS7, PTMS, DCXR, TIMM8B, HINT1, MRPS21, CYBA, COX6B1, NDUFA13, LAMTOR5, GPX4, GABARAP, EDF1, SMDT1, MLF2, COX5B, NDUFA8, NDUFA2, COX7A2, ATP6V1F, DBI, NDUFV2, MRPL14, LAMTOR4, CYC1, UQCR11, NDUFA5, UQCRQ, NDUFB3, COX5A, ATP6V1E1, COX14, UQCRB, UQCR10, MRPL30, NDUFAB1, TMEM256, …
Leydig_cell	4.45846e-20	9.53262e-19	-3.89891	COX17, SOD1, BEX3, COX6A1, COX6C, SDF4, MRPL57, COX7C, SOD2, PTMS, TIMM8B, VDAC3, NAA38, TMEM147, CD81, PTOV1, NDUFB9, LMO4, DBI, DAD1, CYC1, PRDX2, UQCR11, GADD45G, UQCRQ, COX14, UQCRB, COPE, UQCR10, TMEM59, MRPL33, NDUFAB1, CYB5R3, TMEM256, TECR, NDUFS5, NDUFC2, NDUFA12, ROMO1, NDUFA6, NDUFC1, DYNLRB1, NDUFS2, NDUFS4, ETFB, PSMB6, ANAPC13, NDUFA7, UBXN1, NDUFA1, MDH1, NDUFS8, NDUFB11, COPS6, SD…
combined_predtype_geno.Epi_Luminal_3Foxi1_T08_Regen_Day7	1.5322e-14	1.71989e-13	-3.90295	TMEM158, COX8A, COX6A1, COX6C, COX7C, TMBIM4, ATP6V0B, TIMM8B, ZBTB20, COX5B, NEDD8, COX7A2, ATP6V1F, PRDX2, UQCR11, COX5A, ATP6V1E1, UQCRB, UQCR10, NDUFC1, NDUFS4, S100A1, CYCS, CHCHD10, UQCRFS1, NDUFA4, KRT7, DAP, HIGD1A, ATP6V1A, DNAJB6, GDE1, CBR1, AKAP13, ATP6V1D, PGRMC1, APLP2
combined_predtype_geno.Epi_Luminal_3Foxi1_T07_Regen_Day3	7.18779e-15	8.27517e-14	-4.00027	TMEM158, COX8A, COX6A1, COX6C, TMBIM4, ATP6V0B, TIMM8B, COX6B1, NDUFB9, FKBP1A, COX7A2, ATP6V1F, COX5A, ATP6V1E1, UQCRB, UQCR10, NDUFC1, ATP6V1G1, NDUFS4, S100A1, CYCS, CHCHD10, UQCRFS1, BEX1, NDUFA4, DAP, PNKD, ATP6V1A, DNAJB6, GDE1, CBR1, AKAP13, ATP6V1D, PGRMC1, APLP2
combined_predtype_geno.Epi_Luminal_1_T09_Regen_Day14	5.50892e-15	6.50923e-14	-4.0091	CRIP1, CYSTM1, SOD1, TSPAN1, NDUFV3, DNAJC10, RRBP1, TMED3, P4HB, SEC11C, SMIM14, SCAND1, TM9SF3, NDUFA2, SEC61G, UQCRQ, SRP9, NDUFA1, TMED10, KRTCAP2, OST4, RABAC1, PLAC8, TSPAN13, EHF, SEC61A1, HSP90B1, ERP29, IFT20, DNAJC3, SERP1, TMEM160, HDLBP, CHKA, HSPA1B, CALR, SDF2L1
luminal_1	1.93197e-21	5.10269e-20	-4.06946	CLTC, CYSTM1, GMDS, SOD1, TSPAN1, GUK1, NDUFV3, MRPL57, TMBIM4, MIEN1, FUCA1, DNAJC10, RRBP1, UFC1, TMED3, DCXR, TIMM8B, P4HB, SEC11C, SMIM14, SCAND1, TM9SF3, RPN2, TIMM13, MRPL54, NDUFA2, DAD1, MANF, UQCR11, TMPRSS2, SEC61G, SMIM22, UQCRQ, COPE, FKBP4, SMAGP, NME1, SRP9, TMEM234, NDUFS6, NDUFA1, MDH1, SRP14, TMED10, LAMTOR2, TMEM258, KRT8, PROM1, KRTCAP2, OST4, CHCHD10, TPD52, KRT18, SPINT2, PLA…
HALLMARK_OXIDATIVE_PHOSPHORYLATION	9.22279e-20	1.88229e-18	-4.09556	COX17, SDHD, COX8A, COX6A1, COX6C, COX7C, ATP6V0B, NDUFB7, NDUFS7, TIMM8B, VDAC3, COX6B1, GPX4, POLR2F, TIMM13, COX5B, BAX, NDUFA8, NDUFA2, COX7A2, ATP6V1F, NDUFV2, CYC1, SLC25A4, UQCR11, NDUFA5, UQCRQ, NDUFB3, COX5A, ATP6V1E1, UQCRB, UQCR10, NDUFAB1, CYB5R3, NDUFC2, NDUFA6, NDUFC1, NDUFA3, NDUFS2, ATP6V1G1, NDUFS4, NDUFB2, NDUFB8, ETFB, NDUFS6, NDUFA7, NDUFA1, MDH1, NDUFS8, CYCS, SDHB, VDAC2, ND…
combined_predtype_geno.Epi_Luminal_3Foxi1_T05_Regen_Day1	7.01359e-17	1.0497e-15	-4.13217	CYSTM1, COX8A, COX6A1, COX6C, COX7C, TMBIM4, ATP6V0B, NDUFB7, MED28, COX6B1, SMDT1, NEDD8, FKBP1A, COX7A2, ATP6V1F, SLC25A4, UQCRQ, COX5A, ATP6V1E1, UQCRB, UQCR10, NDUFAB1, NDUFA12, ATP6V1G1, NDUFS4, YWHAQ, S100A1, CYCS, SHISA5, NDUFB6, CHCHD10, UQCRFS1, BEX1, NDUFA4, CLDN7, KRT7, HIGD1A, GNG12, ATP6V1A, DNAJB6, GDE1, AKAP13, ATP6V1D, PGRMC1
combined_predtype_geno.Epi_Luminal_3Foxi1_T00_intact	3.65142e-17	5.65341e-16	-4.14886	TMEM158, CYSTM1, TSPAN1, COX8A, COX6A1, COX6C, COX7C, TMBIM4, TPI1, ATP6V0B, RTN3, ZBTB20, FKBP1A, COX7A2, PRDX2, UQCR11, COX5A, ATP6V1E1, UQCRB, UQCR10, NDUFC1, NDUFS4, S100A1, NDUFA1, CYCS, CHCHD10, UQCRFS1, NDUFA4, DAP, NBL1, SERINC3, ATP6V1A, DNAJB6, GDE1, CBR1, AKAP13, ATP6V1D, PGRMC1, APLP2
combined_predtype_geno.Epi_Luminal_3Foxi1_T02_Cast_Day7	9.23765e-18	1.59527e-16	-4.16321	CYSTM1, SDHD, COX8A, COX6C, TMBIM4, MIEN1, TPI1, ATP6V0B, NDUFB7, MPC1, COX6B1, NDUFA13, ZBTB20, FKBP1A, COX7A2, PRDX2, UQCR11, UQCRQ, COX5A, ATP6V1E1, UQCRB, UQCR10, NDUFC1, ATP6V1G1, NDUFS4, S100A1, MDH1, SRP14, CYCS, MPC2, BAG1, CHCHD10, UQCRFS1, NDUFA4, DAP, NBL1, REEP5, ATP6V1A, STARD10, GDE1, CBR1, AKAP13, ATP6V1D, PGRMC1, APLP2
Intestinal_epithelial_cell	1.94613e-27	7.94375e-26	-4.17907	COX17, CRIP1, CYSTM1, PGLYRP1, ATP6AP2, COA3, SDHD, GMDS, TSPAN1, GUK1, XBP1, NDUFV3, COX8A, COX6A1, COX6C, COX7C, FUCA1, CMPK1, TPI1, NDUFB7, RRBP1, ELF3, NDUFS7, P4HB, COX6B1, NDUFA13, SLC39A4, EDF1, ANXA4, TSPAN3, SMDT1, COX5B, NDUFB9, NDUFA8, COX7A2, DBI, NDUFV2, CYC1, UQCR11, NDUFA5, SMIM22, UQCRQ, COX5A, COX14, UQCRB, PIGR, UQCR10, TONSL, FKBP4, NDUFAB1, CYB5R3, SRI, NDUFA12, NDUFA6, NDUFC1…
combined_predtype_geno.Epi_Luminal_3Foxi1_T06_Regen_Day2	4.83172e-18	9.03933e-17	-4.23833	TMEM158, COX8A, COX6A1, COX6C, COX7C, TMBIM4, ATP6V0B, TIMM8B, COX6B1, COX5B, COX7A2, UQCR11, UQCRQ, COX5A, ATP6V1E1, UQCRB, UQCR10, NDUFC2, NDUFC1, NDUFS4, S100A1, CYCS, MPC2, NDUFB6, CHCHD10, UQCRFS1, BEX1, NDUFA4, DAP, HIGD1A, ATP6V1A, DNAJB6, GDE1, CBR1, ATP6V1D, PGRMC1
Gastric_mucosa_cell	1.00852e-28	5.03138e-27	-4.29789	HCFC1R1, COX17, CYSTM1, SDHD, GMDS, TSPAN1, GUK1, XBP1, NDUFV3, COX8A, COX6A1, COX6C, MRPL57, COX7C, TMBIM4, SOD2, MRPL42, CMPK1, NDUFB7, ELF3, MPC1, UFC1, NDUFS7, MRPS21, SEC11C, MRPS24, TM9SF3, COX6B1, NDUFA13, ANXA4, SMDT1, COX5B, NDUFB9, NDUFA8, COX7A2, DBI, NDUFV2, MANF, CYC1, UQCR11, NDUFA5, SEC61G, SMIM22, UQCRQ, NDUFB3, COX5A, UQCRB, UQCR10, TMEM59, FKBP4, NDUFAB1, SMAGP, NDUFS5, SRI, NDU…
Sertoli_cells	1.42333e-26	5.32562e-25	-4.30437	TSN, CD164, SUMO3, SON, STUB1, FUS, BEX3, COX6A1, COX6C, COX7C, GTF2A2, MED28, TIMM8B, MRPS24, ARPC1A, VDAC3, STMN1, NDUFA13, NAA38, TMEM147, TSPAN3, CD81, PTOV1, MRFAP1, NEDD8, FKBP1A, ATP6V1F, MRPL14, PRDX2, SERPINE2, NONO, RNF7, PDCD5, CNPY2, UQCRB, TMEM59, SNX3, NDUFAB1, BRK1, TECR, NDUFC2, NDUFA12, ROMO1, DYNLRB1, ZCRB1, YWHAQ, PSMB6, ANAPC13, NDUFA7, UBXN1, MDH1, SRP14, TMED10, FXYD6, CYCS,…
Intercalated_cells_of_collecting_duct	1.76797e-29	9.92275e-28	-4.42396	CYSTM1, ATP6AP2, COA3, SDHD, COX8A, COX6A1, CISD1, COX6C, COX7C, TMBIM4, SOD2, MIEN1, TPI1, ATP6V0B, MPC1, RTN3, NDUFS7, PTMS, DCXR, TIMM8B, MRPS21, SCAND1, MRPS24, COX6B1, NDUFA13, ANXA4, SMDT1, COX5B, NDUFB9, NDUFA8, NDUFA2, COX7A2, ATP6V1F, NDUFV2, CYC1, SLC25A4, UQCR11, NDUFA5, GADD45G, UQCRQ, NDUFB3, COX5A, ATP6V1E1, UQCRB, UQCR10, TMEM59, NDUFAB1, NDUFS5, NDUFC2, SRI, NDUFA12, NDUFA6, NDUFC…
Prostate_gland_cell	4.61692e-25	1.59461e-23	-4.55314	CYSTM1, TSPAN1, NDUFV3, MIEN1, FUCA1, ATP6V0B, DNAJC10, MED28, TMED3, DCXR, P4HB, SEC11C, SMIM14, MRPS24, NDUFA13, NAA38, TMED9, GABARAP, EDF1, SMDT1, RPN2, NDUFB9, ATP6V1F, DAD1, MANF, SLC12A2, CNPY2, PIGR, COPE, TMEM59, MRPL30, SWI5, SELENOF, TECR, ROMO1, NDUFA6, TMEM234, NPC2, ANAPC13, NDUFA7, NDUFA1, MDH1, TMED10, KRT8, KRTCAP2, NOP10, HIGD2A, CHMP2A, RABAC1, TPD52, KRT18, SPINT2, COPZ2, CLU,…
Cardiac_muscle_cell	2.51737e-28	1.1303e-26	-4.56093	HCFC1R1, COX17, NDUFV3, COX8A, COX6A1, CISD1, COX6C, COX7C, SOD2, MRPL42, TPI1, NDUFB7, NDUFS7, TIMM8B, MRPS21, VDAC3, COX6B1, NDUFA13, TSPAN3, CD81, PTOV1, COX5B, NDUFB9, NDUFA8, NDUFA2, COX7A2, DBI, NDUFV2, CYC1, SLC25A4, UQCR11, NDUFA5, UQCRQ, PDCD5, NDUFB3, COX5A, COX14, UQCRB, UQCR10, MRPL30, NDUFAB1, NDUFS5, NDUFC2, NDUFA12, NDUFA6, NDUFC1, NDUFA3, NDUFS2, NDUFS4, NDUFB2, NDUFB8, ETFB, NDUF…
Pancreatic_acinar_cell	1.08447e-37	1.21732e-35	-4.68816	COA3, SUMO3, STUB1, CHCHD1, XBP1, FUS, BEX3, COX6A1, MRPL57, COX7C, MRPL42, TPI1, BANF1, NDUFB7, GTF2A2, ANAPC5, TMED3, TIMM8B, AURKAIP1, P4HB, HINT1, MRPS24, STMN1, COX6B1, NDUFA13, NAA38, GTF2H5, TMEM147, SMDT1, POLR2F, PTOV1, MRFAP1, TMA7, NUDC, NEDD8, MRPL54, NDUFB9, COX7A2, NDUFV2, DPY30, CYC1, PRDX2, NDUFA5, PDCD5, CNPY2, UQCRB, COPE, UQCR10, MRPL30, PFDN2, SWI5, FKBP4, MRPL33, NDUFAB1, CYB…
Renal_tubular_cell	6.50477e-34	4.86774e-32	-4.83138	HCFC1R1, CYSTM1, TSPAN1, NDUFV3, COX8A, COX6A1, CISD1, COX6C, COX7C, TMBIM4, SOD2, MRPL42, TPI1, ATP6V0B, NDUFB7, RTN3, NDUFS7, PTMS, TIMM8B, COX6B1, NDUFA13, GPX4, TMEM147, TSPAN3, SMDT1, CD81, ARL6IP1, COX5B, NDUFB9, NDUFA8, NDUFA2, COX7A2, ATP6V1F, NDUFV2, CYC1, SLC25A4, UQCR11, NDUFA5, GADD45G, UQCRQ, NDUFB3, COX5A, ATP6V1E1, COX14, UQCRB, UQCR10, TMEM59, NDUFAB1, NDUFS5, NDUFC2, NDUFA12, ROM…
Schwann_cell	8.20053e-40	1.22735e-37	-5.13834	HCFC1R1, TUBA1A, ATP6AP2, TRAPPC2L, SON, NDUFV3, CALM3, COX8A, BEX3, COX6A1, CISD1, COX6C, MRPL57, COX7C, ATP6V0B, NDUFB7, MPC1, UFC1, SMIM14, DPM3, COX6B1, NDUFA13, NAA38, GTF2H5, FKBP8, TMEM147, TSPAN3, SMDT1, CD81, TIMM13, PTOV1, ARL6IP1, TMA7, NUDC, COX5B, NEDD8, NDUFA2, COX7A2, ATP6V1F, DBI, DAD1, NDUFV2, DPY30, SLC25A4, PRDX2, UQCR11, NDUFA5, RNF7, UQCRQ, PDCD5, NDUFB3, CNPY2, HSBP1, UQCRB,…
Endocrine_cell	2.27766e-34	2.04534e-32	-5.1554	ATP6V0D1, COX17, DYNLL2, CYSTM1, ATP6AP2, CD164, COA3, TRAPPC2L, SON, STUB1, GUK1, XBP1, NDUFV3, BEX3, SDF4, TCF25, MIEN1, UFC1, TMED3, P4HB, SMIM14, PSENEN, TSPAN3, SMDT1, RPN2, PTOV1, MRFAP1, RAB2A, ATP6V1F, MANF, SMIM22, CNPY2, COPE, TMEM59, CYB5R3, ZCRB1, SELENOM, NDUFA1, DCTN3, NDUFB11, PDAP1, TMED10, FXYD6, KRT8, GABARAPL2, CHMP2A, UQCC2, TPD52, NENF, SPINT2, CLU, TSPAN13, BEX2, DDOST, SSR2…
combined_predtype_geno.Epi_Luminal_2Psca_T05_Regen_Day1	1.73438e-11	1.22508e-10	-2.9672	IGFBP7, CLU, NUPR1, LGALS3, S100A11, MMP7, LCN2, TACSTD2, HBEGF, ANXA1, S100A6, PLAUR, S100A10, PGLYRP1, AHNAK, LY6E, ANXA3, WFDC2, KRT19, TSPAN8, KRT4, S100A14, THBS1, FOXQ1, SLC12A2, ARPC1B, EZR, PDLIM1, CYBA, S100A1, TSPO, ATP1B1, CLDN3, TMEM176A, SLC39A8, CLDN7, RNH1
Basal	1.20613e-08	6.00637e-08	-2.9726	KRT15, KRT14, LY6D, KRT17, LGALS7, KRT5, CLDN4, ECM1, KRT4, PERP, COL17A1, LAMB3, LYPD3, ITGB4, LAMC2, GJA1, LAMA3, ITGA6, KRT16, ITGB1, BCAM, NECTIN1, LMO1, ITGA3
Basal_curated	1.20613e-08	6.00637e-08	-2.9726	KRT15, KRT14, LY6D, KRT17, LGALS7, KRT5, CLDN4, ECM1, KRT4, PERP, COL17A1, LAMB3, LYPD3, ITGB4, LAMC2, GJA1, LAMA3, ITGA6, KRT16, ITGB1, BCAM, NECTIN1, LMO1, ITGA3
luminal_2	1.0279e-12	7.62358e-12	-2.99792	CLU, PHLDA1, LGALS3, GSTO1, S100A11, MMP7, TACSTD2, FXYD3, ANXA1, PGLYRP1, LY6E, ANXA3, WFDC2, KRT19, TSPAN8, KRT4, S100A14, FOXQ1, SLC12A2, GPRC5A, EZR, SOX9, PLSCR1, CDH1, S100A1, DCXR, CTSH, KCNN4, AKAP13, ANO1, LRRC26, RHOU, ATP1B1, CLDN3, KLF5, TMEM176A, BACE2, SLC39A8, CLDN7, RAB11FIP1, ALAS1, BARX2, PGAP2, CDK19, ALCAM, CD2AP
combined_predtype_geno.Epi_Luminal_2Psca_T07_Regen_Day3	5.13043e-12	3.74269e-11	-3.00705	IGFBP7, CLU, NUPR1, LGALS3, S100A11, MMP7, FXYD3, ANXA1, PIGR, PGLYRP1, LY6E, ANXA3, WFDC2, KRT19, TSPAN8, KRT4, S100A14, DUSP1, SLC12A2, PLSCR1, GAS6, CYBA, S100A1, DCXR, DHRS3, PTGES, LRRC26, ATP1B1, CLDN3, KLF5, TMEM176A, SLC39A8, SHISA5, CLDN7, CHMP4B, RNH1, GNG12, CD81, CLIC1, TIMP2
HALLMARK_IL2_STAT5_SIGNALING	3.46567e-13	2.70566e-12	-3.05496	PHLDA1, GSTO1, AHNAK, KLF6, ECM1, NDRG1, HK2, CAPG, CD44, EMP1, PIM1, PLSCR1, AHR, IKZF2, NFKBIZ, ITGAV, S100A1, BHLHE40, DHRS3, MYC, PLEC, TGM2, WLS, CDCP1, SLC39A8, ITGA6, CISH, RNH1, FURIN, IRF6, MAFF, IFNGR1, GADD45B, CD81, MXD1, CKAP4, MYO1C, NFIL3, RHOB, IGF2R, ALCAM
combined_predtype_geno.Epi_Basal_1_T07_Regen_Day3	2.17261e-09	1.17904e-08	-3.05891	KRT15, PHLDA1, DCN, LGALS7, APOE, KRT5, MFGE8, ATF3, ERRFI1, PERP, ALDH2, ITM2B, IL33, ZFAND5, EIF3F, NR4A1, IGFBP5, EEF1G, NXN, ATP1A1, RBP1, EEF1B2, MAFF
combined_predtype_geno.Epi_Basal_1_T00_intact	8.23083e-09	4.21002e-08	-3.1101	KRT15, DCN, LGALS7, APOE, FXYD3, S100A6, GSN, HSPA1A, JUNB, IGFBP5, GLUL, ATP1A1, PATE4
NABA_MATRISOME_ASSOCIATED	5.62586e-14	4.55183e-13	-3.11614	LGALS3, MMP7, HBEGF, ANXA1, S100A6, FST, S100A10, AREG, SERPINH1, ANXA3, S100A16, SDC4, S100A14, PLAT, TIMP3, SDC1, CSTB, MDK, CTSD, SERPINB5, FSTL1, ADAMTS1, S100A1, ANXA8, WNT4, CTSC, SEMA3C, CTSH, TGM2, WNT7B, ANXA5, PARM1, LGALS1, BMP1, TIMP1, CTSB, VEGFA, MMP14, MMP15, PDGFA, TGFB1, TIMP2, IL1RN, ADAM10, PLXNB2
combined_predtype_geno.Epi_Luminal_1_T03_Cast_Day14	2.19042e-13	1.7406e-12	-3.20879	CLU, PLET1, SGK1, CLDN4, LY6E, KLF6, KRT19, SDC4, TSPAN8, PLAT, THBS1, FOXQ1, TIPARP, EZR, SOX9, SQSTM1, CDH1, ACTN4, BLNK, MAP2K3, RTN4, CLDN3, TES, LMO7, ARL6IP5, ZYX, FLNB, AMD1, EHD4, CLDN7, DDX3X, CHMP4B, MAT2A, VAT1, KRT18, CLIC1, CHKA, OST4, TUFT1, PATE4, DSP, EIF6
Mast_cell	7.73963e-17	8.84925e-16	-3.21851	HES1, LGALS3, FOSB, IER3, KLF6, NDRG1, JUNB, CAPG, DUSP1, IFRD1, NFKBIA, ZFP36, DNAJB1, CDKN1A, PPP1R15A, ARPC1B, ITM2B, PDLIM1, PNRC1, SQSTM1, CD63, CSRNP1, SERINC3, NFKBIZ, TUBA1C, CCNL1, CTSC, SLC3A2, SH3BGRL3, OAF, ARPC2, RAC1, HS3ST1, NR4A1, ARHGDIB, LGALS1, HSPA5, CMTM7, EGR1, MSN, SLC38A2, STK17B, RNH1, VIM, ATF4, MAT2A, BASP1, EIF5B, RAP1B, JUN, SRGN, CD81, VWA5A, CLIC1, RPLP1, OSTF1, JUN…
Eosinophil	1.00082e-21	2.12078e-20	-3.24078	PHLDA1, LGALS3, PLET1, S100A11, SGK1, FOSB, SAT1, ANXA1, PLAUR, S100A10, AHNAK, CEBPB, KLF6, KRT19, JUNB, CAPG, FN1, CD44, MGST1, DUSP1, IFRD1, NFKBIA, ZFP36, PIM1, CDKN1A, BAZ1A, GPX1, ARPC1B, ITM2B, CSTB, EZR, CTSD, PDLIM1, CYBA, S100A1, BHLHE40, CTSC, SLC3A2, RNASE4, CAPNS1, MCL1, CTSH, PON2, TGM2, SH3BGRL3, LAMP2, TMBIM6, LAPTM4A, ARPC2, RAC1, NR4A1, ANXA5, LRRFIP1, GRN, UBC, GLUL, SHISA5, CT…
Monocyte	1.07632e-21	2.17711e-20	-3.25778	LGALS3, S100A11, APOE, SAT1, ANXA1, S100A6, S100A10, LY6E, B2M, JUNB, CAPG, FN1, CD44, MGST1, DUSP1, NFKBIA, ZFP36, PIM1, CDKN1A, GPX1, ARPC1B, ALDH2, ITM2B, PDLIM1, SERINC3, CYBA, FLNA, RBMS1, CTSC, CNN2, BTG1, CAPNS1, MCL1, CTSH, SH3BGRL3, ARPC2, RAC1, TSPO, ATOX1, EIF3F, NR4A1, ANXA5, GRN, ARL6IP5, ZYX, ARHGDIB, PLAC8, PABPC1, SHISA5, CTSB, KLF2, PSMB10, CMTM7, PSMB8, NPC2, FTH1, VAMP8, MSN, R…
NK_cell	2.46728e-17	3.22923e-16	-3.26369	S100A11, S100A10, LY6E, B2M, JUNB, DUSP1, NFKBIA, ARPC1B, CTSD, PNRC1, SERINC3, CYBA, BHLHE40, RPS27, VPS37B, SLC3A2, CNN2, BTG1, SH3BGRL3, TMBIM6, ARPC2, TSPO, ARL6IP5, ZYX, ARHGDIB, PABPC1, LGALS1, SHISA5, KLF2, PSMB10, PSMB8, MSN, STK17B, SDCBP, JAK1, TMED5, CD82, RAP1B, CD74, MBNL1, SRGN, IFNGR1, CLIC1, TPM4, SRSF5, MYL6, PSME2, OSTF1, RPL34, ABRACL, RPL37A, GNAI2, ATP1B3, RGS2, CCND3, RPS16,…
Endothelial_cell	1.50541e-21	2.91264e-20	-3.26604	IGFBP7, HES1, HSPB1, SGK1, MFGE8, SERPINH1, TM4SF1, AHNAK, LY6E, ANXA3, S100A16, ZFP36L1, B2M, PLK2, NDRG1, DUSP1, EMP1, TIMP3, NFKBIA, ZFP36, ALDH2, ITM2B, RHOC, GAS6, SERINC3, PLTP, RRBP1, ACTN4, RBMS1, SLC3A2, CAPNS1, TINAGL1, FMO2, TMBIM6, LAPTM4A, RAC1, ATOX1, EFNA1, IGFBP4, LTBP4, ANXA5, GRN, TMEM176A, ARL6IP5, IGFBP3, RFLNB, BST2, CTNNA1, ITGA6, CTNNB1, SHISA5, EHD4, KLF9, KLF2, CNN3, ECE1…
Decidual_stromal_cell	5.06699e-19	7.27358e-18	-3.27005	DCN, LGALS3, HSPB1, SGK1, SAT1, ANXA1, IER3, ANXA3, B2M, NDRG1, CAPG, ISG15, PIM1, CDKN1A, PPP1R15A, CSTB, RHOC, CSRP1, PDLIM1, SQSTM1, FSTL1, CD63, S100A1, ZFAND5, BHLHE40, RBMS1, LGALS3BP, PHLDA3, LBP, HSPB8, LAMP2, PVR, ISG20, RAC1, TSPAN9, GRN, PLIN3, PARM1, KLF9, CTSB, HSPA5, MMP14, GPX3, CALD1, FTH1, VAMP8, P4HB, DNAJC3, RNH1, SELENOP, VAT1, RAP1B, CYB5A, SRGN, GADD45A, GADD45B, IQGAP1, FBX…
HALLMARK_COAGULATION	8.39296e-12	6.02398e-11	-3.30429	CLU, SPARC, MMP7, ANXA1, GSN, PLAT, THBS1, FN1, TIMP3, F3, CSRP1, S100A1, LRP1, CTSH, LAMP2, RAC1, BMP1, TIMP1, CTSB, MMP14, FURIN, MMP15, GNG12, DUSP6, MAFF, DUSP14, ARF4
SCLC-Y	1.66616e-10	1.01567e-09	-3.30721	PLAT, AHR, ADAMTS1, SEMA3C, MOXD1, OAF, WWTR1, ITGB5, YAP1, LTBP4, LAMB2, ALDH1A3, VIM, DUSP6, SPRY2, FBLN1
HALLMARK_HYPOXIA	3.38139e-16	3.67004e-15	-3.31942	DCN, PLAUR, IER3, KLF6, SDC4, NDRG1, HK2, ATF3, ERRFI1, DUSP1, ZFP36, PIM1, TIPARP, F3, CDKN1A, PPP1R15A, CP, PNRC1, SLC2A1, BHLHE40, WSB1, BTG1, TGM2, EXT1, ISG20, EGFR, EFNA1, HS3ST1, TES, IGFBP3, PLAC8, TNFAIP3, TPBG, HSPA5, VEGFA, FOSL2, BGN, ETS1, HMOX1, PRKCA, MYH9, HDLBP, JUN, FOS, NEDD4L, MAFF
combined_predtype_geno.Epi_Basal_1_T09_Regen_Day14	1.21381e-10	7.71638e-10	-3.32788	KRT15, SFN, DCN, LGALS7, APOE, FXYD3, S100A6, S100A10, JUNB, MGST1, ZFP36, DNAJB1, NR4A1, EGR1, JUN
HALLMARK_P53_PATHWAY	2.97762e-17	3.78584e-16	-3.33537	SFN, NUPR1, KRT17, HBEGF, SAT1, S100A10, IER3, TM4SF1, IER5, KLF4, ZFP36L1, PLK2, NDRG1, ATF3, CDKN1A, PERP, PPP1R15A, EPHA2, SDC1, CTSD, SERPINB5, RAP2B, BAIAP2, DCXR, ITGB4, SLC3A2, BTG1, PHLDA3, TAX1BP3, TCN2, RNF19B, OSGIN1, HMOX1, VAMP8, APP, GPX2, PDGFA, TGFB1, CD82, JUN, FOS, GADD45A, CD81, VWA5A, MKNK2, MXD1, PLXNB2, FOXO3, FUCA1, HEXIM1, WWP1, MXD4, TRAFD1, CCND3, RPL18, PLK3, TAP1, BAK1…
Urothelium	1.03094e-39	9.17535e-38	-3.37495	KRT15, SFN, LY6D, PHLDA1, HES1, LGALS3, PLET1, GSTO1, HSPB1, S100A11, TACSTD2, FXYD3, KRT5, SAT1, S100A6, CLDN4, AHNAK, WFDC2, S100A16, KRT19, ZFP36L1, SDC4, ECM1, TSPAN8, KRT4, JUNB, S100A14, CAPG, ATF3, MGST1, FOXQ1, ZFP36, PERP, SDC1, ITM2B, CSTB, EZR, CTSD, TGIF1, SERPINB5, NFE2L2, CDH1, PRSS22, NIPAL1, LAMB3, LYPD3, TNFAIP8, DCXR, AVPI1, FERMT1, NET1, ACTN4, RPS27, MYOF, DHRS3, MGST3, PHLDA3…
Smooth_muscle_cell	8.73676e-23	1.94393e-21	-3.42086	IGFBP7, SPARC, PHLDA1, HES1, HSPB1, S100A11, FOSB, MFGE8, ANXA1, IER3, SERPINH1, TM4SF1, TPM2, HSPA1A, JUNB, TPM1, FN1, ATF3, ERRFI1, DUSP1, TIMP3, NFKBIA, ZFP36, PPP1R15A, ITM2B, RHOC, CSRP1, PDLIM1, SQSTM1, FSTL1, CD63, ADAMTS1, SERINC3, PALLD, FLNA, PPIC, ACTN4, CNN2, GPX8, CAPNS1, TINAGL1, LAPTM4A, IFT43, OAT, IGFBP4, NR4A1, ANXA5, MGP, IGFBP5, SMTN, PCOLCE, ZYX, LGALS1, KLF9, KLF2, CNN3, CAL…
combined_predtype_geno.Epi_Luminal_1_T04_Cast_Day28	5.2652e-14	4.33892e-13	-3.43547	CLU, NUPR1, LGALS3, PLET1, S100A11, MMP7, TACSTD2, HBEGF, FOSB, CLDN4, AHNAK, LY6E, KLF4, KLF6, KRT19, TSPAN8, THBS1, ATF3, FOXQ1, SLC12A2, AHR, CYBA, CTSH, LRRC26, EEF1D, TSPO, CLDN3, EIF3F, TRIB1, PSMB8, CLDN7, VMP1, BASP1, FOS, CD74, KRT18, CD81, CXADR
T_cell	2.52827e-21	4.68783e-20	-3.54557	PHLDA1, SAT1, S100A10, LY6E, HSPA1A, KLF6, KRT19, ZFP36L1, B2M, JUNB, FN1, MGST1, ISG15, NFKBIA, ZFP36, DNAJB1, CSTB, PNRC1, CYBA, RPS27, VPS37B, CNN2, SH3BGRL3, RPL23, EEF1D, RPL12, RPL36A, TAPBP, NR4A1, EEF1G, ARHGDIB, UBC, PLAC8, PABPC1, BST2, LGALS1, RPL18A, SHISA5, IRF7, KLF2, PSMB10, PSMB8, FTH1, VAMP8, STK17B, RPS20, RPS19, RPL22, RPL39, COL3A1, FOS, CD74, SRGN, KRT18, RPL37, RPS28, PSME2,…
combined_predtype_geno.Epi_Luminal_2Psca_T00_intact	4.72663e-17	5.68472e-16	-3.56828	IGFBP7, CLU, NUPR1, PHLDA1, LGALS3, S100A11, MMP7, TACSTD2, FXYD3, ANXA1, S100A6, PGLYRP1, AHNAK, LY6E, ANXA3, WFDC2, HSPA1A, KRT19, B2M, TSPAN8, KRT4, DUSP1, SLC12A2, CTSD, SOX9, HSPA1B, SERINC3, CYBA, S100A1, DCXR, AKAP13, ANO1, LRRC26, PTP4A2, PDLIM2, ATP1B1, CLDN3, PBX1, KLF5, TMEM176A, SLC39A8, CLDN7, ATP1A1, ALAS1, CD81, TIMP2
PID_INTEGRIN1_PATHWAY	3.5608e-13	2.73199e-12	-3.5731	PLAUR, THBS1, FN1, MDK, ITGAV, LAMB3, LAMC2, TGM2, LAMA5, LAMA3, LAMB2, ITGA6, VEGFA, COL1A1, COL1A2, ITGB1, CD14, COL3A1, LAMC1, CD81
basal	4.07097e-14	3.55212e-13	-3.58629	KRT15, SFN, KRT14, PHLDA1, DCN, LGALS7, HSPB1, LCN2, APOE, FXYD3, KRT5, CLDN4, S100A16, TPM1, ATF3, MGST1, ERRFI1, DNAJB1, PERP, CP, SDC1, SERPINB5, LAMB3, TUBA1C, MGST3, ATP1B1, OAT, TMEM176A, GLUL, PDGFA, ARC, ATP1A1, BCAM
combined_predtype_geno.Epi_Basal_1_T04_Cast_Day28	4.09602e-13	3.08937e-12	-3.62459	SFN, KRT14, LY6D, DCN, KRT17, S100A11, TACSTD2, HBEGF, S100A6, IER5, KLF4, CEBPB, THBS1, ERRFI1, FOXQ1, CDKN1A, ICAM1, CSRNP1, COQ10B, UBC
combined_predtype_geno.Epi_Basal_1_T10_Regen_Day28	4.42531e-14	3.78704e-13	-3.62627	KRT15, SFN, KRT14, DCN, KRT17, HSPB1, APOE, S100A6, IER3, IER5, CLDN4, TPM1, ATF3, ERRFI1, IFRD1, TIMP3, PERP, CSRP1, CSRNP1, CNN2, COQ10B, HSPA5, ARC, TMED5, MAFF
Stromal_cell	2.07544e-29	8.3961e-28	-3.63202	IGFBP7, SPARC, HES1, DCN, S100A11, MFGE8, ANXA1, S100A6, S100A10, SERPINH1, AHNAK, GSN, S100A16, ECM1, PLAT, FN1, MGST1, DUSP1, EMP1, TIMP3, CP, ALDH2, ITM2B, RHOC, GAS6, CCDC80, FSTL1, CD63, FLNA, PPIC, PLTP, RRBP1, RBMS1, LGALS3BP, LRP1, GPX8, RNASE4, CAPNS1, CTSH, LAMP2, RTN4, RCN1, OAF, COPZ2, LAPTM4A, RAC1, TGFBR2, PDLIM2, FCGRT, OAT, IGFBP4, LTBP4, FKBP9, ANXA5, MGP, PCOLCE, GRN, GSTM1, LGA…
combined_predtype_geno.Epi_Luminal_2Psca_T09_Regen_Day14	5.95177e-18	8.02587e-17	-3.67957	IGFBP7, CLU, NUPR1, PHLDA1, HSPB1, S100A11, MMP7, TACSTD2, FXYD3, FOSB, ANXA1, S100A6, PGLYRP1, AHNAK, LY6E, ANXA3, WFDC2, HSPA1A, KRT19, ZFP36L1, B2M, TSPAN8, KRT4, DUSP1, SLC12A2, SERINC3, CYBA, S100A1, DCXR, WNT4, CTSH, LRRC26, TSPO, PDLIM2, ATP1B1, CLDN3, PBX1, TMEM176A, SLC39A8, CLDN7, VAMP8, NUCB2, JUN, FOS, CYB5A, CD81, TIMP2, TPT1
HALLMARK_INFLAMMATORY_RESPONSE	4.04343e-16	4.28411e-15	-3.69021	HBEGF, PLAUR, LY6E, KLF6, NFKBIA, F3, CDKN1A, ICAM1, AHR, NFKB1, MYC, PDPN, MET, TAPBP, TPBG, TIMP1, IRF7, MMP14, SGMS2, IFNGR2, PDE4B, CD14, CD82, RELA, MXD1, RTP4, RHOG, HIF1A, CXCL10, BTG2, NMI, ABI1, LDLR, SRI, P2RX4, IRF1, CCRL2, EIF2AK2
HALLMARK_EPITHELIAL_MESENCHYMAL_TRANSITION	1.38137e-19	2.11969e-18	-3.76332	SPARC, DCN, SAT1, PLAUR, AREG, SERPINH1, SDC4, ECM1, PMEPA1, CAPG, THBS1, FN1, CD44, TIMP3, SDC1, FSTL1, ITGAV, FLNA, LAMC2, COL16A1, GJA1, LRP1, TGM2, PDLIM4, LAMA3, ITGB5, IGFBP4, MGP, PCOLCE, IGFBP3, LGALS1, BMP1, TNFAIP3, TIMP1, VEGFA, CALU, MMP14, BGN, SLC6A8, COL1A1, COL1A2, VIM, BASP1, TGFB1, ITGB1, COL3A1, JUN, FBLN1, LAMC1, GADD45A, GADD45B, RHOB, GEM, FUCA1
combined_predtype_geno.Epi_Luminal_2Psca_T02_Cast_Day7	1.60615e-19	2.38246e-18	-3.79886	IGFBP7, CLU, NUPR1, PHLDA1, HES1, LGALS3, S100A11, MMP7, TACSTD2, FXYD3, FOSB, ANXA1, S100A6, PGLYRP1, AHNAK, LY6E, ANXA3, WFDC2, HSPA1A, KRT19, ZFP36L1, B2M, TSPAN8, KRT4, DUSP1, FOXQ1, SLC12A2, HSPA1B, CYBA, S100A1, DCXR, CTSH, AKAP13, LRRC26, TSPO, ATP1B1, CLDN3, PBX1, KLF5, EHF, SLC39A8, CLDN7, ALAS1, BARX2, FOS
combined_predtype_geno.Epi_Luminal_2Psca_T10_Regen_Day28	1.34553e-19	2.11969e-18	-3.80559	IGFBP7, CLU, NUPR1, PHLDA1, LGALS3, GSTO1, HSPB1, S100A11, MMP7, TACSTD2, ANXA1, S100A6, PLAUR, S100A10, PGLYRP1, AHNAK, ANXA3, WFDC2, HSPA1A, KRT19, ZFP36L1, B2M, TSPAN8, KRT4, S100A14, CAPG, FOXQ1, DNAJB1, SLC12A2, GPRC5A, PDLIM1, SERINC3, CYBA, S100A1, DCXR, LAMC2, TSPO, ATP1B1, CLDN3, TMEM176A, SLC39A8, CLDN7, RNH1, ALAS1, BARX2
combined_predtype_geno.Epi_Luminal_2Psca_T08_Regen_Day7	2.00423e-20	3.56753e-19	-3.831	IGFBP7, CLU, NUPR1, PHLDA1, LGALS3, S100A11, MMP7, TACSTD2, FXYD3, FOSB, ANXA1, S100A6, S100A10, PIGR, PGLYRP1, AHNAK, LY6E, ANXA3, WFDC2, HSPA1A, KRT19, B2M, TSPAN8, KRT4, S100A14, SLC12A2, SOX9, PDLIM1, HSPA1B, SERINC3, CYBA, S100A1, DCXR, CTSH, AKAP13, PTGES, ANO1, LRRC26, PTP4A2, ATP1B1, CLDN3, KLF5, TMEM176A, SLC39A8, CTNNB1, CLDN7
NABA_MATRISOME	4.42788e-26	1.3136e-24	-3.83927	IGFBP7, SPARC, DCN, LGALS3, MMP7, HBEGF, MFGE8, ANXA1, S100A6, FST, S100A10, AREG, SERPINH1, ANXA3, S100A16, SDC4, ECM1, S100A14, PLAT, THBS1, FN1, TIMP3, SDC1, CSTB, MDK, CTSD, SERPINB5, GAS6, FSTL1, ADAMTS1, LAMB3, S100A1, ANXA8, LAMC2, WNT4, CTSC, SEMA3C, COL16A1, AGRN, TINAGL1, CTSH, TGM2, LTBP3, LAMA5, LAMA3, WNT7B, IGFBP4, LTBP4, LTBP1, LAMB2, ANXA5, MGP, IGFBP5, PCOLCE, IGFBP3, CRIM1, PARM…
Osteoblast	1.33464e-26	4.56859e-25	-3.91556	IGFBP7, NUPR1, PHLDA1, HES1, DCN, HSPB1, S100A11, APOE, IER3, SERPINH1, GSN, HSPA1A, ZFP36L1, B2M, JUNB, THBS1, FN1, DUSP1, GPX1, ITM2B, MDK, CSRP1, GAS6, SQSTM1, FSTL1, CD63, FLNA, PLTP, RPS27, LRP1, GPX8, RNASE4, CAPNS1, LAMP2, LAPTM4A, IGFBP4, LTBP4, ANXA5, MGP, IGFBP5, PBX1, GRN, BST2, LGALS1, CTNNB1, KLF9, CTSB, HSPA5, MMP14, NPC2, BGN, GPX3, CALD1, EGR1, FTH1, SLC38A2, APP, COL1A1, SELENOP,…
Chondrocyte	5.10973e-37	3.24833e-35	-3.95459	IGFBP7, CLU, SPARC, NUPR1, PHLDA1, LGALS3, HSPB1, HBEGF, FOSB, SAT1, MFGE8, S100A10, IER3, SERPINH1, KLF4, HSPA1A, KLF6, SDC4, JUNB, FN1, ATF3, ERRFI1, DUSP1, IFRD1, EMP1, FOSL1, ZFP36, DNAJB1, F3, CDKN1A, SOX9, SQSTM1, FSTL1, CD63, TUBB6, S100A1, TUBA1C, ANXA8, PPIC, CCNL1, RRBP1, ACTN4, RPS27, WSB1, SLC3A2, COL16A1, GPX8, MAP2K3, MCL1, RPL23, RTN4, RCN1, OAF, TMBIM1, COPZ2, LAPTM4A, OAT, NR4A1,…
combined_predtype_geno.Epi_Basal_1_T03_Cast_Day14	6.98024e-26	1.94138e-24	-4.18134	SFN, KRT14, CLU, PHLDA1, PLET1, KRT17, S100A11, TACSTD2, HBEGF, PLAUR, IER3, IER5, CLDN4, ANXA3, CEBPB, KRT19, SDC4, HK2, TPM1, THBS1, FOSL1, NFKBIA, FAM107B, TIPARP, F3, CDKN1A, CXCL16, TGIF1, CSRP1, NFE2L2, CDH1, TUBB6, NFKB1, SLC2A1, TUBA1C, ACTN4, MAP2K3, RTN4, ARPC2, ARF6, PXN, KLF5, ARL6IP5, AMD1, MAT2A, MAST4, ETF1, SFR1, KRT18, POR, TPM4, PATE4, EIF6
Endothelial_Cell	9.75461e-40	9.17535e-38	-4.21045	IGFBP7, HES1, SGK1, HBEGF, APOE, FOSB, IER3, TM4SF1, IER5, LY6E, CEBPB, HSPA1A, KLF6, B2M, PLK2, JUNB, DUSP1, IFRD1, ISG15, NFKBIA, ZFP36, DNAJB1, PIM1, CDKN1A, CXCL16, PPP1R15A, ALDH2, ICAM1, ITM2B, CSTB, CTSD, PNRC1, SQSTM1, HSPA1B, ADAMTS1, CSRNP1, SERINC3, CYBA, NFKBIZ, ZFAND5, PLTP, CCNL1, WSB1, LGALS3BP, SLC3A2, TINAGL1, TGM2, LAMP2, TMBIM6, TCN2, RAC1, FCGRT, IGFBP4, LTBP4, ANXA5, GRN, DUS…
combined_predtype_geno.Epi_Luminal_2Psca_T04_Cast_Day28	1.77765e-26	5.65039e-25	-4.22101	IGFBP7, CLU, LY6D, NUPR1, LGALS3, S100A11, MMP7, TACSTD2, HBEGF, FOSB, SAT1, MFGE8, ANXA1, S100A6, S100A10, IER5, PGLYRP1, AHNAK, LY6E, ANXA3, KLF4, WFDC2, KRT19, TSPAN8, KRT4, PMEPA1, THBS1, CD44, ATF3, DUSP1, EMP1, FOXQ1, NFKBIA, SLC12A2, ARPC1B, CYBA, BAIAP2, WNT4, DHRS3, CTSH, LRRC26, TSPO, CLDN3, PBX1, KLF5, TRIB1, CTNNB1, KLF2, PSMB8, CLDN7, CHMP4B, BASP1, FOS, KRT18, CD81, CLIC1, CXADR, TI…
combined_predtype_geno.Epi_Basal_1_T01_Cast_Day1	2.72454e-25	7.1319e-24	-4.35979	SFN, KRT14, DCN, KRT17, HBEGF, APOE, S100A6, IER3, IER5, CLDN4, ANXA3, SDC4, JUNB, TPM1, ATF3, ERRFI1, IFRD1, TIMP3, ZFP36, PIM1, F3, PERP, TGIF1, CSRP1, CSRNP1, PALLD, CCNL1, WSB1, CNN2, F2RL1, COQ10B, NR4A1, GSTM1, BCL10, CLIC4, DUSP6, DST, MAFF, GADD45B, KRT18, TPM4, SRSF5, OVOL1
combined_predtype_geno.Epi_Luminal_2Psca_T03_Cast_Day14	4.15544e-38	3.08195e-36	-4.74873	IGFBP7, CLU, NUPR1, LGALS3, S100A11, TACSTD2, SAT1, ANXA1, S100A6, PLAUR, IER5, CLDN4, PGLYRP1, AHNAK, ANXA3, WFDC2, S100A16, KRT19, PLK2, TSPAN8, KRT4, S100A14, PMEPA1, THBS1, CD44, EMP1, FOXQ1, FAM107B, TIPARP, F3, SLC12A2, CXCL16, EPHA2, GPRC5A, EZR, SQSTM1, CDH1, RUNX1, CYBA, NIPAL1, TNFAIP8, TUBA1C, ACTN4, LAMC2, JUP, MAP2K3, CTSH, PTP4A2, RAC1, CLDN3, ARF6, LMO7, LRRFIP1, KLF5, ARL6IP5, FLN…
HALLMARK_TNFA_SIGNALING_VIA_NFKB	8.03285e-46	1.19154e-43	-4.87445	PHLDA1, HES1, SGK1, HBEGF, FOSB, SAT1, PLAUR, AREG, IER3, IER5, KLF4, CEBPB, KLF6, PLK2, SDC4, JUNB, PMEPA1, CD44, ATF3, DUSP1, FOSL1, NFKBIA, ZFP36, TIPARP, F3, CDKN1A, CEBPD, PPP1R15A, ICAM1, TGIF1, PNRC1, SQSTM1, NFE2L2, NFKB1, LAMB3, TNFAIP8, CCNL1, BHLHE40, BTG1, MYC, MAP2K3, MCL1, PDLIM5, NFKB2, F2RL1, ZC3H12A, EFNA1, NR4A1, PTGS2, DUSP5, EHD1, RNF19B, TNFAIP3, TRIB1, DNAJB4, KLF9, KLF2, VE…

## Sheet: Ck8 Luminal
GSEA - Curated geneset					ORA - Curated geneset
pathway	pval	padj	NES	leadingEdge_genes	Description	pvalue	p.adjust	qvalue	geneID
luminal_2	3.27748e-49	7.32516e-47	6.23301	LRRC26, PGLYRP1, MAL, PPP1R1B, CTSH, DCXR, PDZK1IP1, TSPAN8, KRT4, CLDN3, GPRC5A, RAB11FIP1, MMP7, SLC12A2, S100A14, FOXQ1, PLPP2, BARX2, SMIM22, RHOU, CHCHD10, CRACR2B, PRR15L, PLSCR1, ANXA3, SOX9, PTGR1, TACSTD2, TSPAN1, MBOAT1, SLC39A8, ELF3, RAB25, PGAP2, BACE2, ALCAM, GMDS, UPK1A, S100A1, FXYD3, CLDN7, CMAS, ERMP1, TSPAN33, NLRP10, CD2AP, NANS, GDPD1, STARD10, IL17RE, MAPK13, CDH1, ANO1, TME…	luminal_2	1.38753e-20	5.67501e-18	4.19181e-18	KLF5/BACE2/LIMK2/FOXA1/HOPX/WFDC2/ID1/NANS/CLU/RAB11FIP1/SMIM22/CD2AP/PPP1R1B/CDK19/MMP7/MBOAT1/PGLYRP1/ANPEP/LGALS3/MAL/PGAP2/TRIM2/CLDN3/ALCAM/SLC39A8/LRRC26/PRR15L/CMAS/TSPAN8/SOX9/SLC12A2/PDZK1IP1/ALAS1/CD9/ABHD14B/STARD10/TSTD1/TXNIP/ATP1B1/ELF3/CLDN7/MECOM/ERMP1/IL17RE/CITED4/FXYD3/TSPAN1/KRT19/PLSCR1/CTSH/TIMP4/KRT8
combined_predtype_geno.Epi_Luminal_2Psca_T08_Regen_Day7	1.50847e-34	9.63268e-33	5.51758	PIGR, LRRC26, PGLYRP1, PPP1R1B, CTSH, DCXR, TSPAN8, KRT4, CLDN3, TST, MMP7, SLC12A2, S100A14, ANXA3, SOX9, PTGES, PTGR1, TACSTD2, TSPAN1, SLC39A8, PGAP2, S100A1, FXYD3, CLDN7, ERMP1, CYSTM1, CYBA, MAPK13, MSLN, ANO1, PDLIM1, SERINC3, WFDC2, NUPR1, SEC11C, CLU, ATP1B1, LGALS3, KRT19, BRI3, KRT8, SPINT2, EPCAM, ANXA1, PRDX5, NDUFA4, CTNNB1, PTP4A2, S100A11, LY6E, S100A6, B2M, TRIM2, KLF5, S100A10	Stomach_epithelial_cell	5.65106e-20	1.15564e-17	8.53607e-18	PDHA1/AK3/RNF128/FAM3B/RAB27B/BACE2/TST/ID1/RFK/LASP1/CLU/TMPRSS2/TM9SF3/SMIM22/CD2AP/AGR2/GJB1/SDCBP2/SMPDL3A/TSPAN13/MISP/SLC25A1/GCNT3/MLLT3/VSIG1/ORMDL2/TESC/ABCD3/CHP1/CD82/CMTM8/SERINC2/MAL/HTATIP2/CTNNA1/TMEM51/AGPAT2/LRRC26/PRR15L/MRPL14/BCAS1/MID1IP1/RAB11A/TSPAN8/IL18/JUP/CRB3/ALDOA/COX8A/TSPAN15/TMBIM6/SDHD/PAQR5/GIPC2/COX6B1/CFI/ANXA4/AP1M2/CMPK1/VAMP8/QSOX1/MLPH/TMEM205/B3GNT3/CHMP2B…
combined_predtype_geno.Epi_Luminal_2Psca_T10_Regen_Day28	1.02919e-31	5.75058e-30	5.32812	PGLYRP1, MAL, PPP1R1B, DCXR, PDZK1IP1, TSPAN8, KRT4, CLDN3, GPRC5A, MMP7, SLC12A2, S100A14, FOXQ1, BARX2, PRR15L, ANXA3, PTGR1, TACSTD2, TSPAN1, SLC39A8, ELF3, RAB25, UPK1A, S100A1, CLDN7, CYBA, LAMC2, MAPK13, CAPG, MSLN, ZFP36L1, PDLIM1, SERINC3, WFDC2, NUPR1, GSTO1, CLU, ATP1B1, RAB11A, LGALS3, KRT19, KRT8, SPINT2, EPCAM, ANXA1, PRDX5, TSPO, S100A11, S100A6, B2M, S100A10, PLAUR	Intestinal_epithelial_cell	3.83299e-16	5.22564e-14	3.85989e-14	PDHA1/TM9SF2/AK3/RNF128/SLC5A1/KLF5/ID1/RFK/LASP1/NDUFA4/SERINC3/SMIM22/TCN2/PPP1R1B/COX14/SMPDL3A/MISP/SLC25A1/DHRS11/ORMDL2/PGLYRP1/ANPEP/ABCD3/ARG2/CD82/SERINC2/PPP1R14D/SCAMP2/CTNNA1/CLDN3/KCNE3/AGPAT2/CORO1B/DBNL/PRR15L/DMBT1/ACSL5/RAB8A/SLC9A3R1/TSPAN8/IL18/COX8A/PLIN3/IFI35/TMBIM6/SUCLG1/ALDOB/SDHD/GIPC2/SLC39A4/COX6B1/GUCA2A/CPT2/ANXA4/SPINT1/AP1M2/CMPK1/EPS8L3/CYB5B/CHMP2B/CHMP2A/LAD1/BA…
combined_predtype_geno.Epi_Luminal_2Psca_T07_Regen_Day3	9.10948e-31	4.07194e-29	5.28906	PIGR, LRRC26, PGLYRP1, MAL, PPP1R1B, DCXR, TSPAN8, KRT4, CLDN3, GABRP, TST, MMP7, SLC12A2, LRG1, S100A14, PRR15L, PLSCR1, ANXA3, PTGES, PTGR1, TSPAN1, SLC39A8, RAB25, S100A1, FXYD3, CLDN7, CMAS, IDH1, CYSTM1, CYBA, MAPK13, MSLN, WFDC2, NUPR1, SEC11C, SHISA5, CLU, TKT, ATP1B1, LGALS3, KRT19, PSME1, SPINT2, EPCAM, ANXA1, PRDX5, NDUFA4, CHMP4B, S100A11, LY6E, CLIC1, BSG, KLF5, DHRS3	luminal_1	2.18595e-12	2.12227e-10	1.5676e-10	EDEM2/CLDN8/RNF128/LMO7/SEL1L3/FUT8/TST/RBM47/TMEM248/NANS/ITPK1/TMPRSS2/TM9SF3/EGF/SMIM22/FAM210B/SMIM14/AGR2/HOXB9/FUT9/MMP7/BCL2L14/TSPAN13/MIEN1/PLEKHS1/PRLR/FGL1/MYO5C/PROM1/CLDN3/FAM174B/HOXB13/DDIT4/SYVN1/ZFHX3/NUDT22/CLTC/ENTPD3/SLC7A4/SIL1/TIMM8B/EHF/COBLL1/DNAJC10/GATA3/CYB5B/ATF6/CLINT1/EPB41/STARD10/TMBIM4/CLDN7/FUCA1/TRAPPC6A/TPD52/GFPT1/STXBP6/GATA2/ACOX1/TSPAN1/MAN1C1/KRT19/MDH1/CY…
Stomach_epithelial_cell	3.67427e-40	4.106e-38	5.20755	LRRC26, MAL, SMAGP, TSPAN8, TMPRSS2, KRT23, CRB3, CXCL17, CD82, TST, SDCBP2, FOXQ1, PLPP2, SMIM22, GIPC2, PLLP, ARRDC1, RNF128, CTSE, PRR15L, AGR2, VILL, ANXA3, CMTM8, ORMDL2, PLAC8, PTGR1, TSPAN1, PON2, ME1, DRAM2, SH3YL1, KRTCAP3, ELF3, RAB25, QSOX1, GPX2, BACE2, LASP1, SERINC2, GMDS, PGD, CIB1, AVPI1, RFK, S100A1, SYT8, FXYD3, ABCD3, TMEM238, CASP6, TMEM98, IDH1, TMEM205, CD2AP, RAB27B, CYSTM1…	combined_predtype_geno.Epi_Luminal_2Psca_T08_Regen_Day7	2.59447e-12	2.12227e-10	1.5676e-10	KLF5/TST/WFDC2/ID1/NDUFA4/CLU/SERINC3/PPP1R1B/MMP7/PGLYRP1/LGALS3/PGAP2/TRIM2/CLDN3/SLC39A8/LRRC26/HSPA1A/HSPA1B/CTNNB1/TSPAN8/SOX9/SLC12A2/CD9/TXNIP/PIGR/ATP1B1/CLDN7/PTP4A2/ERMP1/FXYD3/TSPAN1/KRT19/CYSTM1/CTSH/KRT8
combined_predtype_geno.Epi_Luminal_2Psca_T05_Regen_Day1	1.83223e-27	7.44551e-26	5.06574	PGLYRP1, MAL, PPP1R1B, TSPAN8, KRT4, CLDN3, TST, MMP7, SLC12A2, S100A14, FOXQ1, CHCHD10, ANXA3, PTGR1, TACSTD2, TSPAN1, LCN2, SLC39A8, RAB25, S100A1, CLDN7, CYSTM1, CYBA, MAPK13, MSLN, PDLIM1, WFDC2, NUPR1, EZR, CLU, TKT, ATP1B1, LGALS3, KRT18, KRT19, KRT8, SPINT2, EPCAM, ANXA1, PRDX5, TSPO, NDUFA4, S100A11, LY6E, CLIC1, ARPC1B, PRDX1, S100A6, S100A10, PLAUR	combined_predtype_geno.Epi_Luminal_2Psca_T00_intact	7.032e-12	4.79348e-10	3.54068e-10	KLF5/TST/WFDC2/ID1/NDUFA4/CLU/SERINC3/PPP1R1B/MMP7/ABHD2/PGLYRP1/LGALS3/TRIM2/CLDN3/SLC39A8/LRRC26/PRR15L/HSPA1A/HSPA1B/TSPAN8/SOX9/NR2F2/SLC12A2/PDZK1IP1/ALAS1/CD9/TXNIP/ATP1B1/CLDN7/PTP4A2/FXYD3/TSPAN1/KRT19/KRT8
combined_predtype_geno.Epi_Luminal_2Psca_T02_Cast_Day7	1.06697e-26	3.97448e-25	5.02531	LRRC26, PGLYRP1, PPP1R1B, CTSH, DCXR, PDZK1IP1, TSPAN8, KRT4, CLDN3, MMP7, SLC12A2, FOXQ1, BARX2, EHF, ANXA3, PTGR1, TACSTD2, TSPAN1, SLC39A8, RAB25, ALCAM, UPK1A, S100A1, FXYD3, CLDN7, CYBA, MAPK13, ZFP36L1, HES1, WFDC2, NUPR1, CLU, ATP1B1, LGALS3, KRT19, BRI3, KRT8, SPINT2, EPCAM, ANXA1, PRDX5, TSPO, S100A11, LY6E, S100A6, B2M, TRIM2, KLF5, ALAS1, UPK1B, AKAP13, NR2F2, AHNAK	combined_predtype_geno.Epi_Luminal_2Psca_T02_Cast_Day7	1.33528e-11	7.80182e-10	5.76277e-10	KLF5/LIMK2/HOPX/WFDC2/ID1/CLU/PPP1R1B/MMP7/PGLYRP1/LGALS3/TRIM2/CLDN3/ALCAM/SLC39A8/LRRC26/HSPA1A/HSPA1B/TSPAN8/NR2F2/EHF/SLC12A2/PDZK1IP1/ALAS1/CD9/TXNIP/ATP1B1/CLDN7/FXYD3/TSPAN1/KRT19/CTSH/KRT8
combined_predtype_geno.Epi_Luminal_2Psca_T04_Cast_Day28	1.11069e-24	3.30985e-23	4.83729	LRRC26, PGLYRP1, MAL, PPP1R1B, CTSH, TSPAN8, KRT4, CLDN3, GABRP, MMP7, SLC12A2, FOXQ1, WNT4, ANXA3, TACSTD2, UPK1A, PSMB8, CLDN7, CD2AP, CXADR, CYSTM1, CYBA, CD44, LY6D, MSLN, WFDC2, NUPR1, CLU, LGALS3, KRT18, KRT19, BASP1, ATF3, KRT8, SPINT2, SAT1, EPCAM, ANXA1, TSPO, NDUFA4, CHMP4B, CTNNB1, S100A11, LY6E, CLIC1, ARPC1B, S100A6, KLF5, DHRS3, S100A10, HBEGF, BAIAP2	combined_predtype_geno.Epi_Luminal_1_T03_Cast_Day14	4.32236e-10	2.20981e-08	1.63226e-08	LMO7/SDC4/HOPX/CLU/ITPK1/CHMP4B/TAC1/BCL2L14/TSPAN13/EHD4/MIEN1/PRLR/IRF2BPL/CLDN3/PRSS8/TSPAN8/SOX9/ANXA4/DSP/EFHD2/BLNK/DNAJC10/KRT23/CLDN7/CGN/PLAT/PRKAB1/ATP13A3/TSPAN1/KRT19/CYSTM1/KRT8
combined_predtype_geno.Epi_Luminal_2Psca_T00_intact	5.55659e-23	1.55237e-21	4.78412	LRRC26, PGLYRP1, PPP1R1B, DCXR, PDZK1IP1, TSPAN8, KRT4, CLDN3, TST, MMP7, SLC12A2, PRR15L, ANXA3, SOX9, PTGR1, TACSTD2, TSPAN1, SLC39A8, UPK1A, S100A1, FXYD3, CLDN7, CYBA, MAPK13, ANO1, SERINC3, WFDC2, NUPR1, SEC11C, CLU, ATP1B1, LGALS3, KRT19, BRI3, KRT8, SPINT2, EPCAM, ANXA1, PRDX5, NDUFA4, CTSD, PTP4A2, S100A11, LY6E, S100A6, B2M, TRIM2, KLF5	combined_predtype_geno.Epi_Luminal_2Psca_T07_Regen_Day3	1.94404e-09	8.83458e-08	6.52561e-08	KLF5/TST/WFDC2/NDUFA4/CLU/CHMP4B/PPP1R1B/MMP7/PGLYRP1/ANPEP/LGALS3/MAL/GABRP/CLDN3/SLC39A8/LRRC26/PRR15L/CMAS/TSPAN8/SLC12A2/CD9/PIGR/ATP1B1/CLDN7/TKT/FXYD3/TSPAN1/KRT19/PLSCR1/CYSTM1/LRG1
combined_predtype_geno.Epi_Luminal_2Psca_T03_Cast_Day14	1.06767e-22	2.80735e-21	4.7403	PGLYRP1, MAL, CTSH, TSPAN8, KRT4, CLDN3, KRT23, EDN1, GPRC5A, SLC12A2, S100A14, FOXQ1, NIPAL1, ANXA3, CXCL16, TACSTD2, UPK1A, S100A16, CLDN7, PRKAB1, F3, CXADR, CYBA, CD44, LAMC2, TNFAIP8, CDH1, CLDN4, WFDC2, LMO7, NUPR1, EZR, CLU, LGALS3, KRT18, KRT19, KRT8, SPINT2, SAT1, EPCAM, ANXA1, RAC1, CTNNB1, PTP4A2, S100A11, CLIC1, S100A6, KLF5, FAM107B, JUP, PLAUR, FLNB, AMD1	luminal_3	4.00746e-09	1.63905e-07	1.21068e-07	BIK/RNF152/NDUFA4/SERINC3/EPS8/CD2AP/HOXB9/ATP6V1E1/SOX4/VSIG1/ABHD2/ATP6V1A/MAL/CLDN3/ALCAM/SLC44A3/SGMS1/SLC9A3R1/ITPR2/RALGAPA2/ATP6V1D/ALDOA/RABEP2/BLNK/MUC20/PLCG2/CD9/KCNK1/TMBIM4/FOXP1/ATP1B1/CLDN7/TMC4/CGNL1/ARHGAP18/CYSTM1/APLP2
combined_predtype_geno.Epi_Luminal_2Psca_T09_Regen_Day14	1.4612e-21	3.43767e-20	4.69045	LRRC26, PGLYRP1, PPP1R1B, CTSH, DCXR, PDZK1IP1, TSPAN8, KRT4, CLDN3, TST, MMP7, SLC12A2, NUCB2, WNT4, ANXA3, PTGR1, TACSTD2, TSPAN1, SLC39A8, UPK1A, S100A1, FXYD3, CLDN7, STARD10, CYBA, MAPK13, ZFP36L1, SERINC3, WFDC2, NUPR1, SEC11C, VAMP8, CLU, ATP1B1, KRT19, BRI3, SPINT2, EPCAM, ANXA1, PRDX5, TSPO, S100A11, LY6E, S100A6, B2M	combined_predtype_geno.Epi_Luminal_2Psca_T04_Cast_Day28	2.07794e-08	7.72616e-07	5.70688e-07	KLF5/CXADR/WFDC2/ID1/NDUFA4/CLU/CHMP4B/CD2AP/PPP1R1B/MMP7/SOX4/PGLYRP1/LGALS3/MAL/GABRP/CLDN3/LRRC26/CTNNB1/TSPAN8/BASP1/SLC12A2/CLDN7/ATF3/WNT4/KRT19/CYSTM1/CTSH/APLP2/KRT8
Urothelium	1.51224e-35	1.12662e-33	4.54869	MAL, CTSH, DCXR, SMAGP, PDZK1IP1, TSPAN8, KRT4, TMPRSS2, PRSS8, CBLC, RHOV, S100A14, FOXQ1, NIPAL1, LAD1, PLPP2, SMIM22, EHF, PLLP, ABCC3, RNF128, SPINT1, CTSE, NET1, PTGR1, TACSTD2, PON2, MPZL2, ME1, SH3BGRL2, DRAM2, SLC25A10, ELF3, MGST1, RAB25, RAB15, PON3, BACE2, PLET1, LASP1, SERINC2, PGD, UPK1A, CIB1, MYOF, PLIN3, AVPI1, SYT8, FXYD3, ABCD3, SORL1, S100A16, TMEM238, DGAT2, EHD4, CLDN7, PYGB,…	Gastric_mucosa_cell	3.99241e-08	1.36074e-06	1.00511e-06	PDHA1/AK3/RNF128/KLF5/BACE2/TST/ID1/NDUFA4/CLU/TM9SF3/SMIM22/AGR2/HABP2/SMPDL3A/TSPAN13/GCNT3/VSIG1/ORMDL2/TESC/ABCD3/CHP1/CD82/CMTM8/SERINC2/PROM1/PRR15L/DDIT4/MID1IP1/ATP4A/TSPAN8/ECHDC2/IL18/COX8A/SUCLG1/SDHD/SLC4A2/COX6B1/CFI/ANXA4/AP1M2/CMPK1/HPCAL1/TMEM205/ABHD14B/SLC35A3/STARD10/TMEM9B/CREB3L4/TMBIM4/HIGD1A/TSTD1/PLS1/THAP4/GALE/MGST3/ATP1B1/ELF3/TRAPPC6A/LLGL2/ANAPC13/TPD52/F11R/LSR/TMC4/…
combined_predtype_geno.Epi_Luminal_1_T04_Cast_Day28	5.79837e-18	9.59952e-17	4.38925	LRRC26, CTSH, TSPAN8, CLDN3, KRT23, EDN1, MMP7, SLC12A2, FOXQ1, CHCHD10, TACSTD2, PLET1, PSMB8, CLDN7, IDH1, CXADR, CYSTM1, CYBA, AHR, ANXA4, CLDN4, NUPR1, CLU, LGALS3, KRT18, KRT19, BASP1, PSME1, ATF3, KRT8, SPINT2, EPCAM, TSPO, S100A11, LY6E, EIF3F	combined_predtype_geno.Epi_Luminal_2Psca_T09_Regen_Day14	5.96618e-08	1.87705e-06	1.38647e-06	TST/WFDC2/ID1/CLU/SERINC3/PPP1R1B/MMP7/PGLYRP1/CLDN3/SLC39A8/LRRC26/HSPA1A/TSPAN8/SLC12A2/PDZK1IP1/VAMP8/CD9/STARD10/NUCB2/TXNIP/ATP1B1/CLDN7/WNT4/FXYD3/TSPAN1/KRT19/CTSH
AKT_UP_MTOR_DN.V1_UP	9.5271e-17	1.37375e-15	4.22379	KRT23, TJP3, EDN1, LRG1, MAL2, PLAT, TMPRSS4, GSDMC, PLSCR1, VILL, CXCL16, TMCC3, TACSTD2, PON2, MPZL2, SH3BGRL2, SLC39A8, PTPRJ, MVP, BACE2, CLMN, FBXO6, SYT8, DUSP10, NEU1, TMEM40, ADAM10, GPD2, LAMC2, CD55, VAMP5, TGIF1, ARG1, KCNK5, ATF3, EFNB2, SLC44A1, PACSIN3, NFKB2, MYO5B, GAK, GCH1, HBEGF, GIPC1, METRNL, PARM1, PLK2, TOR3A, GDE1, RNF19B, PAK1, VAT1, CDKN2B, ARRDC4, RAB3IP, GUSB, UBE2R2, …	Epithelial_cell	1.14611e-07	3.34828e-06	2.47319e-06	FAM110A/SDC4/WFDC2/CD164/ARPC1A/LASP1/CLU/TMPRSS2/SERINC3/SMIM22/TSPAN13/ATP6V1E1/SOX4/MIEN1/G3BP2/PRLR/ARG2/CD82/ATP6V1A/CMTM8/LGALS3/SERINC2/CLDN3/MRPL14/JUP/COX8A/DCTN3/TMBIM6/CAPSL/GIPC2/SLC12A2/VAMP8/QSOX1/GATA3/MLPH/UBXN1/CD9/CHMP2A/TMBIM4/CLDN7/FUCA1/TRAPPC6A/TPD52/F11R/LSR/TMC4/BTG2/ATF3/TMEM59/FXYD3/TSPAN1/KRT19/LYPLA2/CYSTM1/CHMP1A/HP/KRT8
combined_predtype_geno.Epi_Luminal_2Psca_T06_Regen_Day2	4.67326e-17	7.20327e-16	4.1964	LRRC26, PGLYRP1, PPP1R1B, DCXR, TSPAN8, KRT4, CLDN3, TST, MMP7, SLC12A2, S100A14, CHCHD10, PRR15L, PLSCR1, ANXA3, PTGR1, TSPAN1, SLC39A8, RAB25, GMDS, S100A1, FXYD3, CLDN7, MAPK13, MGST3, WFDC2, SEC11C, CLU, TKT, ATP1B1, LGALS3, KRT19, EPCAM, ANXA1, PRDX5, NDUFA4, S100A11, CLIC1, PRDX1, S100A6	REACTOME_RIG_I_MDA5_MEDIATED_INDUCTION_OF_IFN_ALPHA_BETA_PATHWAYS	3.9621e-07	1.08033e-05	7.97981e-06	S100B/EP300/IRF2/TRAF6/MAVS/DDX58/ATG12/MAP3K1/IKBKG/IKBKE/TRIM25/IFIH1/TBK1/TNFAIP3/CASP8/IKBKB/NLRX1/IRF1/UBA7
combined_predtype_geno.Epi_Luminal_1_T03_Cast_Day14	3.88285e-16	5.25949e-15	4.10248	TSPAN8, CLDN3, KRT23, PRSS8, BLNK, FOXQ1, PLAT, CHCHD10, SOX9, TSPAN1, PLET1, CGN, EHD4, CLDN7, SDC4, PRKAB1, CYSTM1, TACC2, TSPAN13, TUFT1, PRLR, DNAJC10, CDH1, BCL2L14, ANXA4, CLDN4, LMO7, SGK1, EZR, CLU, KRT18, KRT19, KRT8, SPINT2, EPCAM, CHMP4B, LY6E, CLIC1, FLNB, AMD1, TES, VOPP1, EFHD2, ITPK1, ATP13A3, MIEN1, PFN1	Luminal_Org_1	1.43698e-06	3.67327e-05	2.71324e-05	ABCG1/AQP4/ARHGAP12/ADD3/ABHD2/ALDH1A3/ALCAM/ATG12/ALAD/ATP10B/ARHGEF16/APPL2/AP3S1/ANKRD37/ATG2A/ANXA4/ARHGAP27/AKTIP/ACTR2/APOBR/ATP1B1/ARPC3/ACVR1B/ARHGAP32/ACOX1/APLP2
HALLMARK_INTERFERON_ALPHA_RESPONSE	1.0066e-14	1.18408e-13	4.04992	ISG20, EPSTI1, PSMB9, PLSCR1, RTP4, IRF7, LGALS3BP, PARP9, PSMB8, PARP14, IRF9, ISG15, IFI35, TRIM25, TMEM140, IFI44, TRIM5, DDX60, PSME2, PSME1, LY6E, B2M, NMI, CASP8, TRIM26, DHX58, ELF1, RSAD2, TAP1, IFIH1, UBA7, TRAFD1, ADAR, SAMD9L, PARP12, CD74, EIF2AK2, LAP3, IRF2, CNP, NUB1, STAT2	combined_predtype_geno.Epi_Luminal_2Psca_T03_Cast_Day14	1.76677e-06	4.25063e-05	3.1397e-05	KLF5/LMO7/CXADR/WFDC2/CLU/TNFAIP2/EDN1/PGLYRP1/LGALS3/MAL/CTNNA1/NIPAL1/CLDN3/CTNNB1/TSPAN8/JUP/SLC12A2/ZBTB7A/CD9/KRT23/CLDN7/PTP4A2/PRKAB1/KRT19/CTSH/KRT8
Intestinal_epithelial_cell	3.78269e-21	8.05173e-20	3.93194	PIGR, PGLYRP1, PPP1R1B, NOXO1, SLC39A4, TSPAN8, CLDN3, STAP2, CD82, LAD1, PLPP2, SMIM22, GIPC2, TMPRSS4, SLC9A3R1, CHCHD10, PSMB9, RNF128, SPINT1, PRR15L, ORMDL2, PLAC8, TCN2, TSPAN1, ELF3, CDA, MGST1, RAB25, LGALS3BP, GPX2, MVP, LASP1, PSMB10, SERINC2, GMDS, PGD, CIB1, PSMB8, PLIN3, RFK, ABCD3, TMEM238, CASP6, CLDN7, CYSTM1, SYNGR2, TMC4, SLC31A1, AP1M2, TMEM45B, TMEM54, IFI35, GPA33, MAPK13, CH…	HALLMARK_ESTROGEN_RESPONSE_EARLY	2.23965e-06	4.82115e-05	3.56111e-05	PMAIP1/SLC37A1/ITPK1/TMEM164/ENDOD1/SEC14L2/JAK2/ADD3/ADCY9/OVOL2/RARA/ABHD2/TOB1/ZNF185/MPPED2/FRK/P2RY2/SLC9A3R1/UGCG/PODXL/PEX11A/TJP3/MLPH/LAD1/TTC39A/SLC22A5/TBC1D30/CANT1/MYB/ELF3/CLDN7/NADSYN1/PDZK1/RAB17/WFS1/WWC1/KRT19/MUC1/CISH/KRT15/KRT8
luminal_1	1.83868e-16	2.56841e-15	3.80833	PROM1, DCXR, SMAGP, TMPRSS2, CLDN3, TST, MMP7, SMIM22, EHF, CHCHD10, PLEKHS1, RNF128, AGR2, MYO5C, RBM47, PLAC8, TSPAN1, RAB25, PLET1, GMDS, TRAPPC6A, NEU1, HOXB13, CLDN7, NANS, SEL1L3, CYSTM1, STARD10, GFPT1, TSPAN13, PRLR, FAM210B, ACOX1, DNAJC10, DEGS2, BCL2L14, TMBIM4, CLDN8, TPD52, FUCA1, LMO7, SGK1, SLC7A4, SEC11C, SMIM14, STXBP6, KRT18, KRT19, KRT8, SPINT2, PRDX6, EPCAM, GCHFR, EDEM1, SIL1…	HALLMARK_HEME_METABOLISM	2.23965e-06	4.82115e-05	3.56111e-05	OPTN/XK/SMOX/LRP10/ENDOD1/LPIN2/DCAF11/GCLC/FOXJ2/BNIP3L/HTATIP2/CCDC28A/FOXO3/NFE2L1/MXI1/DAAM1/KAT2B/ALAD/CA2/CTNS/DCAF10/SIDT2/LMO2/SPTB/MKRN1/KHNYN/CIR1/PDZK1IP1/SELENBP1/CLCN3/SLC22A4/EPB41/TMEM9B/TFRC/RBM5/MGST3/SLC6A9/EZH1/BTG2/CTSE/RAP1GAP
Epithelial_cell	1.3335e-17	2.12884e-16	3.7615	TMPRSS2, CLDN3, CD82, SLC12A2, SMIM22, GIPC2, CMTM8, TACSTD2, TSPAN1, LCN2, MGST1, RAB25, QSOX1, LASP1, SERINC2, PSMB8, FBXO6, AVPI1, TRAPPC6A, S100A1, FXYD3, S100A16, CLDN7, SDC4, F3, CYSTM1, SYNGR2, TMC4, TSPAN13, PRLR, MLPH, CAPG, LY6D, LSR, TMBIM4, ANO1, MRPL14, CLDN4, TPD52, SERINC3, FUCA1, HES1, WFDC2, NUPR1, SGK1, EZR, VAMP8, CLU, PSME2, LGALS3, KRT18, KRT19, PSME1, ATF3, KRT8, SPINT2, PRD…	combined_predtype_geno.Epi_Luminal_2Psca_T10_Regen_Day28	2.69249e-06	5.50614e-05	4.06708e-05	WFDC2/CLU/SERINC3/PPP1R1B/MMP7/PGLYRP1/LGALS3/MAL/CLDN3/SLC39A8/PRR15L/HSPA1A/RAB11A/TSPAN8/SLC12A2/PDZK1IP1/ALAS1/CD9/TXNIP/ATP1B1/ELF3/CLDN7/TSPAN1/KRT19/KRT8
Luminal	5.30031e-13	5.0966e-12	3.68694	PROM1, TMPRSS2, KRT23, MMP15, MMP7, ALCAM, CLDN7, GJB2, CDH1, LY6G6E, LMO7, KRT18, KRT19, KRT8, EPCAM, NECTIN4	AKT_UP_MTOR_DN.V1_UP	4.3318e-06	8.4367e-05	6.23172e-05	BACE2/MYO5B/GGA1/SLC44A1/ING2/SEC14L2/EDN1/CLMN/HIC2/TESC/SFTPD/PAK1/SLC39A8/TPRN/CTNS/DAGLB/SH3BGRL2/NIN/TJP3/CIR1/GAK/MAN2B2/RAB3IP/KRT23/RBM4/VILL/ZNF746/PLAT/SYT8/ATF3/VAMP5/DUSP10/PTPRJ/ALDOC/PLSCR1/LRG1/MVP/GPD2
Luminal_curated	5.30031e-13	5.0966e-12	3.68694	PROM1, TMPRSS2, KRT23, MMP15, MMP7, ALCAM, CLDN7, GJB2, CDH1, LY6G6E, LMO7, KRT18, KRT19, KRT8, EPCAM, NECTIN4	combined_predtype_geno.Epi_Luminal_1_T04_Cast_Day28	7.3391e-06	0.000136441	0.000100781	UPK3A/CXADR/ID1/CLU/MMP7/EDN1/LGALS3/CLDN3/LRRC26/TSPAN8/BASP1/SLC12A2/ANXA4/KRT23/CLDN7/ATF3/KRT19/CYSTM1/CTSH/KRT8
HALLMARK_INTERFERON_GAMMA_RESPONSE	7.53118e-13	7.01341e-12	3.63625	ISG20, EPSTI1, PSMB9, PLSCR1, RTP4, IRF7, LGALS3BP, RNF213, MVP, PSMB10, PSMB8, TNFSF10, PARP14, ZBP1, IRF9, ISG15, IFI35, STAT1, TRIM25, XAF1, VAMP5, IFI44, OAS3, DDX60, TAPBP, VAMP8, PSME2, PSME1, LY6E, BTG1, B2M, ZNFX1, SRI, NMI, CASP8, IL18BP, TRIM26, DHX58, SPPL2A, GCH1, JAK2, RSAD2, TAP1, IFIH1, TNFAIP3, DDX58, TRAFD1, ADAR, SAMD9L, PARP12, CD74, CASP3, EIF2AK2, PML, CASP7, LAP3, IRF2	combined_predtype_geno.Epi_Luminal_2Psca_T05_Regen_Day1	1.38902e-05	0.000247004	0.000182448	TST/WFDC2/ID1/NDUFA4/CLU/PPP1R1B/MMP7/PGLYRP1/LGALS3/MAL/CLDN3/SLC39A8/TSPAN8/ALDOA/SLC12A2/CD9/ATP1B1/CLDN7/TKT/TSPAN1/KRT19/CYSTM1/KRT8
combined_predtype_geno.Epi_Luminal_1_T07_Regen_Day3	9.53362e-11	8.19525e-10	3.54613	DCXR, CLDN3, TST, MMP7, SLC12A2, CHCHD10, PLAC8, TSPAN1, PGAP2, HOXB13, CYSTM1, PRLR, DNAJC10, MAPK13, HES1, LMO7, EZR, CLU, KRT18, KRT19, PRDX6, NDUFA4, LY6E, B2M, FTH1	HALLMARK_INTERFERON_ALPHA_RESPONSE	1.74848e-05	0.000297971	0.000220094	RNF31/EPSTI1/IRF9/IL15/IRF2/TDRD7/PARP14/NUB1/IFI35/MOV10/TRIM25/TXNIP/IFIH1/TMEM140/TRIM5/CASP8/LGALS3BP/IRF1/ISG20/CCRL2/PLSCR1/UBA7
Luminal_Org_1	1.0793e-08	7.78141e-08	3.22686	ARL14, ATP10B, ARRDC1, ALDH1A3, ALCAM, ALAD, ACOX1, APOBR, ARG1, ANXA4, ABCA3, ATP1B1, ANXA1, ARHGEF16, ACADL, APPL2, AP1S3, ADD3, ANXA11, AREG, ARHGAP27, ARPC3, AGFG2, AKAP13, ACOT13, AHNAK, AKTIP, ACTR2, ATG2A, ABI1, ARHGAP12, ARRDC4, AKIP1, ABHD12	combined_predtype_geno.Epi_Luminal_2Psca_T06_Regen_Day2	1.9079e-05	0.000312133	0.000230555	TST/WFDC2/NDUFA4/CLU/PPP1R1B/MMP7/PGLYRP1/LGALS3/CLDN3/SLC39A8/LRRC26/PRR15L/TSPAN8/COX6B1/SLC12A2/CD9/MGST3/ATP1B1/CLDN7/TKT/FXYD3/TSPAN1/KRT19/PLSCR1
Cao2019Embryo_epi_UrotheliumTrajectory_1_of_1	7.60664e-09	5.57405e-08	3.17316	PARD6B, SLC9A3R1, RHOU, ANXA3, TCN2, ME1, SPNS2, SYT8, TINAGL1, TUFT1, CGNL1, PLEKHH1, PRKCZ, FAM107B, RASSF7, ENDOD1, EMP2, OSBPL2, MYO1C, VAT1, DUSP22, ASL	GO_NEGATIVE_REGULATION_OF_NOTCH_SIGNALING_PATHWAY	2.84106e-05	0.000446921	0.000330115	CHAC1/DLL4/OVOL2/GDPD5/NUMB/HIF1AN/FBXW7/NRARP/SLC35C1/LFNG/GATA2
Principal_cells_of_cortical_collecting_duct	3.31261e-13	3.44357e-12	3.15889	PIGR, PGLYRP1, PROM1, CTSH, SLC39A4, DCXR, PDZK1IP1, TSPAN8, CLDN3, SLC44A4, CRB3, CXCL17, MAL2, LTF, LAD1, PLPP2, SMIM22, TMPRSS4, RNF128, PLSCR1, NET1, ORMDL2, SLC40A1, SOX9, CXCL16, TACSTD2, TSPAN1, LCN2, KRTCAP3, ELF3, RAB25, LGALS3BP, QSOX1, MFSD4A, BACE2, PLET1, SERINC2, ALCAM, GMDS, CIB1, FXYD3, ST14, S100A16, TMEM238, DGAT2, CLDN7, SDC4, PRKAB1, F3, CD2AP, CYSTM1, SYNGR2, TMC4, CYBA, AP1M…	combined_predtype_geno.Epi_Luminal_3Foxi1_T02_Cast_Day7	5.79871e-05	0.000822427	0.00060748	CLDN8/NDUFA4/EPS8/ATP6V1E1/MIEN1/ATP6V1A/MAL/ALCAM/ATP6V1D/ALDOA/COX8A/SDHD/COX6B1/VAMP8/PLCG2/STARD10/TMBIM4/ATP1B1/WNT4/NDUFB7/MDH1/CYSTM1/APLP2
combined_predtype_geno.Epi_Luminal_1_T01_Cast_Day1	1.31797e-08	9.31926e-08	3.13302	DCXR, CLDN3, AGR2, TSPAN1, PLET1, CYSTM1, TSPAN13, PRLR, DNAJC10, BCL2L14, TMBIM4, LMO7, SMIM14, KRT18, KRT19, PRDX6, B2M	Luminal	6.03247e-05	0.000822427	0.00060748	LMO7/TMPRSS2/MMP7/PROM1/ALCAM/MMP15/KRT23/CLDN7/NECTIN4/KRT19/KRT8
Gastric_mucosa_cell	7.51149e-12	6.5836e-11	3.10506	PROM1, SMAGP, TSPAN8, CXCL17, CD82, TST, FOXQ1, PLPP2, SMIM22, CHCHD10, PLLP, RNF128, CTSE, PRR15L, AGR2, CMTM8, ORMDL2, PTGR1, TSPAN1, PON2, ELF3, RAB25, LGALS3BP, GPX2, BACE2, SERINC2, GMDS, CIB1, AVPI1, TRAPPC6A, S100A1, FXYD3, ABCD3, NEU1, TMEM238, CASP6, TMEM98, TMEM205, CYSTM1, STARD10, SYNGR2, TMC4, TSPAN13, AP1M2, MAPK13, CDH1, MGST3, DEGS2, SULT1C2, LSR, TMBIM4, SLC35A3, HINT2, PLS1, ANX…	Luminal_curated	6.03247e-05	0.000822427	0.00060748	LMO7/TMPRSS2/MMP7/PROM1/ALCAM/MMP15/KRT23/CLDN7/NECTIN4/KRT19/KRT8
E8p75_gfp_YsE	1.74774e-07	1.14888e-06	3.05405	CTSH, TMPRSS2, PRSS8, CRB3, GIPC2, RNF128, SPINT1, RBM47, FXYD3, CLDN7, SDC4, CYSTM1, STARD10, CYBA, CLDN4, PDLIM1, TPD52, VAMP8, RAB11A, KRT18, KRT8, SPINT2, EPCAM, S100A11, BSG, B2M, S100A10, F11R	PID_WNT_NONCANONICAL_PATHWAY	6.03247e-05	0.000822427	0.00060748	NFATC2/NLK/DAAM1/CHD7/SETDB1/FZD7/MAPK9/DVL1/PPARG/PRKCZ/FZD5
Prostate_gland_cell	2.16467e-09	1.72787e-08	3.05248	PIGR, DCXR, CLDN3, SLC12A2, NUCB2, AGR2, TSPAN1, PGAP2, UPK1A, FXYD3, HOXB13, NANS, CYSTM1, DNAJC10, TPD52, SERINC3, FUCA1, NUPR1, SEC11C, SMIM14, EZR, VAMP8, CLU, ATP1B1, RAB11A, KRT18, KRT19, ATF3, KRT8, SPINT2, PRDX6, NDUFA6, LY6E, TMBIM6, BSG, DAP, NDUFA7, GNE, RPS27L, HIGD2A, NOP10, TALDO1, HSPB1, MIEN1, CHMP2A, POLR1D, ANAPC13, MRPL30, EDF1, DNAJC3, KRTCAP2, COX20, ARPP19, SSR4, MRPS24, MED…	Prostate_gland_cell	6.68649e-05	0.000882186	0.000651621	NANS/CLU/SERINC3/SMIM14/AGR2/MIEN1/PGAP2/CLDN3/HOXB13/HSPA1A/RAB11A/GNE/TMBIM6/SLC12A2/VAMP8/DNAJC10/CHMP2A/NUCB2/PIGR/ATP1B1/FUCA1/ANAPC13/TPD52/BTG2/ATF3/TMEM59/FXYD3/TSPAN1/KRT19/MDH1/CYSTM1/TIMP4/KRT8
combined_predtype_geno.Epi_Luminal_1_T05_Regen_Day1	1.09517e-06	6.1967e-06	2.86403	CLDN3, KRT23, TST, MMP7, SLC12A2, CHCHD10, TSPAN1, CLDN7, CYSTM1, DNAJC10, MAPK13, ANXA4, FUCA1, EZR, CLU, TKT, LGALS3, KRT18, KRT19, KRT8, EPCAM, S100A11, LY6E, ARPC1B, PRDX1, B2M	Renal_tubular_cell	7.45575e-05	0.000952938	0.000703881	PDHA1/CLDN8/SDC4/WFDC2/NDUFA4/CLU/EGF/COX14/SMPDL3A/ATP6V1E1/TMEM213/CD82/ATP6V1A/LGALS3/MAL/HSPA1A/RAB11A/TSPAN8/ALDOA/COX8A/TMBIM6/SUCLG1/TIMM8B/PAQR5/COX6B1/PDZK1IP1/VAMP8/SELENBP1/CD9/ABHD14B/ADGRG1/RAB3IP/TMBIM4/HIGD1A/TXNIP/MGST3/ATP1B1/CLDN7/GHITM/ANAPC13/BTG2/ATF3/NDUFB7/TMEM59/TSPAN1/MDH1/CYSTM1/KRT8
REACTOME_CELL_CELL_JUNCTION_ORGANIZATION	2.027e-06	1.07865e-05	2.8423	CLDN3, PARD6B, CLDN7, CTNND1, CDH1, PRKCI, CLDN4, CLDN8, CTNNB1, JUP, F11R, CADM1	GO_REGULATION_OF_NOTCH_SIGNALING_PATHWAY	0.000147135	0.00182359	0.00134698	TSPAN14/CHAC1/DLL4/OVOL2/GDPD5/NUMB/HIF1AN/FBXW7/TSPAN15/NRARP/SLC35C1/GALNT11/ASCL1/AAK1/LLGL2/LFNG/GATA2
luminal_3	8.31216e-07	4.82537e-06	2.82339	MAL, CLDN3, BLNK, SLC9A3R1, RHOU, CHCHD10, TFCP2L1, ALCAM, S100A1, ST14, EPS8, CLDN7, CD2AP, CYSTM1, TMC4, CGNL1, KCNK1, MAPK13, TMBIM4, MUC20, SERINC3, ATP1B1, SPINT2, EPCAM, NDUFA4, CTSD, LY6E, AP1S3, PPFIBP2, DAP, CBR1, PARM1, AKAP13, ITPR2, RBPMS, GDE1, ALDOA, PLCG2, ARRDC4	GO_NOTCH_SIGNALING_PATHWAY	0.000177355	0.00213348	0.00157588	PSEN1/FOXA1/EP300/SNW1/APH1B/CHAC1/DLL4/KAT2B/SOX9/NRARP/GALNT11/DTX4/ASCL1/ANXA4/SPEN/HNF1B/TGFB1/APH1A/PSENEN/NCSTN/EPN1/RBM15/KRT19/TIMP4
IRDS.Weichselbaum_2008	1.30939e-05	6.43184e-05	2.69858	PLSCR1, IRF7, SH3YL1, LGALS3BP, ISG15, IFI35, STAT1, IFI44, OAS3, LY6E	REACTOME_APOPTOTIC_CLEAVAGE_OF_CELL_ADHESION_PROTEINS	0.000235058	0.00274682	0.00202892	DSG2/CTNNB1/TJP2/DSP/TJP1/OCLN
[truncated: 233 more rows]

## Sheet: Stat1|2 Inflam
GSEA - Curated geneset					ORA - Curated geneset
[truncated: 269 more rows]

## Sheet: Trp63+ Sox4|6
GSEA - Curated geneset					ORA - Curated geneset
[truncated: 269 more rows]

## Sheet: Pou2f3+ 
GSEA - Curated geneset					ORA - Curated geneset
[truncated: 269 more rows]

[truncated: 1 more sheets: Tff3+]
