# Supplementary material for: Single-cell analysis of treatment-resistant prostate cancer: Implications of cell state changes for cell surface antigen–targeted therapies
Source: Proc Natl Acad Sci U S A. 2024 Jul 5;121(28):e2322203121. doi: 10.1073/pnas.2322203121 (PMC11252802; doi:10.1073/pnas.2322203121)
Supplement: Supplementary file 12 — Dataset S11 (XLSX) [file pnas.2322203121.sd11.xlsx]

## Sheet: Human_SCENIC_top5
SCLC-A					SCLC-N
pathway	pval	padj	NES	leadingEdge_genes	pathway	pval	padj	NES	leadingEdge_genes
NEPC-A	3.24376e-07	4.21688e-06	2.77681	ASCL1, TMEM176A, WFDC2, FAM3B, NR0B2, PCSK2, KLK12, CHGA, CA8, CCR10, CRMP1, SKAP1, DLL3, TAGLN3, SYT4, VGF, NKX2-1, NOL4, GNG4, INA, SOBP	NEPC-N	1.34944e-08	1.75427e-07	2.96838	NEUROD1, MFAP4, GKAP1, SSTR2, FBLN1, PPP1R17, RBM24, FNDC5, TCEAL2, OLFM1, HPCA, PCBP4, POU3F1, FHL1, ZEB1, BCL11B, PAK3, RCOR2
SOX2/4 Embryonic EMT	0.0125106	0.0406594	1.82032	RBP1, DPYSL3, FOXA2, PROX1, MIAT, BAMBI, NAV2, SOX2, SGPL1	MAFG	0.00796328	0.0258807	1.768	HTRA1, TIMP2, EIF4G1, DUSP14, ZC3H14, METTL17, STK4, NMT1, UBE2R2, ATXN2, TNKS2, GCLM, IPO7, WASL, TMEM33, MYCBP2, HMGA1, ARHGEF12, ZNF207, NAA15, HNRNPH1, FAM168B, AKAP1, SUGP2, LSM14B, UBE2K, PPIP5K2, CBFB, TOB1, PPP6R3, KPNA6, NCK2
AR+ IRF7/9 STAT1/2 Inflammatory	0.0762535	0.141614	1.42818	HLA-B, ISG15, IFITM3, CD47, MDK, TAP1, PSMB9, LGMN, UBE2L6, IFI6, STAT1, USP18, IRF7, ZNF503	TCF7L2 WNT	0.0189996	0.0493989	1.59214	ABCA5, DST, CHD9, CRYBG3, EZR, GOLGA8A, ASH1L, RRBP1, PALLD, MPP5, MAP2, NR3C1, PLEKHA5, CFLAR, CLINT1, CUL3, UBR4, GFPT1, AGFG1, NUP153, CDYL, DNAJC2, ADNP, SEC23A, ADD3, TMF1, GCLM, ARCN1, SESTD1, OSBP, SVIL, CUL5, ICE2, ARHGEF12, SEC63, UBE3A, LYPLAL1
FOSL1 AP-1	0.0645369	0.141614	1.3085	LGALS3, TFF1, TIMP1, ETS2, TM4SF1, SNCG, SFN, DUSP1, FAM107B, PHLDA2, ANXA2, MEIS2, TMPRSS3, TGIF1, DUSP22, FXYD5, S100A16, DMKN, PSAP, PCGF5, CTSD, MAFF, JUP, S100A10, GSTO2, GHITM, GALE, LITAF, HTATIP2, DUSP5, OBSL1, CLU, IRS2, YPEL5, AKR1B1, IER3, DUSP4, NR4A1, ITGB1, ATF4, MAL2, AKAP12, SCOC, ASAH1, CAPN1	NEPC-A/SOX6	0.0943043	0.173718	1.4212	NPW, NRXN1, ELAVL2, CELF2, NR2F1, SIX3, RIMS2, MBIP
AR+ HOXB13+	0.177723	0.267187	1.2745	SMDT1, NPDC1, CORO1A	AR+ HOXB13+ FOXA1+	0.106903	0.173718	1.34715	RGS10, SESN3, ZNF385A, VEGFA, FKBP5, ENC1, AUTS2, DICER1, GABRB3, NR3C1, OSBPL1A, DUSP14, AKT3, BICD1, IL6ST, FKBP4, MAP1B, GPBP1, DARS
AR+ HOXB13+ FOXA1+	0.184976	0.267187	1.2002	TSPAN31, KLF6, XBP1, SYT1, CADM1, TGIF1, MGST1, IFT57, PLPP5, GADD45G, CNN3, MAP1B, SOCS3, RAB18, CALD1, IRS2, PIM3, CEBPB	IRF2 Inflammatory	0.253956	0.366825	1.19007	POU3F1, SFRP1, CRABP2, ARMCX1
NEPC-A/SOX6	0.268063	0.348482	1.149	ASCL1, COTL1, NKX2-1, PHYHIPL, CELF4, NLRP1, SNAP25, NDUFA4L2, ONECUT2	SOX2/4 Embryonic EMT	0.296317	0.385213	1.13947	ID3, TCF4, EBF1, CADPS
AR+ HOXB13-	0.772929	0.772929	0.753382	RINL	AR+ HNF4G GI	0.790814	0.856715	0.756397	ARMCX3, OSBPL8, TBC1D15, CCNT1, ATXN3, GPM6B, SEL1L, KLF10, MXI1, MAX, CERS2
AR+ HNF4G GI	0.704206	0.76289	-0.824171	ARMCX3, OSBPL8, TBC1D15, MXI1, CCNT1, ATXN3	AR+ HOXB13-	0.870876	0.870876	0.674436	HOXA10, TSPYL2, NUDT4
IRF2 Inflammatory	0.358973	0.424241	-1.08326	SFRP1, POU3F1, SOX9, ARMCX1	AR+ HOXB13+	0.578371	0.683529	-0.8932	SMDT1, NPDC1, MAP9, ARFIP2, TRAPPC2B
TCF7L2 WNT	0.0721504	0.141614	-1.36816	ABCA5, DST, GOLGA8A, CHD9, ASH1L, EZR, RRBP1, ADNP, CLINT1, NUP153, CUL3, PALLD, CFLAR, DNAJC2, NR3C1, PLEKHA5, OSBP, UBR4, CDYL, AGFG1, AQR, MAP2, TAF7, NCOA6, TMF1, UCK2, CUL5, ADD3, ARCN1, KMT5B, ARHGEF12, GFPT1	FOSL1 AP-1	0.093098	0.173718	-1.29687	LGALS3, ETS2, SFN, TIMP1, TM4SF1, TMPRSS3, FAM107B, SNCG, DUSP1, MEIS2, TGIF1, PHLDA2, DUSP22, MAFF, ANXA2, CTSD, ASAH1, PCGF5, HTATIP2, DMKN, CTNND1, JUP, GHITM, MAL2, GALE, S100A16, GSTO2, LITAF, CAPN1, PSAP, SCOC, S100A10, AKR1B1, ITGB1, ARL4A, PMVK, DUSP4, YPEL5, MIDN, SPATS2L, JOSD1, BET1, BCL2L1, CTTN, TPM4, OBSL1, ATF4, GRSF1, IRS2, SLC39A1, SLC50A1, TMEM106B, CLU
MAFG	0.00494634	0.0214341	-1.76901	TIMP2, EIF4G1, IPO7, UBE2R2, ZC3H14, STK4, ATXN2, DUSP14, WASL, DIAPH1, NCK2, METTL17, SUGP2, ZNF207, NAA15, ARHGEF12, MYCBP2, HNRNPH1, PPP6R3, NMT1, BID, TNKS2, AKAP1, PPIP5K2, UBE2K, GCLM, FAM168B, CCNH, HMGA1, LSM14B	AR+ IRF7/9 STAT1/2 Inflammatory	0.00352265	0.0152648	-1.96262	IFITM3, HLA-B, IFI6, ISG15, MDK, TAP1, UBE2L6, CD47, PSMB9, USP18, IRF7
NEPC-N	5.50716e-06	3.57966e-05	-2.42795	NEUROD1, MFAP4, GKAP1, SSTR2, FBLN1, TCEAL2, FNDC5, OLFM1, HPCA, PCBP4, FHL1, POU3F1	NEPC-A	0.000122434	0.00079582	-2.28828	ASCL1, TMEM176A, FAM3B, WFDC2, NR0B2, KLK12, CA8, PCSK2, SKAP1, DLL3, CRMP1, LMO3, TAGLN3, CHGA, SYT4, SOBP, NOL4, GNG4

## Sheet: GEMM_SCENIC_top5
SCLC-P
pathway	pval	padj	NES	leadingEdge_genes
Stat1/2 Inflam	4.76637e-05	0.000142991	2.36396	BST2, PSMB8, IFI16, MX1, UBE2L6, USP18, PARP14, BDH2, IFI44, IRF7, TAP1, MX2, RIPK2, OXSR1, OAS1, PSMB9, PARP9, IFIH1, IRF2, SLFN11, TRIM25, EIF2AK2, ADAR, FAM13B, DTX3L, TAF7, DYRK2, UPF2, TRIM24, IRF9, DAXX, ZNFX1
Pou2f3+	3.91599e-05	0.000142991	2.2849	RGS13, POU2F3, KIT, EHF, NREP, CHN2, KAZN, BMX, LDHB, AVIL, RASSF6, RBM47, RABGAP1L, PVT1, SKAP2, ANAPC15, HEPACAM2, INPP5B, TSPAN6, TRPM5, KCNMB4, PTPN18, TMEM108, SMIM10L1, ZMYND8, PIP5K1B, RIPK2, TMEM51, CALD1, CLIC5, PHF6, RAPGEF5, ARL5A, MYO1B, CCDC28B, ESPN, MAN1A1, RALGPS2, EYA1, SRP14, PCOLCE2, ZFP91, FRMD4A, PIK3R1, HIPK3, KIF16B, SMARCAD1, TET1, EEF2K, FAM117A, USPL1, PTPRJ, ZBTB41, EGL…
Trp63+ Sox4/6	0.000512411	0.00115292	2.09029	SLC25A37, PIM3, QSER1, ASXL1, MEX3A, TCF15, FAM89B, PTK7, SAMD5, PAX9, LRFN4, RCL1, CEP350, FJX1, ITGB8, SRF, RBM26, OVOL2, BYSL, HOMER3, GLIS3, MAP3K11, RRP8, HIPK3, PHF13, SUPT3H, UBE2O, AK4, AHCTF1, NOL9, USP47, RCOR1, ATXN2, NEK1, ATF7, MLXIP, FCHO2, HMGA1, SLC16A1, ZHX3, PHF23, PEAK1, WDR5, MEX3C, FOXK1, AMD1, TLK2, PER2, CNKSR3, LONRF1, PTPRD, E2F3, MBTPS1, NOL11, ARHGEF19, KLF16, PRKDC, ZC…
Twist1/2 EMT	0.0224286	0.0288368	1.71542	NREP, RCN1, STC1, LPL, CDH11, ZFHX4, CALD1, TENM3, COL27A1, EYA1, KIF26B, LAMA4, FBLIM1, COL4A2, RAB34
CK8 Luminal	0.159579	0.159579	1.30526	RBM47, ESRRA, TKT, SLC39A4, TCF15, NR2F2, SLC44A1, MTAP, PGAP2, MARK2, SLC25A1, EPB41, CENPB, ME1, STK39, DVL1, IQGAP2, TPRN, ACSS1, MAP3K11, PTPRJ, SIL1, AK3, GGA1, CHMP4C, SIGIRR, FBXW9, PDHA1, ECHDC2, UPF1, CA9, FRMD8, AKT1, PPP1R15B, ZNF7, SORBS2, B4GALT3, ZNFX1, CMC1, ZFPM1
Tff3+	0.12525	0.140906	-1.34988	PHGR1, DPYSL3, TFF3, NUDT4, ATP2C1, DNAJC10, TMCO3, GALE
Ar/Ascl1+	0.00372834	0.00559251	-2.05889	PCSK2, IGFBP2, VGF, NCAM1, DDC, SYT4, NOVA1, METRN
Trp63 Basal	0.00119645	0.00215361	-2.17946	CPE, RBP1, S100A11, HSPB1, BCAM, ANXA2, DUSP6, EYA2, KLF6, KRT10, ARL4C, ONECUT2, ATF3, S100A10
NEPC-A	8.49265e-11	7.64338e-10	-3.99426	CHGA, ASCL1, INSM1, CRMP1, ID4, PKIB, TPH1, RTN1, ELAVL4, DDC, SNAP25, FOXA2, CRYBA2, DNER, SIX1, SKAP1, HES6, TTLL7, CBFA2T3, ATP6V0E2, PROX1
