# Supplementary material for: Single-cell analysis of treatment-resistant prostate cancer: Implications of cell state changes for cell surface antigen–targeted therapies
Source: Proc Natl Acad Sci U S A. 2024 Jul 5;121(28):e2322203121. doi: 10.1073/pnas.2322203121 (PMC11252802; doi:10.1073/pnas.2322203121)
Supplement: Supplementary file 13 — Dataset S12 (XLSX) [file pnas.2322203121.sd12.xlsx]

## Sheet: PSMA high
GSEA - Curated geneset
pathway	pval	padj	NES	leadingEdge_genes
HALLMARK_INTERFERON_GAMMA_RESPONSE	3.09429e-11	1.02112e-09	2.98727	ISG15, NFKBIA, IFITM3, RIPK2, ARID5B, IFI44L, IRF9, STAT1, PSME2, NUP93, NFKB1, OAS2, IFI35, BANK1, PLSCR1, PSME1, IFI44, LAP3, NAMPT, PARP14, DDX58, HERC6, UBE2L6, STAT3, TRIM14, DDX60, TRAFD1, PTPN1, OAS3, CASP7, B2M, BTG1, TAPBP, IFITM2, AUTS2, NCOA3, STAT2, IRF1, APOL6, RBCK1, HIF1A, PSMB8, OGFR, IRF7, RAPGEF6, RNF213, CASP8, LGALS3BP, IFIH1, PSMB10
HALLMARK_INTERFERON_ALPHA_RESPONSE	1.17919e-09	2.66248e-08	2.97031	ISG15, IFITM3, RIPK2, PARP9, ELF1, IFI44L, IRF9, PSME2, CD47, IFI35, PLSCR1, PSME1, IFI44, LAP3, PARP14, HERC6, UBE2L6, TRIM14, DDX60, TRAFD1, B2M, IFITM2, CNP, STAT2, IRF1, PSMB8, OGFR, IRF7, GMPR, CASP8, LGALS3BP, IFIH1
HALLMARK_ANDROGEN_RESPONSE	1.57495e-09	3.37827e-08	2.87124	TMPRSS2, BMPR1B, ELL2, FKBP5, PDLIM5, SORD, NKX3-1, SGK1, HOMER2, STK39, PMEPA1, SPDEF, INPP4B, AZGP1, CAMKK2, ALDH1A3, ARID5B, TNFAIP8, ABCC4, RAB4A, ZBTB10, ITGAV, TPD52, TSC22D1, PGM3, SLC38A2, CENPN, NCOA4, AKT1, B4GALT1, CCND1, B2M, ZMIZ1, KRT19, IQGAP2, ELOVL5, DBI, PTK2B, NDRG1, MYL12B, STEAP4, UAP1
HALLMARK_TNFA_SIGNALING_VIA_NFKB	2.27233e-10	6.09269e-09	2.8426	PDLIM5, NFKBIA, VEGFA, SGK1, PMEPA1, F3, IL6ST, RIPK2, CEBPD, JUNB, TNFAIP8, NFKB1, BIRC3, ZBTB10, EGR1, NR4A1, NAMPT, IRS2, DDX58, TSC22D1, NFIL3, ZFP36, CEBPB, TIPARP, ZC3H12A, B4GALT1, CCND1, EFNA1, KLF9, BTG1, BCL6, DUSP1, CD83, KLF6, TRIB1, GADD45B, KLF4, SQSTM1, RHOB, MCL1, NFAT5, IRF1
luminal_1	2.54333e-10	6.41817e-09	2.58608	TMPRSS2, SORD, H2AFJ, PRKCA, NKX3-1, STXBP6, HOXB13, SGK1, NANS, TMBIM4, PRDX6, HERPUD1, COBLL1, TM9SF3, FKBP4, LMO7, FUT8, SMIM14, LIMCH1, FKBP11, RBM47, PLEKHS1, EHF, SOD1, TSPAN1, HDLBP, LAP3, MANF, TPD52, PHGDH, CHKA, TBX3, SIL1, NEU1, CALR, STARD10, CRELD2, ZFHX3, DNAJC3, SERP1, SEL1L, HSPA5, TST, P4HB, MAN1C1, PPIB, ERP29, GATA2, HID1, SLC38A10, DCXR, CHID1, FUCA1, ALDH7A1, RPN2, RNF149, RC…
combined_predtype_geno.Epi_Luminal_1_T00_intact	3.18715e-06	3.69538e-05	2.49408	H2AFJ, NKX3-1, PRDX6, HERPUD1, SMIM14, FKBP11, HSPA1A, EHF, TSPAN1, HDLBP, MANF, PDIA3, CALR, CRELD2, DNAJC3, SERP1, SEL1L, HSPA5, TST, P4HB, PPIB, B2M, SLC38A10, FUCA1, RNF149, RCN1
Cao2019Embryo_epi_UrotheliumTrajectory_1_of_1	1.00212e-05	9.55351e-05	2.47152	RHOU, ARHGAP6, FBXL7, SYTL2, CGNL1, PPP1R13B, SLC9A3R1, EGFL7, STYK1, IQSEC2, PIEZO1, KLF6, RNF144B, COCH, PDZRN3, CAMK1, FAM107B, PLEKHH1, IL17RC, ARHGAP8
Endothelial_Cell	1.01717e-07	1.55844e-06	2.4605	PLPP1, ISG15, RGS2, NRP1, NFKBIA, IFITM3, SGK1, BST2, IL6ST, BLVRB, JUNB, DEGS1, ANXA5, NFKBIZ, CD81, SELENOP, CD47, HSPA1A, EGR1, LAMP2, SOD1, PSME1, GADD45G, PDIA3, TMBIM6, ZFP36, SARAF, CEBPB, CSRNP1, EGFL7, CALR, SLC38A2, TPM4, JUND, UBC, HEXA, B2M, DUSP1, HSPA8, IFITM2, DNAJA1, KLF6, CD164, SLC3A2, CTSL, GADD45B, DDX5, SQSTM1, TGM2, IGFBP7, RHOB, MARCKSL1, ALDH2, IRF1, CLTA, ITM2B, CREM, GNA…
combined_predtype_geno.Epi_Luminal_1_T08_Regen_Day7	2.15644e-06	2.80337e-05	2.45141	H2AFJ, NKX3-1, PRDX6, HERPUD1, TM9SF3, NUCB2, FKBP11, EHF, TSPAN1, HDLBP, MANF, PDIA3, CHKA, CALR, CRELD2, DNAJC3, SERP1, SEL1L, HSPA5, TST, P4HB, PPIB, ERP29, B2M, RNF149, TMED3, SSR4, SEC61A1, CDK2AP2, SDF2L1, EDEM1, SSR3, SRP9, IFT20
Stromal_cell	3.05914e-08	5.46821e-07	2.4361	PLPP1, FSTL1, SDC2, IFITM3, NFIB, MGST1, IL6ST, NR3C1, COLEC12, MAGED2, APLP2, IGF1, TM9SF3, TMED2, RTN4, DEGS1, ANXA5, CTSH, SMIM14, CD81, SELENOP, CPQ, CD47, NPDC1, EGR1, LAMP2, PDIA3, SELENBP1, XBP1, CALD1, RER1, CALR, TMEM59, ATP6AP1, TPM4, PSAP, P4HB, PPIB, JUND, MYL6, CD63, KLF9, DUSP1, NBL1, RCN1, IFITM2, MGP, CD164, ARL1, PRSS23, CTSL, NFIC, LAMC1, IGFBP7, RHOB, TMED3, BICC1, ALDH2, MXD4,…
combined_predtype_geno.Epi_Luminal_1_T09_Regen_Day14	9.54167e-06	9.51948e-05	2.42225	H2AFJ, NKX3-1, PRDX6, TM9SF3, SMIM14, FKBP11, EHF, SOD1, TSPAN1, HDLBP, CHKA, CALR, DNAJC3, SERP1, P4HB, PPIB, ERP29, GATA2, B2M, RNF149, TMED3, SSR4, CREG1, TSPAN13, SEC61A1, SCAND1, SDF2L1, TMED10, SRP9, IFT20
Osteoblast	7.86968e-07	1.12536e-05	2.42074	FSTL1, IFITM3, BST2, C1QTNF3, JUNB, ANXA5, CD81, SELENOP, MDK, HSPA1A, EGR1, LAMP2, MANF, GADD45G, NUPR1, TSC22D1, CALD1, TCEAL9, CALR, SLC38A2, CD9, TPM4, HSPA5, PPIB, JUND, MYL6, CD63, HEXA, B2M, KLF9, DUSP1, NBL1, IFITM2, MGP, PRSS23, NPC2, CTSL, GADD45B, SQSTM1, IGFBP7, RHOB, MARCKSL1, RSRP1, ITM2B, GNAI2
REACTOME_INTERFERON_ALPHA_BETA_SIGNALING	5.90024e-05	0.000468741	2.38949	ISG15, IFITM3, IRF9, STAT1, OAS2, IFI35, EGR1, PTPN1, OAS3, IFITM2, STAT2, IRF1, PSMB8, IRF7
E4p5_PrE	1.4056e-05	0.000128298	2.37454	PMEPA1, RBM47, PLSCR1, HDLBP, MANF, PDIA3, CALR, CRELD2, DNAJC3, SERP1, HSPA5, OSTC, P4HB, ERP29, EMB, IQGAP2, CTSL, LAMC1, REEP5, PCBD1, ITM2B, CNDP2, RAB1A, TXNDC5, SDF2L1, SSR3, CLTC, ZFYVE21, VAMP8, OAT, ATP6V1A, SLC25A4, FTH1, ATP6V0B, SELENOK, LGMN, SNX2, CST3, MYO6, HSP90B1, ATP6V0A1, SNX27
B_cell	1.0315e-05	9.61984e-05	2.33482	BST2, HERPUD1, EAF2, FKBP11, REXO2, CD47, MANF, XBP1, ERGIC1, CALR, CRELD2, DNAJC3, SERP1, HSPA5, ERP44, PPIB, JUND, B2M, RPN2, SLC3A2, SPCS1, LMAN2, TXNDC11, SSR4, PSMB8, TSPAN13, SEC61A1, TXNDC5, SDF2L1, EDEM1, SSR3, TMED10, SRP9, IFT20, DERL1, SPCS2, SLC35B1
combined_predtype_geno.Epi_Luminal_1_T01_Cast_Day1	0.000157474	0.00111798	2.26962	H2AFJ, TMBIM4, PRDX6, LMO7, SMIM14, TSPAN1, B2M, DCXR, RNF149, KRT19, CLDN3, TMED3, KRT18, COMT, SSR4, TSPAN13
IRDS.Weichselbaum_2008	0.000206931	0.00133968	2.26213	ISG15, IFI44L, STAT1, IFI35, PLSCR1, IFI44, HERC6, TRIM14, OAS3, MCL1, IRF7, LGALS3BP
combined_predtype_geno.Epi_Basal_1_T04_Cast_Day28	0.000193454	0.00128347	2.26088	IFITM3, ERRFI1, TACSTD2, TSC22D1, CEBPB, CSRNP1, STAT3, JUND, UBC, CTSL, DDX5, KLF4
Prostate_gland_cell	2.98991e-06	3.64507e-05	2.24539	RGS2, H2AFJ, HOXB13, SLC12A2, AZGP1, NANS, PRDX6, HERPUD1, NUCB2, SMIM14, HSPA1A, TSPAN1, MANF, NUPR1, TPD52, PDIA3, TMBIM6, ZFP36, TCEAL9, CALR, TMEM59, DNAJC3, SERP1, FXYD3, HSPA5, P4HB, COX7A2L, PEBP1, PPIB, DCXR, FUCA1, RPN2, KRT19, CLDN3, NPC2, TMED3, ALDH2, MAT2A, ADI1, SPCS1, KRT18, ARF4, TALDO1, HSP90AB1, SMDT1, ITM2B, SSR4, BCAP31, EDF1, TMED9, PARK7, CHMP2A, GNE, HSPB1, TMED10, KRT8, IF…
combined_predtype_geno.Epi_Luminal_1_T10_Regen_Day28	0.000194465	0.00128347	2.24132	H2AFJ, NKX3-1, PRDX6, HERPUD1, SMIM14, FKBP11, HSPA1A, TSPAN1, MANF, CALR, CRELD2, DNAJC3, HSPA5, TST, PPIB, B2M, RNF149, TMED3, SSR4, TSPAN13, SDF2L1, SRP9, IFT20
combined_predtype_geno.Epi_Luminal_1_T07_Regen_Day3	0.000158111	0.00111798	2.22078	PRKCA, NKX3-1, HOXB13, SLC12A2, PRDX6, LMO7, TSPAN1, MANF, CHKA, SERP1, TST, P4HB, PEBP1, BEX4, B2M, DCXR, RNF149, KRT19, CLDN3, NPM1, KRT18, SMDT1, SSR4, SEC61A1, SDF2L1, HMGN2, USP16, PGLS, MAPK13
HALLMARK_ESTROGEN_RESPONSE_EARLY	7.30946e-06	7.83939e-05	2.21107	FKBP5, MLPH, MSMB, GREB1, LRIG1, MPPED2, SLC39A6, AR, TMEM164, IL6ST, SLC7A2, BLVRB, ELF1, FKBP4, FLNB, NRIP1, MAST4, CHPT1, PEX11A, XBP1, SLC9A3R1, TIPARP, SLC19A2, CANT1, B4GALT1, CCND1, IGF1R, NBL1, TFAP2C, KRT19, AQP3, PRSS23, KLF4, WWC1, TGM2, ELOVL5, ARL3, KRT18, SLC37A1, UGCG, DHRS3, RHOD
Spongiotrophoblast	1.97956e-06	2.65385e-05	2.20588	BST2, LRRFIP2, FABP5, DEGS1, ANXA5, FKBP11, LAMP2, MANF, TSC22D1, PDIA3, TMBIM6, SARAF, ATP6V1G1, CALR, CRELD2, MLEC, DNAJC3, SERP1, TPM4, HSPA5, ERP44, PSAP, TST, P4HB, WDR61, PPIB, ERP29, EFNA1, RPN2, KDELR2, KRT19, MORF4L2, PRR13, NPC2, CTSL, REEP5, SQSTM1, TMED3, STUB1, MAGT1, KRT18, LMAN2, DBI, RHOC, YIF1A, SSR4, ARPC3, CREG1, EDF1, RNH1, AAMP, ARF1, CDK2AP2, SDF2L1, APRT, SSR3, CANX, TMED10…
Decidual_stromal_cell	3.33143e-05	0.000285837	2.16869	PLPP1, ISG15, FSTL1, RAMP1, SGK1, HIST1H1C, FAM162A, SNX1, FABP5, SELENOP, HIST1H2BC, LAMP2, GADD45G, ESD, TSC22D1, CALD1, TCEAL9, DNAJC3, HSPA5, PSAP, P4HB, TSPAN9, CD63, HEXA, B2M, KLF9, CREB3, BNIP3, NBL1, PLIN3, GRINA, ARHGDIA, PRR13, CTSL, GADD45B, P2RX4, SQSTM1, PHLDA3, WIPI1, SPCS1, RHOC, NDRG1, PRNP, WBP1L, PRDX1, CHP1, TCTA, SPTSSA, CPE, BCAP31, ANXA1, RNH1, CD151, TMEM123, CHMP2A, HSPB1…
E7p5_ParE	0.000185166	0.00126089	2.1527	PMEPA1, F3, TMED2, ANXA5, HDLBP, PDIA3, CALD1, CALR, CD9, ZFHX3, FXYD3, HSPA5, OSTC, P4HB, ERP29, B2M, BTG1, KDELR2, RCN1, KLF4, LAMC1, REEP5, TMED3, RCN2, TMED9, SELENOM, TXNDC5, TMED10, COX6A1
Epithelial_cell	3.01765e-06	3.64507e-05	2.1028	TMPRSS2, H2AFJ, MLPH, SLC12A2, ARG2, SGK1, MGST1, F3, TMBIM4, PRDX6, JUNB, TACSTD2, PSME2, HIST1H2BC, ANGPTL4, EGR1, LAMP2, TSPAN1, PSME1, VMP1, GADD45G, NUPR1, TPD52, TSC22D1, TMBIM6, XBP1, ARL6IP5, ZFP36, TCEAL9, TMEM59, ATP6AP1, CD9, FXYD3, CSNK1A1, COX7A2L, CCND1, BTF3, JUND, UBC, B2M, FUCA1, NAPA, HSPA8, KLF6, KRT19, CD164, GRINA, TSPAN3, CLDN3, PRR13, TMC4, DDX5, CNN3, TMEM134, SQSTM1, TGM2…
E5p5_exVE	0.000289042	0.00174646	2.07072	SGK1, SLC7A8, DEGS1, CTSH, RBM47, SLC9A3R1, TBX3, NEU1, REEP6, HEXA, BEX4, EMB, MORF4L2, CTSL, DBI, HADH, GCSH, GCAT, ATP6AP2, ATP6V0D1, CNDP2, SELENOT, RAB1A, APOE, APRT, ATP1A1, CLTC, OAT, TM9SF2, ATP6V1A, ATP6V0B, VCP, LGMN, SNX2, ATP6V1E1, MYO6, LAMP1, SNX27, SOAT1
GO_0060742|epithelial cell differentiation involved in prostate gland development	0.000553118	0.00300364	2.06986	HOXB13, AR, FOXA1, PSAP, RXRA, CTNNB1
SCLC-Y	0.00196333	0.0088654	2.05345	CPED1, STARD13, PDE7B, ALDH1A3, CSGALNACT1, YAP1, NR2F2, ADARB1, TANC1, GNG7, SEMA3C
Chondrocyte	3.15672e-05	0.000276374	2.04307	FSTL1, RGS2, F3, MAGED2, HERPUD1, ERRFI1, C1QTNF3, TM9SF3, UGDH, JUNB, TMED2, RTN4, ANXA5, HSPA1A, EGR1, NR4A1, GADD45G, NUPR1, TSC22D1, ARL6IP5, ZFP36, TMEM59, SLC38A2, CD9, OSTC, P4HB, PPIB, TMBIM1, UBC, CD63, KLF9, DUSP1, HSPA8, RPN2, KDELR2, RCN1, DNAJA1, KLF6, MGP, TSPAN3, MORF4L2, ARL1, SLC3A2, GADD45B, HIGD1A, CNN3, KLF4, REEP5, SQSTM1, IGFBP7, TMED3, MCL1, SPCS1, ARF4, PRNP, RCN2, YIPF5, …
T_cell	0.000281252	0.00172367	2.04143	ISG15, RGS2, NFKBIA, IFITM3, BST2, MGST1, JUNB, STAT1, PSME2, EEF1D, CD47, HSPA1A, NR4A1, PSME1, PDIA3, ZFP36, SARAF, STK17B, TSC22D3, UBC, DNAJC15, B2M, TAPBP, IFITM2, DNAJA1, CD83, KLF6, KRT19, DDX5, KRT18, DBI, IRF1, MYL12B, PTPN18, ARPC3, PSMB8, IRF7
Smooth_muscle_cell	0.000209228	0.00133968	2.03019	FSTL1, RAMP1, NFKBIA, IFITM3, FAM162A, MAGED2, ERRFI1, JUNB, BCAM, FABP5, ANXA5, CD81, HSPA1A, EGR1, NR4A1, GADD45G, TPM1, TSC22D1, ZFP36, CALD1, CKB, CD9, TPM4, JUND, MYL6, CD63, KLF9, NDRG2, DUSP1, IFITM2, MGP, TSPAN3, FKBP1A, PRSS23, GADD45B, DDX5, CNN3, SQSTM1, IGFBP7, RHOB, MXD4, RHOC, VASP, ITM2B, PPP1CB, PPP1R12A, CPE, ANXA1, CD151
ABBUD_LIF_SIGNALING_1_UP	0.00143422	0.00683644	2.01735	RHOU, NRP1, JUNB, REXO2, IL1R1, ALCAM, LIMS1, CEBPB, STAT3, PTPN1, ST3GAL1, SQOR, TAPBP, CYB561, IRF1, ACVR1B, TNFRSF1A, PSMB8, ARID1A, CYFIP1, AHNAK, FBP1, ACVR1, OSTF1
HALLMARK_HYPOXIA	0.000278876	0.00172367	2.01532	NEDD4L, PRKCA, SDC2, VEGFA, F3, FAM162A, NR3C1, ERRFI1, FOXO3, PDK3, ANGPTL4, HDLBP, IRS2, TPD52, NFIL3, SELENBP1, ZFP36, TIPARP, CCNG2, EGFR, HSPA5, HEXA, EFNA1, BTG1, DUSP1, GPC1, KLF6, LXN, TGM2, DDIT4, NDRG1, GRHPR, XPNPEP1
Astrocyte	4.00853e-05	0.000330704	2.01098	LUZP2, RAMP1, SLC4A4, GLUD1, VEGFA, F3, CADM1, TMBIM4, PRDX6, APLP2, APPL2, FABP5, RTN4, DEGS1, HSD17B12, NFIX, CD81, SELENOP, MDK, HIST1H2BC, CD47, LAMP2, PDIA3, TMBIM6, SARAF, CKB, TMEM9B, TMEM59, PSAT1, PSAP, TMBIM1, UBC, CD63, TSPAN31, KLF9, NDRG2, FNBP1, HACD2, MLF2, CD164, GRINA, LXN, SMPD1, TSPAN3, SLC3A2, CNN3, REEP5, ELOVL5, MAPK8IP1, RHOB, TLCD1, HOPX, FAM171B, MAT2A, DBI, RSRP1, PRNP, …
Endothelial_cell	4.29903e-05	0.000347978	2.01082	PLPP1, NRP1, NFKBIA, IFITM3, SGK1, NFIB, BST2, APLP2, BCAM, PSME2, FABP5, DEGS1, ANXA5, CD81, SELENOP, CD47, IFI35, PSME1, TSC22D1, TMBIM6, ARL6IP5, ZFP36, ARHGAP29, EGFL7, TMEM59, SNRK, CD9, TPM4, PSAP, MYL6, EFNA1, B2M, KLF9, DUSP1, IFITM2, ARHGDIA, FKBP1A, SLC3A2, PRSS23, CTSL, DDX5, CNN3, ELOVL5, IGFBP7, RHOB, ALDH2, MXD4, RHOC, NDRG1, MYL12B, CTNNA1, ITM2B, GNAI2, NDUFA8, ARPC3, PSMB8, TSPAN…
REACTOME_CELL_CELL_JUNCTION_ORGANIZATION	0.00278382	0.0115947	2.00685	CADM1, PARD3, MPP5, CDH1, CLDN3, CTNND1, CTNNA1, PRKCI, CTNNB1, CLDN4, JUP
AKT_UP_MTOR_DN.V1_UP	0.000690561	0.00356929	1.99018	TMCC3, JUNB, TACSTD2, PDK3, PLSCR1, IL1R1, HLA-DQB1, NFIL3, RNF41, NEU1, HIST1H4H, TESC, SUSD4, PACSIN3, DUSP1, ANGPTL1, IGF1R, KLF6, PTPRJ, PDZD11, FBXL15, CLMN, CPE, MAL2, LSS, PSMD7, TGIF1, GDE1, RBM4, ST6GALNAC6
Alveolar_type_II_cell	0.000161148	0.00111798	1.98352	RAMP1, NRP1, H2AFJ, SOCS2, MGST1, ATP8A1, CADM1, HERPUD1, APLP2, ERRFI1, BCAM, ANK3, FABP5, DEGS1, NUCB2, CTSH, SELENOP, LAMP2, ALCAM, NUPR1, SELENBP1, TMBIM6, ATP6V1G1, TCEAL9, TMEM59, CD9, CCND1, JUND, BEX4, GPRC5A, DCXR, ACLY, EMB, CPM, CLDN3, NPC2, ALDH2, MXD4, RSRP1, MYL12B, ANXA4, PRNP
luminal_2	0.000649708	0.00339908	1.97342	RHOU, SLC12A2, TSPAN8, MME, NANS, FOXA1, TACSTD2, CTSH, CHPT1, PRR15L, TSPAN1, PLSCR1, SMCO4, ALCAM, STARD10, CD9, FXYD3, BEX4, CDH1, GPRC5A, DCXR, EMB, KRT19, PPFIBP2, CMAS, CLDN3, GSTO1, HOPX, ABHD14B, ACSM3, RAB25, ATP6AP2, SPTSSA, ANXA1, TSTD1
combined_predtype_geno.Epi_Luminal_1_T02_Cast_Day7	0.00257818	0.0108435	1.97314	H2AFJ, PRDX6, HERPUD1, FKBP11, HSPA1A, EHF, TSPAN1, CHKA, HSPA5, TST, B2M, DCXR, RNF149, TMED3
HALLMARK_ESTROGEN_RESPONSE_LATE	0.000560224	0.0030042	1.95953	FKBP5, SORD, UNC13B, SGK1, HOMER2, IL6ST, BLVRB, UGDH, FKBP4, FLNB, KLK11, NRIP1, FABP5, MDK, CHPT1, XBP1, SLC9A3R1, ZFP36, CKB, PDCD4, CD9, TST, CCND1, CDH1, DCXR, NBL1, TFAP2C, KRT19, PRSS23, KLF4, ELOVL5, ARL3
Urothelium	3.35213e-06	3.78437e-05	1.94247	TMPRSS2, H2AFJ, TSPAN8, MGST1, ASAH1, SYTL2, APLP2, UPK3A, ENTPD5, TM9SF3, UGDH, JUNB, TACSTD2, FLNB, BCAM, FABP5, CTSH, TNFAIP8, SMIM14, EHF, LAMP2, SOD1, VMP1, GOT2, SLC25A17, ESD, TPD52, CHMP5, TMBIM6, PRDX3, ZFP36, ERGIC1, EPHX1, RER1, ALDH6A1, TMEM59, EIF4A2, PDXDC1, CD9, TC2N, FXYD3, RAB27B, PSAP, LYPLA1, CSNK1A1, ACER2, NECTIN2, LONP2, WDR61, COX7A2L, PEBP1, CAB39L, GATA2, TMBIM1, NIPAL1, …
HALLMARK_IL2_STAT5_SIGNALING	0.000828363	0.00413218	1.93047	NRP1, IFITM3, LRIG1, SOCS2, ODC1, NFKBIZ, AMACR, CD81, PLSCR1, TWSG1, ITGAV, ALCAM, NFIL3, XBP1, IGF1R, CD83, KLF6, GADD45B, P2RX4, NCOA3, TGM2, GSTO1, RHOB, COCH, HOPX, NDRG1, SYNGR2, FURIN, ANXA4, PRNP, DHRS3, RNH1, CYFIP1
SU2C-NE-ADENO.POLYA	0.00245435	0.010553	1.91727	SPON2, FKBP5, NEDD4L, SLC44A4, CAMKK2, ALDH1A3, APLP2, HDLBP, MON1B, RNF41, ERGIC1, PDXDC1, P4HB, TMEM268, SLC45A3, CORO1B, STUB1, GSPT1, SYNGR2, SND1, CYB561A3, TXNDC11
combined_predtype_geno.Epi_Luminal_1_T04_Cast_Day28	0.00249733	0.0106075	1.91323	SLC12A2, TSPAN8, BASP1, UPK3A, TACSTD2, EEF1D, CTSH, CD81, PSME1, VMP1, NUPR1, JUND, BEX4, KLF6, KRT19, TRIB1, CLDN3, KLF4, KRT18, ANXA4, PSMB8, IDH1, AHNAK, LRRC26, KRT8, CXADR
E8p75_ParE	0.00179048	0.00825931	1.90418	MME, F3, TM9SF3, TMED2, FUT8, HDLBP, PDIA3, CALD1, CALR, CD9, MLEC, DNAJC3, SERP1, SEL1L, HSPA5, ERP44, P4HB, ERP29, COPB1, FAM114A1, KLF4, LAMC1, RCN2, SSR1, LRRC59, SSR3, CANX, TMED10
HALLMARK_IL6_JAK_STAT3_SIGNALING	0.00531733	0.02001	1.89657	IL6ST, IRF9, STAT1, IL1R1, STAT3, CD9, PTPN1, STAT2, IRF1, ACVR1B, TNFRSF1A
HALLMARK_XENOBIOTIC_METABOLISM	0.00119036	0.005803	1.8954	PDLIM5, MCCC2, MAOA, ARG2, BLVRB, IGF1, ENTPD5, UGDH, DHRS7, GNMT, IL1R1, ACSM1, TMBIM6, EPHX1, NDRG2, DCXR, GSTO1, ELOVL5, SAR1B, ALDH2, COMT, GSS, SERTAD1, TNFRSF1A, ACOX1, DHPS, GSR, CNDP2, ACOX3, IDH1, HPRT1, APOE, CSAD, PPARD, SSR3, PSMB10, FBP1, HACL1, SLC35B1, JUP, PYCR1, CAT, ALDH9A1, ASL, SPINT2, DHRS1, CROT, NINJ1, DDT, ECH1, AHCY, ACO2, PTGES3
Macrophage	0.000299029	0.00178171	1.89272	RGS2, NFKBIA, BST2, ASAH1, HEBP1, CADM1, BLVRB, IGF1, RTN4, CTSH, CD81, SELENOP, CD47, MAFB, LAP3, MANF, TMBIM6, CKB, ATP6V1G1, ATP6AP1, SERP1, LAMTOR1, HSPA5, PTPN1, PSAP, ERP29, HEXA, B2M, PRR13, SLC3A2, NPC2, CORO1B, P2RX4, REEP5, ALDH2, BLVRA, COMT, SYNGR2, CLTA, VASP, TALDO1, PTPN18, ITM2B, PRDX1, GNAI2, GDI2, AUP1, CREG1, ATP6AP2, PSMB8, ATP6V0D1, ETHE1, TMED9, UBE2D3, CDK2AP2, APOE, SDF2L1…
WNT_SIGNALING	0.00385024	0.015294	1.88484	RHOU, LEF1, WNT2, WNT5B, WNT5A, SLC9A3R1, CSNK1A1, CCND1, B2M, FZD5, PYGO1, TLE1, FBXW4, CTBP2, FBXW11, DAAM1, CTNNB1, BTRC, PPP2CA, CCND3, CSNK2A1, CSNK1D
ZHANG_GATA6_TARGETS_UP	0.00319544	0.0131812	1.88302	TESC, ARSK, EMB, GSTO1, METTL7A
REACTOME_ADHERENS_JUNCTIONS_INTERACTIONS	0.00478734	0.0181749	1.87747	CADM1, CDH1, CTNND1, CTNNA1, CTNNB1, JUP
GO_0002070|epithelial cell maturation	0.000600612	0.00318102	1.85222	HOXB13, FOXA1, XBP1
REACTOME_CELL_JUNCTION_ORGANIZATION	0.00846103	0.0292724	1.83215	CADM1, PARD3, LIMS1, MPP5, CDH1, CLDN3, CTNND1, VASP, CTNNA1, PRKCI, CD151, CTNNB1, PLEC, CLDN4, JUP
E7p5_exVE	0.0056447	0.0208756	1.83103	SGK1, SLC7A8, DEGS1, CTSH, MPC2, RBM47, SLC9A3R1, NEU1, REEP6, MORF4L2, AQP3, CTSL, DBI, PCBD1, GCSH, GCAT, CNDP2, APRT, CLTC, OAT, ATP6V1A, FTH1, ATP6V0B, LGMN, SDC4, DDT, ATP6V1E1, MYO6, LAMP1
Microglia	0.000725277	0.0037041	1.81695	RGS2, RGS10, NFKBIA, SGK1, ASAH1, BASP1, JUNB, CTSH, CD81, SELENOP, EGR1, LAMP2, ZFP36, SARAF, CKB, ATP6V1G1, CALR, TMEM59, CD9, HSPA5, PSAP, ERP29, JUND, UBC, CD63, HEXA, B2M, DUSP1, CD83, KLF6, CD164, SLC3A2, NPC2, CTSL, CORO1B, DDX5, REEP5, RHOB, MCL1, CLTA, BRK1, CAMK1, SCOC, PTPN18, ITM2B, GNAI2, GDI2, CREG1, ATP6AP2, SFT2D1, BCAP31
Endocrine_cell	0.00115655	0.005703	1.81651	GABARAPL2, SMIM14, CPQ, HIST1H2BC, MRFAP1, MANF, TPD52, PDIA3, XBP1, SARAF, TCEAL9, TMEM59, ATP6AP1, HSPA5, OSTC, P4HB, ERP29, CD63, NAPA, ACLY, RPN2, EMB, CD164, TUSC3, TSPAN3, MORF4L2, ARL1, TMED3, BEX3, STUB1, MAGT1, SPCS1, HADH, PCBD1, SMDT1, PRNP, SSR4, ATP6AP2, PPP1CB, ATP6V0D1, CPE, TSPAN13, SELENOM, CHMP2A, ITM2C, LGALS3BP, TMED10, KRT8, IFT20, CNPY2, ZCRB1, CYB5R3, PRKAR1A, COA3, SPCS2
PID_A6B1_A6B4_INTEGRIN_PATHWAY	0.010455	0.0332238	1.80422	PRKCA, ERBB3, ERBB2, CD9, EGFR, AKT1, RXRA, CASP7, CDH1, PIK3R1, LAMC1
Mast_cell	0.00198387	0.0088654	1.79973	RGS2, NFKBIA, SOCS2, BASP1, TM9SF3, JUNB, NFKBIZ, CD81, EGR1, NR4A1, ZFP36, NME4, CSRNP1, SLC38A2, HSPA5, STK17B, RAB27B, JUND, GATA2, CD63, HEXA, SLC45A3, DUSP1, HSPA8, DNAJA1, KLF6, LXN, SLC3A2, DDX5, REEP5, SQSTM1, MAT2A, RSRP1, NDRG1, ITM2B
Placenta_endodermal_cell	0.000339695	0.00199629	1.79875	F3, ASAH1, TMBIM4, TM9SF3, ANXA5, MRFAP1, EGR1, MANF, GADD45G, TPM1, TSC22D1, PDIA3, XBP1, SARAF, CALD1, TCEAL9, RER1, TMEM59, CD9, DNAJC3, SERP1, TPM4, FXYD3, HSPA5, PSAP, OSTC, P4HB, PPIB, ERP29, CD63, DUSP1, RPN2, KDELR2, RCN1, KLF6, MORF4L2, FKBP1A, ARL1, PRR13, CTSL, LAMC1, REEP5, SQSTM1, TCEAL8, TMED3, BEX3, MARCKSL1, SPCS1, KRT18, ARF4, RHOC, SMDT1, YIF1A, RCN2, SSR4, BCAP31, CD151, ARF1, …
Cao2019Embryo_epi_BranchialArchEpithelialTrajectory_1_of_3	0.00554006	0.0206668	1.79528	PDE11A, CPNE4, ALDH1A3
PID_INTEGRIN1_PATHWAY	0.014001	0.0411398	1.79134	VEGFA, CD81, MDK, ITGAV, NPNT, LAMC1, TGM2
Oligodendrocyte	0.000251223	0.00158492	1.77236	H2AFJ, SGK1, SS18L2, TMBIM4, APLP2, GABARAPL2, SNRPN, ANK3, FABP5, RTN4, DEGS1, SMIM14, HSD17B12, NFIX, CD81, SELENOP, PIM3, HIST1H2BC, CD47, MRFAP1, OSBPL1A, LAMP2, VMP1, LAP3, TPD52, TMBIM6, PHGDH, ARL6IP5, SARAF, CKB, ATP6V1G1, TMEM9B, TMEM59, ATP6AP1, SLC38A2, CD9, LAMTOR1, PSAT1, TMBIM1, BCAS1, ETV1, GLO1, TM2D2, FNBP1, ENPP5, NAPA, PAPSS1, MLF2, PLIN3, TSPAN3, CNP, FKBP1A, SCCPDH, PPDPF, RE…
Cao2019Embryo_epi_Midgut_HindgutEpithelialTrajectory_2_of_3	0.0122893	0.0373909	1.7541	SLC7A2, F5, UGDH, ANXA5, NAV3, ALCAM, BCAS1, SLIT1, PDE1A, PAPSS1, GCNT1, TGM2, SCOC
REACTOME_INTERFERON_SIGNALING	0.00618791	0.0224967	1.75403	ISG15, IFITM3, FLNB, IRF9, STAT1, NUP93, OAS2, IFI35, EGR1, DDX58, UBE2L6, EIF4A2, PTPN1, UBE2N, OAS3, PRKCD, B2M, IFITM2, PPM1B, CAMK2D, STAT2, IRF1, UBE2E1
HALLMARK_INFLAMMATORY_RESPONSE	0.00855328	0.0293549	1.73992	SLC4A4, NFKBIA, F3, RIPK2, SLC7A2, LYN, NFKB1, IL1R1, NAMPT, HPN, SGMS2, OPRK1, TAPBP, KLF6, RNF144B, FZD5, P2RX4, IRF1, HIF1A, ACVR1B, IRF7, ADRM1, ABCA1, RAF1
E6p5_exVE	0.0103583	0.0332238	1.73554	SGK1, SLC7A8, DEGS1, SELENOP, SOD1, SLC9A3R1, NEU1, PSAT1, CD63, MORF4L2, AQP3, CTSL, DBI, GCAT, TSPAN13, EEA1, CNDP2, CLTC, OAT, JADE1, ATP6V1A, ATP6V0B, LGMN, SDC4, DDT, GNS, ATP6V1E1, MYO6, LAMP1, CALM3
HALLMARK_PEROXISOME	0.00883416	0.0296082	1.72208	RDH11, HSD17B4, ABCC5, CADM1, ECI2, SOD1, IDE, SLC23A2, PEX11A, SLC25A17, ACSL1, ACAA1, LONP2, EPHX2, ELOVL5, NUDT19, GSTK1, PRDX1, DHRS3, ACOX1, HRAS, IDH1, PEX6, PEX2, ERCC1, CRAT, SLC25A4, IDI1, SCP2, HMGCL, SEMA3C, CAT, ALDH9A1, SULT2B1, ECH1
Cao2019Embryo_epi_AuditoryEpithelialTrajectory_2_of_3	0.0121242	0.0373909	1.71077	NCAM2, TENM1, SLC30A4, LRRC4C, MME, GALNT3, ALDH1A3, ELF1, PARP14, TFEB, SLC16A9, MYRIP, PSD4, DLGAP1, PAG1, RHOC, PTPN18, TMEM251, SELENOM, ARFGEF3, DLX5
E8p75_gfp_Midline	0.0118902	0.0369631	1.7099	MGST1, FOXA1, MAGED2, PSME2, ANXA5, SMIM14, LIMCH1, ALCAM, CHMP5, CKB, EIF4A2, BTG1, EPHA4, PPFIBP1, RCN1, KRT19, TSPAN3, REEP5, TGM2, RCN2, ARHGEF26, TMED9, PTPRD, ITM2C
E8p75_ap_Midline	0.0125199	0.0378242	1.70845	LRIG1, MGST1, PSME2, ANXA5, SMIM14, ALCAM, TMEM59, BTG1, EPHA4, IGF1R, PPFIBP1, RCN1, KRT19, TSPAN3, REEP5, TGM2, BICC1, RCN2, CXXC5, FNDC3B, PTPRD, GRB10, TMEM50A, HSD17B10, COBL, SOX9
Hepatocyte	0.00162377	0.00757173	1.6961	SORD, GLUD1, MGST1, HEBP1, FABP5, DEGS1, CTSH, MPC2, FKBP11, HSD17B12, SELENOP, HIST1H2BC, GOT2, MANF, PDIA3, SELENBP1, PHGDH, ATP6V1G1, TCEAL9, STARD10, LPCAT3, SERP1, PSAT1, HSPA5, ERP44, OSTC, TST, P4HB, NDUFV2, HPN, WDR61, PPIB, CD63, BEX4, HSPA9, BNIP3, ALDH7A1, RPN2, PSMA4, MORF4L2, CTSL, SMIM1, TCEAL8, BEX3, SPCS1, KRT18, LMAN2, DBI, GRHPR, HADH, PCBD1, YIF1A, GCSH, PRDX1, DNPEP, SC5D, GCA…
E5p5_VE	0.0104219	0.0332238	1.69222	TM9SF3, FLNB, TMED2, SPATS2, ATP6V1G1, CALR, DNAJC3, SERP1, HSPA5, P4HB, ERP29, CD63, RPN2, KLF6, LAMC1, ARF4, TMED7, PCBD1, SSR1, TEAD1, ARF1, TMED9, TXNDC5, HSPB1, SSR3, TMED10, MYDGF
combined_predtype_geno.Epi_Luminal_2Psca_T07_Regen_Day3	0.0116182	0.0363812	1.68724	RGS2, SLC12A2, TSPAN8, FAM162A, CD81, PRR15L, TSPAN1, PLSCR1, PSME1, NUPR1, CD9, FXYD3, TST, PEBP1, DCXR, DUSP1, KRT19, CMAS, CLDN3, IGFBP7, RAB25, ATP6AP2, DHRS3, SPTSSA, ANXA1, RNH1, IDH1, LRRC26
combined_predtype_geno.Epi_Luminal_2Psca_T02_Cast_Day7	0.0137892	0.0407971	1.66592	SLC12A2, TSPAN8, MME, TACSTD2, CTSH, HSPA1A, EHF, TSPAN1, NR2F2, ALCAM, NUPR1, CD9, FXYD3, BEX4, B2M, DCXR, DUSP1, KRT19, CLDN3, IGFBP7, HOPX
combined_predtype_geno.Epi_Luminal_2Psca_T03_Cast_Day14	0.0133773	0.0401319	1.65836	SLC12A2, TSPAN8, PMEPA1, F3, TACSTD2, FLNB, LMO7, CTSH, TNFAIP8, NUPR1, ARL6IP5, TIPARP, CD9, NIPAL1, CDH1, GPRC5A, KRT19, CLDN3, GADD45B, SQSTM1, IGFBP7, AMD1, KRT18, CTNNA1, FAM107B, NAB1, ANXA1, CTNNB1, HNRNPA0, AHNAK, KRT8, CXADR, ARF6, GSTA4, CLDN4, JUP
KEGG_PROSTATE_CANCER	0.0155809	0.0445613	1.65591	NKX3-1, NFKBIA, AR, LEF1, AKT3, IGF1, CREB3L4, NFKB1, ERBB2, EGFR, AKT1, CREB3L1, CCND1, PIK3R1, CREB3, IGF1R
Dendritic_cell	0.00685476	0.0245058	1.63872	RAMP1, RGS10, BST2, HERPUD1, PSME2, CTSH, SMIM14, REXO2, CD47, PSME1, TPD52, TMBIM6, XBP1, ZFP36, ATP6V1G1, SERP1, STK17B, PSAP, ERP29, UBC, B2M, CD164, CNP, PRR13, NPC2, CTSL, CORO1B, DDX5, REEP5, TMED3, LMAN2, RSRP1, SYNGR2, CIB1, TALDO1, SMDT1, PTPN18, ITM2B, GNAI2, ARPC3, PSMB8, BCAP31, TSPAN13, TMED9, SCAND1, CDK2AP2, ITM2C, PGLS, ACTR3, GLTP, CCND3, TMEM50A, SPCS2, M6PR, SRSF5, FTH1, ATP6V0…
HALLMARK_PROTEIN_SECRETION	0.013498	0.0402128	1.63574	TSPAN8, CLCN3, GBF1, TMED2, ARFGAP3, SGMS1, LAMP2, SOD1, DNM1L, TPD52, RER1, EGFR, CD63, COPB1, GOLGA4, NAPA, BNIP3, RAB9A, SNAP23, KRT18, CLTA, CLN5, ARF1, ABCA1, ATP1A1, TMED10, ARFGEF2, CLTC, SEC22B, VAMP7, AP1G1, OCRL, SCAMP1, M6PR, TSG101, ERGIC3, COPB2, SEC24D, STX12, COPE, AP3S1, ARCN1, SNX2, MON2, ATP6V1H
Monocyte	0.00636301	0.0229389	1.62872	RGS2, GLUD1, H2AFJ, NFKBIA, IFITM3, MGST1, JUNB, PSME2, DEGS1, ANXA5, CTSH, CD47, NR4A1, PSME1, TPD52, XBP1, ARL6IP5, ZFP36, SERP1, TPM4, PTPN1, PSAP, ERP29, PRKCD, HEXA, B2M, BTG1, DUSP1, EMB, IFITM2, ARHGDIA, PRR13, NPC2, CORO1B, REEP5, MCL1, ALDH2, RSRP1, HNRNPF, SYNGR2, CLTA, BRK1, MYL12B, TALDO1, PTPN18, ITM2B, GNAI2, ARPC3, CREG1, TNFRSF1A, PSMB8, ANXA1, RNH1
Eosinophil	0.0086735	0.0295312	1.59269	RAMP1, GLUD1, NFKBIA, SGK1, MGST1, HEBP1, PRDX6, APLP2, JUNB, SNX1, FABP5, ANXA5, CTSH, REXO2, HIST1H2BC, CD47, NR4A1, LAMP2, GADD45G, TMBIM6, XBP1, ZFP36, CEBPB, ATP6V1G1, CD9, SERP1, PTPN1, PSAP, UBC, MYL6, HEXA, DUSP1, KLF6, KRT19, CD164, ARHGDIA, PRR13, SLC3A2, CORO1B, REEP5, TGM2, MCL1, CLTA, VASP, MYL12B, TALDO1, ITM2B, PRDX1, GNAI2, ARPC3, CREG1, ATP6V0D1, ANXA1, RNH1, SCAND1, CDK2AP2, AHN…
HALLMARK_P53_PATHWAY	0.0168564	0.04789	1.5723	ZBTB16, H2AFJ, ABCC5, HIST1H1C, FAM162A, CD81, FOXO3, NUPR1, TSC22D1, SESN1, CCNG1, EPHX1, TRAFD1, BAIAP2, HIST3H2A, SLC19A2, RXRA, FGF13, WWP1, BTG1, DCXR, FUCA1, SLC3A2, SERTAD3, KLF4, PHLDA3, MXD4, DDIT4, NDRG1, CTSF, ACVR1B, SEC61A1, HEXIM1, HRAS, RAD51C, IRAK1, TRAF4, MAPKAPK3, ABAT, CCND3, VAMP8, EPS8L2
Stomach_epithelial_cell	0.00883161	0.0296082	1.52396	TMPRSS2, H2AFJ, MLPH, TSPAN8, SLC39A11, TM9SF3, UGDH, FABP5, HSD17B12, TMEM54, SELENOP, HIST1H2BC, PRR15L, TSPAN1, NIPSNAP3B, TPM1, ESD, TPD52, GOLPH3, TMBIM6, PDCD4, TMEM9B, STARD10, FXYD3, ERP44, RAB27B, TST, P4HB, LYPLA1, TESC, PPIB, PRKCD, TMBIM1, BCAS1, CDH1, MLLT3, CBR3, YIPF1, FUCA1, CMPK1, KRT19, PRR13, TMC4, PLEKHB2, HIGD1A, KLF4, PPDPF, GSTO1, MGST2, ORMDL2, KRT18, DBI, RAB3D, SYNGR2, V…
Adipocyte	0.0152849	0.0440083	-1.42272	S100A13, MGLL, EIF4EBP1, SDHA, UQCR11, NDUFS7, ACAA2, ARL4A, NDUFA7, CISD1, SH3GLB1, NDUFS5, UQCRB, NDUFS6, PTMS, NDUFAB1, COX7A2, CHCHD3, COX7C, CYB5A, GPX4, NDUFV1, ACADM, PDHA1, COX5B, IVNS1ABP, BNIP3L, COX6C, ACOT13, MDH2, IMPDH1, COX4I1, RAB2A, HADHA, SFXN1, HIGD2A, POLE4, CYCS, NDUFB11, ID1, MALSU1, LDHB, HAGH, IMMP1L, PAM16, NDUFS2, PHYH, YPEL3, NDUFA13, TSPO, POR, SLC1A5, FDFT1, AK2, SUGT…
Clara_Cell	0.0143546	0.041892	-1.51553	TUBA1A, ALDH1A1, CSRP2, PTTG1, MLF1, SEM1, TUBA1B, HMGN3, ZNHIT1, PET100, S100A11, PSMB6, HSBP1, UBL5, TOMM7, PDCD6, CYB5A, YWHAE, PRDX4, BEX2, COX6C, ACOT13, SON, IGFBP2, ATP1B1, TM4SF1, NEDD8, CCDC34, LDHB, TCTEX1D2, CRIP2, CALM1, ACTN1, THOC7, DYNC1I2, POR, TMEM107, NDUFA3, IFT22, NUDC, CHCHD10, EZR, PGRMC1, SELENOF, DPY30, CLU, HSP90AA1, CYSTM1
Cartilage_cell	0.00945029	0.0314277	-1.5203	STMN1, CTHRC1, DEK, TUBB2A, PDAP1, ENO1, SRSF11, KRTCAP2, MEST, POLR2F, CCT6A, HNRNPD, SF3B5, FUS, PTMS, YBX1, COL9A2, SIVA1, PTMA, CALU, PRDX4, NREP, EIF5B, BZW2, EIF5A, FKBP9, NOP58, PLOD2, GARS, HNRNPM, CACYBP, TCP1, NDUFB11, CKAP4, LDHB, SSRP1, TMA7, TMEM258, HNRNPC, SRM, CBX1, DPM3, IER3IP1, CKS1B, LTV1, CFDP1, TPI1, SSB, LDHA, PSMA7, DDX39B, TRAPPC1, POLR2M, IDH2, ATXN7L3B
Gastric_mucosa_cell	0.0035018	0.0141724	-1.53625	RBP1, GSTP1, SMIM22, PLP2, PERP, ALDH1A1, CSRP2, NQO1, PON2, NDUFB2, PLS1, UQCR11, NDUFS7, NDUFA7, CSTB, SEC11C, CARHSP1, OCIAD2, EPCAM, ENO1, NDUFS5, UQCRB, TUFM, PLPP2, TMEM238, NDUFS6, NDUFA11, FDPS, NDUFAB1, SRI, COX7A2, CHCHD3, COX7C, NDUFV1, PDHA1, COX5B, COX6C, ACOT13, ASPH, MDH2, COX4I1, RPP21, ATP1B1, SNX6, NDUFS8, TOMM5, HADHA, CLTB, HIGD2A, CCDC107, ELF3, PHB, CYCS, NDUFB11, PTGR1, ID1…
Muscle_cell	0.0103926	0.0332238	-1.5556	MLF1, TPM3, NDUFB2, UQCR11, NDUFS7, SH3GLB1, UQCRB, YBX3, RWDD1, SELENOW, COX7A2, CHCHD3, COX7C, YBX1, ACADM, PDHA1, COX5B, AK1, COX6C, TIMM8B, CAMTA1, RABL6, CYCS, NDUFB11, IMMP1L, YPEL3, SDHAF3, TPI1, MAP1LC3A, NDUFA3, UQCRH, LDHA, UBAC1, CHCHD10, NDUFB10, IDH2, MACROD1, NDUFA5, NDUFV3, UQCR10, UQCRQ, VDAC3, CYSTM1, ECI1, TUBA4A, COPS5, SMIM12, MPC1, COPS9, SLC25A11, DMPK
Testicular_cell	0.000529907	0.00291449	-1.61619	FMN1, PTTG1, STK33, DLL3, ANKRD36, MLF1, DNAJC2, EFCAB2, SPATA6, HDGF, ARL4A, NDUFA7, ACYP1, PPM1G, CARHSP1, CENPV, KIFAP3, DNAJB6, ACBD6, SNRPD2, SH3GLB1, POLR2I, SRPK1, KNOP1, ZNHIT1, PAFAH1B1, NDUFS5, NASP, PGP, HSBP1, TOMM7, COX7A2, CHCHD3, COX7C, ARPC1A, GPX4, RP9, PCBP3, PCMT1, AK1, TIMM8B, PDCD5, LSM2, ARPC5L, CKLF, ITGB3BP, ATP1B3, CCT3, TCP1, MKRN1, GPS2, CCDC34, CEP57, TCTEX1D2, HAGH, C…
E7p5_Mes	0.0148132	0.0429382	-1.6276	CHD7, CCDC88A, ANP32E, CRMP1, CDCA7L, FAM133B, HNRNPR, RBBP4, CBX5, HMGB3, FGFR1, MARCKS, SRSF10, PHIP, EIF1AX, FUBP1, MYEF2, GLRX3, PAICS, SMARCC1, APEX1, LY6E, HMGA1, SMARCD1, METTL9, TCF3, NUDT21, CECR2, H2AFX, SAP30, PTK7, MBTD1
HALLMARK_OXIDATIVE_PHOSPHORYLATION	0.00363223	0.0145629	-1.63231	NDUFB2, SDHA, UQCR11, NDUFS7, ACAA2, NDUFA7, UQCRB, POLR2F, NDUFS6, NDUFAB1, COX7A2, COX7C, CYB5A, TIMM13, GPX4, NDUFV1, ACADM, PDHA1, COX5B, COX6C, NDUFB1, TIMM8B, ATP6V1F, MDH2, COX4I1, ATP1B1, NDUFS8, HADHA, NNT, CYCS, LDHB, LRPPRC, NDUFS2, PHYH, POR, OGDH, GPI, UQCRC2, NDUFA3, UQCRH, LDHA, SLC25A6, IDH2, NDUFA5, UQCR10, UQCRQ, VDAC3, AFG3L2, NDUFS1, IMMT, COX8A, ECI1
Intercalated_cells_of_collecting_duct	0.000825461	0.00413218	-1.65633	KRT7, LGALS3, APP, CSRP2, PTTG1, GADD45A, LAPTM4B, SCNN1A, BSG, NDUFB2, SDHA, UQCR11, NDUFS7, OCIAD2, EPCAM, CISD1, ENO1, S100A11, NDUFS5, UQCRB, RTN3, NDUFA11, PTMS, NDUFAB1, SRI, COX7A2, CHCHD3, COX7C, CYB5A, NDUFV1, ACADM, PDHA1, COX5B, IVNS1ABP, COX6C, TIMM8B, ACOT13, ATP6V1F, SAT1, MDH2, COX4I1, ATP1B1, MIF, NDUFS8, HIGD2A, CYCS, NDUFB11, LDHB, HAGH, APOO, CLDN7, NDUFS2, PHYH, YPEL3, NDUFA13…
Basal_Org_3	0.0122479	0.0373909	-1.68567	BRD9, CBX3, ANP32E, BAZ1B, ANP32B, CBX5, C1QBP, CACYBP, CCDC34, ACIN1, BANF1, ARL4C, CBX1, CASP8AP2, BARD1, CCDC66, ABCF2, APEX1, BCL7C, ACTL6A, CCAR1, ARL6IP1, CARS2
Sertoli_cells	0.000508769	0.00283457	-1.70447	STMN1, ALDH1A1, PTTG1, EIF4EBP1, TUBA1B, NDUFA7, PAFAH1B3, H2AFV, POLR2I, S100A11, RHEB, UQCRB, CCT6A, PGP, PSMB6, FUS, NDUFAB1, COX7C, ARPC1A, RP9, RBM25, YWHAE, PRDX4, RBBP4, BEX2, HMGB3, NREP, COX6C, TIMM8B, PDCD5, ATP6V1F, SON, LSM2, ANXA2, SNRPB, NEDD8, HIGD2A, CYCS, LDHB, PSMB1, SLIRP, PSMD4, HNRNPC, HPCAL1, IER3IP1, PLEKHJ1, CKS1B, MAGOH, CFDP1, NDUFA13, TUBA1C, LSM8, PSMD12, AK2, PAPOLA, …
combined_predtype_geno.Epi_Luminal_3Foxi1_T03_Cast_Day14	0.00845605	0.0292724	-1.723	PAM, PLCG2, APP, UQCR11, DNAJB6, UQCRB, COX7A2, COX5B, COX6C, ATP6V1F, ATP1B1, CYCS, LDHB, NDUFA13, TPI1, NDUFA3, LDHA, CHCHD10, PGRMC1, ALDH3A2, UQCR10
E8p75_GutTube_DE_Colon	0.00785855	0.0278621	-1.74538	CACNA2D1, CDK6, LSM7, NDUFA7, HDAC2, HOXA9, DUSP4, NDUFAF4, HIGD2A, CRIP2, PKM, GTF3A, HAX1, SFN, KDM2B, GLRX3, TMX4, HDDC2, TPD52L1, ACOT7, MPZL1, PPP4C, PELI2, CECR2, SNRPA, GTF3C6, ETS2, COMMD1
REACTOME_MITOTIC_PROMETAPHASE	0.0111883	0.0352926	-1.7483	PAFAH1B1, SMC3, STAG1, RAD21, ITGB3BP, SKA2, KIF2A, SMC1A, PPP2R5E, AHCTF1, PMF1, NUDC, CLASP1, XPO1, TAOK1
E7p5_Midline	0.00980667	0.0323155	-1.75893	TUBA1A, CTHRC1, MLF1, ARL4A, H2AFV, CTXN1, TOMM7, NREP, LRRIQ1, WDR60, CCDC34, TCTEX1D2, CRIP2, TMEM107, IFT22, NUDC
E8p75_GutTube_DE_SmallInt	0.00986789	0.0323155	-1.76944	SSBP1, VOPP1, LAPTM4B, DNAJC2, PFDN2, FDPS, SIVA1, HMGB3, ASAP1, LDLR, EIF1AX, THOC7, NDE1, FDFT1, DPY30, SQLE, ACTL6A
Myoblast	0.0019074	0.00870505	-1.77164	RBP1, LGALS1, GSN, CSRP2, TAGLN2, UQCR11, ACAA2, SH3GLB1, SRSF11, S100A11, KRTCAP2, MEST, NDUFS6, NDUFA11, S100A10, PTMS, SELENOW, CYB5A, CALU, PRDX4, NREP, SON, COX4I1, ANXA2, VIM, RHOA, TM4SF1, ID1, LDHB, CRIP2, IER3IP1, DDAH2, YPEL3, MAP1LC3A, NDUFA3, UQCRH, NDUFB10, IDH2, NDUFV3, MAP1LC3B, RABAC1, ID3
GCS_genes	0.00245608	0.010553	-1.82594	HNRNPAB, NDUFS6, NDUFAB1, SMARCA4, SRRM2, YBX1, YWHAE, RNPS1, CALU, COX5B, RABL6, SFXN1, CHD4, SSRP1, SLIRP, BANF1, BPTF, THOC7, CFDP1, NDUFA13, CHCHD2, AP1S1, CHCHD7, EMC10, CORO1C, SELENOF, HNRNPA3, UQCRQ, VDAC3, HNRNPA2B1, AURKAIP1, TCF3, MPP6, PPP4C, PCBP1
REACTOME_RECRUITMENT_OF_MITOTIC_CENTROSOME_PROTEINS_AND_COMPLEXES	0.00608016	0.0222939	-1.83945	TUBA1A, PAFAH1B1, YWHAG, YWHAE, CEP164, CDK5RAP2, SDCCAG8, CSNK1E, CEP57, FGFR1OP, DYNC1H1, CLASP1, PCM1, HSP90AA1, TUBGCP3, TUBA4A
MEF_Cultured	9.30676e-06	9.50619e-05	-1.86138	S100A6, TUBA1A, GSTP1, CDKN2A, CTHRC1, LGALS1, S100A4, PLP2, PTTG1, PDLIM1, HNRNPAB, ARPC1B, TAGLN2, EIF4EBP1, BSG, TUBA1B, ITGB1, SNRPD1, CSTB, EEF1B2, SNRPD2, ARPC5, FHL2, ENO1, BUD31, S100A11, KRTCAP2, RHEB, CCT6A, POLR2J, LMNA, S100A10, PFN1, TXNL4A, PSMB6, HSBP1, COPS6, PPIA, LAMTOR5, SRI, SELENOW, ACTB, COX7A2, CHCHD3, PDCD6, CAPZB, GPX4, TMEM160, SIVA1, CALU, PRDX4, TIMP1, MTPN, ACTN4, EIF…
HALLMARK_EPITHELIAL_MESENCHYMAL_TRANSITION	0.00424853	0.0162734	-1.87127	SCG2, SNTB1, CTHRC1, LGALS1, GADD45A, DPYSL3, MCM7, ITGB1, PLOD3, MEST, CALU, TIMP1, SAT1, PLOD2, IGFBP2, VIM
HALLMARK_SPERMATOGENESIS	0.00406276	0.015702	-1.88143	SCG3, PCSK1N, CLVS1, EZH2, MLF1, SPATA6, ARL4A, MAP7, DBF4, GSTM3, LPIN1, TOPBP1, VDAC3, RFC4, PIAS2, TSN, AGFG1, IP6K1, BRAF, MAST2, MLLT10, GMCL1
REACTOME_CHROMOSOME_MAINTENANCE	0.00324845	0.0132722	-1.88335	HIST1H4C, SYNE2, RPA3, SMARCA5, LMNA, UBE2I, RBBP4, SMC3, POLD3, STAG1, RAD21, NHP2, POLD2, ITGB3BP, POLA1, SMC1A, RSF1, DKC1, PCNA, RFC4, RFC2, ATR, RFC3
REACTOME_CELL_CYCLE_MITOTIC	0.00011716	0.000897528	-1.88761	TUBA1A, CDKN2A, CDK6, PTTG1, MCM7, CDKN2C, E2F3, RPA3, PAFAH1B1, YWHAG, PSMB6, CUL1, YWHAE, RBBP4, SMC3, POLD3, DBF4, CEP164, STAG1, MCM3, RAD21, POLD2, MCM4, ITGB3BP, CDK5RAP2, SDCCAG8, CSNK1E, SKA2, KIF2A, CEP57, PSMB1, POLA1, PSMD4, SMC1A, PPP2R5E, CKS1B, FGFR1OP, PSMD12, AHCTF1, PMF1, PSMD1, MNAT1, NUDC, PSMA7, DYNC1H1, CDC27, ORC2, CDKN2D, CLASP1, PSMC2, TFDP1, XPO1, TAOK1, PCNA, RFC4, PCM1,…
REACTOME_EXTENSION_OF_TELOMERES	0.00806929	0.0283748	-1.89323	RPA3, POLD3, NHP2, POLD2, POLA1, DKC1, PCNA, RFC4, RFC2, RFC3, RUVBL1, RPA1, RPA2, RUVBL2
REACTOME_LOSS_OF_NLP_FROM_MITOTIC_CENTROSOMES	0.00403942	0.015702	-1.89879	TUBA1A, PAFAH1B1, YWHAG, YWHAE, CEP164, CDK5RAP2, SDCCAG8, CSNK1E, CEP57, FGFR1OP, DYNC1H1, CLASP1, PCM1, HSP90AA1, TUBA4A
E8p75_gfp_Mes	0.00399155	0.015702	-1.89899	PSIP1, TMPO, EZH2, DEK, PTBP2, ANP32E, HP1BP3, HNRNPD, NASP, NUCKS1, BZW2, ABRACL, TKT
combined_predtype_geno.Epi_Luminal_3Foxi1_T05_Regen_Day1	0.00147059	0.00693277	-1.92176	KRT7, LGALS3, ARPC1B, TAGLN2, DNAJB6, S100A11, UQCRB, NDUFAB1, COX7A2, COX7C, KCNMA1, COX6C, ATP6V1F, ABRACL, ATP1B1, NEDD8, CYCS, LDHB, PKM, CLDN7, TSPO, LDHA, CHCHD10, PGRMC1, UQCR10, UQCRQ, CYSTM1, COX8A
E8p75_ap_Mes	0.00232928	0.0103017	-1.92274	GPC6, TUBB2B, PSIP1, EZH2, NCAM1, PTBP2, ANP32E, HP1BP3, NASP, CTXN1, HNRNPR, ILF2, KHDRBS1, H2AFY, CCDC34, SSRP1, ACIN1, FUBP1, PBX1
combined_predtype_geno.Epi_Basal_1_T05_Regen_Day1	0.00245991	0.010553	-1.95477	TUBA1B, NCL, PSMB6, YBX1, PTMA, LSM4, MDH2, EIF5A, C1QBP, MIF, FBL, NME1, RANBP1, CCT4
Granulosa_cell	2.16178e-05	0.000193209	-1.96107	ALDH1A1, LSM7, LAPTM4B, BSG, PFDN2, ACAA2, NDUFA7, PDAP1, PAFAH1B3, MPHOSPH8, S100A11, POLR2F, POLR2J, S100A10, PSMB6, HSBP1, FUS, COPS6, PTMS, COX7C, RBBP4, BEX2, COX6C, TIMM8B, PDCD5, EIF5B, SON, TKT, ANXA2, FKBP9, IGFBP2, ATP1B1, SNX6, NEDD8, ID1, LDHB, TMA7, IER3IP1, RBM8A, CFDP1, PAPOLA, TPI1, CHCHD2, SSB, UQCRH, TMEM147, ADH5, TXNDC17, CHCHD10, BAG1, RTF1, PGRMC1, IDH2, PAICS, ATXN7L3B, POL…
Renal_tubular_cell	9.79578e-06	9.55089e-05	-2.01566	LGALS3, CSRP2, PTTG1, LAPTM4B, NDUFB2, SDHA, UQCR11, NDUFS7, NDUFA7, EPCAM, CISD1, ENO1, NDUFS5, UQCRB, RTN3, NDUFS6, NDUFA11, PTMS, NDUFAB1, COX7A2, CHCHD3, COX7C, CYB5A, GPX4, NDUFV1, ACADM, PDHA1, COX5B, IVNS1ABP, COX6C, TIMM8B, ACOT13, ATP6V1F, SAT1, MDH2, COX4I1, ATP1B1, NDUFS8, HIGD2A, CYCS, NDUFB11, LDHB, APOO, CLDN7, NDUFS2, PHYH, NDUFA13, TSPO, PRDX5, TPI1, TMCO1, UQCRC2, NDUFA3, UQCRH, …
REACTOME_MITOTIC_G2_G2_M_PHASES	0.00122057	0.00588343	-2.02966	TUBA1A, E2F3, PAFAH1B1, YWHAG, YWHAE, CEP164, CDK5RAP2, SDCCAG8, CSNK1E, CEP57, FGFR1OP, MNAT1, DYNC1H1, CLASP1, XPO1, PCM1, HSP90AA1, TUBGCP3, TUBA4A
combined_predtype_geno.Epi_Luminal_2Psca_T06_Regen_Day2	0.000444313	0.00250803	-2.03099	S100A6, KRT7, S100A14, LGALS3, SEC11C, EPCAM, S100A11, SNRPE, HMGB1, NDUFAB1, PPIA, COX7C, YBX1, SNRPG, TKT, ANXA2, ATP1B1, NHP2, NME1, RANBP1, PTGR1, TMEM14C, CALM1, PKM, CLDN7, PRDX5, TPI1, PPP1R1B, CHCHD10, UQCR10, HNRNPA3, CLU
E6p5_EPI	0.000389788	0.00222958	-2.06713	TUBA1A, STMN1, PSIP1, SOX4, SLC38A1, DEK, HELLS, ANP32E, EPCAM, H2AFV, WDR43, KNOP1, NASP, UBE2I, SIVA1, SMS, IGFBP2, MARCKS, EIF1AX, CBX1, FUBP1, DNMT3A, MYEF2, LYAR, PAICS, SMARCC1, PPHLN1, APEX1, HMGA1, SMARCD1
CytoTRACE_genes	0.000151091	0.00111755	-2.09476	STMN1, PSIP1, HNRNPAB, TUBA1B, SNRPD1, UBE2T, NDUFAB1, YBX1, PTMA, CALU, PRDX4, RBBP4, LSM2, RANBP1, CYCS, CCDC34, SSRP1, CRIP2, CBX1, SMC4, CKS1B, FADS1, CFDP1, LSM8, AK2, SLBP, NUDC
combined_predtype_geno.Epi_Luminal_3Foxi1_T08_Regen_Day7	0.000361664	0.00209667	-2.11865	PAM, KRT7, PLCG2, UQCR11, DNAJB6, S100A11, UQCRB, COX7A2, COX7C, KCNMA1, COX5B, SMS, COX6C, TIMM8B, ATP6V1F, NEDD8, CYCS, LDHB, PKM, LDHA, CHCHD10, PGRMC1, ALDH3A2, UQCR10, KLHL23, COX8A
Mouse_3T3_cell	1.01011e-10	3.09527e-09	-2.12039	S100A6, GSTP1, LGALS3, LGALS1, S100A4, PLP2, MTHFD1L, MCM7, NQO1, TPM3, TAGLN2, EIF4EBP1, HELLS, BSG, UQCR11, TUBA1B, CSTB, PPM1G, PDAP1, EMP2, EEF1B2, RNMT, CISD1, LSM5, SNRPD2, VPS36, WDR43, PLOD3, FHL2, ENO1, RPA3, BUD31, S100A11, POLR2F, YWHAG, SLC25A24, NCL, FDPS, LMNA, S100A10, PFN1, TXNL4A, PSMB6, ACOT9, NDUFAB1, RWDD1, PPIA, XRN2, CHCHD3, ILF2, TIMM13, GPX4, SARS, SIVA1, YWHAE, YARS, PTMA…
Trophoblast_progenitor_cell	4.27676e-08	7.33892e-07	-2.12711	S100A6, RBP1, PEG10, KRT7, S100A13, LGALS3, LGALS1, PDLIM1, RALA, ARPC1B, DNAJC2, TAGLN2, NDUFB2, RBMS1, SNRPD1, CSTB, CARHSP1, EEF1B2, DNAJB6, CISD1, ARPC5, TRA2A, BUD31, PAFAH1B1, UQCRB, POLR2F, CCT6A, SNRPE, HNRNPD, NASP, NDUFA11, NCL, SRI, COX7A2, COX7C, ANP32B, SET, ARPC1A, GPX4, SNRPG, PRDX4, LSM4, RAC1, EIF2S2, PDCD5, EIF5B, ABRACL, LSM2, MDH2, COX4I1, ANXA2, DNAJC8, SNX6, ARPC2, CDC34, NH…
Neutrophil	7.55813e-06	7.90838e-05	-2.12789	CYBA, MCM7, PYGL, ARPC1B, DNAJC2, DEK, SERBP1, SEM1, TUBA1B, SNRPD1, ANP32E, ARPC5, ENO1, S100A11, RTN3, HMGB1, PGP, PFN1, LAMTOR4, PPIA, YBX1, ANP32B, SET, CAPZB, FAM49B, RP9, SIVA1, PTMA, TKT, MDH2, EIF5A, NOP58, ARPC2, NHP2, CMTM7, UCK2, CACYBP, SSRP1, PKM, HMGB2, PGD, SH3BGRL3, SMC4, CKS1B, TSPO, LAMTOR2, PRDX5, PMF1, PSMA7, DDX39B, PPP1CA, DKC1, EXOSC8, COTL1, POLR2G, DPY30, RFC2, DTYMK, MTD…
Trophoblast_stem_cell	5.52971e-08	9.12403e-07	-2.15356	S100A6, LGALS1, PCSK1N, PERP, PTTG1, PDLIM1, TAGLN2, EIF4EBP1, BSG, UQCR11, NDUFS7, TUBA1B, SNRPD1, PDAP1, EEF1B2, CISD1, SNRPD2, ENO1, BUD31, KRTCAP2, POLR2F, CCT6A, NDUFS6, SNRPE, NASP, POLR2J, NDUFA11, NCL, SF3B5, S100A10, TXNL4A, PSMB6, HSBP1, UBL5, NDUFAB1, LAMTOR5, COX7A2, PDCD6, ANP32B, SET, TIMM13, SIVA1, SNRPG, TIMP1, EIF2S2, COX6C, ATP6V1F, CCT5, LSM2, COX4I1, EIF5A, C1QBP, MIF, NHP2, T…
combined_predtype_geno.Epi_Luminal_2Psca_T05_Regen_Day1	0.000144281	0.0010859	-2.17588	S100A6, KRT7, S100A14, CRIP1, LGALS3, CYBA, PDLIM1, ARPC1B, TAGLN2, EPCAM, S100A11, LMNA, S100A10, YBX1, TKT, ANXA2, ATP1B1, NME1, RANBP1, PTGR1, ID1, CRIP2, PKM, CLDN7, TSPO, PRDX5, TPI1, PPP1R1B, CHCHD10, EZR, CLU, LY6E, CYSTM1
Pancreatic_acinar_cell	7.74885e-09	1.58298e-07	-2.23612	STMN1, CEL, CSRP2, LSM7, HNRNPAB, SERBP1, PFDN2, ACAA2, TUBA1B, NDUFA7, SNRPD1, PDAP1, EEF1B2, EPCAM, SNRPD2, KRTCAP2, RHEB, UQCRB, POLR2F, CCT6A, NDUFS6, SNRPE, HMGB1, NASP, POLR2J, NCL, SF3B5, TXNL4A, PSMB6, FUS, COPS6, NDUFAB1, SF3B6, COX7A2, COX7C, ANP32B, SIVA1, YWHAE, SNRPG, PTMA, PRDX4, BEX2, LSM4, NREP, TIMM8B, PDCD5, BZW2, CCT5, LSM2, EIF5A, C1QBP, NOP58, SNRPB, MIF, NHP2, HNRNPM, NME1, …
Cardiac_muscle_cell	4.2816e-07	6.33382e-06	-2.26968	S100A13, PERP, CSRP2, MLF1, EIF4EBP1, NDUFB2, SDHA, UQCR11, NDUFS7, ACAA2, NDUFA7, CISD1, SH3GLB1, FHL2, NDUFS5, MEST, UQCRB, NDUFS6, NDUFA11, NDUFAB1, COX7A2, CHCHD3, COX7C, NDUFV1, ACADM, PDHA1, COX5B, IVNS1ABP, COX6C, TIMM8B, ACOT13, PDCD5, MDH2, COX4I1, ATP1B1, HADHA, HIGD2A, CYCS, NDUFB11, LDHB, CRIP2, NDUFS2, PHYH, YPEL3, NDUFA13, OGDH, TPI1, UQCRC2, MAP1LC3A, NDUFA3, CHCHD2, UQCRH, CHCHD7,…
E8p75_GutTube	3.83081e-05	0.000322239	-2.27845	GSTP1, TCF4, LGALS1, RALA, EZH2, KIFAP3, VPS36, DSP, HSBP1, ACTN4, FGFR1, ARGLU1, TES, MARCKS, U2SURP, MSI2, CCDC34, KTN1, DYNC1I2, SIPA1L1, SNRPF, SSBP3, PUM1, CHCHD7, IGF2R, GSK3B, DSG2, TMEM242, ARL6IP1, DRAP1, SVBP, COX20, CMTM8
Cao2019Embryo_epi_NA	0.000109831	0.00085668	-2.30669	CNTNAP2, TUBB3, CLVS1, TRIM9, DLL3, SRRM3, AKAP6
Schwann_cell	8.59517e-09	1.67606e-07	-2.37137	TUBA1A, RBP1, CSRP2, PTTG1, LAPTM4B, MLF1, BSG, SEM1, NDUFB2, UQCR11, ACAA2, ARL4A, NDUFA7, ACYP1, CISD1, POLR2I, HMGN3, PET100, NDUFS5, RHEB, UQCRB, NDUFS6, NDUFA11, PSMB6, HSBP1, UBL5, NDUFAB1, SELENOW, TOMM7, COX7A2, PDCD6, COX7C, TIMM13, YWHAE, ACADM, PRDX4, COX5B, BEX2, NREP, COX6C, ACOT13, PDCD5, ATP6V1F, SON, COX4I1, IGFBP2, ATP1B1, MIF, NEDD8, HIGD2A, CCDC107, NDUFB11, CCDC34, ID1, LDHB, …
CIN70	0.000161572	0.00111798	-2.37203	PTTG1, MCM7, EZH2, HDGF, NDUFAB1, LSM4, CCT5, MSH6, RAD21, GPI, ELAVL1, DKC1, NUP205, PCNA, RFC4, ACTL6A
Mesenchymal_stem_cell	1.77398e-12	8.45598e-11	-2.42962	S100A6, CDKN2A, LGALS3, LGALS1, S100A4, PTTG1, PDLIM1, RALA, MCM7, LSM7, ARPC1B, TAGLN2, EIF4EBP1, SERBP1, BSG, UQCR11, NDUFS7, TUBA1B, SNRPD1, CSTB, PPM1G, PDAP1, EEF1B2, CISD1, SNRPD2, FHL2, ENO1, BUD31, S100A11, KRTCAP2, POLR2F, CCT6A, NDUFS6, SNRPE, YWHAG, NASP, POLR2J, NDUFA11, NCL, SF3B5, LMNA, S100A10, PFN1, TXNL4A, PSMB6, RWDD1, LAMTOR5, ACTB, COX7A2, TIMM13, GPX4, SIVA1, SNRPG, PRDX4, PD…
combined_predtype_geno.Epi_Basal_1_T06_Regen_Day2	7.18147e-06	7.83939e-05	-2.46175	S100A6, RBP1, S100A16, ALDH1A1, SERBP1, TUBA1B, HMGB1, NDUFA11, NCL, S100A10, PPIA, YBX1, ANP32B, SNRPG, PTMA, COX5B, MDH2, EIF5A, C1QBP, SNRPB, MIF, FBL, NME1, ID1, HMGB2
Premeiotic_germ_cell	1.15175e-14	8.23502e-13	-2.47098	STMN1, PTTG1, MCM7, LSM7, DNAJC2, SERBP1, SEM1, NDUFB2, PFDN2, NDUFS7, NDUFA7, SNRPD1, ANP32E, UCHL1, PDAP1, EEF1B2, DNAJB6, CISD1, SNRPD2, PAFAH1B3, H2AFV, MPHOSPH8, POLR2I, DDX18, RPA3, DDX24, NDUFS5, RHEB, UQCRB, POLR2F, CCT6A, NDUFS6, SNRPE, POLR2J, PGP, NDUFA11, NCL, SF3B5, FDPS, PSMB6, FUS, COPS6, NDUFAB1, TOMM7, COX7A2, COX7C, ANP32B, SET, NDUFV1, RBM25, SIVA1, YWHAE, SNRPG, PRDX4, RBBP4, …
NEPC_genes.v2	3.0588e-06	3.64507e-05	-2.4801	CHGB, TUBB2B, CDKN2A, CACNA1A, SCG2, CAMK1D, CHGA, SCG3, NOL4, VGF, PLP2, PROX1, PTTG1, TRIM9, AGBL4, DLL3, ONECUT2, CLSPN, UBE2T, CRMP1, SRRM3, PLXNA2, FAM161A, CCDC28B, CRYBA2
Neuron	5.72654e-12	2.45668e-10	-2.5434	TUBA1A, STMN1, TUBB2B, HES6, PCSK1N, TUBB3, DPYSL3, RALA, LSM7, HNRNPAB, TUBB2A, SEM1, NDUFB2, PFDN2, NDUFA7, SNRPD1, UCHL1, PDAP1, CARHSP1, CRMP1, CISD1, ARPC5, PAFAH1B3, H2AFV, SRSF11, RTN3, CCT6A, SNRPE, HMGB1, POLR2J, CTXN1, TXNL4A, PSMB6, HSBP1, UBL5, FUS, PTMS, NDUFAB1, SELENOW, SF3B6, YBX1, ARPC1A, TIMM13, YWHAE, PTMA, RBBP4, BEX2, RBM39, HMGB3, IVNS1ABP, NREP, TIMM8B, PDCD5, BZW2, CCT5, S…
Proliferating_Myocyte	6.40219e-12	2.49685e-10	-2.54789	TUBA1A, STMN1, RBP1, LSM7, SERBP1, SEM1, TUBA1B, NDUFA7, SNRPD1, ANP32E, PDAP1, EEF1B2, SNRPD2, PAFAH1B3, H2AFV, POLR2I, ENO1, BUD31, MEST, RHEB, POLR2F, CCT6A, SNRPE, HMGB1, NASP, POLR2J, NDUFA11, NCL, SF3B5, PSMB6, FUS, SELENOW, COX7A2, YBX1, ANP32B, SIVA1, YWHAE, SNRPG, PTMA, PRDX4, RBBP4, LSM4, NREP, TIMM8B, PDCD5, BZW2, SON, LSM2, EIF5A, C1QBP, NOP58, SNRPB, MIF, NDUFS8, HNRNPM, NME1, POLR2E…
HALLMARK_G2M_CHECKPOINT	1.78201e-08	3.32384e-07	-2.56548	STMN1, PTTG1, TMPO, EZH2, CDKN2C, SLC38A1, E2F3, SNRPD1, SLC7A5, H2AFV, PAFAH1B1, HNRNPD, NASP, NCL, SFPQ, HNRNPU, CUL1, UBE2S, HMGB3, DBF4, YTHDC1, MTF2, STAG1, MCM3, RAD21, ILF3, SMC2, MARCKS, SRSF10, UCK2, SMC1A, CBX1, FANCC, PRPF4B, SMC4, CKS1B, TOP1, KPNA2, KIF22, CASP8AP2, SYNCRIP, MNAT1, LBR, BARD1, DKC1, CDC27, KATNA1, TRA2B, SMARCC1, TFDP1, CUL4A, XPO1, DTYMK, SQLE, HMGA1, MT2A, CUL5, SR…
Erythroid_progenitor	1.02883e-14	8.23502e-13	-2.57441	STMN1, GSTP1, MCM7, LSM7, EIF4EBP1, DEK, SERBP1, NDUFB2, PFDN2, UQCR11, HDGF, NDUFS7, TUBA1B, SNRPD1, ACYP1, ANP32E, SEC11C, PPM1G, EEF1B2, SNRPD2, DDX18, RPA3, PET100, POLR2F, TMEM238, CCT6A, SNRPE, NASP, POLR2J, PGP, YBX3, NCL, SF3B5, UBL5, NDUFAB1, PPIA, TOMM7, SF3B6, CHCHD3, COX7C, ANP32B, SET, TIMM13, GPX4, NDUFV1, RP9, SIVA1, SNRPG, PTMA, COX5B, ACP1, LSM4, HMGB3, SNHG15, CCT5, MCM3, LSM2, …
combined_predtype_geno.Epi_Luminal_1_T06_Regen_Day2	7.34538e-08	1.1671e-06	-2.62718	STMN1, CRIP1, HNRNPAB, PPP1R14B, TAGLN2, DEK, TUBA1B, SNRPD1, PDAP1, SNRPE, HMGB1, SF3B5, NDUFAB1, COX7A2, COX7C, YBX1, ANP32B, TIMM13, SNRPG, LSM4, MIF, NHP2, NME1, RANBP1, CYCS, ID1, CRIP2, TMA7, HMGB2, CKS1B, SNRPF, TMEM147, CHCHD10, UQCR10, HNRNPA3, UQCRQ, DNAJC10, LY6E, DTYMK, CYSTM1, SEC61G
Kidney_epithelial	1.53209e-14	9.38952e-13	-2.64497	STMN1, TUBB2B, LSM7, LAPTM4B, SERBP1, SEM1, PFDN2, TUBA1B, SNRPD1, ANP32E, PDAP1, EEF1B2, EPCAM, SNRPD2, PAFAH1B3, H2AFV, POLR2I, TRA2A, ENO1, RPA3, KRTCAP2, MEST, RHEB, UQCRB, POLR2F, CCT6A, SNRPE, HMGB1, NASP, POLR2J, NDUFA11, CTXN1, SF3B5, PSMB6, FUS, NDUFAB1, PPIA, TOMM7, SF3B6, COX7C, YBX1, ANP32B, SIVA1, YWHAE, SNRPG, PTMA, PRDX4, RBBP4, BEX2, LSM4, HMGB3, IVNS1ABP, TIMM8B, PDCD5, KHDRBS1, …
Primordial_germ_cell	1.34316e-15	1.92072e-13	-2.68367	LSM7, DNAJC2, HELLS, SEM1, NDUFB2, PFDN2, UQCR11, NDUFS7, NDUFA7, SNRPD1, PDAP1, UBE2T, EEF1B2, DNAJB6, CISD1, SNRPD2, PAFAH1B3, MPHOSPH8, POLR2I, RPA3, BUD31, DDX24, NDUFS5, RHEB, UQCRB, RTN3, POLR2F, CCT6A, NDUFS6, SNRPE, POLR2J, NDUFA11, NCL, SF3B5, PSMB6, COPS6, NDUFAB1, LAMTOR5, TOMM7, COX7A2, COX7C, ANP32B, ARPC1A, CUL1, NDUFV1, SIVA1, SNRPG, PRDX4, RBBP4, COX5B, LSM4, HMGB3, EIF2S2, COX6C,…
Myeloid_progenitor_cell	2.67276e-13	1.43327e-11	-2.75386	STMN1, CDK6, MCM7, LSM7, HNRNPAB, ARPC1B, TPM3, TAGLN2, DEK, SERBP1, HDGF, TUBA1B, SNRPD1, ANP32E, SEC11C, EEF1B2, SNRPD2, SRSF11, KRTCAP2, CCT6A, SNRPE, HNRNPD, HMGB1, NCL, PFN1, FUS, LAMTOR4, PPIA, SF3B6, HNRNPU, YBX1, ANP32B, SET, CAPZB, RP9, SIVA1, SNRPG, PTMA, IVNS1ABP, CELF2, BZW2, CCT5, ABRACL, LSM2, TKT, MDH2, EIF5A, C1QBP, NOP58, SNRPB, MIF, ARPC2, NHP2, NDUFS8, TOMM5, FBL, CMTM7, HNRNPM…
HALLMARK_MYC_TARGETS_V1	1.53421e-11	5.48479e-10	-2.7873	SSBP1, MCM7, LSM7, USP1, DEK, SERBP1, HDGF, SNRPD1, HDAC2, CBX3, PPM1G, EEF1B2, SNRPD2, DDX18, SRPK1, EPRS, TUFM, HNRNPD, TXNL4A, NDUFAB1, PPIA, HNRNPR, HNRNPU, ILF2, SET, CUL1, YWHAE, RNPS1, PRDX4, ACP1, EIF2S2, CCT5, LSM2, C1QBP, NHP2, FBL, UBA2, POLD2, MCM4, NME1, RANBP1, CCT3, DDX21, PHB, TCP1, PGK1, CCT4, HNRNPC, SRM, EIF3B, SRSF3, IARS, KPNA2, NOP16, SYNCRIP, SSB, PSMD1, LDHA, PSMA7, ORC2, …
ASC_SMITH_CELL2018	9.50734e-07	1.31569e-05	-2.81002	SLCO3A1, CDK6, PTTG1, DNMT1, HELLS, SUPT16H, DDX46, NASP, PKD2, CCNB1IP1, FBL, ILF3, RANBP1, ADCY3
Myocyte	1.79758e-10	5.14108e-09	-2.87139	TUBA1A, TUBB2B, LGALS1, HNRNPAB, PPP1R14B, DEK, SERBP1, TUBA1B, TNNT1, SNRPD1, PDAP1, EEF1B2, SH3GLB1, POLR2I, SRSF11, MEST, CCT6A, SNRPE, HMGB1, NCL, LMNA, FUS, PTMS, SRRM2, YBX1, ANP32B, RBM25, EIF2S2, NREP, PDCD5, EIF5B, BZW2, SON, NOP58, SNRPB, VIM, HNRNPM, RANBP1, CCT3, TBCB, CRIP2, SLIRP, CBX1, HMGB2, DDAH2, SRSF3, MAP2K2, EIF5, SSB, DDX39B, GLRX3, CCT2, POLR2M, IDH2, PAICS, ATXN7L3B, TRA2B
Embryonic_stem_cell	1.33612e-17	2.86597e-15	-2.92813	CSRP2, PTTG1, MCM7, LSM7, HNRNPAB, EIF4EBP1, SERBP1, TUBA1B, NDUFA7, SNRPD1, PDAP1, EEF1B2, CISD1, SNRPD2, POLR2I, ENO1, DDX24, POLR2F, CCT6A, NDUFS6, SNRPE, NASP, POLR2J, NDUFA11, NCL, TXNL4A, PSMB6, COPS6, PPIA, TOMM7, COX7A2, HNRNPU, ANP32B, SET, TIMM13, GPX4, TMEM160, RBM25, SIVA1, YWHAE, SNRPG, PTMA, COX5B, LSM4, EIF2S2, BZW2, CCT5, MTF2, LSM2, COX4I1, EIF5A, C1QBP, DNAJC8, NOP58, IGFBP2, GA…
SCLC-A	4.80003e-10	1.14401e-08	-3.01106	ASCL1, HES6, CAMK1D, SCG3, NELL1, CNTNAP2, NOL4, CA8, CYP51A1, SMYD3, PLP2, SCN3A, TMEM61, DLL3, VOPP1, INSM1, RGS17, PLS1, GDAP1, UQCR11, NDUFS7, SEC11C, EPCAM, RIMS2, NDUFAB1, PCMT1, RIMKLA, ICA1, DYNLT3, PLEKHJ1, TPGS1, COTL1, RAB3IP, TFDP1, NDUFA5, SLC36A4, GCH1, PTS, PCGF5, COX8A, ARL6IP1
Proliferative_neuron	5.76075e-19	2.47136e-16	-3.26558	TUBA1A, STMN1, TUBB2B, TCF4, LSM7, DEK, SEM1, NDUFB2, UQCR11, TUBA1B, NDUFA7, SNRPD1, ANP32E, PDAP1, CISD1, SNRPD2, H2AFV, POLR2I, HMGN3, KRTCAP2, RHEB, RTN3, SNRPE, HMGB1, POLR2J, NDUFA11, PSMB6, HSBP1, UBL5, FUS, PTMS, NDUFAB1, SELENOW, TOMM7, SF3B6, COX7A2, COX7C, YBX1, TIMM13, YWHAE, SNRPG, PTMA, PRDX4, RBBP4, BEX2, RBM39, LSM4, HMGB3, NREP, COX6C, TIMM8B, PDCD5, SON, IGFBP2, SNRPB, MIF, NME1…
HALLMARK_E2F_TARGETS	2.76159e-15	2.96181e-13	-3.34027	STMN1, CDKN2A, PSIP1, PTTG1, DNMT1, TMPO, MCM7, EZH2, CDKN2C, USP1, PRKDC, DEK, HELLS, UBE2T, RPA3, HNRNPD, NASP, PRDX4, UBE2S, CBX5, SMC3, POLD3, MTHFD2, STAG1, MCM3, PNN, RAD21, SNRPB, POLD2, ILF3, MCM4, NME1, RANBP1, POP7, MSH2, POLE4, TFRC, SSRP1, SMC1A, HMGB2, SMC4, CKS1B, AK2, KPNA2, KIF22, SYNCRIP, LYAR, SLBP, LBR, BARD1, TBRG4, RAD50, ORC2, EXOSC8, NUP205, PAICS, TRA2B, XPO1, PCNA, CCP110…

## Sheet: PSMA low
GSEA - Curated geneset
pathway	pval	padj	NES	leadingEdge_genes
SU2C-NE-ADENO.POLYA	1.83711e-05	0.00078812	2.18586	FASN, YIPF6, ERGIC1, SLC45A3, SLC44A4, SND1, SPOCK1, CAMKK2, NEDD4L, TBC1D9B, PITPNA, P4HB, FKBP5, PEX10, PMM2, UBE2J1, PDXDC1, APLP2, AGTRAP, GAS2L1, GSPT1, VPS26B, ALDH1A3, TTLL12, TXNDC11, RABEP2, MON1B
Proximal_tubule_brush_border_cell	4.65783e-06	0.000249776	1.81878	PDHA1, SDHA, DCXR, HIGD2A, SQSTM1, CRYL1, TCEA3, NDUFS6, TMEM205, H2AFJ, CHCHD10, CIB1, CHPT1, ATP1A1, OXCT1, DECR1, UQCRC2, CYCS, UQCRB, PRELID1, PEBP1, DNAJB1, SAT1, ASL, CENPX, NDUFV3, DDT, NDUFS8, GGCT, COX4I1, NDUFV1, CYC1, NDUFA2, NDUFS7, MDH2, NDUFA5, APOO, PINK1, MPC2, GSTK1, CROT, SDHD, ECI1, NDUFB10, HSD17B4, ECHDC2, NDRG1, METTL26, ACADM, EPHX2, AKR1A1, ACAT1, UQCRFS1, COMT, BPHL, ESD,…
HALLMARK_ANDROGEN_RESPONSE	0.00204144	0.017873	1.75655	NKX3-1, CDK6, SPDEF, SMS, TMPRSS2, CAMKK2, ELOVL5, ABCC4, MAP7, CCND1, TSC22D1, FKBP5, SAT1, ELK4, STEAP4, GNAI3, UBE2J1, PMEPA1, NDRG1, APPBP2, TMEM50A, ELL2, HOMER2, SRP19, RAB4A, ALDH1A3, ARID5B, ZBTB10, PGM3, SORD, LIFR, SRF, CCND3, INPP4B, SEC24D, DNAJB9
E8p75_gfp_Blood	0.00823004	0.0430571	1.69473	REXO2, PRKAR2B, CITED4, SLC25A37, GMPR, NHP2, RGS10, SLC39A8, FAM210B, GLIPR2, PRDX2, ELL2, SRM, CITED2, BLVRB, MPC1, SMIM1, MARCH2, ZFPM1, ARF5, CCND3
Adipocyte	0.000260359	0.00558469	1.6805	PDHA1, SDHA, HIGD2A, SQSTM1, GADD45B, NDUFS6, ECI2, TMEM205, CHCHD10, CHPT1, DECR1, UQCRC2, CYCS, UQCRB, TRAPPC6A, JUN, PNRC1, TSPO, NDUFV3, CCNL2, DDT, MALSU1, COX4I1, NDUFV1, CYC1, ATF3, NDUFA2, PGLS, NDUFS7, BTG1, MDH2, NDUFA5, PINK1, REEP5, MPC2, ECI1, NDUFB10, PHB2, ACADM, TMEM134, EPHX2, UQCRFS1, STT3B, UQCRH, BRI3, GRPEL1, NDUFC2, HAGH, RABAC1, TMEM50A, GPX4, MGST1, COX5A, ACO2, BAG1, NDUF…
GO_0002070|epithelial cell maturation	0.005685	0.035507	1.64631	XBP1, FOXA1, HOXB13
Renal_tubular_cell	0.00385227	0.027816	1.54299	PDHA1, SDHA, HIGD2A, SQSTM1, GADD45B, TSPAN1, NDUFS6, HES1, ITM2B, NUDT4, CHCHD10, ATP1A1, OXCT1, UQCRC2, CYCS, UQCRB, DNAJB1, ZFP36, TSC22D1, SAT1, TSPO, NDUFV3, TMEM213, NDUFS8, COX4I1, NDUFV1, CYC1, ARL6IP1, ATF3, NDUFA2, NDUFS7, MDH2, NDUFA5, APOO, MPC2, UBC, NDUFB10, NDRG1, ACADM, UQCRFS1, ESD, NDUFB2, UQCRH, ATP6V1F, TMEM147, NDUFC2, RABAC1, GPX4, MGST1, COX5A, NDUFB7, ACO2, BAG1, NDUFA13, …
MEF_Cultured	0.00694335	0.0397765	-1.35269	S100A6, CPE, TUBA1A, RTN4, GSTP1, TAGLN2, ANXA2, VIM, LGALS1, CTHRC1, HSPB1, ARPC1B, ID3, PLP2, S100A4, TIMP1, SGK1, PDLIM1, TUSC3, LMNA, NME1, CRIP2, MYL12A, PKM, RCN2, PHLDA1, CDKN2A, NPTN, SSR4, CISD2, CAPN2, FHL2, ITM2C, ACTN1, LDHA, NPC2, CNN3, CACYBP, LAGE3, GSTO1, MDM2, SDC4, SCPEP1, PSMD14, PDIA6, SLIRP, PIN4, LASP1, OLA1, PSAT1, BEX3, ACTB, OST4, UQCC2, VDAC2, MYL6, TM4SF1, BRI3BP, TCEAL…
Kidney_epithelial	0.00482648	0.0318547	-1.38191	TUBB2B, MDK, STMN1, LDHB, ID3, HMGB3, MYL12B, LAPTM4B, NME1, SNRPF, DNAJC15, CCT5, TSPAN3, CALM1, H2AFY, PKM, NONO, ADH5, RPA3, IGFBP2, BEX2, SNRPB, EPCAM, PTMA, PCNA, ITM2C, PFN2, CACYBP, HNRNPH3, DNAJC9, BEX4, HDDC2, GTF2A2, PDIA6, SLIRP, PIN4, CTXN1, ERH, OLA1, TMED10, BEX3, NDUFA12, VDAC2, OAZ1, RNF7, PFDN2, TCEAL9, DPY30, RANBP1, RAB3IP, PSMD1, ENO1, DUT, TCEAL8, PSMC5, CHCHD1, ANP32E, H2AFZ…
Proliferating_Myocyte	0.00618528	0.0368539	-1.41054	TUBA1A, RBP1, MDK, STMN1, ID3, NME1, SNRPF, TSPAN3, PKM, NONO, ADH5, SNRPB, PTMA, PCNA, LDHA, CNN3, CACYBP, VBP1, DNAJC9, GTF2A2, PDIA6, SLIRP, ERH, NREP, BEX3, NDUFA12, NCL, YWHAB, OAZ1, RNF7, TCEAL9, DPY30, TSN, RANBP1, ENO1, DUT, TCEAL8, CCT2, PSMA6, PSMC5, CHCHD1, ANP32E, H2AFZ, NAP1L1, GLRX3, ANP32B, MORF4L2, TUBA1B, TBCA, SNRPG, MARCKSL1, ROMO1, BUB3, MTX2, CDKN1C, SSB, HMGN2, TBCB, VDAC1, …
Epithelial_cell	0.00695393	0.0397765	-1.45208	S100A6, TAGLN2, APP, ANXA2, S100A13, KRT7, CRIP1, FXYD3, LGALS3, S100A16, IFI27, HSPB1, SGK1, DNAJC12, CLU, SOX4, LMNA, CRIP2, TSPAN3, KRT8, PKM, KRT19, GNAI2, MLPH, EPCAM, QSOX1, ITM2C, CNN3, PSMB8, H3F3B, SDC4, B2M, LASP1, TMED10, DDX5, SMIM22, TM4SF1, TCEAL9, MIEN1, BCAP31, AGPS, COX7A2L, UBL5, DSTN, MAP1LC3A, ROMO1, PRR13, KRT18, TUBA4A, PSME1, TMEM59, CYSTM1, HSDL2, SPINT2, BTG2, PSME2, VDAC…
Stomach_epithelial_cell	0.0044558	0.0303419	-1.47066	S100A6, GSTP1, TAGLN2, FXYD3, PLPP2, ID1, FABP5, CSRP2, PLP2, TSPAN8, COTL1, ATP1B1, ALDH1A1, PDLIM1, CLU, LAPTM4B, FAM3B, SLC39A11, NQO1, PERP, ACAA2, CALM1, KRT8, STARD10, KRT19, GOLM1, UCP2, PLS1, HTATIP2, MLPH, QSOX1, NUDT14, ETFB, COMTD1, RFK, GSTO1, KLF4, NFE2L2, GMDS, MAPK13, TSPAN15, UGP2, ANXA7, LASP1, VDAC2, PON2, SMIM22, OCIAD2, RHOA, LMO4, DSTN, ANXA4, SEC61G, PRR13, KRTCAP3, KRT18, E…
GO_RESPONSE_TO_WOUNDING	0.00369365	0.0277734	-1.50458	MDK, DPYSL3, GSN, FABP5, LGALS1, DST, HSPB1, ID3, FYN, TIMP1, SCN3A, SOX2, CLU, HIF1A, MYL12A, SYK, CBX5, PAK1, GNAQ, RHOB, STXBP1, SYT7, PTPN12, PAWR, GNA12, SLC7A11, ACTN1, PLSCR1, H3F3B, NF1, SDC4, DGKH, ANO6, PRKAR1A, FZD6, BPTF, ACTB, C1GALT1C1, BCL2, LYN, RHOA, ERBB3, ERBB4, PRKCE, AP3B1, VAV2, JMJD1C, CTNNA1, MACF1, CTSB, RAD51C, YWHAZ
HALLMARK_MITOTIC_SPINDLE	0.00740069	0.0400227	-1.53444	GSN, CCDC88A, NEDD9, PDLIM5, NIN, CLASP1, PCGF5, ABI1, ARHGAP5, SMC3, NF1, LMNB1, FGD6, CDK5RAP2, DYNC1H1, ROCK1, KIF3B, KLC1, DOCK4, PCM1, DLG1, CDC27, PALLD, TUBA4A, RASA2, RAB3GAP1, ARHGEF3, STK38L, BCL2L11, LRPPRC, CEP192, EZR, SSH2, NCK2, ACTN4, PKD2, ARFGEF1, SMC4, MAPRE1, AKAP13, TUBGCP3, FGD4, NET1, PAFAH1B1, MID1, NCK1, BCR, RANBP9
Sertoli_cells	0.00139345	0.0145655	-1.57021	CPE, MDK, ANXA2, STMN1, IFI27, LDHB, HSPB1, ID3, HMGB3, ALDH1A1, CLU, TSPAN3, NONO, ADH5, UCP2, TPD52L1, PGRMC1, BEX2, SNRPB, SLC3A2, ITM2C, CNN3, BEX4, H3F3B, YWHAH, GTF2A2, MAPK13, PDIA6, SLIRP, NREP, TMED10, BEX3, NDUFA12, VDAC2, OAZ1, RNF7, HPCAL1, TCEAL9, TSN, PAPOLA, DUT, TCEAL8, COX7A2L, SEC62, H2AFZ, MORF4L2, TUBA1B, TBCA, MARCKSL1, ROMO1, ARPP19, PTTG1, RAB3B, TMEM59, MTX2, VAPA, SPINT2,…
HALLMARK_ESTROGEN_RESPONSE_LATE	0.00572226	0.035507	-1.59406	CPE, CKB, EMP2, MDK, ASCL1, FABP5, BTG3, SGK1, DNAJC12, PERP, HPRT1, KRT19, ARL3, NBL1, TPD52L1, ATP2B4, RBBP8, ETFB, ISG20, DLG5, KLF4, MAPK13, FAM102A, ADD3, GINS2, TFF3, UNC13B, BCL2
T_cell	0.00721983	0.0398322	-1.5979	CRIP1, LGALS1, CYBA, ISG15, COTL1, MYL12B, SNRPF, DNAJC15, PHLDA1, KRT19, ACTR3, COX17, SARAF, PSMB8, B2M, TPM3, ACTB, NCL, PCBP2, FTH1, DDX5, IFITM3, PSMB10, STAT1, KRT18, PSME1, YWHAZ, S100A10, PSME2, CD47, ZFAS1, LY6E, DAD1, PFN1, HSPE1, PRMT1, PSMB9, FN1
combined_predtype_geno.Epi_Luminal_2Psca_T06_Regen_Day2	0.00709478	0.0398322	-1.62549	S100A6, ANXA2, KRT7, S100A14, FXYD3, LGALS3, TSPAN8, ATP1B1, CLU, NME1, SPTSSA, HNRNPA3, CALM1, PKM, KRT19, EPCAM, PLSCR1, GMDS, MAPK13, ERH, RANBP1, LMO4
Astrocyte	0.001178	0.013299	-1.62794	CPE, CKB, RTN4, TUBB2B, MDK, S100A13, LSAMP, SEZ6L2, TCF4, SCG3, S100A16, ANK2, FABP5, RAMP1, LDHB, CLU, LAPTM4B, CAMK2N1, ABHD3, P4HA1, TSPAN3, VEGFA, NCAM1, RHOB, RCN2, PSAP, IGFBP2, RTN3, SLC3A2, ITM2C, EMC10, LFNG, PFN2, CNN3, SARAF, CISD1, SDC4, PHYHIPL, HACD3, PSAT1, ENO1, CD63, ADGRG1, SEC62, CST3
REACTOME_MITOTIC_G1_G1_S_PHASES	0.00552266	0.035507	-1.63313	PRIM2, CDKN2A, RPA3, PCNA, PSMB8, PSMD14, PSMD5, MCM3, MNAT1, PSMB10, PSMD1, ORC4, CDKN2D, PSMA6, PSMC5, MCM4, PSMB3, CDKN2C, MCM7, PSME1, PSMF1, PSME2, E2F3, CDK4, PSMD9, LIN52, PSMA3, PSMD2, PSMB9, PSMD11, CKS1B, PPP2CA
Myocyte	0.00217971	0.0185406	-1.63622	TUBA1A, RTN4, TUBB2B, MDK, VIM, LGALS1, ID3, LMNA, HMGB2, CRIP2, TSPAN3, NONO, TNNT1, SNRPB, CNN3, SLIRP, DEK, NREP, NCL, YWHAB, RNF7, TSN, RANBP1, METAP2, CD63, CCT2, GLRX3, ANP32B, MORF4L2, TUBA1B, TBCA, MARCKSL1, CDKN1C, SSB, HMGN2, TBCB, SNRPB2, PCBP1, SNRPD1, CDK4, HMGN1, SVBP, FKBP3, DDAH2, ZFAS1
E3p5_x	0.00926584	0.0472686	-1.64119	CKB, FABP5, EPHA4, ID3, SOX2, NME1, P4HA1, PKM, TET1, PGAM1, DDX18, ETV5, CACYBP, KLF4, DPY30, RIF1, PTTG1, TUBA4A, PPA1, NME7, RCN1, CBR1, EZR
Endothelial_cell	0.000779961	0.0112541	-1.6569	TAGLN2, APP, ANXA2, S100A13, CRIP1, TCF4, S100A16, ID1, FABP5, IFI27, HSPB1, ID3, SGK1, MYL12B, SH3BGRL, PTPRG, CRIP2, MYL12A, ETS2, CALM1, RHOB, GNAI2, PSAP, SLC3A2, CNN3, PSMB8, YWHAH, RAP1B, PRKAR1A, B2M, TPM3, TMED10, MYL6, YWHAB, DDX5, IFITM3, TM4SF1, PSMB10, RHOA, RBMS1, DYNC1I2, B4GALT4, CTNNA1, PSME1, TMEM59, EIF4G2, IVNS1ABP, PSME2, TSPAN13, YWHAQ
Principal_cells_of_cortical_collecting_duct	2.32334e-05	0.000906101	-1.6658	RTN4, RBP1, TAGLN2, ANXA2, KRT7, CRIP1, FXYD3, PLPP2, S100A16, CYBA, HSPB1, GADD45A, ARPC1B, PLP2, TSPAN8, SLC1A5, LGALS3BP, MYL12B, PDLIM1, CLU, SOX4, HIF1A, MYL12A, ETS2, PERP, HNRNPA3, KRT8, ALCAM, PHLDA1, NONO, KRT19, GOLM1, MAL2, TPD52L1, PTBP3, RPA3, DHCR24, EPCAM, PTMA, QSOX1, ASAH1, ACTR3, NCOA7, ITM2C, ACTN1, NME2, PLSCR1, GSTO1, SET, YWHAH, SDC4, KLF4, PSMD14, HDDC2, TGIF1, GMDS, PDIA6,…
E7p5_emVE	0.00746344	0.0400227	-1.66634	RBP1, GSN, PLP2, MYL12B, LAPTM4B, CDKN2A, IGFBP2, BEX2, EPCAM, NPC2, ADK, BCAP31, CST3, KRT18, TMEM59, SNX6, SPINT2, CDKN1C, S100A10, SGCE, DDAH2, HACD2, F11R, SLC39A4
REACTOME_APOPTOSIS	0.00261946	0.0212028	-1.66789	VIM, GSN, LMNA, HMGB2, MAPK8, PSMB8, PSMD14, LMNB1, PSMD5, YWHAB, APAF1, PSMB10, BCL2, ROCK1, PSMD1, BCAP31, PSMA6, PSMC5, HIST1H1C, BCL2L1, PSMB3, PPP3R1, PSME1, PSMF1, PSME2, PAK2, TJP2, BID, BCL2L11, PSMD9, DSP, PSMA3, PSMD2
E8p75_ap_YsE	0.00579368	0.035507	-1.68561	RBP1, PEG10, TAGLN2, KRT7, CYBA, COTL1, MYL12B, KRT8, STARD10, CDKN2A, EPCAM, BEX4, SDC4, MYL6, CD63, CST3, MORF4L2, KRT18, CYSTM1, SPINT2, CTSB, S100A10
HALLMARK_MYOGENESIS	0.00561956	0.035507	-1.69405	CKB, NAV2, APP, DTNA, GSN, CLU, NQO1, NCAM1, CAMK2B, TPD52L1, TNNT1, MYL6B, SORBS1, KLF5, CNN3, ST5, TPM3, ERBB3, ABLIM1, EIF4A2, GABARAPL2, ITGB1, ATP6AP1
combined_predtype_geno.Epi_Luminal_2Psca_T02_Cast_Day7	0.00460178	0.0308463	-1.70258	S100A6, ANXA2, KRT7, FXYD3, LGALS3, ID1, PBX1, CYBA, TSPAN8, ATP1B1, CLU, MME, KRT8, ALCAM, PHLDA1, KRT19, EPCAM, KLF5, BEX4, MAPK13, B2M
HALLMARK_APOPTOSIS	0.00269247	0.0213902	-1.70329	APP, LGALS3, GSN, HSPB1, NEDD9, GADD45A, TIMP1, BTG3, CLU, LMNA, HMGB2, PAK1, RHOB, ISG20, ENO2, VDAC2, IFITM3, ROCK1, BRCA1, BCAP31, ERBB3, BCL2L1, PPP3R1, KRT18, BTG2, SLC20A1, TIMP2, IGF2R, BID, DAP, BCL2L11
CytoTRACE_genes	0.00398479	0.027816	-1.7047	STMN1, ISG15, CRIP2, PSIP1, PTMA, YWHAH, BEX3, PRPS2, UBE2T, RANBP1, DUT, CHCHD1, H2AFZ, TUBA1B, HMGN2, YWHAQ, CALM2, SNRPD1, CCDC34, LRRC59, UBE2E3, CDKN2AIPNL, CFDP1, SMC4, CKS1B, CBX1, DTYMK, FAM3C, NUDC, YBX1, RBBP4
Osteoblast	0.00173501	0.0161809	-1.70753	CPE, RBP1, MDK, APP, CRIP1, GSN, PBX1, LGALS1, IFI27, IGFBP5, HSPB1, ID3, SOX4, MYL12A, RHOB, PHLDA1, GNAI2, NBL1, PTMA, ITM2C, MARCKS, NPC2, SCPEP1, B2M, MYL6, FTH1, IFITM3, TCEAL9, CD63, SEC62, CST3, MAP1LC3A, MARCKSL1, DYNC1I2, EIF4G2, CTSB
basal	0.0098533	0.0491519	-1.71361	CPE, STMN1, FXYD3, S100A16, HSPB1, ATP1B1, ALDH1A1, HMGB2, MYL12A, PERP, PHLDA1, OAT
E8p75_GutTube_VE_Pancreas	0.00335248	0.0261493	-1.71446	NAV2, TUBB2B, CLU, ARL4C, TUSC3, KALRN, TSPAN3, NRP2, BNIP3, KRT8, RHOB, EPCAM, PGAM1, EMC10, MAPK13, ENO1, OCIAD2, CST3, KRT18, ATP6AP2, TMEM59, SPINT2, S100A10, SGCE, LRRC42, LAPTM4A, HSPB11, BSG, F11R, APOOL, SPINT1
E5p5_ExE	0.00370634	0.0277734	-1.74169	S100A6, PEG10, TAGLN2, ANXA2, S100A13, LGALS3, LGALS1, ARPC1B, PHLDA2, ETS2, PERP, ATRX, GSTO1, SDC4, EFHD2, LASP1, BEX3, RBMS1, SATB2, MBNL2, UBE2A, S100A10
HALLMARK_G2M_CHECKPOINT	0.000787003	0.0112541	-1.74687	SLC38A1, MT2A, STMN1, EFNA5, HMGB3, TMPO, HIF1A, PRIM2, ATRX, MARCKS, LMNB1, GINS2, NCL, MCM3, MNAT1, HNRNPD, XPO1, BARD1, H2AFZ, SLC7A5, CDC27, KPNA2, CDKN2C, PTTG1, BUB3, HMGN2, E2F3, H2AFV, SNRPD1, CDK4, WRN, HNRNPU, SQLE, SLC12A2, RAD23B, DKC1, UCK2, ARID4A, CHAF1A, NASP, SMC4, CKS1B, DMD, ODC1, CBX1, DTYMK, SAP30, PAFAH1B1, EZH2, SRSF1, CASP8AP2, RASAL2, STAG1, HMGA1, SMARCC1, KPNB1, SMC2, S…
NK_cell	0.00136173	0.0145655	-1.74709	ANXA2, CRIP1, LGALS1, CYBA, ARPC1B, COTL1, SKAP1, MYL12B, HMGB2, MYL12A, GNAI2, UCP2, SLC3A2, ACTR3, SARAF, PSMB8, RAP1B, PRKAR1A, EFHD2, HNRNPF, B2M, TPM3, ACTB, MYL6, DDX5, PSMB10, H2AFZ, PRR13, PSME1, S100A10, UBE2B, PSME2
Cycling_cell	0.00260227	0.0212028	-1.74743	TUBA1A, RBP1, MDK, STMN1, TSPAN3, CNN3, NREP, BEX3, OAZ1, TCEAL9, GLRX5, H2AFZ, MARCKSL1, CDKN1C, HMGN2, UBE2L6, SNRPD1, CDK4, HMGN1, FKBP3, DDAH2, SNRPA1, UBE2E3, SELENOH, CFDP1, PRMT1, MIF, MAGED2, BNIP3L, CBX1
E8p75_gfp_Midline	0.00375492	0.0277734	-1.75275	CKB, APP, LGALS3, CTHRC1, IGFBP5, EPHA4, CLU, TSPAN3, ARL4A, PERP, EPB41L3, ALCAM, CDH2, RCN2, KRT19, ITM2C, NREP, HMGN3, GNAI1, EIF4A2, CHMP5
E6p5_emVE	0.00402002	0.027816	-1.75302	GSTP1, RBP1, CRIP1, LDHB, CSRP2, HMGB3, MYL12B, LAPTM4B, H2AFY, KRT8, CDKN2A, BEX2, ADK, MYO1B, MYL6, KRT18, SPINT2, S100A10, SGCE, LAPTM4A, DDAH2, GRB10, HACD2, SELENOK
E8p75_ap_Midline	0.00399474	0.027816	-1.75399	LGALS3, CTHRC1, IGFBP5, EPHA4, CLU, SOX4, TSPAN3, ARL4A, EPB41L3, ALCAM, CDH2, RCN2, KRT19, TLE4, GOLM1, NREP, HMGN3, GNAI1, TMEM59, CDKN1C, PSME2, RCN1, LAPTM4A, GRB10
luminal_2	0.00161414	0.0157379	-1.7619	ANXA2, KRT7, S100A14, FXYD3, PLPP2, LGALS3, ID1, TSPAN8, ATP1B1, CLU, SPTSSA, MME, RAB11FIP1, KRT8, ALCAM, PHLDA1, STARD10, KRT19, EPCAM, KLF5, PLSCR1, BEX4, GSTO1, GMDS, MAPK13
HALLMARK_INTERFERON_GAMMA_RESPONSE	0.00220413	0.0185406	-1.77474	AUTS2, ISG15, PELI1, LGALS3BP, HIF1A, ARL4A, PFKP, PLSCR1, ISG20, PSMB8, NUP93, PNPT1, B2M, IFITM3, PSMB10, PDE4B, USP18, STAT1, PSME1, PSME2, UBE2L6, IFNAR2, PSMA3, RBCK1, LY6E, ADAR, PSMB9, PARP14, PTPN2, WARS, RNF213, EIF2AK2, GCH1, LYSMD2, MTHFD2, CDKN1A, SOD2, NCOA3
PID_INTEGRIN_CS_PATHWAY	0.00936558	0.0472686	-1.77563	ITGB8, ITGAV, ITGAE, ITGB1, ITGA6
Endocrine_cell	0.000541079	0.00928492	-1.78195	CPE, CHGB, KRT7, SCG2, SCG3, CHGA, LGALS3BP, ATP1B1, CLU, TUSC3, TSPAN3, KRT8, PGRMC1, BEX2, EPCAM, SSR4, COX17, ITM2C, SARAF, PPP1CB, RAP1B, PDIA6, PRKAR1A, TMED10, BEX3, UQCC2, SMIM22, GDI1, HMGN3, TCEAL9, MIEN1, CD63, MORF4L2, ATP6AP2, GABARAPL2, TMEM59, CYSTM1, SPINT2, NDUFA1, TSPAN13, ATP6AP1, TPD52, TCF25, HSPA5, ATP2A2, JTB, RPN2, SELENOK, BSG, PCBD1
REACTOME_CELL_CYCLE_MITOTIC	8.13616e-05	0.00218151	-1.79213	TUBA1A, CLASP1, PRIM2, CDKN2A, RPA3, PCNA, SKA2, MAD1L1, PSMB8, SMC3, ITGB3BP, PSMD14, STAG2, HSP90AA1, PSMD5, GINS2, MCM3, MNAT1, CENPP, PSMB10, XPO1, CDK5RAP2, DYNC1H1, PPP2R5E, PSMD1, KIF2A, ORC4, CDKN2D, PSMA6, PSMC5, PCM1, NUP107, RFC4, CDC27, MCM4, PSMB3, CDKN2C, PTTG1, MCM7, BUB3, TUBA4A, PSME1, PSMF1, CETN2, PSME2, E2F3, CDK4, TAOK1, PSMD9, LIN52, CEP192, PSMA3, UBE2D1, SEH1L, PSMD2, PPP2…
ZHANG_GATA6_TARGETS_DN	0.00899498	0.0464921	-1.80046	SLCO3A1, FABP5, TSPAN8, CHST11, CAMK2B, PCBP3, CTSB, EGFR, MSMO1, FDPS, SLC35E3, LDLR, SREBF2
CIN70	0.00643452	0.0378138	-1.8141	CCT5, ATAD2, PCNA, HDGF, H2AFZ, MSH6, RFC4, PTTG1, MCM7, ACTL6A
HALLMARK_UV_RESPONSE_DN	0.000599161	0.0094112	-1.82697	MAP1B, ANXA2, CACNA1A, ID1, IGFBP5, PLCB4, PTPRM, FYN, PDLIM5, CELF2, MAGI2, RUNX1, SIPA1L1, KALRN, APBB2, ATRX, MET, GCNT1, FHL2, ATP2B4, NR1D2, SCN8A, ADD3, MT1E, PRKCE, DLG1, VAV2, ANXA4, ATRN
BIOCARTA_P53HYPOXIA_PATHWAY	0.00724221	0.0398322	-1.82938	GADD45A, NQO1, HIF1A, MAPK8, FHL2, MDM2, HSP90AA1
combined_predtype_geno.Epi_Basal_1_T06_Regen_Day2	0.00172624	0.0161809	-1.83237	S100A6, RBP1, FXYD3, S100A16, ID1, FABP5, ID3, ALDH1A1, HMGB2, NME1, SNRPF, HNRNPA3, SNRPB, PTMA, ERH, NCL, IFITM3, CEBPB, ANP32B, TUBA1B, SNRPG, S100A10, HNRNPA1, COX5B, HSPE1, PRMT1, MIF, ID2, HRAS, YBX1, SLC25A5
E3p5_TE	0.00142599	0.0145655	-1.83958	TAGLN2, ANXA2, CRIP1, LGALS1, TSPAN8, CRIP2, PERP, BNIP3, KRT8, STARD10, PSAP, EPCAM, ACTR3, CNN3, EFHD2, MYL6, ERBB3, DSTN, MARCKSL1, KRT18, CYSTM1, S100A10, EGLN1, ACTN4, PFN1, AHNAK, LRRFIP1, ARPC5, ID2
HALLMARK_HEDGEHOG_SIGNALING	0.00774191	0.0410034	-1.84298	NRCAM, SCG2, ETS2, VEGFA, NRP2, CRMP1, NF1
REACTOME_INTRINSIC_PATHWAY_FOR_APOPTOSIS	0.00590733	0.0356936	-1.85751	MAPK8, YWHAB, APAF1, BCL2, BCL2L1, PPP3R1, BID, BCL2L11
combined_predtype_geno.Epi_Luminal_2Psca_T03_Cast_Day14	0.00108676	0.0131787	-1.86757	S100A6, TAGLN2, ANXA2, KRT7, S100A14, LGALS3, S100A16, CYBA, TSPAN8, CLU, LMNA, RUNX1, KRT8, KRT19, EPCAM, CXADR, KLF5, FAM107B, HNRNPA0, NAB1, LMO7, IQGAP1, TIPARP, KRT18, TUBA4A, CTNNA1, SPINT2
Neuron	1.66116e-06	0.000118773	-1.87019	CPE, CKB, TUBA1A, HES6, TUBB2B, MDK, STMN1, DPYSL3, FABP5, LDHB, TUBB3, HMGB3, NME1, CRIP2, CCT5, TSPAN3, CALM1, PKM, UCHL1, NONO, ADH5, PGRMC1, COPS9, BEX2, RTN3, PTMA, PFN2, CNN3, CACYBP, HNRNPH3, CRMP1, VBP1, H3F3B, CISD1, YWHAH, GTF2A2, SLIRP, CTXN1, ERH, NREP, BEX3, NDUFA12, UQCC2, STMN3, YWHAB, DDX5, GDI1, PFDN2, CARHSP1, TCEAL9, TSN, RANBP1, KLC1, PSMC5, H2AFZ, UBL5, GLRX3, MORF4L2, TBCA, …
Decidual_stromal_cell	5.31632e-05	0.00162907	-1.87881	CPE, TAGLN2, LGALS3, FABP5, RAMP1, ISG15, HSPB1, GADD45A, FGFR1, QPCT, LGALS3BP, SGK1, PDLIM1, CRIP2, MYL12A, SPTSSA, ARL4A, BNIP3, PKM, UCHL1, PSAP, NBL1, PGRMC1, ISG20, SCPEP1, PLOD2, RAP1B, B2M, TMED10, FTH1, GDI1, TCEAL9, PSMD1, CD63, RHOA, BCAP31, RBMS1, HIST1H1C, IQGAP1, PRR13, CTSB, MFSD11, KTN1
MTOR_UP.V1_UP	0.000844595	0.0113228	-1.88007	STMN1, S100A14, LGALS3, FABP5, FAM3B, PYGL, HELLS, DHCR24, PCNA, PFKP, CMBL, COMTD1, PSAT1, CPPED1, USP18, MSMO1, FDFT1, CYP51A1, BID, TMEM97, AP2B1, SQLE, HSPE1, SP100, APOOL, HMGCS1, SLC2A1, HTT, FDPS, RANBP9, MTHFD1, LDLR, GCH1
combined_predtype_geno.Epi_Luminal_2Psca_T10_Regen_Day28	0.00113662	0.0131787	-1.88381	S100A6, ANXA2, KRT7, S100A14, LGALS3, CYBA, HSPB1, TSPAN8, ATP1B1, PDLIM1, CLU, KRT8, PHLDA1, KRT19, EPCAM, GSTO1, MAPK13, B2M, CST3, HIST1H1C, ATP6AP2, SPINT2, S100A10, TIMP2
combined_predtype_geno.Epi_Luminal_2Psca_T08_Regen_Day7	0.000822897	0.0113228	-1.8998	S100A6, ANXA2, KRT7, CRIP1, S100A14, FXYD3, LGALS3, ID1, CYBA, TSPAN8, ATP1B1, PDLIM1, CLU, SPTSSA, MME, KRT8, PHLDA1, KRT19, EPCAM, KLF5, MAPK13, B2M, LMO4, ATP6AP2, CYSTM1, SPINT2, S100A10, TIMP2
combined_predtype_geno.Epi_Luminal_2Psca_T04_Cast_Day28	0.00092719	0.0120535	-1.90821	S100A6, TAGLN2, ANXA2, KRT7, CRIP1, LGALS3, ID1, PBX1, CYBA, ARPC1B, TSPAN8, CLU, SOX4, LMNA, CRIP2, KRT8, KRT19, GNAI2, EPCAM, CXADR, KLF5, PSMB8, KLF4
E7p5_Midline	0.00189259	0.0172749	-1.90963	TUBA1A, CTHRC1, DNAJC12, CRIP2, ARL4A, ARL3, MLF1, CFAP36, VBP1, CTXN1, NREP, DDIT4, RFX3, LRRIQ1, CETN2, MORN2, H2AFV, IFT57, CCDC34, RPGR
E8p75_gfp_YsE	0.000614251	0.0094112	-1.91924	TAGLN2, KRT7, FXYD3, GSN, CYBA, PDLIM1, KRT8, STARD10, CDKN2A, IGFBP2, EPCAM, NPC2, BEX4, SDC4, B2M, TFF3, CD63, CST3, KRT18, TMEM59, CYSTM1, SPINT2, CDKN1C, S100A10, TPD52, HSPA5, HACD2, VKORC1, BSG, PCBD1, F11R
combined_predtype_geno.Epi_Luminal_1_T03_Cast_Day14	0.000492687	0.00918969	-1.93323	RTN4, TAGLN2, TSPAN8, SGK1, CLU, CRIP2, KRT8, KRT19, DNAJC10, EPCAM, MARCKS, BEX4, SDC4, EFHD2, ACTB, OST4, TES, MIEN1, VOPP1, DSTN, LMO7, ATP13A3, ANXA4, TIPARP, KRT18, CYSTM1, SPINT2, TSPAN13, DSP, EZR, ACTN4, LY6E, PFN1, TACC2
Smooth_muscle_cell	7.75373e-05	0.00218151	-1.95226	CPE, CKB, TAGLN2, CRIP1, VIM, ID1, FABP5, LGALS1, IGFBP5, RAMP1, HSPB1, CSRP2, ID3, PDLIM1, LMNA, SH3BGRL, CRIP2, MYL12A, TSPAN3, RHOB, PHLDA1, OAT, PGRMC1, ITM2C, ACTN1, CNN3, PPP1CB, PRKAR1A, NREP, ACTB, MYL6, YWHAB, DDX5, IFITM3, TM4SF1, CD63, RHOA, IFT43, CST3, DSTN, MAP1LC3A, DYNC1I2, PALLD, ITGB1, BTG2
E5p5_EPI	0.000609261	0.0094112	-1.95713	NAV2, MDK, STMN1, PBX1, ARL4C, PSIP1, TET1, HELLS, TLE4, IGFBP2, MARCKS, PLEKHA1, ETV5, TGIF1, NT5DC2, IFITM3, PSMB10, PMAIP1, HECTD1, FUNDC2, PSME1, SNRPN, PSME2, H2AFV
HALLMARK_COMPLEMENT	0.000363033	0.00707914	-1.96368	S100A13, SCG3, LGALS3, FYN, TIMP1, CLU, CALM1, GNAI2, L3MBTL4, PLSCR1, USP14, DGKH, CBLB, LYN, KIF2A, CEBPB, GCA, DOCK4, GMFB, GRB2, CTSB, USP15, CD59, TIMP2, LAMP2, HSPA5, PFN1, PSMB9, FN1, ADAM9, CTSH, HSPA1A, FDX1, AKAP10, LGMN, ANXA5
KEGG_CELL_ADHESION_MOLECULES_CAMS	0.0019952	0.0178321	-1.96396	NRXN1, NRCAM, CNTNAP2, PTPRM, NLGN1, NCAM1, ITGB8, ALCAM, CDH2, SDC4, NEO1, ITGAV
HALLMARK_INTERFERON_ALPHA_RESPONSE	0.00111914	0.0131787	-1.99086	ISG15, LGALS3BP, NCOA7, PLSCR1, ISG20, PSMB8, PNPT1, B2M, IFITM3, USP18, PSME1, PSME2, UBE2L6, PSMA3, CD47, LY6E, ADAR, PSMB9, PARP14, WARS, EIF2AK2, PARP9
ASC_SMITH_CELL2018	0.00148855	0.0148509	-1.99784	SLCO3A1, DNMT1, HELLS, CCNB1IP1, ADCY3, RANBP1, NUP107, DDX46, NAP1L1, PTTG1, GMPS, SUPT16H, PKD2, NASP
combined_predtype_geno.Epi_Basal_1_T03_Cast_Day14	0.000236424	0.0053382	-2.01135	RTN4, TAGLN2, ANXA2, CLU, LMNA, MYL12A, KRT8, PHLDA1, KRT19, EPCAM, ACTR3, KLF5, SDC4, NFE2L2, TGIF1, EFHD2, TPM3, ACTB, NCL, FAM107B, CEBPB, TIPARP, KRT18, MAST4
Proliferative_neuron	9.83405e-08	1.40627e-05	-2.03572	CPE, CKB, TUBA1A, TUBB2B, MDK, STMN1, TCF4, FABP5, LDHB, ID3, HMGB3, HMGB2, NME1, CRIP2, SNRPF, TSPAN3, ADH5, IGFBP2, COPS9, BEX2, RTN3, SNRPB, PTMA, PCNA, PFN2, CNN3, CACYBP, DNAJC9, H3F3B, CISD1, GTF2A2, SLIRP, DEK, ERH, NREP, BEX3, NDUFA12, UQCC2, OAZ1, HMGN3, TCEAL9, DPY30, TSN, RANBP1, DUT, CHCHD1, CST3, ANP32E, H2AFZ, UBL5, NAP1L1, GLRX3, TUBA1B, TBCA, SEC61G, SNRPG, MARCKSL1, SF3B6, ROMO1,…
PID_INTEGRIN3_PATHWAY	0.00132057	0.0145262	-2.05894	COL4A5, VEGFA, SDC4, ITGAV, LAMC1, CD47, F11R, FN1
REACTOME_INTEGRIN_CELL_SURFACE_INTERACTIONS	0.00109241	0.0131787	-2.05994	RAPGEF4, SYK, COL4A5, ITGB8, RAP1B, ITGAV, GRB2, ITGAE, ITGB1, LAMC1, BSG, F11R, FN1, CDH1, PTK2
REACTOME_MITOTIC_PROMETAPHASE	0.000536742	0.00928492	-2.0603	CLASP1, SKA2, MAD1L1, SMC3, ITGB3BP, STAG2, CENPP, XPO1, PPP2R5E, KIF2A, NUP107, BUB3, TAOK1, SEH1L, PPP2R5A, MAPRE1, PPP2CA, NSL1, RCC2, NUDC, PAFAH1B1
HALLMARK_E2F_TARGETS	2.59008e-05	0.000925954	-2.06309	STMN1, DNMT1, LUC7L3, HMGB2, NME1, TMPO, PSIP1, CBX5, HELLS, PRIM2, CDKN2A, RPA3, ATAD2, SNRPB, PCNA, MSH2, SMC3, LMNB1, DEK, MCM3, UBE2T, HNRNPD, XPO1, RANBP1, BARD1, DUT, BRCA1, SMC6, NUP107, H2AFZ, NAP1L1, MCM4, KPNA2, CDKN2C, PTTG1, MCM7
E8p75_GutTube	0.000140058	0.00342175	-2.0668	RTN4, GSTP1, TCF4, LGALS1, FGFR1, MYL12B, LUC7L3, SIPA1L1, SNRPF, GOLM1, MARCKS, MSI2, TES, XPO7, HNRNPA0, MAP4K4, LMO4, DYNC1I2, KTN1, U2SURP, IGF2R, SVBP, ANK3, DSP, RALA, CCDC34, ACTN4, DAG1, FAM162A, STRBP, GSK3B
combined_predtype_geno.Epi_Luminal_2Psca_T05_Regen_Day1	0.00014357	0.00342175	-2.08718	S100A6, TAGLN2, ANXA2, KRT7, CRIP1, S100A14, LGALS3, ID1, CYBA, ARPC1B, TSPAN8, ATP1B1, PDLIM1, CLU, LMNA, NME1, CRIP2, KRT8, PKM, KRT19, EPCAM, BEX4, MAPK13, IFITM3, RANBP1, KRT18, CYSTM1, SPINT2, S100A10
REACTOME_MITOTIC_M_M_G1_PHASES	1.68502e-05	0.00078812	-2.11148	CLASP1, PRIM2, RPA3, SKA2, MAD1L1, PSMB8, SMC3, ITGB3BP, PSMD14, STAG2, PSMD5, MCM3, CENPP, PSMB10, XPO1, PPP2R5E, PSMD1, KIF2A, ORC4, PSMA6, PSMC5, NUP107, MCM4, PSMB3, MCM7, BUB3, PSME1, PSMF1, PSME2, E2F3, TAOK1, PSMD9, PSMA3, SEH1L, PSMD2, PPP2R5A, PSMB9, MAPRE1, PSMD11, PPP2CA, NSL1, RCC2, NUDC, PAFAH1B1
Cao2019Embryo_epi_RenalEpithelialTrajectory_1_of_1	0.00030533	0.00623746	-2.18358	ESRRG, SKAP1, NCAM1, ENO2, SCN8A, RAB3IP, TMEM150C, ANKS1B
E4p5_TE	4.48698e-05	0.0014807	-2.19282	S100A6, TAGLN2, ANXA2, KRT7, CRIP1, LGALS3, LGALS1, ARPC1B, TSPAN8, CRIP2, MYL12A, KRT8, PSAP, EPCAM, CNN3, YWHAH, SDC4, EFHD2, LASP1, PSAT1, ACTB, MYL6, HDGF, RBMS1, DSTN, IQGAP1, MARCKSL1, KRT18
GO_TAXIS	8.56576e-07	7.34942e-05	-2.19352	NRXN1, APP, KIF26B, NRCAM, SCG2, CHGA, LGALS3, EPHA4, TUBB3, PLP2, PTPRM, EFNA5, FYN, ROBO1, ETV1, HMGB2, CHN1, SYK, VEGFA, NRP2, CNTN4, NCAM1, ALCAM, NRXN3, APBB2, MET, FOXD1, CXADR, CRMP1, NEO1, PLXNA2, ANO6, ENAH, ITGAV, KIF5C, PDE4B, RHOA, DOCK4, PTPRA
E8p75_GutTube_VE_Thymus	3.97024e-06	0.000243319	-2.33278	CTHRC1, PLCB4, SOX2, TOX3, HMGB2, VEGFA, PSIP1, ALCAM, UCHL1, RPA3, TNNT1, CXADR, VBP1, IGF2BP3, MNAT1, SRSF9, IFT43, RBMS1, MYEF2, PALLD, FAM204A, HMGN2, UBE2B, NPEPPS, H1FX, IFT57, RNF138, CD47, RNF145, UBE2E3
NEPC_genes.v2	6.07505e-07	6.51549e-05	-2.44745	CHGB, TUBB2B, CAMK1D, AGBL4, NRCAM, CACNA1A, SCG2, SCG3, CHGA, NOL4, VGF, PROX1, PLP2, TRIM9, DLL3, GGH, CDKN2A, CLSPN, TPD52L1, ONECUT2, SNAP25, SRRM3, CRMP1, ENO2, PLXNA2, SCN8A, AP3B2, FAM161A, CCDC28B, STMN3, UBE2T
Cao2019Embryo_epi_NA	6.3164e-08	1.35487e-05	-2.65143	CKB, CNTNAP2, TUBB3, CLVS1, TRIM9, DLL3, MIAT, SRRM3, SCRN1, AKAP6
SCLC-A	2.36374e-09	1.01404e-06	-2.65879	SYT1, RIMS2, HES6, CAMK1D, ASCL1, SCG3, NELL1, CNTNAP2, NOL4, RGS7, PLP2, COTL1, SCN3A, SERGEF, DLL3, GDAP1, INSM1, TMEM61, PCGF5, PLS1, EPCAM, COX17, DNALI1, OAZ1, RAB3IP, RIMKLA, MIEN1, GLRX5, VOPP1, LRP11, CA8, PSMG1, SLC36A4, SMYD3, SYP, CYP51A1, DYNLT3, TPD52, FAM174A
Cartilage_cell	0.00945029	0.0314277	-1.5203	STMN1, CTHRC1, DEK, TUBB2A, PDAP1, ENO1, SRSF11, KRTCAP2, MEST, POLR2F, CCT6A, HNRNPD, SF3B5, FUS, PTMS, YBX1, COL9A2, SIVA1, PTMA, CALU, PRDX4, NREP, EIF5B, BZW2, EIF5A, FKBP9, NOP58, PLOD2, GARS, HNRNPM, CACYBP, TCP1, NDUFB11, CKAP4, LDHB, SSRP1, TMA7, TMEM258, HNRNPC, SRM, CBX1, DPM3, IER3IP1, CKS1B, LTV1, CFDP1, TPI1, SSB, LDHA, PSMA7, DDX39B, TRAPPC1, POLR2M, IDH2, ATXN7L3B
Gastric_mucosa_cell	0.0035018	0.0141724	-1.53625	RBP1, GSTP1, SMIM22, PLP2, PERP, ALDH1A1, CSRP2, NQO1, PON2, NDUFB2, PLS1, UQCR11, NDUFS7, NDUFA7, CSTB, SEC11C, CARHSP1, OCIAD2, EPCAM, ENO1, NDUFS5, UQCRB, TUFM, PLPP2, TMEM238, NDUFS6, NDUFA11, FDPS, NDUFAB1, SRI, COX7A2, CHCHD3, COX7C, NDUFV1, PDHA1, COX5B, COX6C, ACOT13, ASPH, MDH2, COX4I1, RPP21, ATP1B1, SNX6, NDUFS8, TOMM5, HADHA, CLTB, HIGD2A, CCDC107, ELF3, PHB, CYCS, NDUFB11, PTGR1, ID1…
Muscle_cell	0.0103926	0.0332238	-1.5556	MLF1, TPM3, NDUFB2, UQCR11, NDUFS7, SH3GLB1, UQCRB, YBX3, RWDD1, SELENOW, COX7A2, CHCHD3, COX7C, YBX1, ACADM, PDHA1, COX5B, AK1, COX6C, TIMM8B, CAMTA1, RABL6, CYCS, NDUFB11, IMMP1L, YPEL3, SDHAF3, TPI1, MAP1LC3A, NDUFA3, UQCRH, LDHA, UBAC1, CHCHD10, NDUFB10, IDH2, MACROD1, NDUFA5, NDUFV3, UQCR10, UQCRQ, VDAC3, CYSTM1, ECI1, TUBA4A, COPS5, SMIM12, MPC1, COPS9, SLC25A11, DMPK
Testicular_cell	0.000529907	0.00291449	-1.61619	FMN1, PTTG1, STK33, DLL3, ANKRD36, MLF1, DNAJC2, EFCAB2, SPATA6, HDGF, ARL4A, NDUFA7, ACYP1, PPM1G, CARHSP1, CENPV, KIFAP3, DNAJB6, ACBD6, SNRPD2, SH3GLB1, POLR2I, SRPK1, KNOP1, ZNHIT1, PAFAH1B1, NDUFS5, NASP, PGP, HSBP1, TOMM7, COX7A2, CHCHD3, COX7C, ARPC1A, GPX4, RP9, PCBP3, PCMT1, AK1, TIMM8B, PDCD5, LSM2, ARPC5L, CKLF, ITGB3BP, ATP1B3, CCT3, TCP1, MKRN1, GPS2, CCDC34, CEP57, TCTEX1D2, HAGH, C…
E7p5_Mes	0.0148132	0.0429382	-1.6276	CHD7, CCDC88A, ANP32E, CRMP1, CDCA7L, FAM133B, HNRNPR, RBBP4, CBX5, HMGB3, FGFR1, MARCKS, SRSF10, PHIP, EIF1AX, FUBP1, MYEF2, GLRX3, PAICS, SMARCC1, APEX1, LY6E, HMGA1, SMARCD1, METTL9, TCF3, NUDT21, CECR2, H2AFX, SAP30, PTK7, MBTD1
HALLMARK_OXIDATIVE_PHOSPHORYLATION	0.00363223	0.0145629	-1.63231	NDUFB2, SDHA, UQCR11, NDUFS7, ACAA2, NDUFA7, UQCRB, POLR2F, NDUFS6, NDUFAB1, COX7A2, COX7C, CYB5A, TIMM13, GPX4, NDUFV1, ACADM, PDHA1, COX5B, COX6C, NDUFB1, TIMM8B, ATP6V1F, MDH2, COX4I1, ATP1B1, NDUFS8, HADHA, NNT, CYCS, LDHB, LRPPRC, NDUFS2, PHYH, POR, OGDH, GPI, UQCRC2, NDUFA3, UQCRH, LDHA, SLC25A6, IDH2, NDUFA5, UQCR10, UQCRQ, VDAC3, AFG3L2, NDUFS1, IMMT, COX8A, ECI1
Intercalated_cells_of_collecting_duct	0.000825461	0.00413218	-1.65633	KRT7, LGALS3, APP, CSRP2, PTTG1, GADD45A, LAPTM4B, SCNN1A, BSG, NDUFB2, SDHA, UQCR11, NDUFS7, OCIAD2, EPCAM, CISD1, ENO1, S100A11, NDUFS5, UQCRB, RTN3, NDUFA11, PTMS, NDUFAB1, SRI, COX7A2, CHCHD3, COX7C, CYB5A, NDUFV1, ACADM, PDHA1, COX5B, IVNS1ABP, COX6C, TIMM8B, ACOT13, ATP6V1F, SAT1, MDH2, COX4I1, ATP1B1, MIF, NDUFS8, HIGD2A, CYCS, NDUFB11, LDHB, HAGH, APOO, CLDN7, NDUFS2, PHYH, YPEL3, NDUFA13…
Basal_Org_3	0.0122479	0.0373909	-1.68567	BRD9, CBX3, ANP32E, BAZ1B, ANP32B, CBX5, C1QBP, CACYBP, CCDC34, ACIN1, BANF1, ARL4C, CBX1, CASP8AP2, BARD1, CCDC66, ABCF2, APEX1, BCL7C, ACTL6A, CCAR1, ARL6IP1, CARS2
Sertoli_cells	0.000508769	0.00283457	-1.70447	STMN1, ALDH1A1, PTTG1, EIF4EBP1, TUBA1B, NDUFA7, PAFAH1B3, H2AFV, POLR2I, S100A11, RHEB, UQCRB, CCT6A, PGP, PSMB6, FUS, NDUFAB1, COX7C, ARPC1A, RP9, RBM25, YWHAE, PRDX4, RBBP4, BEX2, HMGB3, NREP, COX6C, TIMM8B, PDCD5, ATP6V1F, SON, LSM2, ANXA2, SNRPB, NEDD8, HIGD2A, CYCS, LDHB, PSMB1, SLIRP, PSMD4, HNRNPC, HPCAL1, IER3IP1, PLEKHJ1, CKS1B, MAGOH, CFDP1, NDUFA13, TUBA1C, LSM8, PSMD12, AK2, PAPOLA, …
combined_predtype_geno.Epi_Luminal_3Foxi1_T03_Cast_Day14	0.00845605	0.0292724	-1.723	PAM, PLCG2, APP, UQCR11, DNAJB6, UQCRB, COX7A2, COX5B, COX6C, ATP6V1F, ATP1B1, CYCS, LDHB, NDUFA13, TPI1, NDUFA3, LDHA, CHCHD10, PGRMC1, ALDH3A2, UQCR10
E8p75_GutTube_DE_Colon	0.00785855	0.0278621	-1.74538	CACNA2D1, CDK6, LSM7, NDUFA7, HDAC2, HOXA9, DUSP4, NDUFAF4, HIGD2A, CRIP2, PKM, GTF3A, HAX1, SFN, KDM2B, GLRX3, TMX4, HDDC2, TPD52L1, ACOT7, MPZL1, PPP4C, PELI2, CECR2, SNRPA, GTF3C6, ETS2, COMMD1
REACTOME_MITOTIC_PROMETAPHASE	0.0111883	0.0352926	-1.7483	PAFAH1B1, SMC3, STAG1, RAD21, ITGB3BP, SKA2, KIF2A, SMC1A, PPP2R5E, AHCTF1, PMF1, NUDC, CLASP1, XPO1, TAOK1
E7p5_Midline	0.00980667	0.0323155	-1.75893	TUBA1A, CTHRC1, MLF1, ARL4A, H2AFV, CTXN1, TOMM7, NREP, LRRIQ1, WDR60, CCDC34, TCTEX1D2, CRIP2, TMEM107, IFT22, NUDC
E8p75_GutTube_DE_SmallInt	0.00986789	0.0323155	-1.76944	SSBP1, VOPP1, LAPTM4B, DNAJC2, PFDN2, FDPS, SIVA1, HMGB3, ASAP1, LDLR, EIF1AX, THOC7, NDE1, FDFT1, DPY30, SQLE, ACTL6A
Myoblast	0.0019074	0.00870505	-1.77164	RBP1, LGALS1, GSN, CSRP2, TAGLN2, UQCR11, ACAA2, SH3GLB1, SRSF11, S100A11, KRTCAP2, MEST, NDUFS6, NDUFA11, S100A10, PTMS, SELENOW, CYB5A, CALU, PRDX4, NREP, SON, COX4I1, ANXA2, VIM, RHOA, TM4SF1, ID1, LDHB, CRIP2, IER3IP1, DDAH2, YPEL3, MAP1LC3A, NDUFA3, UQCRH, NDUFB10, IDH2, NDUFV3, MAP1LC3B, RABAC1, ID3
GCS_genes	0.00245608	0.010553	-1.82594	HNRNPAB, NDUFS6, NDUFAB1, SMARCA4, SRRM2, YBX1, YWHAE, RNPS1, CALU, COX5B, RABL6, SFXN1, CHD4, SSRP1, SLIRP, BANF1, BPTF, THOC7, CFDP1, NDUFA13, CHCHD2, AP1S1, CHCHD7, EMC10, CORO1C, SELENOF, HNRNPA3, UQCRQ, VDAC3, HNRNPA2B1, AURKAIP1, TCF3, MPP6, PPP4C, PCBP1
REACTOME_RECRUITMENT_OF_MITOTIC_CENTROSOME_PROTEINS_AND_COMPLEXES	0.00608016	0.0222939	-1.83945	TUBA1A, PAFAH1B1, YWHAG, YWHAE, CEP164, CDK5RAP2, SDCCAG8, CSNK1E, CEP57, FGFR1OP, DYNC1H1, CLASP1, PCM1, HSP90AA1, TUBGCP3, TUBA4A
MEF_Cultured	9.30676e-06	9.50619e-05	-1.86138	S100A6, TUBA1A, GSTP1, CDKN2A, CTHRC1, LGALS1, S100A4, PLP2, PTTG1, PDLIM1, HNRNPAB, ARPC1B, TAGLN2, EIF4EBP1, BSG, TUBA1B, ITGB1, SNRPD1, CSTB, EEF1B2, SNRPD2, ARPC5, FHL2, ENO1, BUD31, S100A11, KRTCAP2, RHEB, CCT6A, POLR2J, LMNA, S100A10, PFN1, TXNL4A, PSMB6, HSBP1, COPS6, PPIA, LAMTOR5, SRI, SELENOW, ACTB, COX7A2, CHCHD3, PDCD6, CAPZB, GPX4, TMEM160, SIVA1, CALU, PRDX4, TIMP1, MTPN, ACTN4, EIF…
HALLMARK_EPITHELIAL_MESENCHYMAL_TRANSITION	0.00424853	0.0162734	-1.87127	SCG2, SNTB1, CTHRC1, LGALS1, GADD45A, DPYSL3, MCM7, ITGB1, PLOD3, MEST, CALU, TIMP1, SAT1, PLOD2, IGFBP2, VIM
HALLMARK_SPERMATOGENESIS	0.00406276	0.015702	-1.88143	SCG3, PCSK1N, CLVS1, EZH2, MLF1, SPATA6, ARL4A, MAP7, DBF4, GSTM3, LPIN1, TOPBP1, VDAC3, RFC4, PIAS2, TSN, AGFG1, IP6K1, BRAF, MAST2, MLLT10, GMCL1
REACTOME_CHROMOSOME_MAINTENANCE	0.00324845	0.0132722	-1.88335	HIST1H4C, SYNE2, RPA3, SMARCA5, LMNA, UBE2I, RBBP4, SMC3, POLD3, STAG1, RAD21, NHP2, POLD2, ITGB3BP, POLA1, SMC1A, RSF1, DKC1, PCNA, RFC4, RFC2, ATR, RFC3
REACTOME_CELL_CYCLE_MITOTIC	0.00011716	0.000897528	-1.88761	TUBA1A, CDKN2A, CDK6, PTTG1, MCM7, CDKN2C, E2F3, RPA3, PAFAH1B1, YWHAG, PSMB6, CUL1, YWHAE, RBBP4, SMC3, POLD3, DBF4, CEP164, STAG1, MCM3, RAD21, POLD2, MCM4, ITGB3BP, CDK5RAP2, SDCCAG8, CSNK1E, SKA2, KIF2A, CEP57, PSMB1, POLA1, PSMD4, SMC1A, PPP2R5E, CKS1B, FGFR1OP, PSMD12, AHCTF1, PMF1, PSMD1, MNAT1, NUDC, PSMA7, DYNC1H1, CDC27, ORC2, CDKN2D, CLASP1, PSMC2, TFDP1, XPO1, TAOK1, PCNA, RFC4, PCM1,…
REACTOME_EXTENSION_OF_TELOMERES	0.00806929	0.0283748	-1.89323	RPA3, POLD3, NHP2, POLD2, POLA1, DKC1, PCNA, RFC4, RFC2, RFC3, RUVBL1, RPA1, RPA2, RUVBL2
REACTOME_LOSS_OF_NLP_FROM_MITOTIC_CENTROSOMES	0.00403942	0.015702	-1.89879	TUBA1A, PAFAH1B1, YWHAG, YWHAE, CEP164, CDK5RAP2, SDCCAG8, CSNK1E, CEP57, FGFR1OP, DYNC1H1, CLASP1, PCM1, HSP90AA1, TUBA4A
E8p75_gfp_Mes	0.00399155	0.015702	-1.89899	PSIP1, TMPO, EZH2, DEK, PTBP2, ANP32E, HP1BP3, HNRNPD, NASP, NUCKS1, BZW2, ABRACL, TKT
combined_predtype_geno.Epi_Luminal_3Foxi1_T05_Regen_Day1	0.00147059	0.00693277	-1.92176	KRT7, LGALS3, ARPC1B, TAGLN2, DNAJB6, S100A11, UQCRB, NDUFAB1, COX7A2, COX7C, KCNMA1, COX6C, ATP6V1F, ABRACL, ATP1B1, NEDD8, CYCS, LDHB, PKM, CLDN7, TSPO, LDHA, CHCHD10, PGRMC1, UQCR10, UQCRQ, CYSTM1, COX8A
E8p75_ap_Mes	0.00232928	0.0103017	-1.92274	GPC6, TUBB2B, PSIP1, EZH2, NCAM1, PTBP2, ANP32E, HP1BP3, NASP, CTXN1, HNRNPR, ILF2, KHDRBS1, H2AFY, CCDC34, SSRP1, ACIN1, FUBP1, PBX1
combined_predtype_geno.Epi_Basal_1_T05_Regen_Day1	0.00245991	0.010553	-1.95477	TUBA1B, NCL, PSMB6, YBX1, PTMA, LSM4, MDH2, EIF5A, C1QBP, MIF, FBL, NME1, RANBP1, CCT4
Granulosa_cell	2.16178e-05	0.000193209	-1.96107	ALDH1A1, LSM7, LAPTM4B, BSG, PFDN2, ACAA2, NDUFA7, PDAP1, PAFAH1B3, MPHOSPH8, S100A11, POLR2F, POLR2J, S100A10, PSMB6, HSBP1, FUS, COPS6, PTMS, COX7C, RBBP4, BEX2, COX6C, TIMM8B, PDCD5, EIF5B, SON, TKT, ANXA2, FKBP9, IGFBP2, ATP1B1, SNX6, NEDD8, ID1, LDHB, TMA7, IER3IP1, RBM8A, CFDP1, PAPOLA, TPI1, CHCHD2, SSB, UQCRH, TMEM147, ADH5, TXNDC17, CHCHD10, BAG1, RTF1, PGRMC1, IDH2, PAICS, ATXN7L3B, POL…
Renal_tubular_cell	9.79578e-06	9.55089e-05	-2.01566	LGALS3, CSRP2, PTTG1, LAPTM4B, NDUFB2, SDHA, UQCR11, NDUFS7, NDUFA7, EPCAM, CISD1, ENO1, NDUFS5, UQCRB, RTN3, NDUFS6, NDUFA11, PTMS, NDUFAB1, COX7A2, CHCHD3, COX7C, CYB5A, GPX4, NDUFV1, ACADM, PDHA1, COX5B, IVNS1ABP, COX6C, TIMM8B, ACOT13, ATP6V1F, SAT1, MDH2, COX4I1, ATP1B1, NDUFS8, HIGD2A, CYCS, NDUFB11, LDHB, APOO, CLDN7, NDUFS2, PHYH, NDUFA13, TSPO, PRDX5, TPI1, TMCO1, UQCRC2, NDUFA3, UQCRH, …
REACTOME_MITOTIC_G2_G2_M_PHASES	0.00122057	0.00588343	-2.02966	TUBA1A, E2F3, PAFAH1B1, YWHAG, YWHAE, CEP164, CDK5RAP2, SDCCAG8, CSNK1E, CEP57, FGFR1OP, MNAT1, DYNC1H1, CLASP1, XPO1, PCM1, HSP90AA1, TUBGCP3, TUBA4A
combined_predtype_geno.Epi_Luminal_2Psca_T06_Regen_Day2	0.000444313	0.00250803	-2.03099	S100A6, KRT7, S100A14, LGALS3, SEC11C, EPCAM, S100A11, SNRPE, HMGB1, NDUFAB1, PPIA, COX7C, YBX1, SNRPG, TKT, ANXA2, ATP1B1, NHP2, NME1, RANBP1, PTGR1, TMEM14C, CALM1, PKM, CLDN7, PRDX5, TPI1, PPP1R1B, CHCHD10, UQCR10, HNRNPA3, CLU
E6p5_EPI	0.000389788	0.00222958	-2.06713	TUBA1A, STMN1, PSIP1, SOX4, SLC38A1, DEK, HELLS, ANP32E, EPCAM, H2AFV, WDR43, KNOP1, NASP, UBE2I, SIVA1, SMS, IGFBP2, MARCKS, EIF1AX, CBX1, FUBP1, DNMT3A, MYEF2, LYAR, PAICS, SMARCC1, PPHLN1, APEX1, HMGA1, SMARCD1
CytoTRACE_genes	0.000151091	0.00111755	-2.09476	STMN1, PSIP1, HNRNPAB, TUBA1B, SNRPD1, UBE2T, NDUFAB1, YBX1, PTMA, CALU, PRDX4, RBBP4, LSM2, RANBP1, CYCS, CCDC34, SSRP1, CRIP2, CBX1, SMC4, CKS1B, FADS1, CFDP1, LSM8, AK2, SLBP, NUDC
combined_predtype_geno.Epi_Luminal_3Foxi1_T08_Regen_Day7	0.000361664	0.00209667	-2.11865	PAM, KRT7, PLCG2, UQCR11, DNAJB6, S100A11, UQCRB, COX7A2, COX7C, KCNMA1, COX5B, SMS, COX6C, TIMM8B, ATP6V1F, NEDD8, CYCS, LDHB, PKM, LDHA, CHCHD10, PGRMC1, ALDH3A2, UQCR10, KLHL23, COX8A
Mouse_3T3_cell	1.01011e-10	3.09527e-09	-2.12039	S100A6, GSTP1, LGALS3, LGALS1, S100A4, PLP2, MTHFD1L, MCM7, NQO1, TPM3, TAGLN2, EIF4EBP1, HELLS, BSG, UQCR11, TUBA1B, CSTB, PPM1G, PDAP1, EMP2, EEF1B2, RNMT, CISD1, LSM5, SNRPD2, VPS36, WDR43, PLOD3, FHL2, ENO1, RPA3, BUD31, S100A11, POLR2F, YWHAG, SLC25A24, NCL, FDPS, LMNA, S100A10, PFN1, TXNL4A, PSMB6, ACOT9, NDUFAB1, RWDD1, PPIA, XRN2, CHCHD3, ILF2, TIMM13, GPX4, SARS, SIVA1, YWHAE, YARS, PTMA…
Trophoblast_progenitor_cell	4.27676e-08	7.33892e-07	-2.12711	S100A6, RBP1, PEG10, KRT7, S100A13, LGALS3, LGALS1, PDLIM1, RALA, ARPC1B, DNAJC2, TAGLN2, NDUFB2, RBMS1, SNRPD1, CSTB, CARHSP1, EEF1B2, DNAJB6, CISD1, ARPC5, TRA2A, BUD31, PAFAH1B1, UQCRB, POLR2F, CCT6A, SNRPE, HNRNPD, NASP, NDUFA11, NCL, SRI, COX7A2, COX7C, ANP32B, SET, ARPC1A, GPX4, SNRPG, PRDX4, LSM4, RAC1, EIF2S2, PDCD5, EIF5B, ABRACL, LSM2, MDH2, COX4I1, ANXA2, DNAJC8, SNX6, ARPC2, CDC34, NH…
Neutrophil	7.55813e-06	7.90838e-05	-2.12789	CYBA, MCM7, PYGL, ARPC1B, DNAJC2, DEK, SERBP1, SEM1, TUBA1B, SNRPD1, ANP32E, ARPC5, ENO1, S100A11, RTN3, HMGB1, PGP, PFN1, LAMTOR4, PPIA, YBX1, ANP32B, SET, CAPZB, FAM49B, RP9, SIVA1, PTMA, TKT, MDH2, EIF5A, NOP58, ARPC2, NHP2, CMTM7, UCK2, CACYBP, SSRP1, PKM, HMGB2, PGD, SH3BGRL3, SMC4, CKS1B, TSPO, LAMTOR2, PRDX5, PMF1, PSMA7, DDX39B, PPP1CA, DKC1, EXOSC8, COTL1, POLR2G, DPY30, RFC2, DTYMK, MTD…
Trophoblast_stem_cell	5.52971e-08	9.12403e-07	-2.15356	S100A6, LGALS1, PCSK1N, PERP, PTTG1, PDLIM1, TAGLN2, EIF4EBP1, BSG, UQCR11, NDUFS7, TUBA1B, SNRPD1, PDAP1, EEF1B2, CISD1, SNRPD2, ENO1, BUD31, KRTCAP2, POLR2F, CCT6A, NDUFS6, SNRPE, NASP, POLR2J, NDUFA11, NCL, SF3B5, S100A10, TXNL4A, PSMB6, HSBP1, UBL5, NDUFAB1, LAMTOR5, COX7A2, PDCD6, ANP32B, SET, TIMM13, SIVA1, SNRPG, TIMP1, EIF2S2, COX6C, ATP6V1F, CCT5, LSM2, COX4I1, EIF5A, C1QBP, MIF, NHP2, T…
combined_predtype_geno.Epi_Luminal_2Psca_T05_Regen_Day1	0.000144281	0.0010859	-2.17588	S100A6, KRT7, S100A14, CRIP1, LGALS3, CYBA, PDLIM1, ARPC1B, TAGLN2, EPCAM, S100A11, LMNA, S100A10, YBX1, TKT, ANXA2, ATP1B1, NME1, RANBP1, PTGR1, ID1, CRIP2, PKM, CLDN7, TSPO, PRDX5, TPI1, PPP1R1B, CHCHD10, EZR, CLU, LY6E, CYSTM1
Pancreatic_acinar_cell	7.74885e-09	1.58298e-07	-2.23612	STMN1, CEL, CSRP2, LSM7, HNRNPAB, SERBP1, PFDN2, ACAA2, TUBA1B, NDUFA7, SNRPD1, PDAP1, EEF1B2, EPCAM, SNRPD2, KRTCAP2, RHEB, UQCRB, POLR2F, CCT6A, NDUFS6, SNRPE, HMGB1, NASP, POLR2J, NCL, SF3B5, TXNL4A, PSMB6, FUS, COPS6, NDUFAB1, SF3B6, COX7A2, COX7C, ANP32B, SIVA1, YWHAE, SNRPG, PTMA, PRDX4, BEX2, LSM4, NREP, TIMM8B, PDCD5, BZW2, CCT5, LSM2, EIF5A, C1QBP, NOP58, SNRPB, MIF, NHP2, HNRNPM, NME1, …
Cardiac_muscle_cell	4.2816e-07	6.33382e-06	-2.26968	S100A13, PERP, CSRP2, MLF1, EIF4EBP1, NDUFB2, SDHA, UQCR11, NDUFS7, ACAA2, NDUFA7, CISD1, SH3GLB1, FHL2, NDUFS5, MEST, UQCRB, NDUFS6, NDUFA11, NDUFAB1, COX7A2, CHCHD3, COX7C, NDUFV1, ACADM, PDHA1, COX5B, IVNS1ABP, COX6C, TIMM8B, ACOT13, PDCD5, MDH2, COX4I1, ATP1B1, HADHA, HIGD2A, CYCS, NDUFB11, LDHB, CRIP2, NDUFS2, PHYH, YPEL3, NDUFA13, OGDH, TPI1, UQCRC2, MAP1LC3A, NDUFA3, CHCHD2, UQCRH, CHCHD7,…
E8p75_GutTube	3.83081e-05	0.000322239	-2.27845	GSTP1, TCF4, LGALS1, RALA, EZH2, KIFAP3, VPS36, DSP, HSBP1, ACTN4, FGFR1, ARGLU1, TES, MARCKS, U2SURP, MSI2, CCDC34, KTN1, DYNC1I2, SIPA1L1, SNRPF, SSBP3, PUM1, CHCHD7, IGF2R, GSK3B, DSG2, TMEM242, ARL6IP1, DRAP1, SVBP, COX20, CMTM8
Cao2019Embryo_epi_NA	0.000109831	0.00085668	-2.30669	CNTNAP2, TUBB3, CLVS1, TRIM9, DLL3, SRRM3, AKAP6
Schwann_cell	8.59517e-09	1.67606e-07	-2.37137	TUBA1A, RBP1, CSRP2, PTTG1, LAPTM4B, MLF1, BSG, SEM1, NDUFB2, UQCR11, ACAA2, ARL4A, NDUFA7, ACYP1, CISD1, POLR2I, HMGN3, PET100, NDUFS5, RHEB, UQCRB, NDUFS6, NDUFA11, PSMB6, HSBP1, UBL5, NDUFAB1, SELENOW, TOMM7, COX7A2, PDCD6, COX7C, TIMM13, YWHAE, ACADM, PRDX4, COX5B, BEX2, NREP, COX6C, ACOT13, PDCD5, ATP6V1F, SON, COX4I1, IGFBP2, ATP1B1, MIF, NEDD8, HIGD2A, CCDC107, NDUFB11, CCDC34, ID1, LDHB, …
CIN70	0.000161572	0.00111798	-2.37203	PTTG1, MCM7, EZH2, HDGF, NDUFAB1, LSM4, CCT5, MSH6, RAD21, GPI, ELAVL1, DKC1, NUP205, PCNA, RFC4, ACTL6A
Mesenchymal_stem_cell	1.77398e-12	8.45598e-11	-2.42962	S100A6, CDKN2A, LGALS3, LGALS1, S100A4, PTTG1, PDLIM1, RALA, MCM7, LSM7, ARPC1B, TAGLN2, EIF4EBP1, SERBP1, BSG, UQCR11, NDUFS7, TUBA1B, SNRPD1, CSTB, PPM1G, PDAP1, EEF1B2, CISD1, SNRPD2, FHL2, ENO1, BUD31, S100A11, KRTCAP2, POLR2F, CCT6A, NDUFS6, SNRPE, YWHAG, NASP, POLR2J, NDUFA11, NCL, SF3B5, LMNA, S100A10, PFN1, TXNL4A, PSMB6, RWDD1, LAMTOR5, ACTB, COX7A2, TIMM13, GPX4, SIVA1, SNRPG, PRDX4, PD…
combined_predtype_geno.Epi_Basal_1_T06_Regen_Day2	7.18147e-06	7.83939e-05	-2.46175	S100A6, RBP1, S100A16, ALDH1A1, SERBP1, TUBA1B, HMGB1, NDUFA11, NCL, S100A10, PPIA, YBX1, ANP32B, SNRPG, PTMA, COX5B, MDH2, EIF5A, C1QBP, SNRPB, MIF, FBL, NME1, ID1, HMGB2
Premeiotic_germ_cell	1.15175e-14	8.23502e-13	-2.47098	STMN1, PTTG1, MCM7, LSM7, DNAJC2, SERBP1, SEM1, NDUFB2, PFDN2, NDUFS7, NDUFA7, SNRPD1, ANP32E, UCHL1, PDAP1, EEF1B2, DNAJB6, CISD1, SNRPD2, PAFAH1B3, H2AFV, MPHOSPH8, POLR2I, DDX18, RPA3, DDX24, NDUFS5, RHEB, UQCRB, POLR2F, CCT6A, NDUFS6, SNRPE, POLR2J, PGP, NDUFA11, NCL, SF3B5, FDPS, PSMB6, FUS, COPS6, NDUFAB1, TOMM7, COX7A2, COX7C, ANP32B, SET, NDUFV1, RBM25, SIVA1, YWHAE, SNRPG, PRDX4, RBBP4, …
NEPC_genes.v2	3.0588e-06	3.64507e-05	-2.4801	CHGB, TUBB2B, CDKN2A, CACNA1A, SCG2, CAMK1D, CHGA, SCG3, NOL4, VGF, PLP2, PROX1, PTTG1, TRIM9, AGBL4, DLL3, ONECUT2, CLSPN, UBE2T, CRMP1, SRRM3, PLXNA2, FAM161A, CCDC28B, CRYBA2
Neuron	5.72654e-12	2.45668e-10	-2.5434	TUBA1A, STMN1, TUBB2B, HES6, PCSK1N, TUBB3, DPYSL3, RALA, LSM7, HNRNPAB, TUBB2A, SEM1, NDUFB2, PFDN2, NDUFA7, SNRPD1, UCHL1, PDAP1, CARHSP1, CRMP1, CISD1, ARPC5, PAFAH1B3, H2AFV, SRSF11, RTN3, CCT6A, SNRPE, HMGB1, POLR2J, CTXN1, TXNL4A, PSMB6, HSBP1, UBL5, FUS, PTMS, NDUFAB1, SELENOW, SF3B6, YBX1, ARPC1A, TIMM13, YWHAE, PTMA, RBBP4, BEX2, RBM39, HMGB3, IVNS1ABP, NREP, TIMM8B, PDCD5, BZW2, CCT5, S…
Proliferating_Myocyte	6.40219e-12	2.49685e-10	-2.54789	TUBA1A, STMN1, RBP1, LSM7, SERBP1, SEM1, TUBA1B, NDUFA7, SNRPD1, ANP32E, PDAP1, EEF1B2, SNRPD2, PAFAH1B3, H2AFV, POLR2I, ENO1, BUD31, MEST, RHEB, POLR2F, CCT6A, SNRPE, HMGB1, NASP, POLR2J, NDUFA11, NCL, SF3B5, PSMB6, FUS, SELENOW, COX7A2, YBX1, ANP32B, SIVA1, YWHAE, SNRPG, PTMA, PRDX4, RBBP4, LSM4, NREP, TIMM8B, PDCD5, BZW2, SON, LSM2, EIF5A, C1QBP, NOP58, SNRPB, MIF, NDUFS8, HNRNPM, NME1, POLR2E…
HALLMARK_G2M_CHECKPOINT	1.78201e-08	3.32384e-07	-2.56548	STMN1, PTTG1, TMPO, EZH2, CDKN2C, SLC38A1, E2F3, SNRPD1, SLC7A5, H2AFV, PAFAH1B1, HNRNPD, NASP, NCL, SFPQ, HNRNPU, CUL1, UBE2S, HMGB3, DBF4, YTHDC1, MTF2, STAG1, MCM3, RAD21, ILF3, SMC2, MARCKS, SRSF10, UCK2, SMC1A, CBX1, FANCC, PRPF4B, SMC4, CKS1B, TOP1, KPNA2, KIF22, CASP8AP2, SYNCRIP, MNAT1, LBR, BARD1, DKC1, CDC27, KATNA1, TRA2B, SMARCC1, TFDP1, CUL4A, XPO1, DTYMK, SQLE, HMGA1, MT2A, CUL5, SR…
Erythroid_progenitor	1.02883e-14	8.23502e-13	-2.57441	STMN1, GSTP1, MCM7, LSM7, EIF4EBP1, DEK, SERBP1, NDUFB2, PFDN2, UQCR11, HDGF, NDUFS7, TUBA1B, SNRPD1, ACYP1, ANP32E, SEC11C, PPM1G, EEF1B2, SNRPD2, DDX18, RPA3, PET100, POLR2F, TMEM238, CCT6A, SNRPE, NASP, POLR2J, PGP, YBX3, NCL, SF3B5, UBL5, NDUFAB1, PPIA, TOMM7, SF3B6, CHCHD3, COX7C, ANP32B, SET, TIMM13, GPX4, NDUFV1, RP9, SIVA1, SNRPG, PTMA, COX5B, ACP1, LSM4, HMGB3, SNHG15, CCT5, MCM3, LSM2, …
combined_predtype_geno.Epi_Luminal_1_T06_Regen_Day2	7.34538e-08	1.1671e-06	-2.62718	STMN1, CRIP1, HNRNPAB, PPP1R14B, TAGLN2, DEK, TUBA1B, SNRPD1, PDAP1, SNRPE, HMGB1, SF3B5, NDUFAB1, COX7A2, COX7C, YBX1, ANP32B, TIMM13, SNRPG, LSM4, MIF, NHP2, NME1, RANBP1, CYCS, ID1, CRIP2, TMA7, HMGB2, CKS1B, SNRPF, TMEM147, CHCHD10, UQCR10, HNRNPA3, UQCRQ, DNAJC10, LY6E, DTYMK, CYSTM1, SEC61G
Kidney_epithelial	1.53209e-14	9.38952e-13	-2.64497	STMN1, TUBB2B, LSM7, LAPTM4B, SERBP1, SEM1, PFDN2, TUBA1B, SNRPD1, ANP32E, PDAP1, EEF1B2, EPCAM, SNRPD2, PAFAH1B3, H2AFV, POLR2I, TRA2A, ENO1, RPA3, KRTCAP2, MEST, RHEB, UQCRB, POLR2F, CCT6A, SNRPE, HMGB1, NASP, POLR2J, NDUFA11, CTXN1, SF3B5, PSMB6, FUS, NDUFAB1, PPIA, TOMM7, SF3B6, COX7C, YBX1, ANP32B, SIVA1, YWHAE, SNRPG, PTMA, PRDX4, RBBP4, BEX2, LSM4, HMGB3, IVNS1ABP, TIMM8B, PDCD5, KHDRBS1, …
Primordial_germ_cell	1.34316e-15	1.92072e-13	-2.68367	LSM7, DNAJC2, HELLS, SEM1, NDUFB2, PFDN2, UQCR11, NDUFS7, NDUFA7, SNRPD1, PDAP1, UBE2T, EEF1B2, DNAJB6, CISD1, SNRPD2, PAFAH1B3, MPHOSPH8, POLR2I, RPA3, BUD31, DDX24, NDUFS5, RHEB, UQCRB, RTN3, POLR2F, CCT6A, NDUFS6, SNRPE, POLR2J, NDUFA11, NCL, SF3B5, PSMB6, COPS6, NDUFAB1, LAMTOR5, TOMM7, COX7A2, COX7C, ANP32B, ARPC1A, CUL1, NDUFV1, SIVA1, SNRPG, PRDX4, RBBP4, COX5B, LSM4, HMGB3, EIF2S2, COX6C,…
Myeloid_progenitor_cell	2.67276e-13	1.43327e-11	-2.75386	STMN1, CDK6, MCM7, LSM7, HNRNPAB, ARPC1B, TPM3, TAGLN2, DEK, SERBP1, HDGF, TUBA1B, SNRPD1, ANP32E, SEC11C, EEF1B2, SNRPD2, SRSF11, KRTCAP2, CCT6A, SNRPE, HNRNPD, HMGB1, NCL, PFN1, FUS, LAMTOR4, PPIA, SF3B6, HNRNPU, YBX1, ANP32B, SET, CAPZB, RP9, SIVA1, SNRPG, PTMA, IVNS1ABP, CELF2, BZW2, CCT5, ABRACL, LSM2, TKT, MDH2, EIF5A, C1QBP, NOP58, SNRPB, MIF, ARPC2, NHP2, NDUFS8, TOMM5, FBL, CMTM7, HNRNPM…
HALLMARK_MYC_TARGETS_V1	1.53421e-11	5.48479e-10	-2.7873	SSBP1, MCM7, LSM7, USP1, DEK, SERBP1, HDGF, SNRPD1, HDAC2, CBX3, PPM1G, EEF1B2, SNRPD2, DDX18, SRPK1, EPRS, TUFM, HNRNPD, TXNL4A, NDUFAB1, PPIA, HNRNPR, HNRNPU, ILF2, SET, CUL1, YWHAE, RNPS1, PRDX4, ACP1, EIF2S2, CCT5, LSM2, C1QBP, NHP2, FBL, UBA2, POLD2, MCM4, NME1, RANBP1, CCT3, DDX21, PHB, TCP1, PGK1, CCT4, HNRNPC, SRM, EIF3B, SRSF3, IARS, KPNA2, NOP16, SYNCRIP, SSB, PSMD1, LDHA, PSMA7, ORC2, …
ASC_SMITH_CELL2018	9.50734e-07	1.31569e-05	-2.81002	SLCO3A1, CDK6, PTTG1, DNMT1, HELLS, SUPT16H, DDX46, NASP, PKD2, CCNB1IP1, FBL, ILF3, RANBP1, ADCY3
Myocyte	1.79758e-10	5.14108e-09	-2.87139	TUBA1A, TUBB2B, LGALS1, HNRNPAB, PPP1R14B, DEK, SERBP1, TUBA1B, TNNT1, SNRPD1, PDAP1, EEF1B2, SH3GLB1, POLR2I, SRSF11, MEST, CCT6A, SNRPE, HMGB1, NCL, LMNA, FUS, PTMS, SRRM2, YBX1, ANP32B, RBM25, EIF2S2, NREP, PDCD5, EIF5B, BZW2, SON, NOP58, SNRPB, VIM, HNRNPM, RANBP1, CCT3, TBCB, CRIP2, SLIRP, CBX1, HMGB2, DDAH2, SRSF3, MAP2K2, EIF5, SSB, DDX39B, GLRX3, CCT2, POLR2M, IDH2, PAICS, ATXN7L3B, TRA2B
Embryonic_stem_cell	1.33612e-17	2.86597e-15	-2.92813	CSRP2, PTTG1, MCM7, LSM7, HNRNPAB, EIF4EBP1, SERBP1, TUBA1B, NDUFA7, SNRPD1, PDAP1, EEF1B2, CISD1, SNRPD2, POLR2I, ENO1, DDX24, POLR2F, CCT6A, NDUFS6, SNRPE, NASP, POLR2J, NDUFA11, NCL, TXNL4A, PSMB6, COPS6, PPIA, TOMM7, COX7A2, HNRNPU, ANP32B, SET, TIMM13, GPX4, TMEM160, RBM25, SIVA1, YWHAE, SNRPG, PTMA, COX5B, LSM4, EIF2S2, BZW2, CCT5, MTF2, LSM2, COX4I1, EIF5A, C1QBP, DNAJC8, NOP58, IGFBP2, GA…
SCLC-A	4.80003e-10	1.14401e-08	-3.01106	ASCL1, HES6, CAMK1D, SCG3, NELL1, CNTNAP2, NOL4, CA8, CYP51A1, SMYD3, PLP2, SCN3A, TMEM61, DLL3, VOPP1, INSM1, RGS17, PLS1, GDAP1, UQCR11, NDUFS7, SEC11C, EPCAM, RIMS2, NDUFAB1, PCMT1, RIMKLA, ICA1, DYNLT3, PLEKHJ1, TPGS1, COTL1, RAB3IP, TFDP1, NDUFA5, SLC36A4, GCH1, PTS, PCGF5, COX8A, ARL6IP1
Proliferative_neuron	5.76075e-19	2.47136e-16	-3.26558	TUBA1A, STMN1, TUBB2B, TCF4, LSM7, DEK, SEM1, NDUFB2, UQCR11, TUBA1B, NDUFA7, SNRPD1, ANP32E, PDAP1, CISD1, SNRPD2, H2AFV, POLR2I, HMGN3, KRTCAP2, RHEB, RTN3, SNRPE, HMGB1, POLR2J, NDUFA11, PSMB6, HSBP1, UBL5, FUS, PTMS, NDUFAB1, SELENOW, TOMM7, SF3B6, COX7A2, COX7C, YBX1, TIMM13, YWHAE, SNRPG, PTMA, PRDX4, RBBP4, BEX2, RBM39, LSM4, HMGB3, NREP, COX6C, TIMM8B, PDCD5, SON, IGFBP2, SNRPB, MIF, NME1…
HALLMARK_E2F_TARGETS	2.76159e-15	2.96181e-13	-3.34027	STMN1, CDKN2A, PSIP1, PTTG1, DNMT1, TMPO, MCM7, EZH2, CDKN2C, USP1, PRKDC, DEK, HELLS, UBE2T, RPA3, HNRNPD, NASP, PRDX4, UBE2S, CBX5, SMC3, POLD3, MTHFD2, STAG1, MCM3, PNN, RAD21, SNRPB, POLD2, ILF3, MCM4, NME1, RANBP1, POP7, MSH2, POLE4, TFRC, SSRP1, SMC1A, HMGB2, SMC4, CKS1B, AK2, KPNA2, KIF22, SYNCRIP, LYAR, SLBP, LBR, BARD1, TBRG4, RAD50, ORC2, EXOSC8, NUP205, PAICS, TRA2B, XPO1, PCNA, CCP110…

## Sheet: AR low
GSEA - Curated geneset
pathway	pval	padj	NES	leadingEdge_genes
HALLMARK_EPITHELIAL_MESENCHYMAL_TRANSITION	5.55132e-11	4.77413e-09	2.90757	SPP1, SNTB1, TIMP1, CD44, VIM, AREG, MGP, LGALS1, CTHRC1, DPYSL3, LAMC1, SDC1, FN1, TNFRSF12A, IGFBP3, NNMT, WIPF1, PFN2, ITGA2, PMEPA1, FBLN1, LAMC2, FERMT2, COL1A1, MEST, LOXL2, FLNA, ITGB1, COL4A2, RHOB, QSOX1, PLOD2, CDH2, GADD45A, SERPINH1, SGCB, VEGFA
combined_predtype_geno.Epi_Luminal_2Psca_T03_Cast_Day14	3.58713e-09	1.92808e-07	2.68387	LGALS3, ANXA2, KRT19, S100A6, CLU, RUNX1, CD44, S100A16, TNFAIP2, FOXQ1, LMNA, EZR, AHNAK, TNFRSF12A, CXADR, ANXA1, S100A11, ACTN4, KLF5, KRT8, TAGLN2, PMEPA1, S100A14, ANXA3, CDH1, JUP, FAM107B, LAMC2, CTNNA1, EPCAM, CTNNB1, CLIC1, KRT7, CTSH, TUBA4A, CLDN7, TUBA1C, ARL6IP5, LRRFIP1, IGFBP7, SAT1, IQGAP1, MAP2K3
Cao2019Embryo_epi_PericardiumTrajectory_1_of_1	4.99421e-07	1.07376e-05	2.59832	TNFAIP2, PENK, AHR, NEBL, PSTPIP2, SLC6A14, DSC2, POF1B, ANXA1, RNF149, SFN, NOTCH3, RHOV, ATP2C2
combined_predtype_geno.Epi_Luminal_2Psca_T04_Cast_Day28	2.93192e-08	9.72982e-07	2.52184	LGALS3, ANXA2, ID1, KRT19, S100A6, CLU, CD44, S100A10, FOXQ1, LMNA, AHNAK, CXADR, ANXA1, S100A11, KLF5, KRT8, TAGLN2, MFGE8, PMEPA1, ANXA3, GNAI2, EPCAM, KLF4, CTNNB1, CLIC1, NDUFA4, LY6E, KRT7, ARPC1B, KLF2, CTSH, SOX4, CLDN7, CRIP1, TIMP2, DUSP1, IGFBP7, SAT1
PID_INTEGRIN1_PATHWAY	4.26175e-06	5.23586e-05	2.51668	SPP1, COL4A5, COL4A6, LAMC1, ITGA6, FN1, COL18A1, ITGA2, LAMC2, COL1A1, ITGB1, IGSF8, LAMA5, VEGFA
REACTOME_INTEGRIN_CELL_SURFACE_INTERACTIONS	2.56705e-06	4.08826e-05	2.49545	SPP1, COL4A5, LAMC1, ITGB4, FN1, SYK, ITGA2, CDH1, COL1A1, ITGB1, COL4A2, SHC1, LAMA5, ITGB8, F11R, ITGAE, RAP1A, GRB2, ITGAV
combined_predtype_geno.Epi_Basal_1_T03_Cast_Day14	1.77706e-07	4.49493e-06	2.47548	ANXA2, KRT19, CLU, PHLDA1, LMNA, IER3, TNFRSF12A, S100A11, HK2, ACTN4, KLF5, KRT8, TAGLN2, MYL12A, ACTR3, ANXA3, CDH1, FAM107B, SFN, EPCAM, TPM3, EIF5A, ACTB, PFN1, EIF4A1, SLC2A1, TGIF1, CEBPB, TUBA1C, RTN4, ARL6IP5
Stromal_cell	2.97013e-11	3.19289e-09	2.46368	RBP1, ANXA2, S100A6, IFI27, TCF4, EBF1, VIM, S100A16, S100A10, PENK, MGP, LGALS1, TSHZ2, GSN, LAMC1, IGF1, PLXDC2, SMOC2, DDAH2, FN1, APP, AKAP12, CELF2, MXRA7, AHNAK, TPPP3, ANXA1, CTSZ, S100A11, ALDH2, CALD1, MFGE8, LGALS3BP, PSAP, ENTPD2, SPTBN1, RBMS1, GNAI2, PPIC, RAB1A, IFITM2, FBLN1, TGFBR2, PDLIM2, COL1A1, MEST, LOXL2, FLNA, CTNNB1, FCGRT, PDIA3, ITGB1, COL4A2, GSTP1, LAPTM4A, ATRAID, RHO…
PID_INTEGRIN3_PATHWAY	1.22489e-05	0.000119705	2.44064	SPP1, COL4A5, COL4A6, LAMC1, SDC1, FN1, TGFBR2, COL1A1, VEGFA, F11R, CD47
combined_predtype_geno.Epi_Luminal_2Psca_T05_Regen_Day1	3.55219e-07	8.03916e-06	2.43528	LGALS3, ANXA2, ID1, KRT19, S100A6, CLU, S100A10, FOXQ1, LMNA, EZR, AHNAK, ANXA1, S100A11, KRT8, TAGLN2, S100A14, ANXA3, EPCAM, PKM, NME1, PRDX1, CLIC1, RAB25, NDUFA4, LY6E, PRDX5, KRT7, ARPC1B, TKT, ATP1B1, CLDN7, CRIP1
HALLMARK_APICAL_JUNCTION	2.17423e-07	5.19399e-06	2.41507	ITGB4, SYK, ACTN4, FSCN1, MPZL1, ADAM23, CTNND1, ITGA2, MYL12A, MSN, INSIG1, B4GALT1, ACTN1, CNN2, CDH1, GNAI2, JUP, ADAM15, LAMC2, CTNNA1, ITGB1, SHC1, ACTB, PFN1, NF1, SORBS3, MPZL2, VCL, MYH9, ADAM9, CLDN7
combined_predtype_geno.Epi_Luminal_2Psca_T02_Cast_Day7	3.86901e-06	5.04144e-05	2.31977	LGALS3, ANXA2, ID1, KRT19, S100A6, CLU, PHLDA1, FOXQ1, AHNAK, TRIM2, ANXA1, LMO4, S100A11, FXYD3, KLF5, ZFP36L1, KRT8, HSPA1B, ANXA3, AKAP13, ALCAM, EPCAM, RAB25, LY6E, PRDX5, KRT7, CTSH, ATP1B1, CLDN7, LIMK2, TIMP2, DUSP1, IGFBP7, HES1
AKT_UP_MTOR_DN.V1_UP	3.19796e-06	4.88266e-05	2.30582	S100A8, PYGL, NIN, SGPL1, ADAM10, RASD1, A4GALT, BACE2, TNFRSF12A, TESC, PON2, MYO5B, DHCR24, CD55, DHCR7, LAMC2, DUSP10, MAL2, PAK1, TGIF1, PSMD7, MPZL2, KCTD9, PFDN2, DUSP1, GIPC1, TRAF3, SLC44A1, GAK, MVP, KLF6, PDK3, GCH1, SLC6A6, UBE2R2, ING2, SOCS6
combined_predtype_geno.Epi_Luminal_2Psca_T08_Regen_Day7	5.17102e-06	5.89564e-05	2.30254	LGALS3, ANXA2, ID1, KRT19, S100A6, CLU, S100A10, PHLDA1, AHNAK, TRIM2, SOX9, ANXA1, LMO4, S100A11, FXYD3, KLF5, KRT8, HSPA1B, S100A14, ANXA3, AKAP13, EPCAM, CTNNB1, NDUFA4, LY6E, PRDX5, KRT7, CTSH, ATP1B1, CLDN7, CRIP1, TIMP2, IGFBP7
SCLC-Y	7.6594e-05	0.000558227	2.27794	PRKG1, VIM, CSGALNACT1, AHR, MOXD1, TANC1, WWTR1, TBX2, TNFRSF10B, FBLN1, YAP1
PID_AVB3_INTEGRIN_PATHWAY	6.57666e-05	0.000496134	2.25112	SPP1, COL4A5, COL4A6, COL8A1, IGF1, SDC1, FN1, MFGE8, TGFBR2, COL1A1, COL9A3, MAPK1, VCL, VEGFA, F11R, RHOA
HALLMARK_COMPLEMENT	3.34916e-06	4.88266e-05	2.24868	LGALS3, S100A9, CLU, TIMP1, FN1, CTSB, ME1, SERPINA1, CD55, PLA2G4A, GNAI2, CTSC, CD59, L3MBTL4, CTSD, COL4A2, APOC1, HSPA5, CASP4, PFN1, USP14, CTSH, CEBPB, ADAM9, ANXA5, LYN, ATOX1, FDX1, TIMP2, CBLB, LAMP2, AKAP10, FYN, S100A13, KIF2A, DUSP6, PPP2CB, CD46, DOCK9, LTA4H, GRB2
E7p5_ParE	8.2081e-06	9.04996e-05	2.24268	ANXA2, RCN2, LAMC1, ITGA6, SRGN, CKAP4, TINAGL1, FXYD3, KLF5, CALD1, PMEPA1, LRPAP1, KLF4, PDIA3, COL4A2, P3H4, HSPA5, PDIA6, P4HA2, RCN1, TXNDC5, PLOD2, CMTM7, SERPINH1, TMED3, ANXA5, TMED10, TIMP2, ZFHX3, KDELR2, PLOD3, FKBP9
HALLMARK_TGF_BETA_SIGNALING	5.06796e-05	0.00040356	2.2332	ID1, ID3, WWTR1, SMAD3, SPTBN1, PMEPA1, CDH1, CTNNB1, SMURF1, PPP1CA, TGIF1, RHOA, NCOR2, SMAD1, SLC20A1, TGFBR1, SMURF2, BMPR2, ID2, ARID4B, UBE2D3, SKIL, IFNGR2, TRIM33, HIPK2
luminal_2	4.09995e-06	5.18523e-05	2.22219	LGALS3, ANXA2, ID1, KRT19, CLU, PHLDA1, FOXQ1, RAB11FIP1, BACE2, EZR, TRIM2, SOX9, ANXA1, LMO4, S100A11, FXYD3, KLF5, KRT8, S100A14, ANXA3, CDH1, AKAP13, ALCAM, EPCAM, GMDS, RAB25, LY6E, PRDX5, CHPT1, KRT7, CTSH, ATP1B1, CLDN7, CDK6, LIMK2, PLPP2
Eosinophil	6.73585e-08	1.81026e-06	2.20339	LGALS3, SPP1, ANXA2, KRT19, PYGL, CD44, VIM, TNFAIP2, S100A10, PHLDA1, LMNA, SLC3A2, FN1, CTSB, APP, EZR, CELF2, AHNAK, BHLHE40, TPPP3, SGK1, ANXA1, HPCAL1, CTSZ, LMO4, S100A11, PON2, FXYD5, TAGLN2, PTPN12, PSAP, MYL12A, MSN, ACTN1, GNAI2, CREG1, CTSC, CTSD, VAMP8, LAPTM4A, PRDX1, ACTB, PFN1, LAMTOR2, CTSA, MYL12B, ARPC1B, CTSH, TKT, CEBPB, PLIN2, BNIP3L, MBNL1, ANXA5, APRT, MGST1, ETFB, F11R, DU…
combined_predtype_geno.Epi_Luminal_2Psca_T00_intact	9.94862e-06	0.000101855	2.19369	LGALS3, ANXA2, ID1, KRT19, S100A6, CLU, PHLDA1, CCND1, AHNAK, ABHD2, TRIM2, SOX9, ANXA1, LMO4, S100A11, FXYD3, KLF5, KRT8, HSPA1B, ANXA3, AKAP13, PDLIM2, EPCAM, CTSD, CST3, NDUFA4, LY6E, PRDX5, KRT7, ATP1B1, CLDN7, TIMP2, DUSP1, IGFBP7
Cao2019Embryo_epi_ApicalEctodermalRidgeTrajectory_1_of_1	0.000373306	0.00214029	2.16569	NOTUM, KREMEN1, CD44, BAMBI, SLC7A11, ADAMTS18, BACH2, LNX1, TXNRD1, RAB6A, FNDC3A, LMO7
E6p5_emVE	3.056e-05	0.000273766	2.16558	RBP1, S100A10, PLS3, FOXQ1, CSRP2, SRGN, LDHB, DDAH2, KRT8, ALDH2, GLRX, ADK, DAPK2, CTSC, LRPAP1, MEST, BLVRB, VAMP8, GSTP1, LAPTM4A, TAX1BP3, MYL12B, HMGB3, CRIP1, BEX2
E4p5_TE	2.9469e-05	0.00026961	2.16446	LGALS3, ANXA2, S100A6, LGALS1, TINAGL1, SLC6A14, AHNAK, S100A11, KRT8, TAGLN2, CALD1, CNN3, PSAP, MYL12A, RBMS1, CNN2, SFN, EPCAM, ACTB, KRT7, ARPC1B, LASP1, CLDN7, CRIP1, LITAF, DSTN, IQGAP1, HDGF, CDK2AP2, AK2, GCH1
E8p75_ParE	9.36042e-06	9.81702e-05	2.16363	ADAM10, RCN2, LAMC1, ITGA6, SRGN, CKAP4, TINAGL1, MYO10, KLF5, CALD1, LRPAP1, DNAJB11, KLF4, PDIA3, ITGB1, COL4A2, MLEC, ATP2A2, P3H4, HSPA5, PDIA6, P4HA2, PLOD2, CMTM7, SERPINH1, TMED10, RRBP1, USP9X, FAM114A1
E8p75_gfp_Midline	3.73917e-05	0.000321569	2.11875	LGALS3, NKD1, KRT19, CLU, CTHRC1, EPB41L3, PERP, RCN2, MOXD1, VGLL4, APP, FOXA2, ARL4A, SOX9, EPHA4, RND3, ALCAM, FAM89A, LAPTM4A, NREP, RCN1, CKB, PLIN2, CDH2, ANXA5, MGST1, TSPAN3
HALLMARK_MYOGENESIS	6.34608e-05	0.000487289	2.11582	NAV2, CLU, NQO1, GSN, TPD52L1, IGF1, ITGB4, APP, WWTR1, BHLHE40, IGFBP3, KLF5, CNN3, FDPS, DAPK2, ST5, COL1A1, RIT1, ITGB1, COL4A2, TPM3, SVIL, SCD, PDLIM7, SORBS3, CKB, MYH9
E8p75_GutTube	3.89518e-05	0.000328417	2.10486	TCF4, FGFR1, LGALS1, SIPA1L1, DSP, SOX9, LMO4, DSG2, HK2, ACTN4, ZFP36L1, IGF2R, CNN2, MAP4K4, TES, FLNA, MSI2, GSTP1, MYL12B, PTCH1, XPO7, COX20, RTN4, CDK2AP1, SNRPF, NMT2
HALLMARK_CHOLESTEROL_HOMEOSTASIS	0.000174141	0.00115201	2.10241	LGALS3, CLU, FDFT1, LDLR, HMGCS1, TNFRSF12A, SREBF2, SQLE, S100A11, ACAT2, FDPS, DHCR7, ALCAM, CTNNB1, MAL2, SCD, PMVK, HMGCR, ANXA5, FADS2, ECH1, PDK3, IDI1, PCYT2
PID_INTEGRIN4_PATHWAY	0.00013876	0.000978143	2.09108	LAMC1, ITGA6, ITGB4, LAMC2, LAMA5
E8p75_ap_Midline	0.000258426	0.00156511	2.08129	LGALS3, KRT19, CLU, CTHRC1, EPB41L3, RCN2, MOXD1, FOXA2, ARL4A, SOX9, EPHA4, RND3, ALCAM, FNDC3B, FAM89A, LAPTM4A, NREP, RCN1, SOX4, PLIN2, CDH2, BNIP3L, ANXA5, MGST1, TSPAN3
combined_predtype_geno.Epi_Luminal_2Psca_T10_Regen_Day28	0.000276501	0.00165133	2.07323	LGALS3, ANXA2, KRT19, S100A6, CLU, S100A10, PHLDA1, FOXQ1, AHNAK, ANXA1, S100A11, ZFP36L1, KRT8, S100A14, ANXA3, LAMC2, EPCAM, CST3, RAB25, PRDX5, RAB11A, KRT7, ATP1B1, CLDN7, TIMP2, IGFBP7
REACTOME_CELL_JUNCTION_ORGANIZATION	0.000687773	0.00369678	2.06351	ITGB4, CTNND1, ACTN1, CDH1, JUP, LAMC2, FERMT2, CTNNA1, CTNNB1, ITGB1, PLEC, CDH2, CLDN7, F11R
E5p5_emVE	0.000125723	0.000901013	2.06101	RBP1, TNKS, FOXQ1, FOXA2, DSG2, ACTN4, ZFP36L1, KRT8, MFGE8, GLRX, ADK, ACTN1, FBLN1, CTSC, CTNNA1, MEST, CTNNB1, VAMP8, RDX, HMGB3, RBP4, CDH2, NPC2, SNX6, TRIP12, USP9X, SMAD1, NBEAL1
combined_predtype_geno.Epi_Basal_1_T10_Regen_Day28	0.00055558	0.00306281	2.06072	S100A6, ID3, PERP, IER3, TNFRSF12A, APOE, MYL12A, CNN2, SFN, HSPA5, ACTB
E4p5_PrE	6.33293e-05	0.000487289	2.0562	FOXQ1, LAMC1, SRGN, CKAP4, CTSZ, PMEPA1, RAB1A, LRPAP1, DNAJB11, AGPAT4, SLC7A6, PDIA3, COL4A2, VAMP8, CST3, HSPA5, PDIA6, RAB11A, TXNDC5, CTSL, PLOD2, SDF2L1, SERPINH1, STX7, RRBP1
E3p5_x	0.000149111	0.00101774	2.04372	SPP1, ID3, FN1, AKAP12, EZR, ETV5, SOX2, EPHA4, RND3, FSCN1, GLRX, IFITM2, CREG1, PKM, KLF4, NME1, CBR1, PRDX1, PPA1, RCN1, CKB, TUBA4A
HALLMARK_WNT_BETA_CATENIN_SIGNALING	0.00122818	0.00571859	2.03939	NKD1, AXIN2, CTNNB1, PTCH1, CSNK1E, NCOR2, NUMB, WNT5B, ADAM17, NCSTN, PPARD
Basal	0.00125011	0.00571859	2.03608	PERP, ITGA6, ITGB4, COL18A1, LMO4, DMKN, EMP2, LAMC2, ITGB1, KRT7
Basal_curated	0.00125011	0.00571859	2.03608	PERP, ITGA6, ITGB4, COL18A1, LMO4, DMKN, EMP2, LAMC2, ITGB1, KRT7
REACTOME_APOPTOTIC_CLEAVAGE_OF_CELL_ADHESION_PROTEINS	0.00108423	0.00523841	2.03248	DSP, DSG2, CDH1, CTNNB1, TJP2, CASP3, TJP1
Luminal_Org_2	0.000563609	0.00306774	2.03014	ANXA2, AREG, CALML3, BAMBI, AHNAK, ANXA1, ACAT2, ARTN, CDH1, ADAM15, ALCAM, AGPAT4, CLIP4, ATP2C2, ACAA2, CBR3
GO_REGENERATION	0.000143302	0.000993868	2.02453	CHL1, GSN, IGF1, CCND1, SOX2, ANXA1, APOE, NNMT, PTPN12, IGF2R, ANXA3, ADAM15, TGFBR2, CTNNA1, CAST, SHC1, GSTP1, EIF4A1, CEBPB
Cao2019Embryo_epi_LungEpithelialTrajectory_1_of_1	0.00164445	0.00714257	2.01617	NEDD9, EPS8, ETV5, TTC9, ABHD2, ADD3, FOXP2, MAL2
E3p5_TE	0.000219076	0.00136526	2.01182	ANXA2, S100A10, LGALS1, PERP, TINAGL1, AHNAK, S100A11, HK2, ACTN4, KRT8, TAGLN2, CNN3, PSAP, MSN, ACTR3, CNN2, EPCAM, VAMP8, PFN1, MYH9, TFAP2A, CLDN7, CRIP1, LRRFIP1, DSTN, TMEM62, SERF2, TDRP
Chondrocyte	3.6016e-06	4.88266e-05	2.01061	LGALS3, SPP1, ANXA2, ID1, CLU, TIMP1, S100A10, PHLDA1, PENK, MGP, CTHRC1, RCN2, LMNA, HMGCS1, CKAP4, SLC3A2, FN1, APP, FKBP10, IER3, WIF1, TNFRSF12A, SOX9, SQLE, ACTN4, FSCN1, FXYD5, MFGE8, CNN3, ADK, PPIC, MSMO1, COL1A1, MEST, KLF4, RPN2, COL9A3, LAPTM4A, CST3, P3H4, PPA1, ATRAID, P4HA2, EIF2S2, RCN1, KLF2, EIF4E, MAP1LC3B, PLOD2, TUBA1C, SERPINH1, TMED3, ANXA5, RTN4, ARL6IP5, TSPAN3, RAB6A, SSR…
Monocyte	4.5128e-06	5.39028e-05	2.00762	LGALS3, ANXA2, S100A6, CD44, VIM, S100A10, S100A4, SRGN, FN1, CTSB, ANXA1, CTSZ, APOE, LMO4, S100A11, CD74, FXYD5, ALDH2, TAGLN2, PSAP, RBMS1, MSN, ACTR3, CNN2, GNAI2, IFITM2, CREG1, CTSC, FLNA, VAMP8, TPM3, PGD, CST3, CLIC1, ACTB, PSMA7, PPP1CA, CTSA, LY6E, PRDX5, MYL12B, ARPC1B, KLF2, CTSH, TKT, YWHAB, CMTM7, CRIP1, NPC2, FAM49B, IFNGR1, MBNL1, ANXA5, ARL6IP5, MGST1, ATOX1, LITAF, DUSP1, RHOA, …
KEGG_FOCAL_ADHESION	6.99057e-05	0.000518266	2.00439	SPP1, COL4A6, LAMC1, IGF1, ITGA6, ITGB4, CCND1, FN1, ACTN4, ITGA2, MYL12A, ACTN1, MAP2K1, LAMC2, COL1A1, FLNA, CTNNB1, ITGB1, COL4A2, SHC1, LAMA5, ACTB, MAPK1, PAK1, PPP1CA, MYL12B, ITGB8, VCL, DOCK1
REACTOME_AUTODEGRADATION_OF_THE_E3_UBIQUITIN_LIGASE_COP1	0.000743578	0.00389925	1.99746	PSMD1, PSMD14, PSMA3, PSMB6, PSMA7, PSMB1, PSMD4, PSMB3, PSMD11, PSMD7, PSMA5, PSMD9, PSME4, PSMA4, PSMA6, PSMB4, PSMB2, PSMB10, PSMD2, PSMB8, PSMD12, PSMC5, PSMC6
REACTOME_P53_INDEPENDENT_G1_S_DNA_DAMAGE_CHECKPOINT	0.000743578	0.00389925	1.99746	PSMD1, PSMD14, PSMA3, PSMB6, PSMA7, PSMB1, PSMD4, PSMB3, PSMD11, PSMD7, PSMA5, PSMD9, PSME4, PSMA4, PSMA6, PSMB4, PSMB2, PSMB10, PSMD2, PSMB8, PSMD12, PSMC5, PSMC6
Endothelial_cell	3.6336e-06	4.88266e-05	1.99154	ANXA2, ID1, ID3, IFI27, TCF4, S100A16, TM4SF1, ITGA6, SRGN, SLC3A2, TINAGL1, APP, AHNAK, IGFBP3, SGK1, ACTN4, ZFP36L1, FXYD5, ALDH2, TAGLN2, MFGE8, MPZL1, CNN3, PSAP, MYL12A, SPTBN1, RBMS1, MSN, KLF7, ANXA3, GNAI2, RAB1A, IFITM2, CTNNA1, CTNNB1, COL4A2, EHD4, TPM3, LAPTM4A, TSPAN13, RDX, RHOB, PTTG1IP, LY6E, MYL12B, RAB11A, KLF2, YWHAB, CTSL, MAP1LC3B, CRIP1, SERPINH1, IFNGR1, ANXA5, ARL6IP5, ATO…
GO_WOUND_HEALING	1.94981e-06	3.22468e-05	1.99107	S100A8, TIMP1, GSN, IGF1, SDC1, TGFB2, FN1, SLC7A11, SOX2, DSP, SERPINA1, SYK, PRKCE, ANXA1, SMAD3, CELSR1, PTPN12, GNA12, ITGA2, MYL12A, ADRA2C, ENTPD2, PTK7, B4GALT1, ACTN1, FBLN1, ADAM15, DCBLD2, TGFBR2, MYOF, COL1A1, CD59, FLNA, CLIC1, ACTB, MAPK1, PAK1, NF1, RHOB, MACF1, HIF1A, VCL, MYH9, DOCK1, RCOR1, RAB27A, ANXA5, LYN, METAP1, RHOA, H3F3B, WNT5B, AKAP10, RHOC, KLF6, FYN, TGFBR1, JMJD1C, Y…
combined_predtype_geno.Epi_Luminal_1_T03_Cast_Day14	0.000322365	0.00189886	1.98785	KRT19, CLU, FOXQ1, EZR, DSP, TNFRSF12A, ANXA4, SOX9, SGK1, ACTN4, KRT8, TAGLN2, CDH1, TES, EPCAM, EHD4, CLIC1, ACTB, TSPAN13, TACC2, PFN1, LY6E, CLDN7, RTN4, ARL6IP5, WDR1, OST4, DSTN
Urothelium	1.51384e-08	6.50952e-07	1.97818	LGALS3, ID1, KRT19, S100A6, S100A16, TNFAIP2, SGPL1, PHLDA1, FOXQ1, ADAM10, NQO1, EMID1, PERP, SDC1, LDHB, BACE2, APP, ME1, EZR, AHNAK, COL18A1, DDIT4, ANXA4, TRPV4, S100A11, PON2, DSG2, ACTN4, FXYD3, ADD3, KLF5, ZFP36L1, FSCN1, KRT8, DHCR24, FUCA2, SCARB2, PGRMC1, CDC42EP3, EMP2, ASPH, PSAP, S100A14, CDH1, JUP, CYB5B, SFN, MYOF, PCYOX1, ELOVL6, MSMO1, CTNNA1, EPCAM, RAB10, PKM, TSPAN6, CTNNB1, C…
Principal_cells_of_cortical_collecting_duct	4.48659e-08	1.28616e-06	1.96726	RBP1, ANXA2, KRT19, CLU, S100A16, S100A10, PLS3, PHLDA1, PERP, TPD52L1, BACE2, CCND1, CTSB, MUC1, EZR, BHLHE40, IER3, DDIT4, TNFRSF12A, ANXA4, SOX9, ANXA1, S100A11, HK2, ACTN4, FXYD3, KRT8, TAGLN2, DHCR24, MPZL1, FUCA2, HDDC2, LGALS3BP, MYL12A, ACTR3, ACTN1, FDPS, CDH1, JUP, RAB1A, IFITM2, FBLN1, CYB5B, SFN, ALCAM, LAMC2, FAM3C, EPCAM, KLF4, CTNNB1, PDIA3, ITGB1, FOSL2, PSMD14, GMDS, TPM3, ATP2A2…
Luminal	0.00333161	0.0118396	1.96031	KRT19, KRT8, CDH1, ALCAM, EPCAM, KRTCAP2, CLDN7, LMO7
Luminal_curated	0.00333161	0.0118396	1.96031	KRT19, KRT8, CDH1, ALCAM, EPCAM, KRTCAP2, CLDN7, LMO7
HALLMARK_MTORC1_SIGNALING	1.55299e-05	0.000148397	1.9556	SLC7A5, LDLR, HMGCS1, SLC7A11, ME1, BHLHE40, DDIT4, SQLE, HK2, ADD3, GCLC, DHCR24, GLRX, MTHFD2, ACTR2, ACTR3, INSIG1, ACSL3, CYB5B, DHCR7, CTSC, TES, ELOVL6, RIT1, PSMD14, ATP2A2, HSPA5, PRDX1, PSMA3, TXNRD1, PPA1, GSR, SLC2A1, IDH1, WARS, EIF2S2, TUBA4A, HMGCR, GLA, NAMPT, PSMA4, MTHFD2L, PLOD2, PGM2, SDF2L1, SERPINH1
Cao2019Embryo_epi_StomachEpithelialTrajectory_1_of_2	0.000183874	0.00119797	1.95499	BACE2, PTPRK, FAM3C, LRPAP1
REACTOME_ADHERENS_JUNCTIONS_INTERACTIONS	0.00269994	0.0104592	1.95494	CTNND1, CDH1, JUP, CTNNA1, CTNNB1, CDH2
GO_RESPONSE_TO_WOUNDING	1.31619e-06	2.35818e-05	1.9545	S100A8, ID3, CLU, CHL1, TIMP1, DST, LGALS1, GSN, DPYSL3, IGF1, ITGB4, SDC1, TGFB2, FN1, CTSB, SLC7A11, SOX2, DSP, SERPINA1, SYK, ABHD2, PRKCE, ANXA1, SMAD3, CELSR1, PTPN12, GNA12, ITGA2, MYL12A, ADRA2C, ENTPD2, PTK7, B4GALT1, ACTN1, FBLN1, ADAM15, DCBLD2, TGFBR2, MAP2K4, MYOF, COL1A1, CTNNA1, CD59, FLNA, CLIC1, ACTB, MAPK1, PAK1, NF1, RHOB, MACF1, HIF1A, NOL3, VCL, MYH9, NMNAT3, DOCK1, RCOR1, RAB…
PID_INTEGRIN_CS_PATHWAY	0.0036141	0.0127382	1.93001	ITGA6, ITGB4, ITGA2, ITGB1, ITGB8, ITGAE, ITGAV
PID_A6B1_A6B4_INTEGRIN_PATHWAY	0.00295956	0.0110662	1.91176	LAMC1, ITGA6, ITGB4, CDH1, SFN, LAMC2, ITGB1, SHC1, LAMA5, YWHAB
REACTOME_APC_C_CDH1_MEDIATED_DEGRADATION_OF_CDC20_AND_OTHER_APC_C_CDH1_TARGETED_PROTEINS_IN_LATE_MITOSIS_EARLY_G1	0.000843401	0.00426662	1.91153	PSMD1, ANAPC10, PSMD14, PSMA3, PSMB6, PSMA7, PSMB1, PSMD4, PSMB3, PSMD11, PSMD7, PSMA5, CDC27, PSMD9, PSME4, PSMA4, PSMA6, PSMB4, PSMB2, PSMB10, PSMD2, PSMB8, PSMD12, PSMC5, PSMC6, ANAPC1
PID_INTEGRIN_A9B1_PATHWAY	0.0049747	0.0160836	1.89701	SPP1, FN1, ADAM15, ITGB1, VEGFA, SAT1
KEGG_ADHERENS_JUNCTION	0.00133327	0.00603481	1.88613	FGFR1, TCF7L1, ACTN4, SMAD3, PTPRM, CTNND1, ACTN1, CDH1, TGFBR2, CTNNA1, CTNNB1, ACTB, MAPK1, VCL, YES1, NLK, SMAD2, RHOA, IQGAP1, FYN, TGFBR1, EP300, CSNK2A1, LMO7
GO_0050673|epithelial cell proliferation	0.00613907	0.0183319	1.88388	AREG, COL8A1, CCND1, SOX9, LGR4, CEBPB, ALMS1
HALLMARK_APICAL_SURFACE	0.00495082	0.0160836	1.88367	NTNG1, ADAM10, APP, B4GALT1, ATP8B1, DCBLD2, EPHB4, LYN, EFNA5, GSTM3
HALLMARK_TNFA_SIGNALING_VIA_NFKB	0.000212267	0.00134228	1.8809	PTPRE, CD44, AREG, TNFAIP2, PHLDA1, LDLR, CCND1, BHLHE40, IER3, SGK1, MXD1, SMAD3, B4GALT1, PMEPA1, NFAT5, SOD2, DUSP4, KLF4, FOSL2, RHOB, ABCA1, KLF2, TGIF1, CEBPB, NAMPT, GADD45A, LITAF, B4GALT5, VEGFA, DUSP1, HES1, BTG3, SAT1, MAP2K3, KLF6, ID2, TANK, GCH1, CFLAR, MCL1, TUBB2A, KLF9, EFNA1
HALLMARK_IL2_STAT5_SIGNALING	0.000418245	0.00233565	1.88	SPP1, CD44, PHLDA1, PENK, AHR, ITGA6, CKAP4, AHNAK, BHLHE40, ARL4A, ANXA4, CTSZ, MYO1E, HK2, MXD1, CDCP1, UCK2, SNX9, ST3GAL4, IGF2R, ALCAM, ETV4, PLEC, CYFIP1, RHOB, PTCH1, SPRED2, PLIN2, BCL2L1, IFNGR1
REACTOME_SIGNALING_BY_WNT	0.00123091	0.00571859	1.87875	PSMD1, CTNNB1, PSMD14, PSMA3, PSMB6, PSMA7, PSMB1, PSMD4, PSMB3, PSMD11, PSMD7, PSMA5, PSMD9, PSME4, PSMA4, PSMA6, PSMB4, PSMB2, PSMB10, PSMD2, PSMB8, PSMD12, PSMC5, PSMC6, PPP2CB
REACTOME_FGFR_LIGAND_BINDING_AND_ACTIVATION	2.94394e-05	0.00026961	1.87406	FGF3, FGFR1, FGF20
REACTOME_P53_DEPENDENT_G1_DNA_DAMAGE_RESPONSE	0.00162752	0.00714117	1.86938	PSMD1, PSMD14, PSMA3, PSMB6, PSMA7, PSMB1, PSMD4, PSMB3, PSMD11, PSMD7, PSMA5, PSMD9, PSME4, PSMA4, PSMA6, PSMB4, PSMB2, PSMB10, PSMD2, PSMB8, PSMD12, PSMC5, PSMC6
REACTOME_SIGNALING_BY_NOTCH	0.00150444	0.00666919	1.85985	MAML2, ADAM10, CCND1, B4GALT1, TNRC6A, ATP2A2, NOTCH3, HIF1A, RBX1, TBL1X, RAB6A, HES1, TNRC6B, NCOR2, E2F3, HDAC4, NUMB, NCOR1, NOTCH2, EP300, HDAC8
combined_predtype_geno.Epi_Basal_1_T04_Cast_Day28	0.0050682	0.0161432	1.85761	S100A6, FOXQ1, LMNA, TNFRSF12A, S100A11, SFN, KLF4, CEBPB, CTSL
combined_predtype_geno.Epi_Luminal_2Psca_T07_Regen_Day3	0.00119763	0.00571859	1.85613	LGALS3, ANXA2, KRT19, CLU, ANXA1, LMO4, S100A11, FXYD3, KLF5, S100A14, ANXA3, EPCAM, PKM, CLIC1, RAB25, NDUFA4, LY6E, PRDX5, IDH1, KRT7, GNG12, TKT, ATP1B1, CLDN7, TIMP2, DUSP1, IGFBP7
REACTOME_REGULATION_OF_APOPTOSIS	0.00199583	0.00833209	1.84714	DAPK2, PSMD1, PSMD14, PSMA3, PSMB6, PSMA7, PSMB1, PSMD4, PSMB3, PSMD11, PSMD7, PSMA5, PSMD9, PSME4, PSMA4, PSMA6, PSMB4, PSMB2, PSMB10, PSMD2, PSMB8, PSMD12, PSMC5, PSMC6
ZHANG_GATA6_TARGETS_DN	0.00603777	0.0181555	1.83892	CHST11, LDLR, CTSB, MUC1, SLCO3A1, SREBF2, INSIG1, FDPS, DHCR7, MSMO1
REACTOME_APC_C_CDC20_MEDIATED_DEGRADATION_OF_MITOTIC_PROTEINS	0.00182129	0.00775399	1.83334	PSMD1, ANAPC10, PSMD14, PSMA3, PSMB6, PSMA7, PSMB1, PSMD4, PSMB3, PSMD11, PSMD7, PSMA5, CDC27, PSMD9, PSME4, PSMA4, PSMA6, PSMB4, PSMB2, PSMB10, PSMD2, PSMB8, PSMD12, PSMC5, PSMC6, ANAPC1
combined_predtype_geno.Epi_Basal_1_T08_Regen_Day7	0.00756645	0.0214051	1.83141	RBP1, S100A10, PHLDA1, ALDH1A1, SDC1, TINAGL1, APOE, SFN
ABBUD_LIF_SIGNALING_1_UP	0.00268139	0.0104592	1.82323	FGFR1, PELI1, GPX2, ITGA6, EZR, FOXA2, AHNAK, HK2, GPCPD1, TGFBR2, ALCAM, CYFIP1, CEBPB, ACAA2, ATP1B1, PSMB8, GRAMD2B, TGFBR1, MAN1A1, BMPR2, TAPBP
E8p75_ap_Endothelial	0.00423691	0.0145461	1.81889	VIM, S100A16, TNFAIP2, IGF1, FN1, MSN, KLF7, GNAI2, CREG1, MEST, COL4A2, CLIC1, RDX, KLF2, RRBP1, SAT1
GO_0030855|epithelial cell differentiation	0.00328866	0.0118396	1.81733	ID1, ID3, BMP7, FOXA2, COL18A1, PSAP, PTK7, B4GALT1, MAP2K1, SFN, PPP3R1, CTNNB1, PTCH1, PROX1, CEBPB, SHROOM3, VEGFA, F11R
ZHANG_GATA6_TARGETS_UP	0.0111389	0.0288538	1.81336	MAOB, DSC2, TESC, POF1B, GALNT13, MPZL2
PID_WNT_SIGNALING_PATHWAY	0.0115665	0.029782	1.80726	KREMEN1, CTHRC1, WIF1, LRP5, FZD6, ATP6AP2, RYK, LRP6
HALLMARK_GLYCOLYSIS	0.000379263	0.00214583	1.80638	PYGL, CD44, SDC1, ME1, DSC2, IER3, DDIT4, SLC16A3, SOX9, ISG20, IGFBP3, HK2, UGP2, G6PD, GCLC, GLRX, CHPF, B4GALT1, ARTN, IL13RA1, TPBG, HSPA5, PAM, HAX1, P4HA2, IDH1, SDHC, NOL3, GFPT1, QSOX1, PLOD2, RBCK1, PGM2, TXN, MDH1, ALDH7A1, PYGB, SRD5A3, VEGFA
Macrophage	0.000242163	0.00148757	1.79061	LGALS3, IGF1, SLC3A2, CTSB, HPCAL1, CTSZ, APOE, PON2, CD74, ALDH2, LGALS3BP, PSAP, ACTR3, ACTN1, GNAI2, AUP1, CREG1, CTSC, BLVRB, RAB32, FCGRT, CTSD, VAMP8, CST3, HSPA5, PDIA6, PRDX1, CLIC1, ACTB, PFN1, ASAH1, CTSA, LY6E, RAB11A, ARPC1B, CTSH, CKB, CMTM7, SDF2L1, TUBA1C, NPC2, FAM49B, IFNGR1, RTN4, ATOX1, RHOA, MSRB1, LAMP1, SAT1, CD47, ITM2C, PSMB8, CDK2AP2, PLD3
HALLMARK_INTERFERON_GAMMA_RESPONSE	0.00143652	0.00643439	1.7897	TNFAIP2, PELI1, ARL4A, ISG20, CD74, LGALS3BP, MTHFD2, PLA2G4A, SOD2, IFITM2, RNF213, ADAR, VAMP8, CASP4, PSMA3, LY6E, NUP93, WARS, HIF1A, NAMPT, RBCK1, NCOA3, PSMB2, PSMB10, PTPN2, PARP14, MVP, PSMB8
REACTOME_REGULATION_OF_MITOTIC_CELL_CYCLE	0.00251555	0.0101092	1.78942	PSMD1, ANAPC10, PSMD14, PSMA3, PSMB6, PSMA7, PSMB1, PSMD4, PSMB3, PSMD11, PSMD7, PSMA5, CDC27, PSMD9, PSME4, PSMA4, PSMA6, PSMB4, PSMB2, PSMB10, PSMD2, PSMB8, PSMD12, PSMC5, PSMC6, ANAPC1
MTOR_UP.V1_UP	0.00243052	0.00995357	1.78107	LGALS3, PYGL, GPX2, FDFT1, LDLR, HMGCS1, PTPN14, TNFRSF12A, TESC, SQLE, DHCR24, BACH2, FDPS, S100A14, HTT, DHCR7, MSMO1, CPPED1, SLC2A1
HALLMARK_ESTROGEN_RESPONSE_LATE	0.00079713	0.00408055	1.77944	S100A9, KRT19, CD44, AREG, SLC7A5, FDFT1, PERP, TPD52L1, ATP2B4, CCND1, SERPINA1, ABHD2, ISG20, LLGL2, SGK1, ADD3, EMP2, CDH1, DHCR7, SFN, MYOF, ALDH3A2, LAMC2, MEST, KLF4, BLVRB, TPBG, TSPAN13, AGR2, CHPT1, AMFR, CKB, GLA, DLG5
E7p5_EPI	0.00320637	0.0117635	1.77904	KRT19, S100A6, LGALS1, PERP, AHNAK, SLC16A3, LMO4, PCSK1N, SFN, UBE2A, PPA1, VAPA, ARPC1B, EIF2S2, MPZL2, SYNGR1, LITAF, BEX3, DENR, LYAR, CDK2AP2, AK2, ID2, MORC4
REACTOME_TGF_BETA_RECEPTOR_SIGNALING_ACTIVATES_SMADS	0.0109001	0.0284063	1.77736	SMAD3, PMEPA1, TGFBR2, SMURF1, PPP1CA, XPO1, SMAD2, TGFBR1, SMURF2, PPP1CB
HALLMARK_APOPTOSIS	0.00100252	0.00489867	1.77229	LGALS3, CLU, TIMP1, CD44, NEDD9, GSN, LMNA, TGFB2, CCND1, APP, IER3, TNFRSF12A, ISG20, ANXA1, IGF2R, SOD2, PPP3R1, CTNNB1, CASP4, BCAP31, PAK1, GSR, RHOB, BCL2L1, GADD45A, IFNGR1, BNIP3L, TIMP2, BTG3, SAT1, SLC20A1, CASP6, GCH1, DPYD, CFLAR, MCL1, IFITM3
hESC_PRIMED_SMITH_CELL2018	0.0119518	0.0305908	1.7716	VIM, PHLDA1, ADAMTS19, FKBP10, COL18A1, FREM2, PTPRZ1, CDH2, PLCH1, DUSP6, MAP7, ROR1
Smooth_muscle_cell	0.000334744	0.00194513	1.77071	ID1, ID3, VIM, PLS3, PHLDA1, TM4SF1, MGP, LGALS1, LMNA, CSRP2, FN1, TINAGL1, IER3, ANXA1, S100A11, ACTN4, TAGLN2, CALD1, MFGE8, CNN3, PGRMC1, MYL12A, HACD1, ACTN1, CNN2, PPIC, IFITM2, FERMT2, FLNA, ITGB1, COL4A2, LAPTM4A, CST3, ACTB, NREP, RHOB, KLF2, PDLIM7, YWHAB, CKB, CRIP1, SERPINH1, ANXA5, TSPAN3, PALLD, DUSP1, IGFBP7, DSTN, RHOA, HES1, ITM2C, ECH1, RHOC, ID2, RAP1A, CD63, PDGFA, DDX5, DYNC1…
E8p75_ap_YsE	0.00257773	0.0102632	1.76639	RBP1, S100A10, CTSB, CTSZ, APOE, S100A11, KRT8, TAGLN2, CDH1, EPCAM, LRPAP1, APOC1, VAMP8, CST3, SLC2A1, MYL12B, RAB11A, KRT7, CTSH, RBP4, CTSL, CLDN7, STX7, DBI, MGST3
E7p5_emVE	0.00284325	0.0107246	1.76169	RBP1, S100A10, GSN, DDAH2, COL18A1, APOE, ALDH2, GLRX, ADK, CD55, FBLN1, CTSC, EPCAM, VAMP8, CST3, CLIC1, BCAP31, MYL12B, RAB11A, CLDN7, NPC2, BEX2, SNX6, F11R, TMEM9
Placenta_endodermal_cell	0.000153905	0.00103405	1.75724	ANXA2, RCN2, LAMC1, CSRP2, SRGN, CKAP4, TINAGL1, FKBP10, CTSZ, FXYD3, KLF5, KRT8, TAGLN2, CALD1, MFGE8, EMP2, PSAP, MYL12A, RAB1A, FAM3C, LRPAP1, TMEM208, RPN2, PDIA3, COL4A2, VAMP8, LAPTM4A, CST3, P3H4, HSPA5, PDIA6, BCAP31, ELOB, KRTCAP2, ASAH1, PTTG1IP, P4HA2, RCN1, SARAF, CTSL, ATP1B1, PLOD2, CMTM7, CRIP1, SERPINH1, SNX6, TMED3, ANXA5, TMED10, SSR4, RRBP1, F11R, BEX3, ATF4, DUSP1, RHOA, HES1,…
Cao2019Embryo_epi_NA2	0.00196512	0.00828433	1.75241	IGF1, TWIST1, COL1A1
KEGG_CELL_ADHESION_MOLECULES_CAMS	0.00946316	0.0257542	1.74624	ITGA6, SDC1, MPZL1, PTPRM, CDH1, ALCAM, ITGB1, GLG1, ITGB8, CDH2, CLDN7, NRCAM, NEO1, F11R
E6p5_Mes	0.00479818	0.0157498	1.73511	FGF3, FGFR1, VIM, NIN, RCN2, CACHD1, BAMBI, FN1, FSCN1, CNN3, PTK7, RBMS1, MSN, HACD1, PMEPA1, SASH1, FLNA, PTCH1, CDH2, CSNK1E, HES1
E5p5_ExE	0.0045966	0.0152041	1.72549	LGALS3, ANXA2, S100A6, S100A10, LGALS1, PERP, TINAGL1, AHNAK, S100A11, TAGLN2, CALD1, RBMS1, SFN, FERMT2, APOC1, UBE2A, ARPC1B, MPZL2, LASP1, ANXA5, LITAF, BEX3
combined_predtype_geno.Epi_Luminal_2Psca_T06_Regen_Day2	0.00425983	0.0145461	1.7087	LGALS3, ANXA2, KRT19, S100A6, CLU, ANXA1, LMO4, S100A11, FXYD3, S100A14, SNRPG, ANXA3, EPCAM, PKM, NME1, GMDS, PRDX1, CLIC1, RAB25, NDUFA4, PRDX5, KRT7, TKT, PSMA5, ATP1B1, CLDN7, MGST3, IGFBP7
HALLMARK_INFLAMMATORY_RESPONSE	0.00648644	0.0188457	1.70681	PTPRE, TIMP1, AHR, LDLR, MXD1, CD55, DCBLD2, TPBG, ATP2A2, ABCA1, LY6E, HIF1A, ITGB8, NAMPT, LYN, ABI1, ADRM1, KLF6, GCH1, TAPBP
E6p5_TE	0.00629089	0.0185387	1.7011	ANXA2, KRT19, S100A6, LGALS1, PERP, TINAGL1, AHNAK, SLC16A3, LMO4, PCSK1N, CALD1, MTHFD2, SFN, UBE2A, SLC2A1, ARPC1B, MPZL2, ANXA5, LITAF, BEX3, DENR, HDGF, CDK2AP2, ID2, PDGFA, JARID2
PID_INTEGRIN5_PATHWAY	0.0180828	0.0434391	1.70027	SDC1, FN1, ITGB8, TGFBR1, ITGAV
HALLMARK_COAGULATION	0.00915301	0.0250687	1.69681	CLU, TIMP1, GSN, FN1, CTSB, SERPINA1, ANXA1, ITGA2, KLF7, APOC1, GNG12, CTSH, ADAM9, WDR1, LAMP2, MSRB2, FYN, S100A13, DUSP6
E7p5_DE	0.00674675	0.0193407	1.6947	PLS3, GPX2, BAMBI, TGFB2, KRT8, RBMS1, GNAI2, NPEPPS, TPBG, RAB25, SLC2A1, ZDHHC2, PDLIM7, TGIF1, LDLRAD3, DBN1, CRIP1, H2AFY2, ASF1A, SMS, HSD17B10
KEGG_TIGHT_JUNCTION	0.00505619	0.0161432	1.69445	PRKCE, LLGL2, ACTN4, MYL12A, PPP2R2A, ACTN1, GNAI2, CASK, CTNNA1, CTNNB1, ASH1L, ACTB, MYL12B, VAPA, CTTN, MYH9, CLDN7, MAGI3, YES1, RRAS2, F11R, RHOA, KRAS, MYH14, CSNK2A1, MYH10, PPP2CB
combined_predtype_geno.Epi_Luminal_2Psca_T09_Regen_Day14	0.00574567	0.0179032	1.67793	ANXA2, ID1, KRT19, S100A6, CLU, PHLDA1, AHNAK, ANXA1, LMO4, S100A11, FXYD3, ZFP36L1, ANXA3, PDLIM2, EPCAM, VAMP8, CST3, LY6E, PRDX5, KRT7, CTSH, ATP1B1, CLDN7, TIMP2, DUSP1, IGFBP7
HALLMARK_REACTIVE_OXIGEN_SPECIES_PATHWAY	0.0120312	0.0306118	1.67758	NQO1, ABCC1, G6PD, GCLC, GLRX, SOD2, GCLM, PRDX1, TXNRD1, NDUFS2, GSR, TXN, MGST1, ATOX1
HALLMARK_ESTROGEN_RESPONSE_EARLY	0.00309816	0.0114845	1.67486	NAV2, KRT19, CD44, AREG, SLC7A5, FDFT1, TPD52L1, TUBB2B, CCND1, MUC1, BHLHE40, ABHD2, ADD3, KRT8, CELSR1, B4GALT1, DHCR7, SFN, MYOF, KLF4, BLVRB, INHBB, TPBG, SLC2A1, SVIL, CHPT1, AMFR, GLA, SYNGR1, CLDN7, THSD4, PMAIP1, HES1, NCOR2, RHOD, TOB1, SNX24
Luminal_Org_1	0.0104059	0.0276205	1.6678	AREG, ALDH1A1, AHNAK, ABHD2, ANXA4, ANXA1, ADD3, ACTR2, AKAP13, ALCAM, ALDH3A2, ATP1B1, ATG101, ABI1, ARL6IP5, AFDN, ACOX1
E8p75_GutTube_VE_Pancreas	0.00603284	0.0181555	1.66492	NAV2, CLU, S100A10, NRP2, TUBB2B, ARL4C, SLC16A3, S100A11, KRT8, KLF7, FBLN1, EPCAM, SPINT1, LAPTM4A, CST3, CLIC1, RAB25, RHOB, ERGIC3, ZFAND6, MGST1, TSPAN3, F11R, GTF2E2, OCIAD2, TECR
REACTOME_APOPTOSIS	0.00281565	0.0107246	1.66398	VIM, GSN, LMNA, DSP, DSG2, STK24, CDH1, DAPK2, PPP3R1, PSMD1, CTNNB1, PSMD14, PLEC, PSMA3, PSMB6, BCAP31, PSMA7, PSMB1, PSMD4, PSMB3, PSMD11, PSMD7, PSMA5, YWHAB, PSMD9, BCL2L1, PSME4, PSMA4, PSMA6, PSMB4, PSMB2, PSMB10, PSMD2, PSMB8, PSMD12, PSMC5, CASP6
E8p75_gfp_YsE	0.00644434	0.0188457	1.65845	S100A10, GSN, CTSZ, APOE, S100A11, FXYD3, KRT8, TAGLN2, EPCAM, LRPAP1, SPINT1, APOC1, VAMP8, CST3, HSPA5, SLC2A1, RAB11A, KRT7, CTSH, RBP4, CTSL, CLDN7, NPC2, STX7, F11R
E5p5_exVE	0.00822838	0.0231255	1.65785	EPB41L3, CTSB, EZR, SGK1, CTSZ, APOE, RAB1A, ACSL3, TMCO1, RNF181, CTSH, CTSL, ATP1B1, STX7, APRT, DBI, LAMP1, KLHL2, MORF4L2, MORC4, GCSH, SNX27, BEX4, ATP6AP2
E8p75_GutTube_VE_Colon	0.0101194	0.0273669	1.64167	NKD1, ASPSCR1, PHLDA1, SDC1, LDHB, VGLL4, AXIN2, ARL4A, DDIT4, FREM2, TRIM2, ALDH2, MFGE8, PTK7, LYPD6B, LY6E, ZDHHC2, TGIF1, TNFRSF19, HES1, ITM2C, WNT5B
HALLMARK_HYPOXIA	0.00429618	0.0145461	1.63189	ANXA2, S100A4, CSRP2, AKAP12, BHLHE40, IER3, DDIT4, ISG20, IGFBP3, HK2, UGP2, GLRX, KDM3A, KLF7, TES, FOSL2, TPBG, HSPA5, PAM, SLC2A1, PRDX5, MAP3K1, P4HA2, STBD1, PLIN2, MYH9, PGM2, BNIP3L, VEGFA, DUSP1, TPST2, NAGK, GALK1, KLF6, HK1, PDK3, CASP6
HALLMARK_UV_RESPONSE_DN	0.0058	0.0179425	1.62559	ANXA2, ID1, RUNX1, LDLR, LAMC1, ATXN1, ATP2B4, MT1E, KCNMA1, SIPA1L1, CELF2, ABCC1, BHLHE40, ANXA4, PRKCE, ADD3, RND3, SMAD3, PTPRM, APBB2, INSIG1, TGFBR2, COL1A1
combined_predtype_geno.Epi_Luminal_1_T05_Regen_Day1	0.0089224	0.0247525	1.61819	LGALS3, KRT19, CLU, EZR, ABHD2, ANXA4, S100A11, KRT8, TAGLN2, FAM3C, EPCAM, RPN2, NME1, EIF5A, PDIA6, PRDX1, PPA1, LY6E, ARPC1B, TKT, CLDN7, SDF2L1, CRIP1
HALLMARK_ALLOGRAFT_REJECTION	0.0125669	0.0317868	1.61268	TIMP1, SRGN, TGFB2, HLA-DRA, CD74, FLNA, NME1, INHBB, ABCE1, EIF5A, HLA-A, WARS, HIF1A, GCNT1, IFNGR1, LYN, ABI1, CD47, PSMB10, TAPBP, CCND3, GALNT1, AARS, STAT1, IFNGR2
combined_predtype_geno.Epi_Luminal_1_T04_Cast_Day28	0.014429	0.035864	1.59778	LGALS3, ID1, KRT19, CLU, FOXQ1, AHR, AHNAK, TNFRSF12A, ANXA4, CXADR, S100A11, CD74, KRT8, EPCAM, KLF4, LY6E, IDH1, CTSH, CLDN7, CRIP1
E8p75_GutTube_DE_Colon	0.0135271	0.0339647	1.59543	TPD52L1, SPRED1, CCND1, FN1, TRPS1, MPZL1, HDDC2, IL17RD, COMMD1, IFITM2, SFN, DUSP4, PKM, TPBG, ETV4, HAX1, HOXB7, CDH2, CDK6, RTCB
HALLMARK_KRAS_SIGNALING_UP	0.015408	0.0378597	1.5803	SPP1, NIN, TMEM158, AKAP12, ETV5, SOX9, IGFBP3, PCSK1N, GLRX, ITGA2, JUP, DCBLD2, AMMECR1, KLF4, ETV4, TSPAN13, MAP3K1, MPZL2, RBP4
Stomach_epithelial_cell	0.00171659	0.00738133	1.56767	ID1, KRT19, S100A6, CLU, GPX2, FOXQ1, NQO1, FDFT1, ALDH1A1, PERP, CSRP2, HMGCS1, BACE2, MUC1, ME1, EZR, ANXA4, TESC, LLGL2, LMO4, S100A11, PON2, FXYD3, UGP2, KRT8, TAGLN2, FDPS, ANXA3, CDH1, JUP, GJB1, SFN, FAM3C, MSMO1, CTNNA1, AGPAT4, KLF4, GMDS, VAMP8, CBR1, GSTP1, PGD, PRDX1, TSPAN13, PPA1, AGR2, RAB25, GSR, PTTG1IP, IDH1, RAB11A, TKT, SDHC, ACAA2, QSOX1, CBR3, LASP1, SERINC2, ATP1B1, PLPP2, …
NK_cell	0.00904426	0.0249297	1.56464	ANXA2, S100A10, LGALS1, SRGN, SLC3A2, BHLHE40, S100A11, CD74, FXYD5, MYL12A, MSN, ACTR3, CNN2, GNAI2, CTSD, TPM3, CLIC1, ACTB, PFN1, PPP1CA, LY6E, MYL12B, ARPC1B, KLF2, SARAF, CRIP1, FAM49B, IFNGR1, MBNL1, VPS37B, ARL6IP5, DUSP1, CD47, PSMB10, PSMB8, CDK2AP2, ATP1B3, ID2, CCND3, DDX5
HALLMARK_MITOTIC_SPINDLE	0.00629454	0.0185387	1.55937	NEDD9, NIN, GSN, EZR, PKD2, MYO1E, ACTN4, FSCN1, SPTBN1, AKAP13, PAFAH1B1, KIF3C, ARHGEF11, FLNA, PCM1, CDC42EP4, DYNC1H1, NF1, ECT2, CTTN, CDC27, NET1, TUBA4A, VCL, MYH9, ABI1, DLG1, PALLD, CLASP1, ARHGEF2, CLIP1, LRPPRC, STK38L, ALMS1, RASAL2, CDK5RAP2, NOTCH2, CD2AP, ALS2, HOOK3, MYH10, STAU1, ARHGEF3, ATG4B, ARHGAP5, ARHGEF12, BCL2L11, PCGF5, KLC1, KIFAP3, SOS1, KATNA1, TLK1, RAB3GAP1, MAPRE1…
GO_TAXIS	0.00680595	0.0193812	1.5585	LGALS3, S100A9, NRXN3, S100A8, CHL1, NRP2, BMP7, TGFB2, TYMP, APP, EZR, KIF26B, SYK, CXADR, EPHA4, ANXA1, TUBB3, CNTN4, PTPRM, SPTBN1, APBB2, KLF7, ARTN, MAP2K1, ALCAM, PLD1, B3GNT2, ETV4, MAPK1, CMTM4, CMTM7, NRCAM, NEO1, VEGFA, RHOA, FEZ2, EFNA5, FER, DAG1, KRAS, FYN, PIP5K1A, ID2, PDGFA, RALA, MYH10
REACTOME_ANTIGEN_PROCESSING_UBIQUITINATION_PROTEASOME_DEGRADATION	0.00599446	0.0181555	1.55214	RNF220, UBA6, UBR2, PSMD1, ANAPC10, NPEPPS, PSMD14, UBE2A, SMURF1, UBE2Q1, PSMA3, PSMB6, PSMA7, PSMB1, PSMD4, PSMB3, PSMD11, PSMD7, PSMA5, CDC27, PSMD9, PSME4, PSMA4, UBE2O, RBCK1, PSMA6, UBE2L3, UBA3, PSMB4, TRIP12, PSMB2, UBR1, CBLB, PSMB10, PSMD2, PSMB8, UBE2Q2, PSMD12, UBA5, SMURF2, PSMC5, UBE2G1, PSMC6, ANAPC1, UBE2H, UBE2D3, CUL5, UBE2R2, PSMF1, CUL3, RCHY1
Spongiotrophoblast	0.0044234	0.0148598	1.54514	LGALS3, RBP1, ANXA2, KRT19, SRGN, FN1, CTSB, ISG20, KRT8, TAGLN2, PSAP, MYL12A, CREG1, DNAJB11, RPN2, PDIA3, SLC35B1, VAMP8, MLEC, HSPA5, PDIA6, UBXN4, KRTCAP2, SLC2A1, CTSA, VAPA, P4HA2, GNG12, SARAF, CTSL, PLIN2, LASP1, SDF2L1, SERPINH1, NPC2, TMED3, BNIP3L, ANXA5, APRT, ATOX1, LITAF, TMED10, SSR4, DBI
Epithelial_cell	0.00322811	0.0117635	1.52588	LGALS3, ANXA2, KRT19, S100A6, IFI27, CLU, AREG, S100A16, TM4SF1, LMNA, CCND1, APP, EZR, IER3, TNFRSF12A, SGK1, ANXA1, S100A11, ACTN4, FXYD3, KRT8, TAGLN2, MFGE8, CNN3, GNAI2, JUP, SFN, FAM3C, EPCAM, PKM, CTSD, VAMP8, CBR1, LAPTM4A, CLIC1, TSPAN13, BCAP31, RAB25, LY6E, PRDX5, KRT7, GNG12, SOX4, QSOX1, TUBA4A, LASP1, MAP1LC3B, SERINC2, CLDN7, CRIP1, TMED3, ARL6IP5, MGST1, ATOX1, TSPAN3, LITAF, TMED…
Osteoblast	0.0108667	0.0284063	1.51984	RBP1, ID3, IFI27, PHLDA1, MGP, LGALS1, GSN, SRGN, FN1, CTSB, APP, IER3, APOE, S100A11, ZFP36L1, CALD1, MYL12A, GNAI2, IFITM2, COL1A1, FLNA, CTNNB1, COL4A2, LAPTM4A, CST3, HSPA5, RHOB, SOX4, CTSL, MAP1LC3B, CRIP1, SERPINH1, NPC2, ANXA5, TIMP2, DUSP1, IGFBP7, HES1, LAMP1
Hepatocyte	0.00452722	0.0150907	1.50011	RBP1, PYGL, FDFT1, MAOB, HMGCS1, CTSB, CTSZ, APOE, KRT8, DHCR24, ADK, FDPS, RAB1A, DHCR7, GJB1, MSMO1, LRPAP1, RPN2, FCGRT, PDIA3, APOC1, VAMP8, GSTP1, EIF5A, HSPA5, NDUFC1, PDIA6, PRDX1, TMCO1, PSMA3, BCAP31, PFN1, NDUFS2, LAMTOR2, CTSA, PTTG1IP, IDH1, RAB11A, CTSH, ACAA2, RBP4, CTSL, EMC6, PSMA4, PGM2, CLDN7, BEX2, SNX6, MDH1, ALDH7A1, APRT, MGST1, ATOX1, ETFA, DBI, ETFB, RRBP1, MGST3, BEX3, TM…
Decidual_stromal_cell	0.0153262	0.0378597	1.45741	LGALS3, FGFR1, TNFAIP2, SRGN, CTSB, BHLHE40, IER3, ARL4A, ISG20, SGK1, ANXA1, CTSZ, FXYD5, TAGLN2, CALD1, PGRMC1, LGALS3BP, PSAP, MYL12A, RBMS1, ANXA3, FERMT2, PSMD1, PKM, VAMP8, HSPA5, PRDX1, BCAP31, CTSA, PTTG1IP, CTSL, PLIN2, PLOD2, GADD45A, LITAF, TMED10, RHOA, LAMP1, SAT1, LAMP2, IQGAP1, RHOC, TCEAL9
Myoblast	0.0196395	0.046449	1.44304	RBP1, ANXA2, ID1, ID3, VIM, S100A10, TM4SF1, MGP, LGALS1, GSN, CSRP2, LDHB, DDAH2, FN1, IER3, APOE, LMO4, S100A11, ALDH2, TAGLN2, CALD1, MFGE8, MYL12A, PPIC, IFITM2, COL1A1, MEST, COL4A2, LAPTM4A, CLIC1, KRTCAP2, NREP, ACAA2, CTSL, MAP1LC3B, SERPINH1, ANXA5, TSPAN3, IGFBP7, RHOA, HES1
Endothelial_Cell	0.0196516	0.046449	1.4117	ID3, TM4SF1, SRGN, SLC3A2, TINAGL1, CTSB, APP, IER3, SGK1, CTSZ, APOE, FXYD5, ALDH2, TAGLN2, LGALS3BP, CD55, MSN, HSPA1B, ACTR3, GNAI2, IFITM2, BLVRB, FCGRT, PDIA3, CTSD, PCBP1, TPM3, RHOB, LY6E, KLF2, CEBPB, SARAF, CTSL, PLIN2, IFNGR1, ANXA5, LITAF, ATF4, DUSP1, IGFBP7, RHOA, HES1, LAMP1, CD47, LAMP2, H3F3B, PSMB8, KLF6, FYN, S100A13, ATP1B3, ID2, GRN, HNRNPAB, DDX5
Neutrophil	0.0196598	0.046449	1.40239	S100A9, S100A8, PYGL, SRGN, ANXA1, ANP32E, LMO4, S100A11, ALDH2, GLRX, UCK2, ACTR3, CNN2, ANXA3, PKM, RAB32, PCBP1, VAMP8, MLEC, PGD, EIF5A, PDIA6, PFN1, PSMA7, GSR, HMGA1, PPP1CA, LAMTOR2, PRDX5, MYL12B, ARPC1B, GNG12, TKT, TUBA4A, CMTM7, SDF2L1, FAM49B, TMED3, IFNGR1, APRT, POLR2G, ETFB, DSTN, PMF1, MSRB1, HAT1, CD47, LMAN2, TMEM256, CKS1B, ANP32A, DNAJC2, CDK2AP2
MEF_Cultured	0.0164272	0.0401347	1.31034	SPP1, ANXA2, S100A6, ID3, TIMP1, VIM, S100A10, PLS3, PHLDA1, S100A4, TM4SF1, LGALS1, CTHRC1, RCN2, LMNA, FN1, FKBP10, SLC16A3, TNFRSF12A, SGK1, ANXA1, S100A11, ACTN4, TAGLN2, CALD1, CNN3, MYL12A, LEPROTL1, ACTN1, CNN2, ANXA3, PPIC, RAB1A, FERMT2, TMEM208, PKM, OLA1, NME1, ITGB1, PSMD14, UBE2A, GSTP1, EIF5A, LAPTM4A, PDIA6, PRDX1, TMCO1, CLIC1, ACTB, PSMA3, PSMB6, TXNRD1, PFN1, GHITM, PSMB1, ELOB,…
Mouse_3T3_cell	0.0135859	0.0339647	1.27297	LGALS3, SPP1, ANXA2, ID1, S100A6, ID3, VIM, S100A10, PLS3, S100A4, TM4SF1, LGALS1, NQO1, LMNA, CCND1, TINAGL1, EPS8, TNFRSF12A, SGK1, ANXA1, SQLE, S100A11, ACTN4, MTHFD1L, TAGLN2, CALD1, UCK2, HDDC2, PGRMC1, PFN2, CDC42EP3, EMP2, PSAP, LSG1, MYL12A, ACAT2, MTHFD2, PLA2G4A, COMMD1, FDPS, CNN2, ANXA3, MAP2K1, MYOF, FAM3C, TES, CTNNA1, PSMD1, PKM, FLNA, BLVRB, RPN2, RAB32, OLA1, NME1, ABCE1, TPM3, G…
Oligodendrocyte	0.0173068	0.0418085	-1.37496	PEX5L, TPD52, SEC11C, RSRP1, SELENOW, SELENOP, APOD, SMDT1, NDRG1, CSRP1, CD9, SNRPN, ATP6V0E2, HIGD2A, GAMT, TMEFF2, TMEM50A, SS18L2, MAPT, NAPA, GUK1, NCAM1, ARPC1A, TMBIM4, ARL6IP1, STARD3NL, ADI1, MLF2, SMIM14, MBP, RAB2A, GABARAPL2, ATXN7L3B, NDUFB11, NFIX, SPCS1, PUF60, SBDS, H2AFJ, TALDO1, ITM2B, HSD17B12, CLPP, YPEL3, DCTN3, BRK1, M6PR, ATP6V1G1, SQSTM1, TMEM9B, GPX4, PPDPF, SELENOK, SON,…
Mesenchymal_stem_cell	0.00560594	0.0175953	-1.40204	CDKN2A, REXO2, EIF3H, CYC1, MTAP, FKBP4, SRM, PARK7, IMPDH2, EIF3E, ENY2, ESD, NDUFA2, EIF3G, RACK1, MAP2K2, FAM162A, CUTA, DYNLRB1, EEF1B2, AP1S1, NSMCE1, COX7A2, NACA, ZFAS1, NDUFS6, BUD31, NANS, PSMA1, NDUFA5, MLF2, OXCT1, BTF3, PIN1, PGLS, COX4I1, CCT8, EIF3D, CYCS, NDUFA11, POLR2M, EIF1AX, PHB2, LSM7, TPI1, HMGN1, COX5A, HINT1, NAP1L1, CPE, CSTB, EIF6, H2AFJ, TUBB4B, TIMM13, HSPE1, SWI5, FBL…
Intestinal_epithelial_cell	0.00667456	0.0192621	-1.43369	PHGR1, TSPAN1, TPD52, SELENOP, PDCD6, CYB5A, CLDN3, TFF3, CYC1, GOLM1, TSPAN8, FKBP4, SMDT1, UQCRB, SDHA, TSTD1, UQCRH, TMEM238, HIGD2A, AKR1A1, GUK1, MAP2K2, MGST2, COX7A2, NDUFS6, CHCHD10, NDUFA5, UQCRFS1, IVNS1ABP, COX4I1, PCBD1, CYCS, NDUFA11, PHB2, NDUFB7, TPI1, CHCHD2, COX5A, COX6B1, TSTA3, EIF6, TALDO1, ECI1, LYPLA1, CRYL1, PPP1R1B, B2M, COX6C, MAOA, NDUFA8, NDUFV2, UQCR11, PDHA1, PDLIM1, …
Dendritic_cell	0.0172032	0.0417931	-1.45258	TPD52, SEC11C, RSRP1, REXO2, PTMS, EEF2, RAMP1, SMDT1, CAPZB, RGS10, EIF3F, LAMTOR4, SERP1, TMEM50A, H3F3A, SPCS2, ARL6IP1, TPT1, SRSF5, SMIM14, RNF187, IVNS1ABP, PGLS, PNRC1, PTP4A3, CD164, OAZ1, ERP29, TALDO1, GNB2, ITM2B, B2M, YPEL3, M6PR, ATP6V1G1, CORO1B, PSME2, SH3BGRL3, PPIA, XBP1, PTPN18, SCAND1, ARPC3
Gastric_mucosa_cell	0.0053088	0.0167852	-1.45662	TSPAN1, TPD52, SEC11C, SELENOP, CYC1, GOLM1, TSPAN8, FKBP4, SMDT1, UQCRB, TSTD1, TMEM205, EIF4A2, UQCRH, BRI3, EEF1A1, FMC1, TMEM238, SOCS2, HIGD2A, AKR1A1, GUK1, FAM162A, MPC2, MGST2, TMBIM4, COX7A2, NDUFS6, NDUFA7, NDUFB2, CHCHD10, NDUFA5, OXCT1, UQCRFS1, COX4I1, CCDC107, CREB3L4, PCBD1, TM9SF3, CYCS, NDUFA11, ECHDC2, UAP1, NDUFB7, NDUFB11, TMED4, NDUFB8, COX5A, COX6B1, TSTA3, CSTB, H2AFJ, HSPE…
Intercalated_cells_of_collecting_duct	0.00396898	0.0138753	-1.49179	RSRP1, HEPACAM2, PTMS, CYB5A, CYC1, SMDT1, SORD, UQCRB, SDHA, UQCRH, CPQ, CSRP1, FMC1, CD9, ACADM, HIGD2A, NDUFA2, MPC2, GADD45G, TMBIM4, TMEM117, COX7A2, NDUFB2, TXNIP, CHCHD10, NDUFA5, OXCT1, UQCRFS1, IVNS1ABP, COX4I1, IDH2, NDUFC2, PCBD1, CYCS, NDUFA11, TPI1, NDUFB11, NDUFB8, COX5A, COX6B1, HSPE1, GOT1, ITM2B, COX6C, NDUFA8, NDUFV2, UQCR11, YPEL3, DCTN3, GRINA, PDHA1, ABHD14B, ATP6V1G1, NDUFB6…
Myeloid_progenitor_cell	0.00249759	0.0101092	-1.5266	SEC11C, GAS5, HMGN2, RGS2, RAMP1, FKBP4, CAPZB, SRM, PARK7, EIF3F, IMPDH2, LAMTOR4, EIF3E, NUDC, EEF1G, CALM3, EIF3M, EIF3G, RACK1, SPCS2, EEF1B2, NACA, PSMA1, IVNS1ABP, HSPA8, PGLS, IDH2, PABPC1, CCT8, EIF3D, CYCS, EIF1AX, PHB2, LSM7, BUB3, ERP29, HNRNPA1, NAP1L1, HNRNPA2B1, EIF6, H2AFJ, HSPE1, FBL, SIVA1, ANP32B, SNHG3, GLRX5, SRSF7, RSL1D1, TAF1D, HMGB2, SNRPD2, EMB, SELENOH, SH3BGRL3, RBBP7, …
HALLMARK_E2F_TARGETS	0.0103806	0.0276205	-1.52768	KIF22, CDKN2A, CDKN2C, PSIP1, UBE2S, ESPL1, LBR, NAP1L1, ATAD2, NBN, RAD21, POP7, HMGB2, SMC3, RFC3, RBBP7, H2AFX, CBX5, DNMT1, PDS5B, STMN1, MCM7, PRIM2, RAN, NASP, PRKDC, TRA2B, PRDX4, PA2G4, H2AFZ, EXOSC8, UBR7, CDK4, SNRPB, RPA2, MLH1, HELLS, RFC1, RANBP1, DUT, CKS2, PPM1D, IPO7, MCM4, DCTPP1, NAA38, RFC2, PAICS, USP1, POLD2, ING3, NOP56, CDKN1B, PNN, EIF2S1, SMC1A, CCP110, STAG1, EED, PHF5A,…
Leydig_cell	0.00281928	0.0107246	-1.56632	GAS5, RSRP1, IGFBP2, PTMS, CYC1, UQCRB, SDHA, TMEM205, FMC1, ACADM, JUNB, DNAJA1, GAMT, AKR1A1, NENF, PRKAR2B, DYNLRB1, GADD45G, NDUFA7, CHCHD10, COX4I1, MAGED1, IDH2, NDUFC2, NDUFB11, CHCHD2, CPE, EPHX1, HSPE1, ECI1, COX6C, UQCR11, PTOV1, GNAS, USE1, IER2, JTB, PEBP1, NDUFS3, SQSTM1, MAP1LC3A, PHPT1, SDHB, PRDX3, NDUFB9, UBB, EGR1, NDUFB5, COX17, SOD1, TSC22D1, SSR2, COX6A1, TMEM59, BAG1, DHRS7,…
Myocyte	0.0059142	0.0181555	-1.56911	GAS5, HMGN2, PTMS, EIF3F, EEF1A1, EEF1G, RACK1, CRIP2, MAP2K2, EEF1B2, NACA, ZFAS1, TPT1, MAGED1, IDH2, PPP1R14B, POLR2M, ATXN7L3B, HMGN1, HSPE1, TBCB, ANP32B, PTOV1, GNAS, MDK, PDCD5, CCT3, TAF1D, HMGB2, RBBP7, SON, EGR1, COX8A, TUBA1B, MARCKSL1, GAPDH, HSPD1, PDAP1, HNRNPM, HNRNPDL, YBX1, SH3GLB1, CCT6A, POLR2I, TRA2B, HMGB1, PA2G4, CDK4, SNRPB, STUB1, SVBP, SNRPB2, NOP58, RNF7, DYNLL1, FKBP3, …
Clara_Cell	0.00428647	0.0145461	-1.58303	TSPAN1, NUPR1, PDCD6, IGFBP2, CYB5A, CLDN3, LRRC23, RAMP1, HMGN3, CD9, NUDC, SOCS2, CALM3, CRIP2, FAM162A, CUTA, CHCHD10, OXCT1, ZNHIT1, TOMM7, NDUFAF3, NDUFC2, THOC7, PET100, SPCS1, CPE, TUBB4B, SWI5, ITM2B, COX6C, DALRD3, NDUFV2, PEBP1, ATP6V1G1, PHPT1, UBL5, DCXR, PPDPF, SON, NDUFB5, ELOF1, APLP2, SOD1, SCAND1, TCTEX1D2, PAIP2, SELENOF, TUBA1B
Cumulus_cell	0.000966925	0.00477905	-1.59805	HMGN2, PTMS, CYB5A, RGS2, FKBP4, SNHG5, EIF3F, EIF4A2, GREB1, NUDC, SOCS2, JUNB, DNAJA1, NENF, ARF1, H3F3A, SAP18, JUND, PRKAR2B, NDUFA7, CHCHD10, TPT1, SMIM14, IVNS1ABP, HSPA8, PNRC1, PRKCD, MAGED1, CYCS, THOC7, TPI1, HMGN1, HNRNPA1, CPE, HNRNPA2B1, TBCB, GNB2, SWI5, SIVA1, PTOV1, MYDGF, IER2, CCT3, RSL1D1, TAF1D, PDLIM1, SQSTM1, MAP1LC3A, DNAJB9, TRA2A, RBBP7, GPX4, EGR1, PTGES3, SOD1, PPIA, XB…
combined_predtype_geno.Epi_Luminal_3Foxi1_T06_Regen_Day2	0.0106235	0.0280251	-1.6445	HEPACAM2, UQCRB, CGNL1, MPC2, TMBIM4, COX7A2, CHCHD10, UQCRFS1, PLCG2, NDUFC2, CYCS, COX5A, COX6B1, COX6C, UQCR11, SGMS1, NDUFB6, COX5B, KLHL23, COX6A1, COX8A, NDUFS4, LDHA, UQCRQ, UQCR10
Trophoblast_stem_cell	0.00018787	0.00120573	-1.65201	PDCD6, EIF3H, EEF2, CLDN3, GMNN, POLR1D, FKBP4, SORD, EIF3K, IMPDH2, EEF1A1, EEF1G, EIF3M, ESD, EIF3G, RACK1, CRIP2, CUTA, EEF1B2, COX7A2, NACA, ARL6IP1, NDUFS6, BUD31, NANS, PSMA1, MLF2, OXCT1, BTF3, CCNG1, PIN1, COX4I1, CCT8, EIF3D, NDUFA11, GABARAPL2, POLR2M, PHB2, TPI1, HMGN1, COX5A, HNRNPA1, NAP1L1, EIF6, TUBB4B, TIMM13, FBL, SIVA1, POLR2J, COX6C, ANP32B, NDUFA8, UQCR11, SNHG3, TOMM20, SRSF7…
Premeiotic_germ_cell	3.45658e-06	4.88266e-05	-1.69796	REXO2, EIF3H, GMNN, CYC1, FKBP4, UQCRB, EIF3K, PARK7, IMPDH2, NUDC, SNRPN, SOCS2, MPHOSPH8, DNAJA1, EEF1G, EIF3M, ENY2, SAP18, EIF3G, RACK1, FAM162A, DYNLRB1, EEF1B2, COX7A2, NACA, ARL6IP1, NDUFS6, STARD3NL, NDUFA7, NDUFB2, PSMA1, CHCHD10, PIN1, HSPA8, AURKAIP1, TOMM7, MAGED1, NDUFC2, CCT8, EIF3D, NDUFA11, PHB2, LSM7, BUB3, HMGN1, OAZ1, CHCHD2, COX5A, HNRNPA1, HINT1, NAP1L1, PUF60, TUBB4B, HSPE1,…
Endocrine_cell	0.00091534	0.0045767	-1.7139	SCG3, CHGA, TPD52, HEPACAM2, SCGN, SCG2, SMDT1, CRYBA2, CPQ, HMGN3, NENF, NAPA, GUK1, SPCS2, SMIM14, MAGED1, RAB2A, PCBD1, GABARAPL2, CD164, NDUFB11, SPCS1, ERP29, CPE, ARL1, PTOV1, GNAS, YPEL3, DCTN3, JTB, EMB, DNAJB9, UFC1, UBB, SELENOK, SON, QDPR, COX17, ELOF1, CHMP2A, XBP1, SSR2, TMEM59, CHGB, MIEN1, UQCC2, PDAP1, ZCRB1, COPE, SDF4, NDUFA1, SURF4
combined_predtype_geno.Epi_Luminal_1_T06_Regen_Day2	0.00209555	0.00866429	-1.73721	TSPAN1, HMGN2, NKX3-1, CRIP2, COX7A2, CHCHD10, PPP1R14B, CYCS, PHB2, ERP29, COX5A, TMA7, TIMM13, HSPE1, B2M, ANP32B, PEBP1, HMGB2, RBBP7, SLC25A5, STMN1, TUBA1B, USP16, GAPDH, RAN, HSPD1, PDAP1, POMP, LSM4, UQCRQ, YBX1, UQCR10, ERH, SEC61G, NDUFAB1, HMGB1, H2AFZ, SEC61B, SNRPD1, RANBP1, DUT, HSP90B1, COX7C, SNRPE, CKS2
SCLC-N	0.0102822	0.0276205	-1.74605	CDKN2C, NFIA, CLVS1, EDA, GKAP1, TCEA3, FRMD3, PHF21B, ST7, MMP24, EYA2
Schwann_cell	4.68327e-05	0.000379963	-1.75949	SELENOW, PDCD6, IGFBP2, SMDT1, UQCRB, UQCRH, SMIM4, HMGN3, NUDC, ACADM, HIGD2A, CALM3, NENF, ACYP1, NDUFA2, CRIP2, DYNLRB1, CIRBP, MXD4, COX7A2, ARL6IP1, NDUFS6, NDUFA7, NDUFB2, CHCHD10, NDUFA5, SMIM14, OXCT1, COX4I1, TOMM7, NDUFAF3, CCDC107, MAGED1, IDH2, NDUFC2, CAB39L, NDUFA11, GABARAPL2, NDUFB7, PFDN5, PET100, NDUFB11, NDUFB8, SPCS1, TMA7, COX6B1, TUBB4B, TIMM13, SWI5, ECI1, COX6C, NDUFV2, UQ…
Embryonic_stem_cell	1.21987e-05	0.000119705	-1.763	IGFBP2, EIF3H, GMNN, CYC1, FKBP4, SSU72, SRM, EIF3K, PARK7, IMPDH2, EIF3E, EEF1G, EIF3M, EIF3G, RACK1, FAM162A, EEF1B2, NSMCE1, COX7A2, NACA, NDUFS6, NDUFA7, PSMA1, CHCHD10, BTF3, PGLS, COX4I1, TOMM7, CCT8, EIF3D, NDUFA11, POLR2M, EIF1AX, PHB2, LSM7, TPI1, HMGN1, CHCHD2, NDUFB8, COX5A, HINT1, NAP1L1, EIF6, TUBB4B, TIMM13, HSPE1, TBCB, GOT1, FBL, SIVA1, POLR2J, ANP32B, CLPP, USE1, TOMM20, SRSF7, E…
Cao2019Embryo_epi_NA	0.00849906	0.0237311	-1.79295	CNTNAP2, DLL3, CLVS1, SRRM4, SYT4, TRIM9, SRRM3, AKAP6
Testicular_cell	1.54731e-06	2.66137e-05	-1.83455	PLPP1, DDT, DLL3, IMMP1L, PKIB, FMN1, GPR160, POLR1D, FKBP4, SORD, BRI3, SLC25A33, SRP9, ASRGL1, TRIM36, GKAP1, CALM3, SVIP, ACYP1, SAP18, NDUFA2, EIF3G, ARPC1A, SPCS2, MPC2, TMBIM4, MXD4, NSMCE1, COX7A2, NDUFA7, NDUFA5, CCDC91, SMIM14, ZNHIT1, TAF10, SPATA17, TOMM7, NDUFAF3, CREB3L4, PABPC1, CSNK1A1, ATXN7L3B, TUBB4B, CENPV, NDUFV2, CHRAC1, RAB3IP, SNHG3, DAP3, SIL1, ITGB1BP1, PDCD5, PEBP1, CCT3…
Renal_tubular_cell	3.45845e-05	0.000303496	-1.84033	TSPAN1, PTMS, CYB5A, CYC1, TSPAN8, SMDT1, SORD, UQCRB, NDRG1, SDHA, UQCRH, FMC1, CD9, ACADM, HIGD2A, ESD, NDUFA2, MPC2, GADD45G, TMBIM4, COX7A2, ARL6IP1, NDUFS6, NDUFA7, NDUFB2, TXNIP, CHCHD10, NDUFA5, OXCT1, UQCRFS1, IVNS1ABP, COX4I1, IDH2, NDUFC2, PCBD1, CYCS, NDUFA11, NDUFB7, TPI1, NDUFB11, NDUFB8, COX5A, COX6B1, ITM2B, COX6C, NDUFA8, NDUFV2, UQCR11, RAB3IP, PDHA1, ABHD14B, NDUFB6, NDUFS3, SQS…
Kidney_epithelial	6.06797e-07	1.18601e-05	-1.84104	GAS5, HMGN2, IGFBP2, SNHG8, CLDN3, GMNN, CYC1, IMMP1L, POLR1D, FKBP4, SMDT1, UQCRB, SNHG5, EIF3K, UQCRH, EIF3E, FMC1, HIGD2A, EEF1G, AKR1A1, EIF3M, ENY2, H3F3A, ESD, RACK1, MAP2K2, FAM162A, DYNLRB1, EEF1B2, FSTL1, NACA, ARL6IP1, ZFAS1, PSMA1, NDUFA5, SRSF5, BTF3, IVNS1ABP, HSPA8, TOMM7, IDH2, NDUFC2, PCBD1, CCT8, NDUFA11, POLR2M, EIF1AX, THOC7, LSM7, TPI1, BUB3, ATXN7L3B, HMGN1, OAZ1, CHCHD2, COX…
Primordial_germ_cell	5.44226e-07	1.11437e-05	-1.84375	GMNN, CYC1, IMMP1L, FKBP4, SMDT1, UQCRB, PARK7, UQCRH, NUDC, MPHOSPH8, EEF1G, EIF3M, ENY2, CDC42, SAP18, NDUFA2, EIF3G, ARPC1A, MAP2K2, CUTA, DYNLRB1, CAMTA1, EEF1B2, PIGP, COX7A2, NDUFS6, BUD31, NDUFA7, NDUFB2, PSMA1, NDUFA5, PIN1, HSPA8, COX4I1, AURKAIP1, TOMM7, MAGED1, NDUFC2, CCT8, NDUFA11, LSM7, NDUFB7, PFDN5, NDUFB11, CHCHD2, NDUFB8, COX5A, HINT1, NAP1L1, PUF60, HSPE1, SWI5, SIVA1, POLR2J, …
CytoTRACE_genes	0.000759342	0.00393394	-1.85264	HMGN2, FKBP4, PSIP1, NUDC, DNAJA1, CRIP2, AIDA, PIN1, CYCS, HINT1, HNRNPA2B1, PPP1CC, LSM3, RBBP7, CDKN2AIPNL, STMN1, TUBA1B, NAA20, HPF1, ANAPC11, ISG15, YBX1, PRDX4, LSM8, NDUFAB1, H2AFZ, YWHAQ, CALM2, DDOST, RBBP4, SNRPD1, LSM2, CCDC34, RANBP1, DUT, FLOT2
Adipocyte	5.2101e-06	5.89564e-05	-1.8589	FAM13A, SELENOP, DDT, BNIP3, PTMS, CYB5A, RGS2, CYC1, IMMP1L, UQCRB, SDHA, TMEM205, UQCRH, BRI3, FMC1, ACADM, HIGD2A, TMEM50A, MGLL, NDUFA2, MPC2, GADD45G, COX7A2, NDUFS6, NDUFA7, TXNIP, CHCHD10, NDUFA5, UQCRFS1, IVNS1ABP, PGLS, COX4I1, PNRC1, IDH2, RAB2A, NDUFC2, BTG1, CYCS, PHB2, UAP1, NDUFB11, CHCHD2, NDUFB8, COX5A, COQ8A, HINT1, COX6B1, ECI2, TALDO1, ECI1, HSD17B12, COX6C, NDUFA8, NDUFV2, UQC…
HALLMARK_OXIDATIVE_PHOSPHORYLATION	4.65709e-05	0.000379963	-1.88161	SLC25A6, CYB5A, CYC1, UQCRB, SDHA, UQCRH, ACADM, NDUFA2, COX7A2, NDUFS6, NDUFA7, NDUFB2, NDUFA5, UQCRFS1, COX4I1, IDH2, NDUFC2, CYCS, PHB2, NDUFB7, NDUFB8, COX5A, COX6B1, TIMM13, ECI1, COX6C, NDUFA8, NDUFV2, UQCR11, PDHA1, ATP6V1G1, NDUFB6, NDUFS3, SDHB, PRDX3, DECR1, GPX4, NDUFB5, COX17, SLC25A5, COX5B, COX6A1, COX8A, ISCU, MTX2, HSPA9, MDH2, SDHD, NDUFS4, VDAC2, ECHS1, NDUFA1, LDHA, GLUD1, UQCR…
Neuron	7.77977e-07	1.45448e-05	-1.8861	HES6, HMGN2, SELENOW, PTMS, BASP1, HIST3H2A, FKBP4, SMDT1, PARK7, SNRPN, DNAJA1, CALM3, TTC3, CRMP1, INA, CDC42, MAPT, H3F3A, ARPC1A, CRIP2, SPCS2, DYNLRB1, AP1S1, CIRBP, ARL6IP1, NDUFA7, NDUFB2, PSMA1, NDUFA5, SRSF5, MLF2, PIN1, RNF187, IVNS1ABP, MAGED1, NDUFC2, LSM7, NDUFB7, BUB3, ATXN7L3B, HMGN1, CHCHD2, NDUFB8, COX5A, HNRNPA1, TMA7, HINT1, COX6B1, STMN3, PUF60, CPE, HNRNPA2B1, TIMM13, TBCB, G…
Cao2019Embryo_epi_RenalEpithelialTrajectory_1_of_1	0.0026215	0.0103417	-1.92868	FRMPD4, ANKS1B, ESRRG, NCAM1, RET, SCN8A, SKAP1, RAB3IP, TMEM150C
Proximal_tubule_brush_border_cell	4.30884e-08	1.28616e-06	-1.98431	DDT, BNIP3, PTMS, CYB5A, COTL1, CYC1, SMDT1, SORD, UQCRB, NDRG1, SDHA, PARK7, TMEM205, UQCRH, DNAJC12, LAMTOR4, BRI3, SLC13A3, FMC1, HSD17B4, ACADM, HIGD2A, DNAJA1, AKR1A1, ESD, NDUFA2, MPC2, AUH, TMBIM4, COX7A2, PXMP2, NDUFS6, TCEA3, NDUFB2, CHCHD10, NDUFA5, MLF2, OXCT1, UQCRFS1, IVNS1ABP, COX4I1, GGCT, CCDC107, METTL26, IDH2, NDUFC2, PCBD1, CYCS, NDUFA11, ECHDC2, NDUFB7, TPI1, NDUFB11, CHCHD2, …
Pancreatic_acinar_cell	2.69914e-08	9.72982e-07	-1.99124	CEL, GAS5, HMGN2, NUPR1, CLDN3, GMNN, CYC1, FKBP4, SMDT1, SSU72, UQCRB, SRM, EIF3K, PARK7, NUDC, SERP1, EEF1G, GAMT, EIF3M, EIF3G, RACK1, FAM162A, EEF1B2, NME4, COX7A2, NACA, ZFAS1, NDUFS6, NDUFA7, PSMA1, NDUFA5, UQCRFS1, PIN1, HSPA8, PGLS, AURKAIP1, IDH2, PCBD1, CCT8, EIF3D, POLR2M, EIF1AX, THOC7, PHB2, LSM7, NDUFB7, TPI1, BUB3, HMGN1, NDUFB11, OAZ1, CHCHD2, NDUFB8, TMA7, HINT1, COX6B1, PUF60, T…
Erythroid_progenitor	7.12961e-12	1.02191e-09	-2.12992	SEC11C, GAS5, REXO2, SNHG8, EEF2, GMNN, CYC1, POLR1D, FKBP4, SRM, SNHG5, EIF3K, RGS10, PARK7, IMPDH2, EIF3E, SMIM4, EIF4B, FMC1, TMEM238, NUDC, EEF1G, CALM3, EIF3M, ENY2, ACYP1, SAP18, EIF3G, GUK1, RACK1, FAM162A, EEF1B2, NME4, NACA, ZFAS1, NDUFB2, PSMA1, NDUFA5, BTF3, HSPA8, AURKAIP1, TOMM7, PABPC1, NDUFC2, CCT8, EIF3D, CYCS, EIF1AX, THOC7, PHB2, LSM7, NDUFB7, BUB3, PET100, OAZ1, CHCHD2, HNRNPA1…
Proliferating_Myocyte	2.62502e-10	1.88126e-08	-2.15938	GAS5, HMGN2, SELENOW, FKBP4, SRM, SNHG5, EIF3K, PARK7, IMPDH2, EIF3E, EEF1G, AKR1A1, EIF3M, ENY2, H3F3A, NDUFA2, RACK1, MAP2K2, FAM162A, DYNLRB1, EEF1B2, FSTL1, COX7A2, NACA, ZFAS1, BUD31, NDUFA7, PSMA1, NDUFA5, MLF2, OXCT1, BTF3, PIN1, HSPA8, MAGED1, IDH2, CCT8, NDUFA11, POLR2M, EIF1AX, THOC7, PHB2, LSM7, BUB3, ATXN7L3B, HMGN1, OAZ1, CHCHD2, NDUFB8, HNRNPA1, TMA7, HINT1, NAP1L1, PUF60, HNRNPA2B1…
Proliferative_neuron	4.77774e-09	2.2827e-07	-2.17934	HMGN2, SELENOW, IGFBP2, PTMS, SMDT1, PARK7, HMGN3, DNAJA1, CALM3, H3F3A, NDUFA2, CRIP2, DYNLRB1, CIRBP, COX7A2, ARL6IP1, NDUFA7, NDUFB2, NDUFA5, SRSF5, TOMM7, MAGED1, NDUFC2, NDUFA11, THOC7, LSM7, NDUFB7, BUB3, ATXN7L3B, HMGN1, NDUFB11, OAZ1, CHCHD2, NDUFB8, TMA7, HINT1, NAP1L1, COX6B1, CPE, HNRNPA2B1, TIMM13, TBCB, SWI5, RBM39, POLR2J, COX6C, NDUFV2, UQCR11, MDK, DCTN3, SRSF7, PDCD5, PEBP1, HMGB…
Cardiac_muscle_cell	2.94157e-08	9.72982e-07	-2.18186	CYC1, UQCRB, SDHA, UQCRH, BRI3, SMIM4, FMC1, MB, ACADM, HIGD2A, SS18L2, NDUFA2, CRIP2, FAM162A, MPC2, COX7A2, ZFAS1, NDUFS6, NDUFA7, NDUFB2, TXNIP, CHCHD10, NDUFA5, UQCRFS1, IVNS1ABP, COX4I1, IDH2, NDUFC2, CYCS, NDUFA11, PTP4A3, NDUFB7, TPI1, NDUFB11, CHCHD2, NDUFB8, COX5A, COX6B1, ECI2, GOT1, ECI1, COX6C, NDUFA8, NDUFV2, UQCR11, PTOV1, YPEL3, PDCD5, PDHA1, NDUFB6, NDUFS3, MAP1LC3A, SDHB, NDUFB9,…
SU2C-NE-ADENO.POLYA	8.86781e-06	9.53289e-05	-2.32747	SPOCK1, NEDD4L, SLC44A4, CAMKK2, PSIP1, HMGN3, YIPF6, SLC45A3, ACYP1, IVNS1ABP, PEX10, FASN, UBE2J1, HMGB2, CORO1B, SND1, APLP2, MON1B, ERGIC1, VPS26B, FKBP5
Muscle_cell	3.74889e-12	8.06012e-10	-2.62759	SELENOW, BNIP3, CYC1, IMMP1L, RAMP1, UQCRB, UQCRH, PKIA, MB, ACADM, VEGFB, GAMT, NDUFA2, CAMTA1, MPC2, COX7A2, TCEA3, NDUFB2, CHCHD10, TPT1, NDUFA5, UQCRFS1, CCNG1, IDH2, CYCS, PTP4A3, NDUFB7, TPI1, NDUFB11, NDUFB8, COX5A, COQ8A, COX6B1, ECI2, SESN1, MLLT3, ECI1, UBAC1, ECSIT, COX6C, NDUFV2, UQCR11, GNAS, GLRX5, YPEL3, TOMM20, PDHA1, MTFR1L, NDUFB6, RWDD1, MAP1LC3A, SDHB, NDUFB9, AK1, TMEM126A, C…
SCLC-A	3.70766e-10	2.27757e-08	-2.68875	ASCL1, HES6, SCG3, TPD52, SEC11C, NELL1, NOL4, RGS7, SERGEF, CAMK1D, CNTNAP2, DLL3, SCN3A, INSM1, COTL1, RGS17, TMEM61, DRAIC, CERS4, SCIN, CA8, GDAP1, SMYD3, ARL6IP1, ICA1, SYP, NDUFA5, RIMS2, OAZ1, SLC36A4, UQCR11, RAB3IP, GLRX5, COX17, COX6A1, COX8A, WSB2, RIMKLA, PLS1, PTS, MIEN1, DNALI1, TFDP1
NEPC_genes.v2	1.21508e-13	5.22484e-11	-3.02448	KLK3, KLK2, AR, CPNE4, CACNA1A, SCG3, CHGA, STEAP2, NOL4, VGF, CDKN2A, ACPP, TMPRSS2, AGBL4, SCGN, CAMK1D, STEAP1, SCG2, DLL3, LRRC26, ONECUT2, SRRM4, CRYBA2, SYT4, TRIM9, SNAP25, CRMP1, INA, ESPL1, SYP, SRRM3, SH3GL2, AP3B2, SCN8A, STMN3, RDH11, ABCC4, ELL2

## Sheet: NEPC
GSEA - Curated geneset
pathway	pval	padj	NES	leadingEdge_genes
SCLC-A	4.28157e-19	1.83679e-16	3.21191	HES6, ASCL1, SCG3, NELL1, CAMK1D, NOL4, CNTNAP2, RGS7, RIMS2, SCN3A, DLL3, COTL1, INSM1, TMEM61, GDAP1, SCIN, CA8, SERGEF, SEC11C, BEX1, TOX, SMYD3, RGS17, SYT1, NR0B2, DDC, PLS1, PLP2, SYP, SLC36A4, RAB3IP, RIMKLA, COX17, TPD52, ICA1, CAMK2N2, FBLN7, DNALI1, GLRX5, CYP51A1, OAZ1, UQCR11, MIEN1, VOPP1, TFDP1, MANEAL, SLC35G2, BSPRY, FAM174A, PSMG1, EPCAM, LRP11
NEPC_genes.v2	4.806e-18	1.03089e-15	3.15876	CACNA1A, SCG3, CHGA, CAMK1D, NOL4, AGBL4, CHGB, SCG2, VGF, CDKN2A, SCGN, DLL3, TRIM9, ONECUT2, SNAP25, SYT4, CRMP1, ESPL1, BEX1, SRRM4, CRYBA2, SRRM3, INA, SFTA3, UNC13A, SH3GL2, DDC, PLP2, PTTG1, ENO2, CA10, SYP, JAKMIP2, CLSPN, PLXNA2, FAM161A, AP3B2, CELF4, CENPF, CCDC28B, SCN8A, PCSK1, TUBB2B, RTBDN, DSCAML1, STMN3, UBE2T, C14orf132, PROX1, NRCAM, SYT13, SCAMP5, UHRF1, ACTL6B, SEZ6, APLP1, CE…
Cao2019Embryo_epi_NA	6.16202e-12	2.64351e-10	2.91115	CNTNAP2, DLL3, CLVS1, TRIM9, SYT4, SRRM4, SRRM3, DNER, ELAVL3, AKAP6, ELAVL4, PAX5, MAST1, CKB, SCRN1, TUBB3, POU2F2, APBA1
HALLMARK_E2F_TARGETS	3.86138e-16	3.31306e-14	2.9073	CDKN2A, STMN1, PSIP1, CDKN2C, DNMT1, ESPL1, HMGB2, CBX5, HELLS, MCM7, TMPO, SMC3, PTTG1, UBE2S, RPA3, MSH2, DEK, SNRPB, USP1, LMNB1, UBE2T, RAD21, MCM3, NASP, MCM4, PRKDC, BARD1, EZH2, PCNA, LUC7L3, CDKN3, SMC1A, MMS22L, LBR, POP7, CDK4, CDC25B, HNRNPD, MCM6, H2AFZ, RANBP1, SMC6, CDK1, SMC4, UBR7, ILF3, CENPM, NUP107, TRA2B, DONSON, KIF22, STAG1, RPA2, CHEK1, PNN, PHF5A, CCP110, DCTPP1, BRCA1, NA…
Cao2019Embryo_epi_RenalEpithelialTrajectory_1_of_1	1.54231e-08	3.31217e-07	2.63452	SKAP1, FRMPD4, NCAM1, ESRRG, ENO2, RAB3IP, AMIGO2, SCN8A, HOXB5, RET, ANKS1B, TMEM150C
Proliferative_neuron	1.01272e-12	5.17831e-11	2.44625	STMN1, TUBA1A, IGFBP2, CRIP2, CPE, HMGN3, HMGB2, SELENOW, HMGN2, PTMS, MDK, TUBA1B, FXYD6, TBCB, CISD1, DEK, H2AFV, SNRPB, LSM7, NDUFA7, CACYBP, CCDC34, TOMM7, PTMA, SNRPD1, TUBB2B, UBL5, COPS9, DNAJC9, COX7A2, BUB3, RBBP4, DYNLRB1, H3F3A, RTN3, EIF1B, TMA7, SEM1, ATXN7L3B, OAZ1, PCNA, SNRPF, UQCR11, UQCC2, COX6C, CKB, CBX1, POLR2I, YBX1, PDAP1, NDUFA1, NDUFB2, SNRPD2, CDK4, NDUFA11, HMGB3, POLR2…
HALLMARK_G2M_CHECKPOINT	1.11161e-08	2.80518e-07	2.29499	STMN1, CDKN2C, SLC38A1, ESPL1, TMPO, HMGN2, PTTG1, UBE2S, MARCKS, SMC2, H2AFV, CENPF, LMNB1, SNRPD1, SRSF10, MT2A, RAD21, MCM3, NASP, BUB3, BARD1, MTF2, RBL1, EZH2, SAP30, CDKN3, CBX1, TFDP1, SMC1A, GINS2, NCL, LBR, CDK4, CASP8AP2, HMGB3, SMARCC1, HNRNPU, CHAF1A, CDC25B, HNRNPD, MCM6, H2AFZ, CDK1, SMC4, ILF3, MNAT1, NUSAP1, TRA2B, KIF22, STAG1, ABL1, RPA2, CHEK1, DR1, FANCC, ATRX, MCM5, PRC1, RAD…
CIN70	1.52376e-05	0.000138444	2.28511	ESPL1, MCM7, PTTG1, RAD21, MSH6, CCT5, EZH2, PCNA, RFC4, LSM4, ZWINT, H2AFZ, CDK1, CEP250, ACTL6A, HDGF, FEN1, PRC1, GPI, ELAVL1, UNG, CKS2, ATAD2, NCAPG2, DKC1, NUP205, CKAP5
E7p5_Midline	1.44821e-05	0.000135061	2.21891	CALCA, TUBA1A, CRIP2, DNAJC12, MLF1, CTXN1, H2AFV, NUDC, LRRIQ1, CCDC34, TOMM7, TCTEX1D2, RFX3, H3F3A, MORN2, ARL6, CCDC173, CTHRC1, ARL3, CFAP36, RPGR, MNS1, TMEM107, ELOF1, NDRG1
REACTOME_CHROMOSOME_MAINTENANCE	9.17638e-06	0.000103596	2.21672	HIST1H4C, SMC3, ITGB3BP, RPA3, CENPP, LMNB1, RAD21, RBBP4, MIS18BP1, PCNA, RFC4, SMC1A, PRIM1, STAG3, SYNE2, H2AFZ, POLE2, CENPQ, TERF2IP, STAG1, FEN1, RPA2, BRCA1, RFC2, RFC3, UBE2I, STAG2, TERF1, LIG1, POLE
Neuron	6.01798e-10	1.98593e-08	2.13138	HES6, STMN1, TUBA1A, CRIP2, CRMP1, CPE, SELENOW, INA, IVNS1ABP, ELAVL3, UCHL1, HMGN2, PTMS, MDK, ELAVL4, GAP43, ARPC1A, TBCB, PAFAH1B3, CTXN1, CISD1, CALM1, H2AFV, LSM7, NDUFA7, CACYBP, PTMA, SNRPD1, AP1S1, TUBB2B, TAGLN3, HNRNPH3, UBL5, MLLT11, COPS9, STMN3, MAPT, BUB3, SCG5, RBBP4, DYNLRB1, CCT5, H3F3A, RTN3, EIF1B, TMA7, SEM1, ATXN7L3B, TXNL4A, CCT6A, PIN1, PFDN2, UQCC2, YPEL3, CKB, ARPC5, NON…
E8p75_ap_Mes	0.000433471	0.00238409	1.98185	ROBO2, PSIP1, NCAM1, RUNX1T1, MDK, PBX1, HP1BP3, CTXN1, CCDC34, PTBP2, TUBB2B, CXXC4, H2AFY, NASP, EZH2, HNRNPR, EPHA7, SAP30, SMARCC1, SRSF7, KHDRBS1, GPC6, MEX3A
REACTOME_MITOTIC_PROMETAPHASE	0.0003977	0.00227484	1.96725	SMC3, ITGB3BP, MAD1L1, CENPP, NUDC, SKA2, RAD21, BUB3, NSL1, SMC1A, PPP2R5A, KNTC1, ZWINT, CENPM, NUP107, CENPQ, PPP2R5E, STAG1, RCC2, PPP2CA, STAG2, KIF2A, CLASP1, SEH1L, CKAP5, NUP133
E8p75_gfp_Mes	0.000525262	0.00274802	1.9276	PSIP1, RUNX1T1, TMPO, PBX1, SH3BGRL, HP1BP3, DEK, LMNB1, CCDC34, PTBP2, CXXC4, NASP, EZH2, UHRF1, SAP30, NUCKS1, POLR3K, SMARCC1, HNRNPD, SMC6, MEX3A
HALLMARK_PANCREAS_BETA_CELLS	0.00321072	0.0110192	1.89099	CHGA, SCGN, INSM1, ELP4, PCSK2, STXBP1, PCSK1, SRP9, SYT13
PID_MYC_PATHWAY	0.00301633	0.0105204	1.88803	CDKN2A, FBXW7, PIN1, PPP2R5A, PAK2, ACTL6A, GSK3B, TAF12, TAF10, PPP2CA
Myocyte	0.000109509	0.000701185	1.87079	TUBA1A, CRIP2, HMGB2, HMGN2, PTMS, TNNT1, MDK, TUBA1B, TBCB, ANP32B, DEK, SNRPB, GAS5, SNRPD1, TUBB2B, ZFAS1, PPP1R14B, SVBP, CCT2, ATXN7L3B, CCT6A, SH3GLB1, HSPE1, NONO, CBX1, POLR2I, YBX1, PDAP1, NCL, CDK4, PDCD5, EEF1B2, MAP2K2, GNAS, GAPDH, SLIRP, RANBP1, HNRNPM, METAP2, RTN4, SNRPE, PRMT1, SERBP1, TRA2B, SNRPB2
ASC_SMITH_CELL2018	0.00414712	0.0136855	1.82277	DNMT1, HELLS, PTTG1, SLCO3A1, DDX46, CCNB1IP1, JAM3, SUPT16H, NASP, RANBP1, ILF3, NUP107, FCHSD2, RCC2, FBL
CytoTRACE_genes	0.000855391	0.00382253	1.81512	STMN1, PSIP1, CRIP2, HMGN2, TUBA1B, NUDC, TMEM176B, CCDC34, PTMA, SNRPD1, UBE2T, RBBP4, TYMS, UHRF1, PIN1, CBX1, YBX1, CDKN2AIPNL, MCM6, YWHAQ, H2AFZ, RANBP1, POLE3, SMC4, YWHAH, RFC2, HPF1, CALM2, SLBP, FLOT2, SSRP1, HINT1, LIG1, CFDP1, LSM8, DUT, RFC5, CHCHD1, LSM3, DTYMK, PPP1CC, PRPS2, ANAPC11, DDOST
HALLMARK_KRAS_SIGNALING_DN	0.00473411	0.0155033	1.80877	CAMK1D, CALCA, IGFBP2, RYR2, CDKAL1, LFNG, NR6A1, MFSD6, BARD1, NR4A2, CPEB3, TFCP2L1, STAG3
E7p5_Mes	0.00137336	0.00572012	1.79711	CCDC88A, CRMP1, CECR2, CBX5, CHD7, PBX3, MARCKS, AUTS2, SRSF10, CDCA7L, RBBP4, HNRNPR, PHIP, SAP30, TENM4, HMGB3, SMARCC1, DPYSL2, MEX3A, HNRNPA1, BRD3, MYEF2, SMARCD1, FABP5, UHRF2, RCC2, GLRX3, FAM133B, MSANTD3, METTL9, SUMO1, CDC26, SNRPN, PHF6, MARCKSL1, SMARCE1, SRSF1, MBTD1, PPP1CC
Cao2019Embryo_epi_RetinaEpithelialTrajectory_1_of_1	0.00900854	0.0250952	1.75825	KCNMB2, AGBL4, RAB3B, UNC80, EGLN3, NRCAM, AMPD3, NFASC, TSHZ2, APPL1
REACTOME_TELOMERE_MAINTENANCE	0.00765263	0.0223332	1.75148	HIST1H4C, RPA3, PCNA, RFC4, PRIM1, H2AFZ, POLE2, TERF2IP, FEN1, RPA2, RFC2, RFC3, TERF1, LIG1, POLE, DKC1, RFC5
combined_predtype_geno.Epi_Luminal_1_T06_Regen_Day2	0.00181174	0.0071306	1.74897	STMN1, CRIP2, HMGB2, HMGN2, TUBA1B, CRIP1, ANP32B, DEK, SNRPD1, COX7A2, DNAJC10, TAGLN2, PPP1R14B, PLAC8, TMA7, SNRPF, HSPE1, YBX1, PDAP1, SEC61G, UQCRQ, B2M, LSM4, COX7C, HNRNPA3, MIF, GAPDH, H2AFZ, RANBP1, UQCR10, SNRPE, ERH
Proliferating_Myocyte	3.6489e-05	0.000274628	1.7289	STMN1, TUBA1A, SELENOW, HMGN2, MDK, TUBA1B, TBCB, ENO1, PAFAH1B3, ANP32B, H2AFV, SNRPB, LSM7, GAS5, NDUFA7, CACYBP, TMEM176B, CCDC34, PTMA, SNRPD1, SIVA1, LDHA, DNAJC9, COX7A2, ZFAS1, NASP, BUB3, RBBP4, TYMS, DYNLRB1, H3F3A, ENY2, BUD31, EIF1B, TMA7, CCT2, SEM1, ATXN7L3B, OAZ1, CCT6A, PIN1, PCNA, SNRPF, HSPE1, NONO, CBX1, POLR2I, YBX1, PDAP1, SNRPD2, NCL, CDK4, NDUFA11, POLR2J, NDUFA12, PDCD5, EE…
Primordial_germ_cell	1.22043e-05	0.000124658	1.71201	BEX1, HMGB2, IMMP1L, HELLS, MDK, CAMTA1, ARPC1A, COX17, PAFAH1B3, RPA3, CISD1, ANP32B, SNRPB, NUDC, LSM7, NDUFA7, CACYBP, PHLDA2, TOMM7, SNRPD1, HNRNPH3, SIVA1, DNAJC9, COX7A2, UBE2T, RBBP4, DYNLRB1, PIN4, CCT5, COX5B, RTN3, ENY2, BUD31, EIF1B, CCT2, SEM1, BRIX1, CCT6A, PIN1, TMEM258, PCNA, SNRPF, PFDN2, UQCR11, MIEN1, UQCC2, COX6C, DDX24, HSPE1, TPGS2, CBX1, ARPC5L, TEX30, RFC4, POLR2I, PAPOLA, …
Erythroid_progenitor	1.09657e-05	0.000120623	1.70285	STMN1, SEC11C, ACYP1, GSTP1, HMGB2, MCM7, TUBA1B, COX17, RPA3, ANP32B, DEK, SNRPB, NUDC, LSM7, GAS5, CACYBP, TOMM7, PTMA, SNRPD1, UBL5, SIVA1, DNAJC9, DDX18, PET100, ZFAS1, MCM3, NASP, BUB3, TYMS, SET, CCT5, COX5B, GLRX5, ENY2, TMA7, SVBP, PPM1G, UCP2, BRIX1, OAZ1, CCT6A, TMEM258, PCNA, SNRPF, PFDN2, UQCR11, UQCC2, TMEM238, HSPE1, RRM1, EXOSC5, POLR3K, TEX30, RFC4, BRI3BP, NDUFA1, NDUFB2, FMC1, S…
Kidney_epithelial	1.90944e-05	0.000157529	1.69995	STMN1, IGFBP2, BEX1, IMMP1L, IVNS1ABP, HMGN2, MDK, TUBA1B, LAPTM4B, RAB3IP, ENO1, PAFAH1B3, RPA3, CTXN1, CALM1, ANP32B, H2AFV, SNRPB, WFDC2, LSM7, GAS5, CACYBP, TOMM7, PTMA, SNRPD1, TUBB2B, HNRNPH3, SIVA1, DNAJC9, H2AFY, ZFAS1, NASP, BUB3, RBBP4, TYMS, DYNLRB1, PIN4, CCT5, H3F3A, ENY2, TMA7, SEM1, ATXN7L3B, BRIX1, OAZ1, CCT6A, PCNA, SNRPF, PFDN2, HSPE1, NONO, CBX1, ARPC5L, RFC4, POLR2I, YBX1, PDA…
REACTOME_CELL_CYCLE_MITOTIC	0.000431499	0.00238409	1.69408	CDKN2A, TUBA1A, CDKN2C, MCM7, SMC3, PTTG1, ITGB3BP, RPA3, CDKN2D, MAD1L1, CENPP, NUDC, SKA2, RAD21, MCM3, BUB3, RBBP4, TYMS, MCM4, CCNE2, RBL1, PCNA, NSL1, RFC4, TFDP1, SMC1A, GINS2, PPP2R5A, CDK4, PRIM1, TUBGCP3, CDC25B, KNTC1, MCM6, E2F5, ZWINT, HSP90AA1, NINL, CDK1, POLE2, MNAT1, CEP250, CENPM, NUP107, CENPQ, PPP2R5E, STAG1, FEN1, RPA2, CDKN2B, RFC2, CEP41, MCM5, RCC2, PSMD5, RFC3, PPP2CA, CEP…
HALLMARK_SPERMATOGENESIS	0.0151852	0.0387764	1.61543	SCG3, CLVS1, MLF1, LPIN1, JAM3, SCG5, SPATA6, EZH2, TLE4, TOPBP1, CDKN3, RFC4, NEFH, CDK1, STRBP, PSMG1, IP6K1, MTOR, MLLT10, DBF4, PIAS2, GSTM3
Muscle_cell	0.00351829	0.0118846	1.59595	BNIP3, IMMP1L, SELENOW, MLF1, CAMTA1, UBAC1, MAP1LC3A, SDHAF3, ADSSL1, LDHA, PTP4A3, COPS9, COX7A2, JSRP1, VEGFB, PKIA, COX5B, GLRX5, AK1, SH3GLB1, UQCR11, COX6C, YPEL3, MB, YBX1, NDUFA1, NDUFB2, NDUFB9, NDUFA12, UQCRQ, NDUFB8, TPI1, COX7C, UQCRH, GNAS, GAPDH, HSPB1, ACADM, UBE2B, UQCR10
E6p5_EPI	0.0126095	0.0331869	1.59013	STMN1, PSIP1, TUBA1A, IGFBP2, SLC38A1, HELLS, FXYD6, MARCKS, DEK, H2AFV, WFDC2, SIVA1, NASP, SOX4, SAP30, CBX1, SMARCC1, EPCAM, BRD3, MYEF2, SMARCD1, DCTPP1, FABP5, DNMT3A, RCC2, PAIP2, UBE2I, FUNDC2, PPHLN1, DUT, SUMO1, CDC26, SNRPN, G2E3, PHF6
GO_TAXIS	0.00502904	0.0158659	1.56854	NRXN1, CHGA, SCG2, CALCA, ROBO2, NCAM1, CRMP1, HMGB2, FOXD1, ROBO1, TNR, NKX2-1, PLP2, MET, GAP43, PLXNA2, ENAH, GAS6, FYN, KIF26B, VEGFB, NRCAM, LYST, SLIT2, HRAS, RNF165, EPHA7, SPTB, KIT, CHN1, CCR10, SEMA6D, ITGA9, ENPP2, RALBP1, RALA, PTK2, NFASC, TUBB3, MIF, SYK, DPYSL2, APP, ZNF580, ETV1, SCRIB, CKLF, HMGB1, USP33, ANO6
HALLMARK_MYC_TARGETS_V1	0.00556261	0.0170454	1.53128	MCM7, DEK, USP1, LSM7, SNRPD1, LDHA, DDX18, PGK1, BUB3, TYMS, MCM4, SET, CCT5, HNRNPR, PPM1G, CCT2, TXNL4A, PCNA, HSPE1, RRM1, RFC4, TFDP1, SNRPD2, CDK4, SMARCC1, HNRNPU, EEF1B2, SRSF7, HNRNPD, MCM6, YWHAQ, H2AFZ, RANBP1, HDAC2, POLE3, EPRS, NCBP1, SRM, PPIA, UBA2, ERH, SERBP1, TRA2B, HDGF, SNRPB2
Embryonic_stem_cell	0.00245175	0.00898974	1.50049	IGFBP2, BEX1, HMGB2, MCM7, PTTG1, TUBA1B, TBCB, ENO1, COX17, CISD1, ANP32B, LSM7, NDUFA7, CACYBP, PHLDA2, TOMM7, PTMA, SNRPD1, SIVA1, LDHA, COX7A2, NASP, TYMS, TMEM160, SET, CCT5, COX5B, MTF2, CCT2, BRIX1, TXNL4A, CCT6A, TMEM258, PCNA, DDX24, HSPE1, CBX1, EXOSC5, POLR2I, DNAJC8, PDAP1, SNRPD2, NCL, CDK4, NDUFA11, POLR2J, HNRNPU, EEF1B2, UQCRQ, SRSF7, NDUFB8, LSM4, TPI1, MIF, HSP90AA1, CHCHD2, PTG…
Myeloid_progenitor_cell	0.00608474	0.0183828	1.46421	STMN1, SEC11C, HMGB2, IVNS1ABP, MCM7, HMGN2, TUBA1B, LAMTOR4, CAPZB, ANP32B, DEK, SNRPB, NUDC, LSM7, GAS5, CACYBP, PTMA, SNRPD1, SIVA1, LDHA, ARPC1B, DNAJC9, H2AFY, BUB3, TAGLN2, TYMS, SET, PLAC8, CCT5, GLRX5, UCP2, CCT6A, PCNA, SNRPF, HSPE1, NONO, CBX1, YBX1, SNRPD2, NCL, CDK4, HNRNPU, EEF1B2, SRSF7, HNRNPD, SF3B6, MCM6, MIF, H2AFZ, RANBP1, AHSA1, SMC4, HNRNPM, METAP2, SRM, NOP10, HNRNPA1, PPIA,…
Testicular_cell	0.00304536	0.010536	1.45773	DLL3, ACYP1, IMMP1L, PKIB, GKAP1, CENPV, STK33, PCBP3, MLF1, PTTG1, RAB3IP, ARPC1A, EFCAB2, ITGB3BP, ASRGL1, PHYHIPL, SPATA17, CALM1, MAP1LC3A, NDUFA7, FMN1, CCDC34, TOMM7, TCTEX1D2, SVIP, UPF3A, MLLT11, COPS9, COX7A2, SRP9, NASP, SPATA6, DNALI1, ITGB1BP1, EIF1B, SVBP, PPM1G, ATXN7L3B, MORN2, AK1, SH3GLB1, UQCC2, CDKN3, FANK1, CHRAC1, ARPC5L, EXOSC5, TEX30, POLR2I, ARL6IP6, ZNHIT1, ACBD6, TMEM97,…
Pancreatic_acinar_cell	0.00490262	0.0158137	1.44555	CEL, STMN1, BEX1, HMGN2, MDK, TUBA1B, ANP32B, SNRPB, WFDC2, NUDC, LSM7, GAS5, NDUFA7, CACYBP, CCDC34, PTMA, SNRPD1, SIVA1, LDHA, DNAJC9, COX7A2, ZFAS1, NASP, BUB3, TYMS, CCT5, TMA7, TXNL4A, OAZ1, CCT6A, PIN1, TMEM258, SNRPF, PFDN2, UQCC2, HSPE1, CBX1, PDAP1, TMEM97, SNRPD2, NCL, NDUFB9, MBD3, CDK4, POLR2J, NDUFA12, PDCD5, EEF1B2, THOC7, SRSF7, NDUFB8, SF3B6, LSM4, BEX2, MCM6, TPI1, COX7C, ACAA2, …
Premeiotic_germ_cell	0.00198106	0.00757329	1.43889	STMN1, MCM7, UCHL1, PTTG1, FXYD6, LAGE3, PAFAH1B3, RPA3, CISD1, ANP32B, H2AFV, SNRPB, NUDC, LSM7, NDUFA7, CACYBP, TOMM7, SNRPD1, HNRNPH3, SIVA1, DDX18, COX7A2, BUB3, RBBP4, DYNLRB1, SET, PIN4, CCT5, MTF2, ENY2, CCT2, SEM1, BRIX1, OAZ1, CCT6A, PIN1, PCNA, SNRPF, PFDN2, UQCC2, COX6C, DDX24, YEATS4, HSPE1, CBX1, ARPC5L, EXOSC5, TEX30, RFC4, POLR2I, PAPOLA, DNAJC8, PDAP1, NDUFB2, SNRPD2, NCL, NDUFB9,…
Schwann_cell	0.0112728	0.029852	1.43765	TUBA1A, IGFBP2, ACYP1, CRIP2, HMGN3, SELENOW, MLF1, PTTG1, MDK, LAPTM4B, CISD1, MAP1LC3A, NUDC, NDUFA7, CCDC34, TOMM7, UBL5, COPS9, COX7A2, PET100, DYNLRB1, COX5B, TMA7, BSG, SEM1, CCDC107, TMX1, MORN2, UQCR11, COX6C, YPEL3, CKB, ENPP2, POLR2I, NDUFA1, NDUFB2, PFDN5, NDUFA11, NDUFA12, PDCD5, UQCRQ, NDUFB8, BEX2, COX7C, UQCRH, ACAA2, MIF, NDUFS5, SMIM4, NDUFS4, ARL3, ACADM, ATP1B1, UQCR10, NENF, D…
Intestinal_epithelial_cell	0.0132208	0.0345837	-1.33694	KRT19, MGST1, VMP1, S100A10, MLEC, ATP1A1, MAOA, P4HB, PDHA1, ID1, TMEM54, CANX, CIB1, CDH1, CRYL1, PPP1R1B, ZFP36, IGKC, EZR, PRDX1, PRELID1, HIGD2A, ANXA4, NDUFC1, SERINC2, AUP1, YIF1A, SYNGR2, XBP1, CNDP2, LAP3, SLC9A3R1, TKT, PCYT2, PLIN3, TMBIM6, SDHA, NDUFV1, DNPEP, MGST2, NECTIN2, NDUFA4, TSPAN1, TSTA3, FUCA1, TFG, CTNNA1, SLC25A1, ARG2, TALDO1, DECR1, RAB25, DBI, STAP2, SUCLG1, NDUFS8, TM…
MEF_Cultured	0.00697993	0.020651	-1.33933	REXO2, VMP1, HES1, FSTL1, SGK1, S100A10, SPP1, TPM4, SELENOM, CALD1, RHOC, SDC2, LMAN2, ID3, ANXA5, CTSL, ANXA2, RAB18, ANXA1, ARL6IP5, CALU, GLO1, PLS3, TIMP1, ERRFI1, S100A11, NPM1, FN1, ARF4, RCN2, PHLDA1, RAB1A, GNG5, PRDX1, PRELID1, NR4A1, SEC22B, EEF1D, PRSS23, APRT, POLR2M, YIF1A, EEF1AKMT1, TPM1, CCNG1, CNN3, HNRNPAB, NME4, OCIAD1, NANS, SLC16A3, NUDCD2, RCN1, TSPO, PPIC, RER1, NHP2, CCT7…
Intercalated_cells_of_collecting_duct	0.00827964	0.0235229	-1.38416	LGALS3, DCXR, HES1, SPP1, GADD45B, CPQ, ATP1A1, CLU, AQP3, PDHA1, DNAJC15, SQSTM1, CHKA, ANXA5, CTSL, ITM2B, SORD, SAT1, HERPUD1, TSC22D1, APLP2, S100A11, SLC3A2, DNAJB1, EMB, RAB1A, EZR, GNG5, HIGD2A, ANXA4, NDUFC1, CNN3, LITAF, LAMP2, UBC, HSPA5, OCIAD1, PSAP, TSPO, MPC2, COL18A1, ACSS1, ALDH6A1, MCEE, SDHA, NDUFV1, JUN, SARAF, IFRD1, NDUFA4, GRINA, SUCLG2, CTSD, GHITM, SUCLG1, NDUFS8, RSRP1, G…
Gastric_mucosa_cell	0.00612777	0.0183833	-1.39974	H2AFJ, TESC, PTGR1, SPP1, CLU, PDHA1, ID1, CLTB, AGR2, CIB1, RBP1, CDH1, SOCS2, HERPUD1, DNAJB1, EZR, GNG5, BACE2, PRDX1, DDIT4, HIGD2A, ANXA4, NDUFC1, SERINC2, YIF1A, TST, SYNGR2, CNN3, CREB3L4, HSPA5, XBP1, GRHPR, PNKD, CMTM8, MPC2, GSTK1, PPIB, SERF2, NQO1, ALDH1A1, ALDH6A1, MCEE, LRPAP1, NDUFV1, CHP1, MGST2, HIST1H1C, NDUFA4, MANF, TSPAN1, LLGL2, TSTA3, SUCLG2, TMEM205, RAB25, DBI, TRAPPC6A, …
Adipocyte	0.00478948	0.0155658	-1.42767	CHPT1, MGST1, ECI2, GADD45B, IFI27, PDHA1, DNAJC15, SQSTM1, ID1, NFKBIA, IDH1, RGS2, FDFT1, SLC3A2, GLUD1, ACSL1, ALDH2, REEP5, HIGD2A, NDUFC1, POLE4, APOE, STT3B, IFNGR1, KLF9, TMEM134, TSPO, MPC2, FCGRT, SOD1, EPHX2, BTG1, ALDH6A1, MCEE, SDHA, ZFAND6, NDUFV1, CHP1, JUN, IFRD1, NDUFA4, GRINA, TALDO1, TMEM205, DECR1, DBI, TRAPPC6A, GHITM, SUCLG1, ADH5, GRPEL1, ACOX1, NDUFS6, NFU1, UQCRC2, RABAC1,…
GO_WOUND_HEALING	0.0107588	0.0292123	-1.4418	TMEFF2, IGF1, NOTCH2, PRKCA, GATA2, RHOC, SDC2, B4GALT1, ANXA5, KLF6, SDC1, DOCK1, ANXA1, ADAM15, TIMP1, FN1, WNT5A, PPARD, VCL, ADRB2, TPM1, SMAD3, LYN, PRKAR2B, LCP1, WNT5B, ITPR1, MAFF, ERBB2, CLIC1, PDGFA, P2RX4, DSP, IFRD1, RAD51B, C1QBP, RAB5A, GNA12, PTK7, NINJ1, PIK3R1, MYH10, AKT1, MYH9, RAF1, RCOR1, RHOB, ITPR2, CFLAR, PIK3CB, SLC7A11, IRF1, DCBLD2
HALLMARK_MTORC1_SIGNALING	0.0110399	0.0294582	-1.45576	NAMPT, RDH11, ELOVL5, SQSTM1, CANX, ACACA, IDH1, SORD, LDLR, NUPR1, BHLHE40, PRDX1, DDIT4, TM7SF2, ACSL3, CCNG1, SLC7A5, HSPA5, XBP1, PSMA4, ADD3, SLC9A3R1, DHCR7, SERP1, IDI1, HMGCS1, GCLC, IFRD1, HSP90B1, GSR, USO1, NFIL3, PHGDH, PPP1R15A, CALR, INSIG1, SDF2L1, SQLE, UBE2D3, HSPA9, ACTR2
HALLMARK_UV_RESPONSE_UP	0.0181865	0.0456257	-1.47359	AQP3, MAOA, JUNB, SQSTM1, CLTB, CHKA, IL6ST, NFKBIA, GGH, AMD1, DNAJB1, ACAA1, NR4A1, TST, EIF2S3, LYN, MGAT1, TMBIM6, BTG1, SLC6A8, CCND3, CREG1, GRINA, GRPEL1, CNP, MARK2, FOSB, UROD, SOD2, POLG2, PTPRD, RHOB, IRF1, FURIN, TAP1, FKBP4
Dendritic_cell	0.00771698	0.0223688	-1.49973	REXO2, RGS10, LMAN2, CTSZ, CTSH, TMED9, CIB1, CTSL, ITM2B, HERPUD1, ZFP36, SMIM14, TMED3, CD47, REEP5, CTSB, SYNGR2, UBC, OCIAD1, XBP1, LCP1, PSAP, TSPO, TMBIM6, TCF4, SERP1, SERF2, RAMP1, STK17B, CCND3, HSP90B1, TALDO1, CD164, RSRP1, CNP, RELL1, SLC44A2, GLTP, CMTM7, CST3, CDK2AP2, NPC2, GRN, ATP6V1G1, ARHGAP17, ECH1, TSPAN13, MAP1LC3B, MTDH, ACTR3, COPE, BCAP31, MBNL1, PGLS, ATP6V1F
AKT_UP_MTOR_DN.V1_DN	0.020529	0.0497566	-1.51144	STEAP1, BLVRB, CAMKK2, TNFRSF19, SASH1, ITGA6, MLPH, MSRB2, SLC7A5, MGAT4B, IL17RC, FKBP11, PDZRN3, RAMP1, C11orf71, DPYD, PDIA5, ACY1, TM4SF1, IL13RA1, LIMD1
Erythroblast	0.0194211	0.0481599	-1.51411	MGST1, TESC, BLVRB, CLU, GMPR, CHKA, CTSL, SOCS2, TSC22D1, TPD52L1, UBE2L3, WBP1, BEX3, PRDX2, ALDH1A1, DNPEP, ADH5, ARF5, UBE2L6, TCEAL9, CD151, UROD, CHCHD10, RNF181
PID_INTEGRIN4_PATHWAY	0.00510372	0.0158659	-1.56093	LAMC1, ITGA6
HALLMARK_KRAS_SIGNALING_UP	0.0158672	0.0400413	-1.56841	NRP1, SPP1, CAB39L, ALDH1A3, SOX9, TRIB1, MAP7, AKAP12, PCSK1N, NIN, LCP1, CROT, MAFB, CBR4, TSPAN1, JUP, FUCA1, GALNT3, PPP1R15A, KLF4
E6p5_exVE	0.0184112	0.045921	-1.56884	SGK1, AQP3, CTSZ, CTSL, EZR, SLC7A8, CTSB, CLTC, CNDP2, SLC9A3R1, SOD1, GCAT, SOAT1, EEA1, DBI
Proximal_tubule_brush_border_cell	0.000255351	0.00148034	-1.57589	H2AFJ, CHPT1, DCXR, SPP1, ATP1A1, HSD17B4, PDHA1, SQSTM1, CIB1, CTSL, IDH1, CRYL1, TCEA3, SORD, SAT1, HERPUD1, ERRFI1, DNAJB1, RAB1A, EZR, PRDX1, PRELID1, GLUD1, ACSL1, PEBP1, ALDH2, VAMP8, HIGD2A, COMT, NDUFC1, TST, LAMP2, TMEM256, HEBP1, KLF9, GRHPR, PSMA4, CNDP2, ALDH7A1, MPC2, GSTK1, CROT, MAT2A, IGFBP7, LAP3, SLC9A3R1, SOD1, EPHX2, TMBIM6, SLC25A10, ALDH6A1, MCEE, LRPAP1, SDHA, HMGCS1, ATOX1…
Leydig_cell	0.00154149	0.00627274	-1.57678	FKBP5, MGST1, ELOVL5, CLU, IFI27, JUNB, DNAJC15, ASAH1, SQSTM1, ANXA5, CD81, IDH1, FDFT1, GGH, TSC22D1, IER2, SLC3A2, DNAJB1, PRDX1, NR4A1, PEBP1, ALDH2, VCP, NDUFC1, TST, LAMP2, TMEM256, UBC, PRKAR2B, GRHPR, FDX1, IGFBP7, DHCR7, SOD1, BEX3, PRDX2, ALDH1A1, SOAT1, SDHA, HMGCS1, DNPEP, JUN, EGR1, HSP90B1, PSMB1, TMEM205, DBI, GHITM, SUCLG1, ADH5, NDUFS8, RSRP1, UQCRC2, LMO4, ARF5, TCEAL9, CD151, S…
ABBUD_LIF_SIGNALING_1_UP	0.0158393	0.0400413	-1.60472	REXO2, NRP1, STAT3, JUNB, RHOU, PELI1, AHNAK, IL1R1, ITGA6, EZR, FGFR1, CYFIP1, SQOR, TNFRSF1A, TAPBP, ALCAM, CEBPB
E8p75_GutTube_VE_Pancreas	0.0086186	0.0241659	-1.60911	MGST1, ZBTB16, S100A10, CLU, CD81, S100A11, SMIM14, NAV2, PRSS23, NRP2, SLC16A3, CCNG2, CLIC1, ZFAND6, ARL4C, NECTIN2, RAB25, GTF2E2, PRDX4, KRT8, CD151, SPINT1, HBP1, CST3, RHOB, OCLN, LAPTM4A, ECHS1, CLDN4, KRT18
combined_predtype_geno.Epi_Luminal_1_T05_Regen_Day1	0.00811037	0.0232717	-1.61228	KRT19, LGALS3, CLU, ABHD2, P4HB, CD81, S100A11, NPM1, EZR, PRDX1, PEBP1, RPN2, ANXA4, TST, IMPDH2, NHP2, TKT, SERP1, SLC12A2, HSP90B1, MANF, TSPAN1, FUCA1, PHGDH, CALR, KRT8, SDF2L1
KEGG_JAK_STAT_SIGNALING_PATHWAY	0.0149162	0.0385486	-1.61254	CCND1, STAT3, IL6ST, SOCS2, IFNGR1, SPRED1, IL20RA, AKT3, STAT1, CCND3, IRF9, SPRED2, STAT2, IL13RA1, PIK3R1, AKT1, PIK3CB
Myoblast	0.00276739	0.00997656	-1.62797	HES1, FSTL1, S100A10, IFITM3, TPM4, CALD1, RHOC, MGP, P4HB, ID3, ID1, ANXA5, CD81, RBP1, CTSL, ANXA2, SOCS2, ITM2B, CALU, IER2, S100A11, FN1, ARF4, ALDH2, TPM1, APOE, KLF9, PPIC, PPIB, IGFBP7, CLIC1, IFITM2, VIM, EGR1, DDAH2, NDUFS6, PRDX4, LMO4, ARF5, TM4SF1, RABAC1
combined_predtype_geno.Epi_Basal_1_T07_Regen_Day3	0.0139534	0.0362788	-1.65521	IFITM3, ATP1A1, RBP1, ITM2B, ERRFI1, NPM1, PHLDA1, NR4A1, ALDH2, APOE, MAFF, NXN, ALDH1A1, DBI
KEGG_ADHERENS_JUNCTION	0.0103378	0.0282478	-1.65585	TJP1, CDH1, CTNNB1, PTPRF, CTNND1, VCL, PARD3, FGFR1, SMAD3, ERBB2, IGF1R, CTNNA1, BAIAP2, LMO7, PTPRM
GO_0002070|epithelial cell maturation	0.00917373	0.0253905	-1.65624	HOXB13, XBP1, FOXA1
Principal_cells_of_cortical_collecting_duct	1.97824e-05	0.000159117	-1.66602	CCND1, KRT19, TACSTD2, DCXR, VMP1, S100A10, IFITM3, SLC44A4, ATP1A1, CLU, LMAN2, CTSH, ASAH1, SQSTM1, TGM2, CANX, CHKA, IL6ST, KLF6, NFKBIA, CIB1, RBP1, CDH1, ANXA2, ANXA1, PDIA3, SOX9, SAT1, PLS3, ERRFI1, S100A11, DNAJB1, EMB, ARL1, PHLDA1, CTNNB1, BHLHE40, RAB1A, EZR, GNG5, BACE2, PRDX1, NFKBIZ, DDIT4, EEF1D, PRSS23, ANXA4, SERINC2, CTSB, SYNGR2, LITAF, LAMP2, UBC, MPZL1, HSPA5, TPD52L1, GIPC1,…
combined_predtype_geno.Epi_Luminal_2Psca_T10_Regen_Day28	0.00571128	0.0173769	-1.6822	KRT19, TACSTD2, LGALS3, DCXR, PTGR1, S100A10, ZFP36L1, CLU, ANXA2, ANXA1, PPP1R1B, S100A11, DNAJB1, PHLDA1, AHNAK, NUPR1, TSPO, IGFBP7, HIST1H1C, SLC12A2, TSPAN1, RAB11A, RAB25
PID_SMAD2_3NUCLEAR_PATHWAY	0.00813695	0.0232717	-1.68314	AR, LAMC1, RUNX1, RUNX2, FOXO3, SMAD3, NCOR1, NCOA2, HSPA8, JUN, SKI, SAP18, NR3C1, NCOA1, CEBPB, FOXO1, SKIL
HALLMARK_COAGULATION	0.00966944	0.026591	-1.69303	CLU, ADAM9, CTSH, ANXA1, TIMP1, HPN, FN1, ARF4, MSRB2, PRSS23, CTSB, LAMP2, MAFF
GO_0030855|epithelial cell differentiation	0.00835286	0.0235748	-1.6941	AR, ID3, HOXB13, ID1, SHROOM3, B4GALT1, CTNNB1, VEGFA, XBP1, PSAP, COL18A1, RXRA, JUN, FOXA1, CEBPB, PTK7, SFN, EHF, PTCH1, IRF6
Luteal_cell	1.54902e-05	0.000138444	-1.69667	FKBP5, MGST1, VMP1, NUDT4, SGK1, S100A10, SELENOM, ELOVL5, CLU, IFI27, CITED4, ID3, ASAH1, SQSTM1, CHKA, ANXA5, PRDX6, SDC1, CTSL, IDH1, ANXA2, RGS2, SOCS2, PDIA3, CALU, ERRFI1, TSC22D1, APLP2, IER2, SLC3A2, DNAJB1, CTNNB1, RHOD, GNG5, PRDX1, NR4A1, PEBP1, VCP, LRRN1, NDUFC1, TST, UBC, HSPA5, MRFAP1, KLF9, PCYOX1, GRHPR, PSAP, MPC2, FDX1, NHP2, MAFF, SNHG8, DHCR7, SOD1, EPHX2, PRDX2, ALDH1A1, SOA…
HALLMARK_UNFOLDED_PROTEIN_RESPONSE	0.00199483	0.00757329	-1.69954	EIF2AK3, HERPUD1, NPM1, SEC31A, DDIT4, VEGFA, YIF1A, SLC7A5, HSPA5, XBP1, ATF6, NHP2, SERP1, SHC1, DNAJC3, HSP90B1, EIF4A1, PDIA5, ATF4, BAG3, CEBPB, CALR, EIF4E, CNOT6, HSPA9, TUBB2A, SRPRB, SLC30A5, SSR1, FKBP14, HYOU1
Stomach_epithelial_cell	0.000189955	0.0011496	-1.70233	H2AFJ, KRT19, TMPRSS2, TESC, PTGR1, CLU, UGDH, P4HB, LRRC26, PDHA1, ID1, TMEM54, CLTB, AGR2, CIB1, CDH1, IDH1, FDFT1, S100A11, DNAJB1, EZR, GNG5, BACE2, RAB27B, PRDX1, MLPH, VAMP8, CBR3, ANXA4, SERINC2, YIF1A, TST, SYNGR2, TPM1, GOLPH3, CMTM8, TSPO, GSTK1, PPIB, TKT, TMBIM6, NQO1, ALDH1A1, HMGCS1, CHP1, MGST2, TSPAN1, LLGL2, GSR, TSTA3, RAB11A, JUP, FUCA1, CTNNA1, SLC25A1, TALDO1, TMEM205, RAB25,…
GO_RESPONSE_TO_WOUNDING	0.000209569	0.00123157	-1.7054	TMEFF2, NRP1, IGF1, NOTCH2, PRKCA, GATA2, RHOC, CLU, SDC2, ABHD2, ID3, HOXB13, CHL1, B4GALT1, ANXA5, KLF6, CD81, SDC1, DOCK1, ANXA1, ADAM15, CALU, TIMP1, FN1, ARF4, WNT5A, PPARD, VCL, CTSB, ADRB2, TPM1, SMAD3, LYN, PRKAR2B, LCP1, WNT5B, TSPO, ITPR1, MAFF, LTC4S, ERBB2, CLIC1, DST, RXRA, SOD1, PDGFA, NOL3, P2RX4, DSP, JUN, IFRD1, CTNNA1, RAD51B, C1QBP, RAB5A, GNA12, PTK7, NINJ1, PIK3R1, MYH10, AKT…
HALLMARK_UV_RESPONSE_DN	0.00154991	0.00627274	-1.7264	NRP1, LAMC1, NOTCH2, PRKCA, DUSP1, SDC2, ATXN1, ID1, RUNX1, TJP1, ANXA2, NFIB, MGMT, LDLR, BHLHE40, INPP4B, ANXA4, PDLIM5, ABCC1, RND3, SMAD3, PRKAR2B, NFKB1, ADD3, ERBB2, RXRA, AKT3, IGF1R, NR3C1, KCNMA1, INSIG1, SYNJ2
combined_predtype_geno.Epi_Luminal_1_T02_Cast_Day7	0.00719586	0.021144	-1.72774	ABHD12, H2AFJ, DCXR, AGR2, CHKA, PRDX6, HERPUD1, TMED3, HSPA1B, TST, HSPA5, RNF149, FKBP11, TSPAN1, FOSB, EHF, NDUFV3
Luminal	0.0202066	0.0492536	-1.72879	KRT19, TMPRSS2, CDH1, ALCAM, LMO7, KRT8, KRT18
Luminal_curated	0.0202066	0.0492536	-1.72879	KRT19, TMPRSS2, CDH1, ALCAM, LMO7, KRT8, KRT18
AKT_UP_MTOR_DN.V1_UP	0.00284816	0.010098	-1.72881	TACSTD2, TESC, DUSP1, JUNB, KLF6, IL1R1, PYGL, BACE2, ADAM10, SGPL1, NIN, GIPC1, TMCC3, METRNL, DHCR7, IGF1R, GAK, PDK3, TRAF3, RASD1, NFIL3
REACTOME_APOPTOTIC_CLEAVAGE_OF_CELL_ADHESION_PROTEINS	0.0199104	0.0490895	-1.73283	TJP1, CDH1, CTNNB1, DSG2, DSP, OCLN
E8p75_gfp_Midline	0.00295172	0.0103794	-1.74362	KRT19, LGALS3, NKD1, MGST1, CLU, TGM2, ANXA5, TMED9, SOX9, RCN2, SMIM14, REEP5, RND3, VGLL4, RCN1, TSPO, LIMCH1, BTG1, COBL, FOXA1, EPHA4, ALCAM, EPB41L3, PPFIBP1
combined_predtype_geno.Epi_Luminal_2Psca_T07_Regen_Day3	0.00231077	0.00854587	-1.74534	KRT19, LGALS3, DCXR, PTGR1, CLU, DUSP1, LRRC26, CD81, DHRS3, IDH1, ANXA2, RGS2, ANXA1, PPP1R1B, S100A11, NUPR1, PEBP1, TST, IGFBP7, CLIC1, TKT, SLC12A2, NDUFA4, TSPAN1, RAB25
Decidual_stromal_cell	0.00059979	0.00292908	-1.74638	PLPP1, LGALS3, FSTL1, SGK1, GADD45B, CALD1, RHOC, P4HB, CTSZ, SQSTM1, CTSL, ANXA1, SAT1, TNFAIP2, TSC22D1, BHLHE40, PRDX1, VAMP8, FGFR1, CTSB, LITAF, LAMP2, HSPA5, KLF9, SNX1, PSAP, CREB3, HEXA, PLIN3, RAMP1, P2RX4, CHP1, HIST1H1C, DNAJC3, GRINA, ISG15, ESD, LGALS3BP, PPP1R15A
Cao2019Embryo_epi_UrotheliumTrajectory_1_of_1	0.00631872	0.0188245	-1.74746	ARHGAP6, ARHGAP8, RNF144B, KLF6, RHOU, EGFL7, PPP1R13B, IL17RC, ARHGEF37, SLC9A3R1, PDZRN3, ASL, FAM107B, MYO1C, RASSF7, CGNL1, MSL3, PRKCZ, SLC2A1, PARD6B, TUFT1
E7p5_ExE	0.00340242	0.0115844	-1.74773	PTPRE, HOMER2, IFITM3, GATA2, CITED4, JUNB, RUNX1, SDC1, TACC1, TNFAIP2, PHLDA1, EGFL7, PRKAR2B, MED13L, DESI1, PPIC, IGF1R
REACTOME_TGF_BETA_RECEPTOR_SIGNALING_ACTIVATES_SMADS	0.0151064	0.0387764	-1.74802	PMEPA1, ZFYVE9, SMAD3, PPP1R15A, STUB1, FURIN, FKBP1A, SMURF2
HALLMARK_APOPTOSIS	0.00109686	0.00470553	-1.7548	CCND1, LGALS3, NEDD9, IFITM3, GADD45B, CLU, SQSTM1, CD44, ANXA1, SAT1, MGMT, TIMP1, CTNNB1, MCL1, IFNGR1, TSPO, ERBB2, SOD1, TNFSF10, JUN, DNAJC3, DAP3, GSR, DPYD, ADD1, CASP4, SOD2, CASP8, CYLD, RHOB, RELA, CFLAR, IRF1, ISG20, TAP1, KRT18, LMNA
KEGG_PROSTATE_CANCER	0.00266182	0.00967729	-1.75768	AR, CCND1, NKX3-1, IGF1, NFKBIA, CTNNB1, FGFR1, RB1, CREB3L4, NFKB1, ERBB2, CREB3, PDGFA, AKT3, IGF1R, HSP90B1, ATF4, IKBKB, CREB3L2, FOXO1, PIK3R1, AKT1, RAF1, RELA, HSP90AB1, PIK3CB
combined_predtype_geno.Epi_Luminal_1_T10_Regen_Day28	0.00506774	0.0158659	-1.75833	H2AFJ, NKX3-1, AGR2, PRDX6, HERPUD1, SMIM14, TMED3, HSPA1B, TST, HSPA5, RNF149, PPIB, FKBP11, DNAJC3, HSP90B1, MANF, TSPAN1, CALR, SDF2L1
combined_predtype_geno.Epi_Luminal_2Psca_T09_Regen_Day14	0.00212269	0.00791854	-1.75986	KRT19, TACSTD2, DCXR, PTGR1, ZFP36L1, CLU, DUSP1, LRRC26, CTSH, ID1, CD81, ANXA2, ANXA1, PPP1R1B, S100A11, PHLDA1, AHNAK, NUPR1, VAMP8, TST, TSPO, IGFBP7, PDLIM2, JUN, SLC12A2, TSPAN1
WNT_SIGNALING	0.00501828	0.0158659	-1.76174	CCND1, NKD1, KREMEN1, RHOU, FBXW11, CTNNB1, WNT5A, WNT5B, CSNK1A1, SLC9A3R1, JUN, CCND3, CSNK1D, LRP5
combined_predtype_geno.Epi_Basal_1_T03_Cast_Day14	0.00207171	0.00779618	-1.76457	KRT19, TACSTD2, TPM4, CLU, NFKBIA, CDH1, ANXA2, ARL6IP5, AMD1, S100A11, PHLDA1, TPM1, NFKB1, MAT2A, EIF4A1, CEBPB, KRT8, FAM107B, SFN, CFL1, POR, PTPN1, MAST4, ACTN4, CLDN4, KRT18, LMNA, MYL12A, TGIF1, ACTR3, EIF5A, KLF5, ETF1, SLC2A1, MAP2K3, G3BP1
HALLMARK_REACTIVE_OXIGEN_SPECIES_PATHWAY	0.00549779	0.016968	-1.7666	MGST1, JUNB, PRDX6, PRDX1, ABCC1, TXNRD2, SOD1, PRDX2, NQO1, ATOX1, GCLC, GSR, PRDX4, SOD2, PRNP
E8p75_GutTube_VE_Colon	0.0035535	0.0119098	-1.77549	NKD1, ASPSCR1, HES1, JUNB, RALGPS2, SDC1, TNFRSF19, IER2, PHLDA1, DDIT4, ALDH2, VGLL4, LYPD6B, WNT5B, TSPO
Secretory_alveoli_cell	0.0110554	0.0294582	-1.78402	ELOVL5, CLU, RAB18, NUPR1, MPC2, FKBP11, SLC25A1, PRDX4
HALLMARK_HYPOXIA	0.000842886	0.00382253	-1.78641	NEDD4L, PRKCA, DUSP1, SDC2, TGM2, KLF6, ANXA2, ERRFI1, ZFP36, EFNA1, HDLBP, BHLHE40, AKAP12, DDIT4, VEGFA, FOXO3, IRS2, HSPA5, GRHPR, CCNG2, MAFF, HEXA, BTG1, S100A4, FOSL2, PDK3, JUN, NR3C1, NFIL3, HS3ST1, NAGK
HALLMARK_ANGIOGENESIS	0.011033	0.0294582	-1.79462	NRP1, FSTL1, SPP1, TIMP1, VEGFA, FGFR1, PDGFA, S100A4, LRPAP1, JAG1
Cao2019Embryo_epi_BranchialArchEpithelialTrajectory_1_of_3	0.000589139	0.00292908	-1.79836	CPNE4, ALDH1A3
combined_predtype_geno.Epi_Luminal_2Psca_T05_Regen_Day1	0.0015248	0.00627274	-1.80062	KRT19, TACSTD2, LGALS3, PTGR1, S100A10, IFITM3, CLU, ID1, CD81, ANXA2, ANXA1, PPP1R1B, S100A11, AHNAK, NUPR1, EZR, PRDX1, PEBP1, TST, TSPO, IGFBP7, CLIC1, TKT, SLC12A2, NDUFA4, TSPAN1, RAB25
Astrocyte	7.0089e-05	0.000477273	-1.8065	ABHD12, LUZP2, NFIX, ELOVL5, CLU, CANX, PRDX6, CD81, HOPX, PDIA3, ITM2B, SAT1, APLP2, SLC3A2, RCN2, GLUD1, CD47, PCSK1N, VEGFA, REEP5, ACSL3, APPL2, CNN3, APOE, LAMP2, TMEM256, UBC, KLF9, PSAP, CROT, MAT2A, TKT, PCYT2, TMBIM6, TCF4, S100A16, RAMP1, LRPAP1, METRN, SARAF, GRINA, CD164, CTSD, DBI, SUCLG1, RSRP1, AHCYL1, FNBP1, RABAC1, ADGRG1, CST3, CADM1, TUBB2A, CHCHD10, ACO2, PRNP, PTCH1, RHOB, LA…
combined_predtype_geno.Epi_Luminal_1_T03_Cast_Day14	0.00123153	0.00517966	-1.80995	KRT19, SGK1, CLU, SQSTM1, CHKA, KLF6, HOPX, CDH1, ARL6IP5, AMD1, SOX9, EZR, GNG5, ANXA4, PRSS8, FLNB, MAT2A, CLIC1, DSP, EHD4, TSPAN1, LMO7, TACC2, KRT8, WDR1, CFL1, TUBB2A, CHCHD10, ACTN4, CLDN4, KRT18
E8p75_ap_Midline	0.00169801	0.00674489	-1.81722	KRT19, LGALS3, MGST1, CLU, TGM2, ANXA5, SOX9, RCN2, BICC1, SMIM14, FNDC3B, REEP5, RND3, RCN1, BTG1, IGF1R, COBL, EPHA4, LRIG1, ALCAM, CREB3L2, EPB41L3, PPFIBP1
E3p5_x	0.00105419	0.00456814	-1.83426	SPP1, ARID5B, ID3, PRDX6, RNF130, SOCS2, SAT1, NPM1, FN1, REST, EZR, PRDX1, GLUD1, AKAP12, RND3, AGTRAP, NDFIP1, RCN1, IFITM2, CREG1, KDM5B, EPHA4, C1QBP, KLF4, NFU1
combined_predtype_geno.Epi_Luminal_1_T01_Cast_Day1	0.00403236	0.0134099	-1.84526	H2AFJ, KRT19, DCXR, AGR2, PRDX6, SMIM14, TMED3, COMT, ACSL3, RNF149, TSPAN1, LMO7, NDUFV3, CST3, TMBIM4, KRT18, TSPAN13
Alveolar_type_II_cell	0.000194617	0.00115959	-1.85125	H2AFJ, CCND1, MGST1, FASN, DCXR, NRP1, ATP8A1, ATP1A1, CTSH, ACOXL, SDC1, SOCS2, HERPUD1, ERRFI1, APLP2, S100A11, EMB, PHLDA1, CTNNB1, NUPR1, EZR, PTPRF, ALDH2, ANK3, VAMP8, ANXA4, MXD4, LAMP2, CMTM8, TSPO, TMBIM6, RAMP1, SOAT1, GCLC, ZDHHC3, ALCAM, RSRP1, EXOSC7, RABAC1, TCEAL9, ELOVL1, CDK2AP2, CADM1, CHCHD10, PRNP, POR, NPC2, TMEM50B, ATP6V1G1
HALLMARK_ESTROGEN_RESPONSE_LATE	0.000463176	0.00251522	-1.85253	CCND1, KRT19, FKBP5, CHPT1, DCXR, HOMER2, SGK1, BLVRB, ELOVL5, UGDH, NRIP1, ABHD2, AREG, AGR2, CD44, IL6ST, CDH1, FDFT1, SORD, ZFP36, PRSS23, TST, SLC7A5, PRKAR2B, XBP1, TPD52L1, FLNB, FARP1, ADD3, SLC9A3R1, DHCR7, PKP3, LLGL2, TSTA3, NCOR2, AMFR
E7p5_exVE	0.00193139	0.00746454	-1.85699	SGK1, AQP3, CTSZ, CTSH, RBM47, CTSL, EZR, SLC7A8, APRT, CTSB, CLTC, CNDP2, MPC2, SLC9A3R1, GCAT
E5p5_VE	0.000644867	0.00307386	-1.86737	LAMC1, CKAP4, P4HB, KLF6, TMED9, ARF4, TXNDC5, RPN2, TMEM256, HSPA5, FLNB, RRAS2, SERP1, LRPAP1, DNAJC3, HSP90B1, RAB11A, TMED2, CALR, CRTAP, WDR1, FRMD4A, CTNNBIP1, ATP6V1G1, SSR3, AGFG1, SSR1
B_cell	0.000644867	0.00307386	-1.87542	ERGIC1, REXO2, LMAN2, SDC1, HERPUD1, SLC3A2, IGKC, CD47, TXNDC5, RPN2, HSPA5, XBP1, PPIB, TXNDC11, FKBP11, SERP1, DNAJC3, HSP90B1, MANF, CALR, PRDX4, SDF2L1, RABAC1, SEC61A1, ISG20, SSR3, CRELD2, DERL1, TSPAN13, MTDH, COPE, SLC35B1, NUCB1
Cao2019Embryo_epi_ApicalEctodermalRidgeTrajectory_1_of_1	0.0050807	0.0158659	-1.88137	KREMEN1, SH3RF1, BAMBI, CD44, FNDC3A, COLEC12, SLC41A2, LMO7, PIK3R1, LNX1, SLC7A11
combined_predtype_geno.Epi_Luminal_2Psca_T08_Regen_Day7	0.000561047	0.00289987	-1.886	KRT19, TACSTD2, LGALS3, DCXR, PTGR1, S100A10, CLU, LRRC26, CTSH, ID1, ANXA2, ANXA1, PPP1R1B, SOX9, S100A11, PHLDA1, AHNAK, CTNNB1, NUPR1, HSPA1B, TST, IGFBP7, SLC12A2, NDUFA4, TSPAN1, KRT8, LMO4, AKAP13, FOSB, TRIM2
combined_predtype_geno.Epi_Basal_1_T01_Cast_Day1	0.00188693	0.00735904	-1.89566	GADD45B, TPM4, JUNB, CTSL, ERRFI1, ZFP36, NR4A1, TPM1, APOE, MAFF, DST, IFRD1, SFN, CLDN4, KRT18, MYL12A, TGIF1
HALLMARK_PEROXISOME	0.00058419	0.00292908	-1.89725	ECI2, RDH11, ELOVL5, HSD17B4, ATXN1, DHRS3, ABCC5, IDH1, PRDX1, ACAA1, ACSL1, TSPO, GSTK1, SOD1, EPHX2, CRAT, ALDH1A1, IDI1, CLN8, ACOX1, FIS1, HSD17B11, SLC23A2, SLC25A17, SOD2, CADM1, DHCR24, ALDH9A1, CTBP1, ECH1
E5p5_emVE	0.00067529	0.00318351	-1.91137	TMPRSS2, ATP8A1, ZFP36L1, RHPN2, RBP1, ITM2B, APLP2, CTNNB1, DSG2, PACSIN2, TNKS, VAMP8, PDLIM5, LCP1, TMBIM6, CTNNA1, KRT8, NBEAL1, MPP5, NPC2, ACTN4, RDX, KRT18, USP9X, PDCD4, RAB4A, SMAD1, ADK, SCCPDH, TCF7L2
SU2C-NE-ADENO.POLYA	0.000600836	0.00292908	-1.91583	FKBP5, ERGIC1, FASN, NEDD4L, SLC44A4, ALDH1A3, P4HB, CAMKK2, YIPF6, SND1, SLC45A3, APLP2, GFPT1, PITPNA, HDLBP, PDXDC1, SYNGR2, TBC1D9B, AGTRAP, TXNDC11, MON1B, GSPT1
HALLMARK_INFLAMMATORY_RESPONSE	0.000519454	0.00274802	-1.92972	NAMPT, PTPRE, RIPK2, RNF144B, KLF6, NFKBIA, TIMP1, HPN, LDLR, IL1R1, LYN, NFKB1, P2RX4, TNFSF10, TAPBP, AHR, SGMS2, RAF1, MXD1, RELA, IRF1, DCBLD2
combined_predtype_geno.Epi_Luminal_1_T07_Regen_Day3	0.000519454	0.00274802	-1.93011	KRT19, NKX3-1, DCXR, HES1, PRKCA, CLU, P4HB, HOXB13, CHKA, PRDX6, NPM1, EZR, PEBP1, TST, RNF149, NHP2, SERP1, SLC12A2, NDUFA4, MANF, TSPAN1, LMO7, SDF2L1, SEC61A1
Osteoblast	6.56528e-05	0.000460659	-1.948	HES1, FSTL1, IFITM3, GADD45B, TPM4, SELENOM, CALD1, ZFP36L1, DUSP1, IFI27, MGP, ID3, JUNB, SQSTM1, ANXA5, CD81, RBP1, CTSL, ITM2B, TSC22D1, S100A11, FN1, PHLDA1, CTNNB1, NUPR1, PRSS23, CTSB, APOE, LAMP2, HSPA5, KLF9, PPIB, IGFBP7, HEXA, IFITM2, JUN, EGR1, HSP90B1, MANF
HALLMARK_P53_PATHWAY	5.97531e-05	0.000427235	-1.95327	H2AFJ, DCXR, ZBTB16, PTPRE, S100A10, ZFP36L1, CD81, SDC1, ABCC5, PTPN14, SAT1, TSC22D1, SLC3A2, NUPR1, DDIT4, VAMP8, FOXO3, MXD4, RB1, KIF13B, CCNG1, TPD52L1, INHBB, RXRA, PDGFA, BTG1, S100A4, JUN, CCND3, HIST1H1C, TPRKB, FUCA1, BAIAP2, CTSD, PPP1R15A, KLF4, TRAFD1, TM4SF1, SFN, NINJ1, SEC61A1
HALLMARK_XENOBIOTIC_METABOLISM	9.69825e-05	0.000630386	-1.98355	DCXR, IGF1, PTGR1, BLVRB, ELOVL5, UGDH, MAOA, MCCC2, IDH1, IL1R1, ENTPD5, PPARD, ALDH2, COMT, PDLIM5, APOE, PYCR1, CNDP2, CROT, ACOX3, TNFRSF1A, TMBIM6, NQO1, SERTAD1, GCLC, NPC1, DDAH2, GSR, JUP, ARG2, ADH5, ASL, ACOX1, NINJ1, ACO2, POR, SSR3, PINK1, ALDH9A1, CSAD, GSS, ECH1, CBR1, DHRS7, EPHX1, SLC35B1, SAR1B
Prostate_gland_cell	2.00287e-05	0.000159117	-1.98564	H2AFJ, KRT19, DCXR, CLU, P4HB, HOXB13, AGR2, PRDX6, TMED9, RGS2, PDIA3, ITM2B, HERPUD1, IER2, DNAJB1, ZFP36, ARF4, PHLDA1, NUPR1, SMIM14, EZR, TMED3, PEBP1, ALDH2, RPN2, VAMP8, HIGD2A, HSPA5, NANS, MAT2A, PPIB, TMBIM6, SERP1, SERF2, JUN, SLC12A2, DNAJC3, HSP90B1, MANF, TSPAN1, RAB11A, FUCA1, TALDO1
combined_predtype_geno.Epi_Luminal_1_T08_Regen_Day7	0.000139912	0.000882682	-1.98944	H2AFJ, NKX3-1, P4HB, AGR2, CHKA, PRDX6, PDIA3, HERPUD1, HDLBP, GNG5, TMED3, HSPA1B, TST, HSPA5, RNF149, PPIB, FKBP11, SERP1, SERF2, DNAJC3, HSP90B1, MANF, TSPAN1, CALR, SDF2L1, SEC61A1, EHF, NDUFV3, CDK2AP2, PGM2L1, SSR3, CRELD2
GO_0002064|epithelial cell development	0.00280492	0.0100276	-1.9949	HOXB13, ID1, SHROOM3, B4GALT1, XBP1, COL18A1, FOXA1
HALLMARK_BILE_ACID_METABOLISM	0.000410172	0.00231531	-2.00623	AR, AMACR, HSD17B4, ATXN1, RBP1, IDH1, ACSL1, GSTK1, CROT, RXRA, SOD1, EPHX2, ALDH1A1, IDI1, NPC1, HSD17B11, SLC23A2, PEX16, FADS2, DHCR24, PEX7, ALDH9A1
Smooth_muscle_cell	7.88846e-06	9.14635e-05	-2.02168	HES1, FSTL1, IFITM3, GADD45B, TPM4, CALD1, RHOC, DUSP1, MGP, ID3, JUNB, SQSTM1, ID1, ANXA5, NFKBIA, CD81, ANXA1, ITM2B, CALU, PLS3, ERRFI1, TSC22D1, IER2, S100A11, ZFP36, FN1, PHLDA1, NR4A1, PRSS23, MXD4, TPM1, CNN3, KLF9, PPIC, IGFBP7, KLF2, PDGFA, RAMP1, IFITM2, VIM, JUN, EGR1
Microglia	2.43915e-06	3.1709e-05	-2.03006	ABHD12, RGS10, SGK1, DUSP1, JUNB, CTSZ, CTSH, ASAH1, KLF6, NFKBIA, CD81, CTSL, BASP1, RGS2, ITM2B, SAT1, IER2, SLC3A2, DNAJB1, ZFP36, GNG5, SFT2D1, VAMP8, REEP5, HIGD2A, CYFIP1, CTSB, MCL1, APOE, LAMP2, TMEM256, UBC, SCOC, IFNGR1, HSPA5, LCP1, PSAP, LTC4S, CLIC1, HEXA, KLF2, GDI2, JUN, SARAF, CREG1, EGR1, RAB11A, CD164, CTSD, ATF4
HALLMARK_FATTY_ACID_METABOLISM	2.17277e-05	0.000169476	-2.04724	ECI2, FASN, S100A10, RDH11, ELOVL5, UGDH, BMPR1B, MAOA, HSD17B4, SMS, PDHA1, PRDX6, IDH1, ACAA1, ACSL1, BLVRA, CBR3, GRHPR, LTC4S, ACSS1, D2HGDH, CRAT, ALDH1A1, MCEE, IDI1, SDHA, HMGCS1, ACAT2, SUCLG2, DECR1, SUCLG1, ACOX1, HSD17B11, UBE2L6, UROD, ACO2, SDHC, DLD, DHCR24, ECHS1, ACADVL, ALDH9A1, ECH1, CBR1, EPHX1, MDH2, IDH3B
combined_predtype_geno.Epi_Luminal_1_T00_intact	0.00019026	0.0011496	-2.04876	H2AFJ, NKX3-1, P4HB, AGR2, PRDX6, PDIA3, HERPUD1, HDLBP, SMIM14, TMED3, HSPA1B, TST, HSPA5, RNF149, RCN1, PPIB, FKBP11, SERP1, DNAJC3, HSP90B1, MANF, TSPAN1, FUCA1, CALR, SDF2L1, SEC61A1, EHF, NDUFV3, SLC38A10, PGM2L1, CRELD2, TSPAN13, BCAS3, DDIT3, MAN2A1
PID_INTEGRIN_A9B1_PATHWAY	0.00169653	0.00674489	-2.05145	SPP1, TGM2, ADAM15, SAT1, FN1, VEGFA
HALLMARK_NOTCH_SIGNALING	0.00113045	0.00480161	-2.06787	CCND1, HES1, NOTCH2, PRKCA, MAML2, FBXW11, WNT5A, PPARD
Hepatocyte	2.27417e-07	3.90248e-06	-2.07083	MGST1, P4HB, LMAN2, CTSZ, CTSH, CANX, RBP1, CTSL, IDH1, FDFT1, PDIA3, SORD, HPN, EBPL, PYGL, RAB1A, PRDX1, GLUD1, RPN2, APRT, VAMP8, NDUFC1, CTSB, YIF1A, TST, APOE, PRSS8, TMEM256, HSPA5, HEBP1, GRHPR, PSMA4, ALDH7A1, CMTM8, MPC2, CROT, PPIB, FCGRT, FKBP11, DHCR7, PCYT2, GCAT, BEX3, SERP1, LRPAP1, SDHA, HMGCS1, ATOX1, DNPEP, HSP90B1, MANF, RAB11A, SC5D, TMEM205, DBI, SUCLG1, PHGDH, ATXN10, GOT2, …
HALLMARK_IL6_JAK_STAT3_SIGNALING	0.000721883	0.00332997	-2.07639	STAT3, CD44, IL6ST, IL1R1, IFNGR1, TNFRSF1A, STAT1, JUN, IRF9, LTBR, STAT2, IL13RA1, PTPN1, IRF1
combined_predtype_geno.Epi_Basal_1_T02_Cast_Day7	0.000864707	0.00382432	-2.07947	JUNB, TGM2, CTSL, IER2, NR4A1, APOE
combined_predtype_geno.Epi_Basal_1_T08_Regen_Day7	0.00103059	0.00451146	-2.08091	S100A10, ATP1A1, SDC1, RBP1, ERRFI1, PHLDA1, NR4A1, APOE, ALDH1A1, DBI, SFN
Mast_cell	1.41825e-05	0.000135061	-2.0909	LGALS3, HES1, GATA2, DUSP1, JUNB, SQSTM1, KLF6, NFKBIA, CD81, BASP1, RGS2, SOCS2, ITM2B, SLC45A3, IER2, SLC3A2, DNAJB1, ZFP36, RAB27B, NR4A1, NFKBIZ, REEP5, NME4, HSPA5, LCP1, MAT2A, CLIC1, HEXA, STK17B, HSPA8, VIM, JUN, IFRD1, EGR1, HS3ST1, ATF4, RSRP1, PPP1R15A, LMO4, CFL1, FOSB
Epithelial_cell	5.33429e-08	1.04019e-06	-2.09851	H2AFJ, CCND1, KRT19, TACSTD2, LGALS3, TMPRSS2, MGST1, VMP1, HES1, SGK1, RHOC, CLU, IFI27, JUNB, AREG, SQSTM1, TGM2, CLTB, PRDX6, KLF6, TMED9, ANXA2, ANXA1, ITM2B, ARL6IP5, TSC22D1, S100A11, DNAJB1, ZFP36, NUPR1, EZR, MLPH, TMED3, VCP, VAMP8, SERINC2, SYNGR2, CNN3, LITAF, LAMP2, UBC, XBP1, NAPA, TMEM134, CMTM8, TSPO, CSNK1A1, CLIC1, TMBIM6, S100A16, ATOX1, HSPA8, DNPEP, JUN, SLC12A2, EGR1, TSPAN1,…
Endothelial_cell	6.32518e-07	9.64883e-06	-2.10325	PLPP1, NRP1, HES1, SGK1, IFITM3, TPM4, SELENOM, ZFP36L1, RHOC, ELOVL5, DUSP1, IFI27, ID3, ID1, ANXA5, NFKBIA, CD81, CTSL, AFDN, ANXA2, ITM2B, NFIB, ARL6IP5, TSC22D1, APLP2, IER2, SLC3A2, ZFP36, EFNA1, AHNAK, CTNNB1, ITGA6, RAB1A, CD47, ALDH2, PRSS23, MXD4, EGFL7, CNN3, IFNGR1, MPZL1, KLF9, PSAP, IGFBP7, KLF2, TMBIM6, TCF4, S100A16, IFITM2, ATOX1, EHD4, JUN, SNRK, RAB11A, CTNNA1
luminal_2	1.63478e-05	0.000140264	-2.10996	KRT19, TACSTD2, LGALS3, CHPT1, DCXR, PTGR1, CLU, CITED4, LRRC26, CTSH, ID1, HOPX, CDH1, ANXA2, MECOM, ANXA1, RHOU, PPP1R1B, SOX9, SMCO4, S100A11, EMB, PHLDA1, CDK6, EZR, BACE2, NANS, SLC12A2, TSPAN1, FOXA1, RAB25, ALCAM, CDK19, KRT8, LMO4, AKAP13
Cao2019Embryo_epi_PericardiumTrajectory_1_of_1	0.000847837	0.00382253	-2.1134	WWC1, RASSF8, ANXA1, TNFAIP2, RHOV, RNF149, METRNL, HSBP1L1, AHR, KDM5B, SFN
HALLMARK_INTERFERON_ALPHA_RESPONSE	0.000175852	0.00109334	-2.1228	IFITM3, RIPK2, GMPR, CD47, PARP14, ELF1, PARP9, LAP3, IFITM2, ISG15, LGALS3BP, CNP, IRF9, TRAFD1, UBE2L6, STAT2, CASP8, OGFR, IRF1, ISG20, TAP1, TRIM14, ADAR, WARS, PSME2, PLSCR1, PSMA3
T_cell	1.77717e-05	0.000149491	-2.12381	KRT19, MGST1, S100A10, IFITM3, ZFP36L1, JUNB, CTSZ, DNAJC15, KLF6, NFKBIA, RGS2, PDIA3, SAT1, IER2, DNAJB1, ZFP36, FN1, PHLDA1, IGKC, CD47, NR4A1, EEF1D, VAMP8, UBC, LCP1, TSC22D3, KLF2, STAT1, IFITM2, STK17B, TAPBP, SARAF, ISG15, DBI
combined_predtype_geno.Epi_Luminal_1_T09_Regen_Day14	4.2915e-05	0.000312043	-2.13221	H2AFJ, NKX3-1, GATA2, P4HB, AGR2, CHKA, PRDX6, HDLBP, SMIM14, GNG5, TMED3, HSPA1B, RNF149, PPIB, FKBP11, SOD1, SERP1, SERF2, CREG1, DNAJC3, HSP90B1, TSPAN1, CALR, SDF2L1, RABAC1, SEC61A1, EHF, NDUFV3
PID_INTEGRIN1_PATHWAY	0.000694975	0.0032407	-2.14326	LAMC1, COL4A5, SPP1, TGM2, CD81, FN1, ITGA6, VEGFA, COL18A1
Placenta_endodermal_cell	4.05642e-08	8.28669e-07	-2.14379	LAMC1, HES1, TPM4, CALD1, RHOC, ATP1A1, DUSP1, CKAP4, P4HB, CTSZ, ASAH1, SQSTM1, CANX, ANXA5, KLF6, TMED9, CTSL, ANXA2, PDIA3, CALU, SAT1, TSC22D1, IER2, ARF4, ARL1, RCN2, RAB1A, GNG5, TMED3, RPN2, VAMP8, REEP5, YIF1A, TPM1, HSPA5, XBP1, MRFAP1, RCN1, PSAP, RER1, PPIB, BEX3, SERP1, SERF2, LRPAP1, JUN, SARAF, IFRD1, DNAJC3, EGR1, HSP90B1, MANF, HS3ST1, PDIA5, ATF4, ATXN10, PRDX4, KRT8, ARF5, TMEM2…
E8p75_ParE	1.61051e-05	0.000140264	-2.16605	LAMC1, MLEC, CALD1, CKAP4, P4HB, MYO10, CANX, PDIA3, CALU, RCN2, TMEM263, HDLBP, ITGA6, FAM114A1, ADAM10, HSPA5, SERP1, LRPAP1, DNAJC3, HSP90B1, TMED2, HS3ST1, PDIA5, CALR, KLF4, COPB2, CMTM7, SSR3, SSR1, USP9X, HYOU1, FUT8, COPB1, KLF5, ARCN1, ERP29
GO_0060742|epithelial cell differentiation involved in prostate gland development	8.31097e-05	0.000557095	-2.1687	AR, HOXB13, CTNNB1, PSAP, RXRA, FOXA1
Luminal_Org_2	8.54065e-05	0.000563683	-2.18412	AQP3, AREG, BAMBI, CLTB, CDH1, CLIP1, ANXA2, ANXA1, ADAM15, AHNAK, ATP11B, ANK3, CBR3, CALML3, ACAT2, BAIAP2, ALCAM, BOD1
Luminal_Org_1	6.65754e-05	0.000460659	-2.18525	ABHD12, ALDH1A3, ABHD2, AREG, AFDN, ANXA1, ARL6IP5, ARFGAP3, APLP2, ARL1, AHNAK, ANXA4, APPL2, ADD3, ALDH1A1, ALCAM, ACOX1, ADD1, AKAP13, ACTR2
combined_predtype_geno.Epi_Basal_1_T04_Cast_Day28	0.000581224	0.00292908	-2.19028	TACSTD2, STAT3, IFITM3, CTSL, ERRFI1, TSC22D1, S100A11, UBC, MAFF, CEBPB, KLF4, SFN
Spongiotrophoblast	9.03307e-08	1.68486e-06	-2.20921	KRT19, LGALS3, MLEC, TPM4, RHOC, P4HB, LMAN2, SQSTM1, CANX, ANXA5, RBP1, CTSL, ANXA2, PDIA3, TSC22D1, FN1, EFNA1, TMED3, RPN2, APRT, VAMP8, REEP5, CTSB, YIF1A, TST, LITAF, LAMP2, HSPA5, PSAP, PPIB, FKBP11, TMBIM6, SERP1, LRRFIP2, ATOX1, SARAF, IFRD1, CREG1, DNAJC3, HSP90B1, MANF, UCHL3, PDIA5, DBI, ATXN10, CALR, KRT8, SDF2L1, WDR61, STT3A, NINJ1, DDB1, CDK2AP2, STUB1, NPC2, KDELR2, CTNNBIP1, GRN,…
HALLMARK_EPITHELIAL_MESENCHYMAL_TRANSITION	2.32139e-05	0.000177835	-2.20996	PMEPA1, SNTB1, LAMC1, FSTL1, SPP1, NOTCH2, GADD45B, NNMT, MGP, AREG, TGM2, CD44, SDC1, BASP1, CALU, SAT1, TIMP1, FN1, WNT5A, VEGFA, PPIB, SLC6A8, VIM, JUN, FUCA1
combined_predtype_geno.Epi_Luminal_2Psca_T00_intact	6.56389e-06	7.82196e-05	-2.22997	CCND1, KRT19, TACSTD2, LGALS3, FKBP5, DCXR, PTGR1, ATP1A1, CLU, DUSP1, ABHD2, LRRC26, ID1, CD81, ANXA2, ANXA1, PPP1R1B, SOX9, SMCO4, S100A11, NR2F2, PHLDA1, AHNAK, NUPR1, HSPA1B, TST, IGFBP7, PDLIM2, SLC12A2, NDUFA4, TSPAN1, CTSD, KRT8, LMO4, AKAP13, TRIM2, CST3
combined_predtype_geno.Epi_Luminal_1_T04_Cast_Day28	1.44149e-05	0.000135061	-2.24139	KRT19, TACSTD2, LGALS3, VMP1, CLU, UPK3A, LRRC26, CTSH, ID1, KLF6, CD81, BASP1, IDH1, S100A11, AHNAK, NUPR1, TRIB1, EEF1D, ANXA4, TSPO, SLC12A2, AHR, CXADR, KLF4, KRT8, FOSB
combined_predtype_geno.Epi_Luminal_2Psca_T03_Cast_Day14	3.82169e-06	4.82207e-05	-2.26823	PMEPA1, KRT19, TACSTD2, LGALS3, GADD45B, CLU, CTSH, SQSTM1, CD44, RUNX1, CDH1, ANXA2, ANXA1, ARL6IP5, AMD1, SAT1, TNFAIP2, S100A11, AHNAK, CTNNB1, NUPR1, EZR, FLNB, IGFBP7, CLIC1, S100A16, SLC12A2, JUP, CTNNA1, CXADR, LMO7, KRT8, FAM107B
combined_predtype_geno.Epi_Luminal_2Psca_T02_Cast_Day7	4.63088e-06	5.67613e-05	-2.27043	KRT19, TACSTD2, LGALS3, DCXR, PTGR1, HES1, ZFP36L1, CLU, DUSP1, LRRC26, CTSH, ID1, HOPX, ANXA2, ANXA1, PPP1R1B, S100A11, NR2F2, PHLDA1, AHNAK, NUPR1, HSPA1B, TSPO, IGFBP7, SLC12A2, TSPAN1, RAB25, ALCAM, KRT8, LMO4, AKAP13, FOSB, TRIM2, EHF
Macrophage	1.54414e-08	3.31217e-07	-2.28601	LGALS3, IGF1, BLVRB, CTSZ, CTSH, ASAH1, CANX, NFKBIA, TMED9, CD81, RGS2, ITM2B, SAT1, SLC3A2, PRDX1, CD47, ALDH2, BLVRA, VAMP8, REEP5, COMT, CTSB, AUP1, SYNGR2, APOE, IFNGR1, HSPA5, HEBP1, LCP1, PSAP, MAFB, FCGRT, LAP3, CLIC1, LAMTOR1, HEXA, TMBIM6, SERP1, P2RX4, ATOX1, GDI2, CREG1, HSP90B1, MANF, RAB11A, TALDO1, CTSD, ETHE1, LGALS3BP, SDF2L1, CFL1, NINJ1, GLTP, CDC42SE1, UBE2D3, CMTM7, CST3, CDK…
luminal_1	2.24804e-09	6.42939e-08	-2.28864	ABHD12, H2AFJ, KRT19, NKX3-1, TMPRSS2, DCXR, SGK1, PRKCA, GATA2, TBX3, P4HB, HOXB13, AGR2, CHKA, PRDX6, RBM47, SORD, HERPUD1, ZFHX3, GFPT1, HDLBP, SMIM14, GNG5, TMED3, DDIT4, RPN2, COMT, ACSL3, TST, SLC7A5, HSPA5, CLTC, NANS, MYO5C, RNF149, RCN1, ALDH7A1, ATF6, SYNE4, PPIB, LIMCH1, FKBP11, LAP3, TMEM42, SOD1, SERP1, SRP14, CREG1, DNAJC3, HSP90B1, MANF, TSPAN1, TSTA3, USO1, FUCA1, GMPPB, TRABD, MA…
Monocyte	1.47556e-08	3.31217e-07	-2.30137	H2AFJ, LGALS3, MGST1, S100A10, IFITM3, TPM4, DUSP1, JUNB, CTSZ, CTSH, CD44, ANXA5, NFKBIA, ANXA2, RGS2, ANXA1, ITM2B, ARL6IP5, SAT1, S100A11, ZFP36, FN1, EMB, GLUD1, CD47, NR4A1, ALDH2, VAMP8, REEP5, CTSB, SYNGR2, MCL1, APOE, LITAF, IFNGR1, XBP1, LCP1, PSAP, TSPO, CLIC1, TKT, HEXA, KLF2, TNFRSF1A, BTG1, SERP1, SERF2, S100A4, IFITM2, ATOX1, VIM, CCND3, CREG1
E8p75_ap_Endothelial	1.34998e-05	0.000134684	-2.3147	ERG, IGF1, TPM4, CD81, TJP1, MECOM, NFIB, SAT1, TNFAIP2, FN1, PPP3CA, EGFL7, LIMCH1, CLIC1, KLF2, S100A16, RALB, VIM, CREG1
Urothelium	1.15279e-13	7.06496e-12	-2.31575	ABHD12, H2AFJ, KRT19, TACSTD2, LGALS3, TMPRSS2, MGST1, ERGIC1, DCXR, VMP1, PTGR1, HES1, GATA2, ZFP36L1, CAB39L, ATP1A1, NFE2L3, UGDH, AQP3, UPK3A, JUNB, CTSH, ASAH1, ID1, CLTB, DHRS3, SDC1, CIB1, CDH1, IDH1, ITM2B, TC2N, SAT1, TNFAIP2, APLP2, S100A11, EBPL, ZFP36, SCARB2, PHLDA1, AHNAK, CTNNB1, PDXDC1, SMIM14, EZR, DSG2, ENTPD5, BACE2, RAB27B, PTPRF, PEBP1, DDIT4, CAST, RHOV, ADAM10, SFT2D1, SGPL…
HALLMARK_TGF_BETA_SIGNALING	1.15624e-05	0.000124007	-2.34217	PMEPA1, ID3, JUNB, ID1, TJP1, CDH1, CTNNB1, WWTR1, SMAD3, HIPK2, SKI, NCOR2, PPP1R15A, SKIL, SPTBN1, UBE2D3, FURIN, FKBP1A, TGIF1, SMAD1, BMPR2, SMURF2, BMPR1A
E7p5_ParE	1.72237e-06	2.46299e-05	-2.35984	PMEPA1, LAMC1, SELENOM, CALD1, CKAP4, P4HB, ANXA5, TMED9, ANXA2, PDIA3, CALU, ZFHX3, RCN2, HDLBP, ITGA6, TMED3, TXNDC5, REEP5, HSPA5, RCN1, PARVB, BTG1, LRPAP1, HSP90B1, TMED2, HS3ST1, CALR, KLF4
combined_predtype_geno.Epi_Basal_1_T09_Regen_Day14	3.92648e-05	0.000290424	-2.36385	MGST1, S100A10, JUNB, CTSL, IER2, DNAJB1, ZFP36, NR4A1, APOE, ALDH1A1, JUN, EGR1, RSRP1, SFN
E4p5_PrE	2.1679e-06	3.0001e-05	-2.38125	PMEPA1, LAMC1, CKAP4, P4HB, CTSZ, RBM47, CTSL, PDIA3, ITM2B, EMB, HDLBP, RAB1A, TXNDC5, VAMP8, REEP5, HSPA5, CLTC, CNDP2, SERP1, LRPAP1, DNAJC3, HSP90B1, MANF, RAB11A
HALLMARK_INTERFERON_GAMMA_RESPONSE	2.4866e-07	4.10289e-06	-2.40853	NAMPT, BANK1, STAT3, IFITM3, ARID5B, RIPK2, NFKBIA, TNFAIP2, PELI1, RNF213, NUP93, VAMP8, PARP14, NFKB1, LAP3, BTG1, STAT1, IFITM2, TNFSF10, TAPBP, ISG15, DDX58, LGALS3BP, IRF9, NCOA3, CASP4, TRAFD1, UBE2L6, STAT2, SOD2, CASP8, OGFR, ZNFX1, PTPN1, IRF1, ISG20, TAP1, TRIM14, ADAR, WARS, PSME2, SRI, RBCK1, PLSCR1, SPPL2A, PSMA3, PSMA2, PSMB2, HIF1A, MTHFD2
SCLC-Y	1.20908e-05	0.000124658	-2.42104	YAP1, CSGALNACT1, PRKG1, ALDH1A3, TANC1, NR2F2, TNFRSF10B, WWTR1, ADARB1, VIM, AHR
Chondrocyte	1.52112e-10	5.438e-09	-2.43764	LGALS3, FSTL1, S100A10, SPP1, GADD45B, CLU, DUSP1, UGDH, CKAP4, MGP, P4HB, JUNB, COL9A2, SQSTM1, ID1, ANXA5, KLF6, TMED9, ANXA2, RGS2, ARL6IP5, CALU, SOX9, SAT1, HERPUD1, TIMP1, ERRFI1, TSC22D1, IER2, SLC3A2, DNAJB1, ZFP36, FN1, ARF4, ARL1, RCN2, PHLDA1, NUPR1, TMED3, NR4A1, SEC22B, RPN2, REEP5, MCL1, CNN3, UBC, KLF9, RCN1, PPIC, PPIB, IGFBP7, MAFF, KLF2, HMGCS1, HSPA8, IFRD1, EGR1, TMED2, ATF4, …
combined_predtype_geno.Epi_Luminal_2Psca_T04_Cast_Day28	2.17163e-07	3.88179e-06	-2.44478	PMEPA1, KRT19, TACSTD2, LGALS3, S100A10, IFITM3, CLU, DUSP1, LRRC26, CTSH, ID1, CD44, NFKBIA, CD81, DHRS3, BASP1, ANXA2, ANXA1, PPP1R1B, SAT1, TSC22D1, APLP2, S100A11, AHNAK, CTNNB1, NUPR1, TRIB1, TSPO, IGFBP7, CLIC1, KLF2, SLC12A2, NDUFA4, CXADR, BAIAP2, KLF4, KRT8
E5p5_exVE	6.52252e-07	9.64883e-06	-2.46278	SGK1, TBX3, ATP1A1, CTSZ, CTSH, RBM47, CTSL, EMB, RAB1A, EZR, VCP, SLC7A8, APRT, ACSL3, CTSB, APOE, CLTC, CNDP2, SLC9A3R1, HEXA, GCAT, SOAT1, DBI, EPB41L3, ARF5, GCSH
PID_INTEGRIN3_PATHWAY	2.27804e-06	3.054e-05	-2.46419	LAMC1, COL4A5, SPP1, SDC1, FN1, CD47, VEGFA
HALLMARK_ESTROGEN_RESPONSE_EARLY	4.15893e-09	1.11511e-07	-2.53564	AR, CCND1, KRT19, FKBP5, CHPT1, THSD4, WWC1, FASN, HES1, BLVRB, ELOVL5, AQP3, NRIP1, ABHD2, AREG, SVIL, TGM2, CD44, IL6ST, B4GALT1, DHRS3, FDFT1, SLC39A6, BHLHE40, RHOD, MLPH, NAV2, PRSS23, SLC7A5, ELF1, XBP1, TPD52L1, FLNB, SLC37A1, MED13L, FARP1, ADD3, CANT1, SLC9A3R1, DHCR7, INHBB, IGF1R, TMEM164, NCOR2, AMFR, LRIG1
HALLMARK_CHOLESTEROL_HOMEOSTASIS	4.88086e-07	7.75515e-06	-2.57686	LGALS3, FASN, CLU, CHKA, ANXA5, FDFT1, LDLR, ERRFI1, S100A11, CTNNB1, TM7SF2, STX5, DHCR7, ANTXR2, PCYT2, IDI1, HMGCS1, PDK3, SREBF2, ACAT2, NFIL3, ETHE1, ALCAM, LSS, JAG1, TP53INP1, SQLE, SCD, FADS2
Eosinophil	1.08636e-12	5.17831e-11	-2.609	ABHD12, KRT19, LGALS3, MGST1, REXO2, SGK1, S100A10, SPP1, DUSP1, JUNB, CTSZ, CTSH, TGM2, CD44, ANXA5, PRDX6, KLF6, NFKBIA, ANXA2, ANXA1, ITM2B, SAT1, TNFAIP2, APLP2, S100A11, SLC3A2, ZFP36, FN1, PHLDA1, PITPNA, AHNAK, BHLHE40, PYGL, EZR, GNG5, PRDX1, GLUD1, CD47, NR4A1, APRT, VAMP8, REEP5, CTSB, MCL1, LAMP2, UBC, HEBP1, XBP1, LCP1, SNX1, PSAP, LTC4S, TKT, HEXA, TMBIM6, SERP1, SERF2, RAMP1, VIM, I…
HALLMARK_IL2_STAT5_SIGNALING	1.25276e-09	3.83881e-08	-2.65216	AMACR, NRP1, MYO1E, SPP1, IFITM3, GADD45B, CKAP4, CTSZ, TGM2, CD44, KLF6, CD81, DHRS3, HOPX, SOCS2, SNX9, PHLDA1, AHNAK, BHLHE40, ITGA6, NFKBIZ, ANXA4, CYFIP1, SYNGR2, IFNGR1, XBP1, HIPK2, MAFF, IGF1R, P2RX4, TNFSF10, CCND3, TWSG1, AHR, NFIL3, LRIG1, ALCAM, MAPKAPK2, NCOA3, SPRED2, PLEC, MXD1, PRNP, MYO1C, PTCH1, RHOB, IRF6, ITGAV, FURIN, UCK2
Endothelial_Cell	7.75892e-14	5.54763e-12	-2.77537	PLPP1, NRP1, HES1, SGK1, IFITM3, GADD45B, BLVRB, TPM4, ATP1A1, DUSP1, ID3, JUNB, CTSZ, SQSTM1, TGM2, IL6ST, ANXA5, KLF6, NFKBIA, CD81, CTSL, RGS2, PDIA3, ITM2B, IER2, SLC3A2, DNAJB1, ZFP36, PITPNA, CD47, NFKBIZ, ALDH2, HSPA1B, CTSB, EGFL7, APOE, LITAF, LAMP2, UBC, HNRNPAB, IFNGR1, CLTC, IGFBP7, FCGRT, HEXA, KLF2, SOD1, TMBIM6, SERTAD1, IFITM2, GDI2, HSPA8, JUN, SARAF, IFRD1, EGR1, HSP90B1, ISG15,…
HALLMARK_ANDROGEN_RESPONSE	3.21711e-11	1.25467e-09	-2.84653	PMEPA1, CCND1, KRT19, FKBP5, NKX3-1, TMPRSS2, ELL2, HOMER2, SPDEF, SGK1, ELOVL5, ALDH1A3, BMPR1B, ARID5B, SMS, ABHD2, CAMKK2, B4GALT1, ABCC4, SORD, SAT1, TSC22D1, CDC14B, CDK6, INPP4B, MAP7, AKAP12, ACSL3, PDLIM5, SEC24D, IDI1, HMGCS1, CCND3, PGM3, GSR, DBI, ELK4, INSIG1, KRT8, APPBP2
Stromal_cell	3.15997e-16	3.31306e-14	-2.85692	PLPP1, MGST1, IGF1, LAMC1, HES1, FSTL1, S100A10, IFITM3, TPM4, SELENOM, CALD1, CPQ, RHOC, DUSP1, SDC2, SMOC2, IFI27, MGP, P4HB, CTSZ, CTSH, CANX, IL6ST, ANXA5, TMED9, CD81, RBP1, CTSL, ANXA2, ANXA1, PDIA3, ITM2B, NFIB, CALU, APLP2, S100A11, FN1, ARF4, ARL1, AHNAK, CTNNB1, BICC1, SMIM14, COLEC12, RAB1A, TMED3, CD47, AKAP12, ALDH2, TXNDC5, NFIC, PRSS23, MXD4, LAMP2, IFNGR1, XBP1, KLF9, RCN1, PSAP, …
HALLMARK_TNFA_SIGNALING_VIA_NFKB	2.48676e-16	3.31306e-14	-3.12237	PMEPA1, CCND1, NAMPT, PTPRE, HES1, SGK1, GADD45B, DUSP1, RIPK2, JUNB, AREG, SQSTM1, CD44, IL6ST, B4GALT1, KLF6, NFKBIA, NFAT5, SAT1, TNFAIP2, LDLR, TSC22D1, IER2, ZFP36, EFNA1, PHLDA1, BHLHE40, TRIB1, NR4A1, VEGFA, BCL6, PDLIM5, IRS2, MCL1, LITAF, SMAD3, NFKB1, KLF9, MAFF, KLF2, BTG1, RELB, FOSL2, JUN, EGR1, NFIL3, DDX58, CEBPB, PPP1R15A, KLF4, JAG1, FOSB, NINJ1, SOD2, TUBB2A, MXD1, RHOB, RELA, C…
Cardiac_muscle_cell	2.94157e-08	9.72982e-07	-2.18186	CYC1, UQCRB, SDHA, UQCRH, BRI3, SMIM4, FMC1, MB, ACADM, HIGD2A, SS18L2, NDUFA2, CRIP2, FAM162A, MPC2, COX7A2, ZFAS1, NDUFS6, NDUFA7, NDUFB2, TXNIP, CHCHD10, NDUFA5, UQCRFS1, IVNS1ABP, COX4I1, IDH2, NDUFC2, CYCS, NDUFA11, PTP4A3, NDUFB7, TPI1, NDUFB11, CHCHD2, NDUFB8, COX5A, COX6B1, ECI2, GOT1, ECI1, COX6C, NDUFA8, NDUFV2, UQCR11, PTOV1, YPEL3, PDCD5, PDHA1, NDUFB6, NDUFS3, MAP1LC3A, SDHB, NDUFB9,…
SU2C-NE-ADENO.POLYA	8.86781e-06	9.53289e-05	-2.32747	SPOCK1, NEDD4L, SLC44A4, CAMKK2, PSIP1, HMGN3, YIPF6, SLC45A3, ACYP1, IVNS1ABP, PEX10, FASN, UBE2J1, HMGB2, CORO1B, SND1, APLP2, MON1B, ERGIC1, VPS26B, FKBP5
Muscle_cell	3.74889e-12	8.06012e-10	-2.62759	SELENOW, BNIP3, CYC1, IMMP1L, RAMP1, UQCRB, UQCRH, PKIA, MB, ACADM, VEGFB, GAMT, NDUFA2, CAMTA1, MPC2, COX7A2, TCEA3, NDUFB2, CHCHD10, TPT1, NDUFA5, UQCRFS1, CCNG1, IDH2, CYCS, PTP4A3, NDUFB7, TPI1, NDUFB11, NDUFB8, COX5A, COQ8A, COX6B1, ECI2, SESN1, MLLT3, ECI1, UBAC1, ECSIT, COX6C, NDUFV2, UQCR11, GNAS, GLRX5, YPEL3, TOMM20, PDHA1, MTFR1L, NDUFB6, RWDD1, MAP1LC3A, SDHB, NDUFB9, AK1, TMEM126A, C…
SCLC-A	3.70766e-10	2.27757e-08	-2.68875	ASCL1, HES6, SCG3, TPD52, SEC11C, NELL1, NOL4, RGS7, SERGEF, CAMK1D, CNTNAP2, DLL3, SCN3A, INSM1, COTL1, RGS17, TMEM61, DRAIC, CERS4, SCIN, CA8, GDAP1, SMYD3, ARL6IP1, ICA1, SYP, NDUFA5, RIMS2, OAZ1, SLC36A4, UQCR11, RAB3IP, GLRX5, COX17, COX6A1, COX8A, WSB2, RIMKLA, PLS1, PTS, MIEN1, DNALI1, TFDP1
NEPC_genes.v2	1.21508e-13	5.22484e-11	-3.02448	KLK3, KLK2, AR, CPNE4, CACNA1A, SCG3, CHGA, STEAP2, NOL4, VGF, CDKN2A, ACPP, TMPRSS2, AGBL4, SCGN, CAMK1D, STEAP1, SCG2, DLL3, LRRC26, ONECUT2, SRRM4, CRYBA2, SYT4, TRIM9, SNAP25, CRMP1, INA, ESPL1, SYP, SRRM3, SH3GL2, AP3B2, SCN8A, STMN3, RDH11, ABCC4, ELL2

## Sheet: MSK–HP13
GSEA - Curated geneset						GSEA - HALLMARK
pathway	pval	padj	NES	leadingEdge_genes	Enriched	pathway	pval	padj	NES	leadingEdge_genes	Enriched
Endothelial_Cell	1.21e-09	3.22e-08	2.1945	NFKBIZ, B2M, JUND, HSPH1, EIF1, DDX5, DUSP1, DNAJA1, NRP1, HSPA1A, CEBPB, HES1, SRSF5, CLTC, TMBIM6, JUN, SLC3A2, JUNB, ATF4, SLC38A2, RAC1, FOS, TXNIP, RBM39, ITM2B, DNAJB1, CDKN1A, CALM1, IFRD1, GADD45B, DDX3X, ANXA5, FOSB, ICAM1, GADD45G, PLPP3, PITPNA, H3F3B, SERINC3, CTSD, KLF2, WSB1, EGR1, HSPA1B, PLPP1, EIF5, ELOC, RGS2, UBE2D3, ID2, IER2, ATP1A1, PDIA3, CCNL1, UBC, TGM2, JAK1	FOLH1+	HALLMARK_TNFA_SIGNALING_VIA_NFKB	4.19618e-05	0.000699363	1.95693	IRS2, PMEPA1, BCL6, NAMPT, EIF1, PDLIM5, DUSP1, CEBPB, HES1, JUN, CEBPD, JUNB, FOS, ATF3, CDKN1A, GADD45B, FOSB, ICAM1, PLPP3, TRIB1, KLF2, EGR1, ID2, IER2, TNFAIP8, CCNL1, ZBTB10	FOLH1+
HALLMARK_TNFA_SIGNALING_VIA_NFKB	9.82e-05	0.000911294	1.87856	IRS2, PMEPA1, BCL6, NAMPT, PDLIM5, DUSP1, CEBPB, HES1, JUN, CEBPD, JUNB, FOS, ATF3, CDKN1A, GADD45B, FOSB, ICAM1, TRIB1, KLF2, EGR1, ID2, IER2, TNFAIP8, CCNL1, ZBTB10	FOLH1+	HALLMARK_UV_RESPONSE_DN	0.000858179	0.0107272	1.76564	SLC7A1, PDLIM5, SFMBT1, INPP4B, DUSP1, NRP1, NR3C1, YTHDC1, SCAF8, IGF1R, PLPP3, PIK3R3, LAMC1, NFIB, RUNX1, TJP1, PHF3, DYRK1A, NOTCH2, CDK13, ATXN1	FOLH1+
combined_predtype_geno.Epi_Basal_1_T00_intact	0.00162562	0.0106791	1.83813	FXYD3, RSRP1, HSPA1A, JUNB, TGM4, IER2, ATP1A1, TSC22D3	FOLH1+	HALLMARK_ANDROGEN_RESPONSE	0.00130355	0.0130355	1.70645	BMPR1B, B2M, ABHD2, SORD, GUCY1A1, PMEPA1, XRCC6, PDLIM5, INPP4B, LIFR, SLC38A2, XRCC5, ELOVL5, TPD52, AKAP12, PLPP1, TNFAIP8, NDRG1, ELK4, HERC3, ZBTB10, FKBP5, VAPA, ALDH1A3, APPBP2, SLC26A2, ELL2, SAT1	FOLH1+
PID_P53_DOWNSTREAM_PATHWAY	0.000513375	0.00391448	1.83503	BCL6, DDX5, GDF15, DUSP1, JUN, FOXA1, ATF3, MLH1, CDKN1A, CTSD, SESN1, NDRG1, SMARCA4, BCL2L1, TRIAP1, MCL1, TSC2, NFYA, RNF144B, RB1	FOLH1+	HALLMARK_REACTIVE_OXYGEN_SPECIES_PATHWAY	0.00186071	0.0155059	-1.88042	PRDX2, PRDX6, GPX4, SELENOS, PRDX4, TXN, MGST1, NDUFB4, SOD1, FTL, ATOX1, TXNRD1, STK25, GCLM, SBNO2, MBP, SCAF4	FOLH1-
Mast_cell	0.00018875	0.00161193	1.80978	NFKBIZ, SLC45A3, JUND, DDX5, HSP90AA1, RSRP1, TAX1BP1, DUSP1, SON, DNAJA1, HES1, JUN, SLC3A2, JUNB, ATF4, SLC38A2, RAC1, ITM2B, DNAJB1, CDKN1A, IFRD1, FOSB, RAB2A, BASP1, H3F3B, SERINC3, EGR1, CAPZB, HS3ST1, EIF5, RGS2, ID2, IER2, NDRG1, CCNL1, CFL1, SH3BGRL3, ARPC3	FOLH1+	HALLMARK_OXIDATIVE_PHOSPHORYLATION	2.5085e-07	6.27124e-06	-1.98455	ATP5MF, SDHA, UQCRH, ATP5ME, COX4I1, ATP5F1D, ATP5F1E, COX6C, ATP5PB, PDHA1, ATP5PO, ATP5F1B, COX5A, ATP5MG, ATP6V1F, NDUFS6, PHB2, UQCR11, SLC25A6, COX8A, MDH2, COX7C, ATP5F1C, ATP5PF, TIMM13, COX5B, NDUFA4, SLC25A5, ECI1, ATP5MC2, SLC25A3, ATP5PD, HADHA, GPX4, ATP5MC3, NDUFS8, UQCRQ, IDH2, OGDH, CYC1, COX7A2, NDUFB2, TIMM8B, ATP5F1A, UQCRC2, NDUFC2	FOLH1-
HALLMARK_UV_RESPONSE_DN	0.00082849	0.00588359	1.7734	SLC7A1, PDLIM5, SFMBT1, INPP4B, DUSP1, NRP1, NR3C1, YTHDC1, SCAF8, IGF1R, PIK3R3, LAMC1, NFIB, RUNX1, TJP1, PHF3, DYRK1A, NOTCH2, CDK13, ATXN1	FOLH1+	HALLMARK_MYC_TARGETS_V1	7.95999e-10	3.97999e-08	-2.19659	EEF1B2, CANX, HNRNPA1, PABPC1, RACK1, GSPT1, NPM1, SERBP1, EIF4A1, FBL, NAP1L1, PPIA, YWHAE, HSPD1, CLNS1A, COX5A, PSMA2, NHP2, SNRPD2, PHB2, CCT3, CCT2, SNRPG, RSL1D1, CBX3, SLC25A3, YWHAQ, SMARCC1, TXNL4A, NOP16, PSMA7, IMPDH2, LSM2, TUFM, SRM, PRDX4, PHB, PSMB2, PABPC4, CYC1, RAN, PSMA1, SRSF2, EIF3D, PA2G4, CNBP, APEX1, GLO1, PSMD8, DDX21, C1QBP, RNPS1, SET, COPS5, SRPK1, PSMD7, LDHA, ILF2, H…	FOLH1-
HALLMARK_ANDROGEN_RESPONSE	0.000645995	0.0048393	1.75796	BMPR1B, B2M, ABHD2, SORD, PMEPA1, XRCC6, PDLIM5, INPP4B, LIFR, SLC38A2, XRCC5, ELOVL5, TPD52, AKAP12, TNFAIP8, NDRG1, ELK4, HERC3, ZBTB10, FKBP5, VAPA, ALDH1A3, APPBP2, SLC26A2, ELL2, SAT1, H1F0	FOLH1+
PID_SMAD2_3NUCLEAR_PATHWAY	0.00372406	0.0214888	1.73048	CEBPB, NCOR1, NR3C1, AR, JUN, RBBP7, FOS, NCOA1, ATF3, SAP18, CDKN1A, LAMC1, RUNX1, NCOA2, SMAD4, FOXO3, SMAD2	FOLH1+
PID_AP1_PATHWAY	0.00679364	0.034128	1.71508	JUND, DUSP1, NR3C1, CDKN2A, JUN, JUNB, FOS, ATF3, FOSB, EGR1, CTNNB1	FOLH1+
HALLMARK_PANCREAS_BETA_CELLS	0.0076079	0.0360953	1.71421	SPCS1, MAFB, SRP14, SRP9, SRPRB	FOLH1+
HALLMARK_P53_PATHWAY	0.00104938	0.00722721	1.7061	NUPR1, FGF13, TSPYL2, DDIT3, HEXIM1, ZBTB16, CDKN2A, JUN, SLC3A2, FOS, TXNIP, ATF3, CDKN1A, ABCC5, SLC19A2, HIST1H1C, CTSD, SESN1, FBXW7, ISCU, NDRG1, DCXR, EI24, H2AFJ, TOB1, SAT1, TRIAP1, FOXO3, HDAC3, HRAS, RB1	FOLH1+
REACTOME_INTERFERON_SIGNALING	0.00436407	0.0245192	1.66178	B2M, CAMK2D, PPM1B, EIF4A2, KPNA4, UBE2E1, ICAM1, TPR, ARIH1, EIF4G1, NUP210, FLNB, PTPN1, EGR1, NUP54, KPNB1, IFNAR1, JAK1, NUP133, ADAR, STAT2, NUP50, DDX58, TRIM25, IFNGR1, SUMO1	FOLH1+
REACTOME_APOPTOSIS_INDUCED_DNA_FRAGMENTATION	0.00728585	0.0353529	1.65351	HIST1H1C, KPNB1, H1F0	FOLH1+
combined_predtype_geno.Epi_Luminal_2Psca_T02_Cast_Day7	0.0107506	0.0483212	1.60119	NUPR1, ALCAM, B2M, FXYD3, DUSP1, HSPA1A, NR2F2, BRI3, HES1, FOS, ANXA1, TXNIP, FOSB, CLDN3, HSPA1B, DCXR, PRDX5	FOLH1+
HALLMARK_UNFOLDED_PROTEIN_RESPONSE	0.00927627	0.0425911	1.54597	STC2, HSPA9, ATF6, TSPYL2, XPOT, CEBPG, FUS, HERPUD1, IARS, CEBPB, TARS, YWHAZ, ATF4, EIF4A2, SPCS1, KIF5B, ATF3, BANF1, EIF4G1, CNOT4	FOLH1+
Microglia	0.00595616	0.0313985	1.51912	B2M, JUND, DDX5, SRSF7, DUSP1, SON, ATP6AP2, ERP29, SRSF5, JUN, SLC3A2, JUNB, ATF4, RAC1, FOS, TXNIP, ATF3, RBM39, ITM2B, DNAJB1, GNG5, BASP1, ATP6V0B, H3F3B, SERINC3, CTSD, KLF2, WSB1, EGR1, CAPZB, JTB, SEC11C, UBB, RGS2, ID2, IER2, CCNL1, UBC, ATP6V1G1, YWHAH, CFL1, SH3BGRL3, CSTB, SAT1	FOLH1+
Oligodendrocyte	0.00507978	0.0271134	1.4561	TMEFF2, PHGDH, APLP2, RTN4, EIF1, HSP90AA1, RSRP1, FUS, SON, ATP6AP2, NDUFB11, TMBIM6, VMP1, SLC38A2, ARPC1A, SPCS1, NDUFS5, HSD17B12, PAFAH1B1, ELOVL5, SMIM14, MORF4L1, SELENOM, ITM2B, SRP14, RAB10, PUF60, APOD, CHMP2A, TPD52, SMDT1, IK, RAB2A, ATP6V0B, SEC62, ATP6V1E1, EIF4H, COX6A1, NDUFA3, SNRPN, SEC11C, AIG1, OCIAD1, STARD3NL, MIEN1, PPDPF, NDRG1, ATP1A1, NDUFS7, ATP6V1G1, H2AFJ, DNAJB2, CFL…	FOLH1+
Placenta_endodermal_cell	0.0109064	0.0485108	-1.365	SEC61B, CANX, ACTG1, MARCKSL1, HSP90B1, KRT18, ELOB, SERP1, CST3, REEP5, SQSTM1, CALU, HSPA5, KDELR1, MYDGF, PRKCSH, ARF1, TMED9, SERF2, CD63, CTSL, SELENOS, RHOC, COPE, P4HB, PRDX4, TSC22D1, SNX3, CMTM7, SRI, RHOA, RRBP1, FKBP9, SRSF11, KRT8, CD9, PPIB, YIF1A, VDAC2, PDIA6, TXNL1	FOLH1-
Macrophage	0.00866667	0.0406667	-1.44118	CANX, HSP90B1, ACTB, ARL6IP1, COX5A, AKR1A1, SERP1, CST3, GDI2, POMP, REEP5, ARPC2, HSPA5, CLTA, SLC25A5, GABARAP, TMED9, TALDO1, ARHGDIB, CDC42, FAM49B, RAB11A, CMTM7, RHOA, CD81, TUBB2A, PFN1, FTH1, ARPC5, PDIA6, SSU72, CLIC1	FOLH1-
HALLMARK_OXIDATIVE_PHOSPHORYLATION	0.00452214	0.0247558	-1.47085	SDHA, UQCRH, COX4I1, COX6C, PDHA1, COX5A, ATP6V1F, NDUFS6, PHB2, UQCR11, SLC25A6, COX8A, MDH2, COX7C, TIMM13, COX5B, NDUFA4, SLC25A5, ECI1, SLC25A3, HADHA, GPX4, NDUFS8, UQCRQ, IDH2, OGDH, CYC1, COX7A2, NDUFB2, TIMM8B, UQCRC2, NDUFC2, NDUFB4, VDAC2	FOLH1-
Adipocyte	0.000146352	0.00132962	-1.54932	SDHA, PTMS, UQCRH, COX4I1, HIGD2A, COX6C, HINT1, NDUFB10, CHCHD10, PDHA1, COX5A, PNRC1, NDUFS6, PHB2, UQCR11, DDT, BTG1, COX8A, MDH2, COX7C, CHCHD2, REEP5, PPA1, GNAS, COX5B, SQSTM1, MPC2, NDUFA4, SLC25A5, DBI, ECI1, HADHA, GPX4, PGLS, TALDO1, TSPO, UQCRQ, IDH2, TMEM134, CYC1, MGST1, COX7A2, GRINA, SLC25A39, UQCRC2, NDUFC2, BAG1, FTH1, NDUFB4, TMEM205, POLE4, SOD1, IAH1, EPHX2, DNAJB9, RABAC1, UQ…	FOLH1-
Smooth_muscle_cell	0.00491598	0.0265712	-1.55142	PTMS, ACTB, CALM2, MTDH, MXD4, S100A11, CST3, DYNLL1, DSTN, MYL6, GNAS, SQSTM1, CALU, KDELR1, SELENOW, GNB2, CD63, RHOC, TM4SF1, PRDX4, TSC22D1, IDH2, RHOA, CD81, YWHAB, CD9, CSRP1	FOLH1-
Dendritic_cell	0.00255606	0.0158179	-1.56095	SEC61B, PTMS, EEF2, H3F3A, SPCS2, HSP90B1, PPIA, SUB1, MTDH, ARL6IP1, PNRC1, SERP1, ATP6V1F, CST3, EIF3F, REEP5, TMED9, SERF2, GNB2, PGLS, CTSL, TALDO1, ARHGDIB, TSPO, COPE, REXO2, CMTM7, SRI, PSME2, FTH1, LMAN2, ARPC5	FOLH1-
Principal_cells_of_cortical_collecting_duct	3.85e-05	0.0003825	-1.56403	SEC61B, YBX1, CANX, HNRNPA1, PTMA, HMGB1, EIF4A1, ACTG1, POLR1D, HSP90B1, PPIA, CALR, KRT18, EPCAM, OST4, TOMM5, HSPD1, S100A11, COX5A, NHP2, EEF1D, NME2, LSM5, COX7C, EMB, DSTN, CLPTM1L, ENO1, SQSTM1, SEC61G, SFPQ, HSPA5, SPINT2, NDUFA11, NDUFA4, TSPAN1, S100A10, MYDGF, ARF1, TMEM238, GNB2, UBE2N, PSMB5, CLINT1, TPI1, TMEM213, RAB11A, CLDN7, TACSTD2, PHB, RRBP1, RAN, RALBP1, CCND1, PSME2, SF1, K…	FOLH1-
combined_predtype_geno.Epi_Luminal_3Foxi1_T00_intact	0.0107494	0.0483212	-1.56812	ZBTB20, COX6C, NCALD, CHCHD10, COX5A, PRDX2, UQCR11, COX8A, COX7C, NDUFA4, TSPAN1, SERF2, PLCG2, LIMCH1, TPI1, COX7A2	FOLH1-
Monocyte	0.00115152	0.00780471	-1.59041	SEC61B, H3F3A, PABPC1, ACTG1, ACTB, FIS1, S100A11, SERP1, BTG1, CST3, EMB, EIF3F, REEP5, ARPC2, ENO1, CLTA, S100A10, PSMA7, SERF2, GNB2, PPP1CA, TALDO1, ARHGDIB, CDC42, TSPO, FAM49B, CMTM7, RHOA, MGST1, YWHAB, PSME2, TKT, FTH1, ARPC5, ATP1B3, CLIC1, ZFP36, ATOX1, LITAF, TPT1, CDC42SE1, CTSH, TMEM50A, TPM4, CAPNS1, LCP1	FOLH1-
E8p75_GutTube_VE_Pancreas	0.00750336	0.0359993	-1.59672	KRT18, EPCAM, S100A11, CST3, ENO1, SPINT2, S100A10, NECTIN2, PRDX4, MGST1, CD81, ERGIC3, KRT8, RAB25, BSG, CLDN4, CLIC1, NENF, TMED4	FOLH1-
Cycling_cell	0.00702293	0.0344688	-1.59697	MARCKSL1, PRDX2, UBE2R2, DYNLL1, HNRNPDL, SELENOW, HMGN2, IDH2, HMGN1, HNRNPM, SLC25A39, CNPY2, APEX1, OSTC, MIF, COX20, STMN1, SELENOH, NEDD8	FOLH1-
Cardiac_muscle_cell	0.000424032	0.00341626	-1.60504	SDHA, UQCRH, COX4I1, HIGD2A, COX6C, NDUFB10, CHCHD10, PDHA1, COX5A, NDUFS6, UQCR11, COX8A, MDH2, COX7C, CHCHD2, PDCD5, COX5B, MPC2, NDUFA11, NDUFA4, SLC25A5, ZFAS1, DBI, ECI1, SLC25A3, HADHA, UQCRQ, IDH2, TPI1, OGDH, CYC1, COX7A2, NDUFB2, TIMM8B, CD81, UQCRC2, NDUFC2, NDUFB4, VDAC2, PNKD	FOLH1-
combined_predtype_geno.Epi_Basal_1_T03_Cast_Day14	0.0090177	0.0418539	-1.60523	EIF4A1, ACTG1, ACTB, KRT18, EPCAM, S100A11, TUBB4B, ARPC2, TACSTD2, RAN, NCL, KRT8, CD9, PFN1, CSRP1, CLDN4	FOLH1-
T_cell	0.00383261	0.0218203	-1.61702	EEF1G, EEF2, PABPC1, GAS5, DAD1, ACTB, KRT18, PNRC1, EEF1D, S100A10, ZFAS1, SELENOW, DBI, TAF1D, ARHGDIB, MGST1, NCL, PSME2, PFDN5, PFN1, USE1, FTH1, CNBP	FOLH1-
combined_predtype_geno.Epi_Luminal_1_T09_Regen_Day14	0.0070089	0.0344688	-1.62325	SEC61B, HSP90B1, CALR, OST4, SERP1, GATA2, PRDX6, SEC61G, TSPAN1, SERF2, P4HB, UQCRQ, SEC61A1, RRBP1, NKX3-1, PPIB, PDIA6, SOD1, RABAC1, UQCC3, TMED3, NDUFV3	FOLH1-
Muscle_cell	0.000457394	0.00355104	-1.62591	YBX1, UQCRH, COX6C, NDUFB10, CHCHD10, PDHA1, COX5A, UQCR11, COX7C, PLIN5, MACROD1, TOMM20, GAPDH, GNAS, COX5B, MPC2, NDUFA4, SELENOW, ECI1, SERF2, UQCRQ, IDH2, TPI1, CYC1, COX7A2, NDUFB2, TIMM8B, CCNG1, FTH1, NDUFB4, COPS5, YBX3, VEGFB, LDHA, UQCRB, TCEA3, MDH1, NDUFV3, TPT1, NDUFA12	FOLH1-
luminal_1	0.000176756	0.0015403	-1.63343	SEC61B, SPCS2, DAD1, HSP90B1, CALR, KRT18, EPCAM, CHCHD10, OST4, SERP1, NDUFS6, UQCR11, MACROD1, GATA2, PRDX6, TIMM13, PPA1, SEC61G, HSPA5, SPINT2, TSPAN1, LAMTOR2, TST, HMGN2, LIMCH1, SRM, COPE, P4HB, CLINT1, UQCRQ, RBM47, CLDN7, SEC61A1, RRBP1, TIMM8B, NKX3-1, KRT8, PPIB, RAB25, TMPRSS2, PDIA6, SOD1, TSTA3, TMEM248, CHID1, NANS, ERLEC1, DNAJB9, PMM2, ADIPOR2, UQCC3, TMED3, MDH1, ABHD12, NDUFV3	FOLH1-
Osteoblast	0.00262574	0.016017	-1.64651	PTMS, PTMA, EEF2, ZBTB20, MARCKSL1, HSP90B1, CALR, CHCHD10, S100A11, CST3, MYL6, SQSTM1, HSPA5, ZFAS1, SELENOW, GABARAP, CD63, CTSL, CDC42, TSC22D1, CD81, CD9, PPIB, CNPY2, FTH1, CSRP1, PBX1	FOLH1-
E8p75_gfp_Blood	0.00678708	0.034128	-1.64673	TOMM5, ANP32B, PRDX2, NHP2, CITED4, SRM, REXO2, UQCRQ, PABPC4, PRKAR2B, FTH1, ARF5, RGS10, SLC25A37, GCLM, NOP10, HEBP1, TFRC	FOLH1-
Primordial_germ_cell	1.27e-06	1.55e-05	-1.64749	EEF1G, EEF1B2, UQCRH, COX4I1, NPM1, COX6C, HINT1, NAP1L1, CALM2, SUB1, HSPD1, ELOB, ANP32B, COX5A, PSMA2, NHP2, ATP6V1F, SNRPD2, NDUFS6, HSPA8, UQCR11, SNRPE, COX7C, CHCHD2, CCT3, DYNLL1, SRP19, DNAJC2, PPA1, PDCD5, COX5B, CCT2, SNRPG, PARK7, RSL1D1, NDUFA11, CCT8, SARNP, VCP, LAMTOR2, TAF1D, SERF2, RNASEH2C, PSMB1, RBM8A, CDC42, LSM2, PSMB5, AURKAIP1, CENPX, PIN4, PRDX4, ANAPC11, RAB11A, SNX3, T…	FOLH1-
E7p5_emVE	0.00641215	0.0329878	-1.65024	KRT18, EPCAM, CST3, EMB, SPINT2, S100A10, METTL26, RAB11A, CLDN7, CMTM8, CSRP1, RAB4A, CLIC1, IGFBP2	FOLH1-
Premeiotic_germ_cell	1.9e-08	3.53e-07	-1.6507	EEF1G, EEF1B2, HNRNPA1, RACK1, EIF3K, NPM1, SERBP1, EIF4A1, COX6C, HINT1, FBL, NAP1L1, YWHAE, CALM2, SUB1, CHCHD10, ARL6IP1, HSPD1, ELOB, ANP32B, COX5A, PSMA2, NHP2, EEF1D, SNRPD2, NDUFS6, PHB2, HSPA8, MDH2, SNRPE, COX7C, TUBB4B, CHCHD2, CCT3, DYNLL1, DNAJC2, PPA1, PDCD5, CCT2, SNRPG, PARK7, RSL1D1, NDUFA11, HNRNPDL, CCT8, SARNP, VCP, SLC25A3, YWHAQ, TAF1D, NOP16, IMPDH2, GTPBP4, PSMB1, RBM8A, EI…	FOLH1-
Sertoli_cells	7.45e-05	0.000722968	-1.65262	GAS5, HIGD2A, COX6C, MARCKSL1, YWHAE, CALM2, CHCHD10, S100A11, AKR1A1, PSMA2, PRDX2, ATP6V1F, HSPA8, COX7C, CHCHD2, DYNLL1, PDCD5, SPINT2, ZFAS1, VCP, YWHAQ, RNASEH2C, TST, PSMB1, CTSL, LSM2, PRDX4, TSC22D1, IDH2, RAB11A, SNX3, TBCA, HMGN1, MGST1, TIMM8B, CD81, UCHL3, CCT6A, NDUFC2, EIF3M, CNPY2, NDUFB4, VDAC2, APEX1, PDIA6, TUBA1B, OSTC, COPS5, COX20, STMN1, SNRPB, NENF, SELENOH, UQCRB, PSMB7, N…	FOLH1-
combined_predtype_geno.Epi_Luminal_2Psca_T07_Regen_Day3	0.00612313	0.0318851	-1.66015	PPP1R14B, PTGR1, LRRC26, EPCAM, S100A11, AKR1A1, SPINT2, NDUFA4, TSPAN1, TST, CLDN7, CD81, NDUFC2, CD9, TKT, RAB25, BSG, CLIC1	FOLH1-
NK_cell	0.001889	0.0122212	-1.68099	EEF2, PABPC1, ACTG1, ACTB, PPIA, SUB1, S100A11, PNRC1, BTG1, REEP5, MYL6, ARPC2, EEF1A1, S100A10, PPP1CA, ARHGDIB, CDC42, TSPO, FAM49B, SRI, PSME2, PFN1, ARPC5, ATP1B3, CLIC1	FOLH1-
Leydig_cell	9.13e-05	0.000866356	-1.68682	SDHA, PTMS, GAS5, COX4I1, DAD1, COX6C, HSP90B1, CHCHD10, HSPD1, AKR1A1, PRDX2, UQCR11, MDH2, COX7C, CHCHD2, GNAS, SQSTM1, VCP, DBI, ECI1, SLC25A3, TST, HADHA, PSMB1, SELENOS, COPE, NDUFS8, UQCRQ, TSC22D1, IDH2, PHB, CYC1, MGST1, TIMM8B, SLC25A39, CD81, UQCRC2, ERGIC3, NDUFC2, FDPS, GRHPR, USE1, PRKAR2B, BAG1, NDUFB4, TMEM205, SOD1, BSG, IGFBP2, NENF, UQCRB, ROMO1, PHPT1, MDH1, ETFB, NDUFA12, MORF…	FOLH1-
combined_predtype_geno.Epi_Luminal_3Foxi1_T06_Regen_Day2	0.00443841	0.024613	-1.69756	COX6C, CHCHD10, S100A11, COX5A, UQCR11, COX8A, COX7C, COX5B, MPC2, NDUFA4, PLCG2, UQCRQ, COX7A2, TIMM8B, NDUFC2, FTH1, LDHA, UQCRB	FOLH1-
E4p5_PrE	0.0032715	0.0194018	-1.69807	HSP90B1, CALR, SERP1, PCBD1, CST3, EMB, REEP5, HSPA5, CTSL, SELENOS, P4HB, RBM47, RAB11A, SNX3, RRBP1, FTH1, PDIA6, OSTC, SSR3, RAB1A, CKAP4	FOLH1-
NK_or_T_cell	0.000718551	0.00520036	-1.71413	EEF2, PABPC1, SPCS2, ACTG1, PPIA, ARL6IP1, PNRC1, PSMA2, ATP6V1F, BTG1, COX8A, EIF3F, MYL6, ARPC2, MAF1, UBL5, EEF1A1, S100A10, SERF2, PPP1CA, ARHGDIB, CDC42, FAM49B, CMTM7, SRI, PSME2, PFN1, USE1, ARPC5, LRP10, SSU72, CLIC1, COX20	FOLH1-
combined_predtype_geno.Epi_Luminal_1_T03_Cast_Day14	0.00221454	0.013906	-1.73092	ACTG1, ACTB, KRT18, EPCAM, CHCHD10, OST4, TUBB4B, DSTN, SQSTM1, SPINT2, TSPAN1, CLDN7, KRT8, TUBB2A, PFN1, CLDN4, CLIC1	FOLH1-
Proliferative_neuron	1.35e-05	0.000144069	-1.74363	YBX1, PTMS, PTMA, H3F3A, HMGB1, COX6C, MARCKSL1, HINT1, NAP1L1, YWHAE, CALM2, SUB1, ARL6IP1, ELOB, PRDX2, SNRPD2, UQCR11, SNRPE, COX7C, CALM3, CHCHD2, CST3, POMP, TIMM13, PDCD5, SEC61G, SNRPG, PARK7, NDUFA11, NDUFA4, UBL5, HNRNPDL, SLC25A5, SELENOW, DBI, YWHAQ, HMGN2, RBM8A, HSBP1, UQCRQ, PRDX4, ANAPC11, TBCA, PSMB2, HMGN1, COX7A2, RAN, NDUFB2, TIMM8B, TOMM7, NDUFC2, CNPY2, NDUFB4, TUBA1B, MIF, C…	FOLH1-
Stomach_epithelial_cell	9.66e-06	0.000108602	-1.74623	PTGR1, ACTG1, LRRC26, KRT18, PDHA1, S100A11, COX5A, COX8A, DSTN, PPA1, ARPC2, SEC61G, PDCD4, SPINT2, TSPAN1, SLC25A5, DBI, METTL26, ECI1, TMEM238, TST, HADHA, TALDO1, TSPO, NDUFS8, P4HB, PHGR1, RAB11A, SRI, OGDH, CMTM8, CLTB, RHOA, MGST2, UQCRC2, KRT8, PPIB, FDPS, TKT, YIF1A, RAB25, TMPRSS2, BAG1, VDAC2, TMEM205, GPD2, BSG, TSTA3, GSTK1, CD2AP, LYPLA1, TMED4, TRMT1, UQCRB, GLUL, CBR3, NDUFV3, CYB…	FOLH1-
E8p75_gfp_YsE	0.00199804	0.0127338	-1.76011	KRT18, EPCAM, S100A11, PCBD1, CST3, EMB, HSPA5, SPINT2, S100A10, CD63, CTSL, PRDX4, RBM47, RAB11A, CLDN7, KRT8, CD9, TMPRSS2, BSG, CLDN4, IGFBP2	FOLH1-
Neuron	7.2e-07	1.06e-05	-1.76609	YBX1, PTMS, HNRNPA1, HNRNPAB, PTMA, H3F3A, SPCS2, HMGB1, EIF4A1, ACTG1, MARCKSL1, HINT1, YWHAE, NDUFB10, CALM2, SUB1, FIS1, ARL6IP1, ELOB, COX5A, PRDX2, MDH2, SNRPE, CALM3, CHCHD2, POMP, DYNLL1, TIMM13, PDCD5, PARK7, NDUFA4, UBL5, HNRNPDL, TTC3, VCP, SELENOW, GABARAP, YWHAQ, TXNL4A, PSMA7, GNB2, HMGN2, RBM8A, CDC42, HSBP1, MLF2, TSC22D1, ANAPC11, RAB11A, TBCA, AP1S1, PSMB2, HMGN1, NDUFB2, TIMM8B,…	FOLH1-
E7p5_exVE	0.00364864	0.021342	-1.76973	APRT, TOMM5, DDT, PCBD1, MPC2, DBI, TXNDC17, CTSL, UQCRQ, RBM47, AQP3, FTH1, GLUL, GCSH, MORF4L2, CTSH, VPS35	FOLH1-
combined_predtype_geno.Epi_Luminal_1_T04_Cast_Day28	0.00317954	0.019122	-1.77477	LRRC26, KRT18, EPCAM, CHCHD10, S100A11, EEF1D, EIF3F, SPINT2, EIF3H, TSPO, CLDN7, TACSTD2, CD81, KRT8, PFDN5, UPK3A, USE1, AHNAK, CLDN4	FOLH1-
GCS_genes	0.00043887	0.00347033	-1.78796	YBX1, HNRNPAB, MLEC, HINT1, YWHAE, NDUFS6, CHCHD2, GNAS, COX5B, CALU, MYDGF, AURKAIP1, UQCRQ, ANAPC11, AP1S1, HMGN1, CCND1, YWHAB, NDUFC2, AP2M1, CHD4, LMAN2, FKBP8, RNPS1, MTCH1, SELENOH, UBAP2, SUMO2, SLIRP	FOLH1-
Spongiotrophoblast	2.97e-05	0.000309424	-1.8059	SEC61B, CANX, APRT, SPCS2, MLEC, HSP90B1, CALR, KRT18, SERP1, ATP6V1F, REEP5, SRP19, SQSTM1, SEC61G, HSPA5, MYDGF, PRKCSH, DBI, ARF1, TST, COMMD6, CTSL, SELENOS, RHOC, P4HB, UQCRQ, TSC22D1, TPI1, SRI, RALBP1, UCHL3, UFM1, KRT8, PPIB, YIF1A, FTH1, LMAN2, PDIA6, SSU72, TMEM248, SSR3, ATOX1, TMED3, LITAF	FOLH1-
E5p5_VE	0.000840513	0.00588359	-1.81293	HSP90B1, CALR, SERP1, PCBD1, HSPA5, KDELR1, MYDGF, PRKCSH, ARF1, TMED9, CD63, SELENOS, CDC42, P4HB, RAB11A, RRBP1, ARPC5, PDIA6, NKTR, BSG, SSR3, CKAP4	FOLH1-
Mouse_3T3_cell	7.32e-12	2.61e-10	-1.81649	PTGR1, EEF1G, EIF3E, EEF1B2, HNRNPA1, PTMA, EEF2, PABPC1, APRT, NPM1, EIF4A1, COX6C, HINT1, POLR1D, FBL, HSP90B1, NAP1L1, GTF3A, BTF3, PPIA, YWHAE, STEAP1, CALR, PDHA1, TOMM5, HSPD1, S100A11, AKR1A1, PSMA2, NHP2, EEF1D, LSM5, SNRPD2, UQCR11, COX8A, MDH2, TOMM20, GAPDH, POMP, SMS, CCT3, TIMM13, PPA1, LSM3, ENO1, SNHG9, SQSTM1, CALU, CCT2, RSL1D1, NDUFA4, SNRNP70, EEF1A1, S100A10, CCT8, SARNP, VCP,…	FOLH1-
Cumulus_cell	6.64e-07	1.01e-05	-1.82846	YBX1, PTMS, HNRNPA1, HNRNPAB, PTMA, H3F3A, EIF4A1, ACTG1, MARCKSL1, HSP90B1, PPIA, YWHAE, CALR, CHCHD10, HSPD1, PNRC1, PSMA2, HSPA8, MDH2, GAPDH, EIF3F, CCT3, SQSTM1, SEC61G, CALU, HSPA5, CCT2, RSL1D1, SNRNP70, HNRNPDL, MYDGF, VCP, ARF1, SLC25A3, TMED9, YWHAQ, TAF1D, PSMA7, GNB2, GPX4, HMGN2, CTSL, PSMB5, P4HB, PRDX4, TSC22D1, TPI1, TRA2A, TBCA, SEC61A1, HMGN1, MGST1, RAN, CKS2, CCT6A, PPIB, FDPS…	FOLH1-
Proximal_tubule_brush_border_cell	1.74e-08	3.42e-07	-1.82876	GGCT, SDHA, PTMS, UQCRH, COX4I1, HIGD2A, COX6C, HINT1, NDUFB10, CHCHD10, PDHA1, HSPD1, COX5A, AKR1A1, ATP6V1F, NDUFS6, UQCR11, DDT, COX8A, MDH2, PCBD1, COX7C, UBE2R2, CHCHD2, GAPDH, ENO1, COX5B, SQSTM1, MPC2, PARK7, NDUFA11, NDUFA4, SLC25A5, BPHL, DBI, METTL26, ECI1, LAMTOR2, GABARAP, SLC25A3, TXNDC17, TST, HADHA, GPX4, COMMD6, CD63, CTSL, CENPX, MLF2, NDUFS8, UQCRQ, IDH2, TPI1, RAB11A, PHB, PREL…	FOLH1-
Renal_tubular_cell	1.1e-06	1.49e-05	-1.87148	SDHA, PTMS, UQCRH, COX4I1, HIGD2A, COX6C, ACTG1, NDUFB10, EPCAM, CHCHD10, PDHA1, ARL6IP1, COX5A, ATP6V1F, NDUFS6, UQCR11, COX8A, MDH2, PCBD1, COX7C, ENO1, COX5B, SQSTM1, HSPA5, MPC2, SPINT2, NDUFA11, NDUFA4, TSPAN1, SLC25A5, SLC25A3, GPX4, CD63, CTSL, TSPO, NDUFS8, UQCRQ, TSC22D1, IDH2, TPI1, TMEM213, RAB11A, CLDN7, CYC1, MGST1, COX7A2, NDUFB2, TIMM8B, SLC25A39, CD81, UQCRC2, KRT8, NDUFC2, CD9, B…	FOLH1-
E3p5_TE	0.000672168	0.00494855	-1.90026	MARCKSL1, KRT18, EPCAM, S100A11, DSTN, MYL6, S100A10, SERF2, GPX4, LRRFIP1, CLDN7, RALBP1, KRT8, TSC22D4, PFN1, CSRP1, ARPC5, AHNAK, CLDN4	FOLH1-
E8p75_ap_GermCells	0.000248146	0.00207761	-1.90691	SUB1, CHCHD10, ATP6V1F, SNRPD2, NDUFS6, TUBB4B, NDUFA11, IMPDH2, WDR43, TALDO1, PSMB5, AURKAIP1, ANAPC11, PSMB2, COX7A2, TIMM8B, CKS2, UCHL3, TOMM7, NDUFB4	FOLH1-
Intestinal_epithelial_cell	7.25e-09	1.72e-07	-1.91659	PDCD6, SDHA, CANX, UQCRH, COX4I1, HIGD2A, MLEC, COX6C, NDUFB10, KRT18, EPCAM, CHCHD10, PDHA1, COX5A, AKR1A1, NDUFS6, PHB2, UQCR11, COX8A, MDH2, PCBD1, COX7C, CHCHD2, DSTN, PPA1, COX5B, SPINT2, NDUFA11, NDUFA4, TSPAN1, S100A10, SLC25A5, PRKCSH, NECTIN2, DBI, ECI1, SLC25A3, TXNDC17, TMEM238, HADHA, TALDO1, TSTD1, TUFM, NDUFS8, P4HB, PHGR1, UQCRQ, TPI1, CLDN7, SRI, OGDH, SEC61A1, PRELID1, RRBP1, MGS…	FOLH1-
HALLMARK_REACTIVE_OXIGEN_SPECIES_PATHWAY	0.00119389	0.00796552	-1.92273	PRDX2, PRDX6, GPX4, PRDX4, TXN, MGST1, NDUFB4, SOD1, FTL, ATOX1, TXNRD1, STK25, GCLM, SBNO2, MBP, SCAF4	FOLH1-
Schwann_cell	2.06e-07	3.51e-06	-1.92446	PDCD6, UQCRH, COX4I1, DAD1, HIGD2A, COX6C, YWHAE, NDUFB10, CALM2, SUB1, KRT18, CHCHD10, ARL6IP1, MXD4, ELOB, PRDX2, ATP6V1F, NDUFS6, UQCR11, COX8A, COX7C, CALM3, TUBB4B, EMB, TIMM13, PDCD5, COX5B, SPINT2, NDUFA11, NDUFA4, UBL5, MYDGF, BPHL, SELENOW, DBI, ECI1, CD63, HSBP1, PSMB5, UQCRQ, PRDX4, IDH2, COX7A2, NDUFB2, CD81, ERGIC3, TOMM7, NDUFC2, PFDN5, CNPY2, NDUFB4, FKBP8, PDIA6, BSG, MIF, COX20, …	FOLH1-
combined_predtype_geno.Epi_Luminal_3Foxi1_T08_Regen_Day7	0.000161867	0.00143994	-1.93645	ZBTB20, COX6C, NCALD, CHCHD10, S100A11, COX5A, PRDX2, ATP6V1F, UQCR11, COX8A, COX7C, GAPDH, SMS, COX5B, NDUFA4, PLCG2, COX7A2, TIMM8B, FTH1, LDHA, UQCRB, NEDD8	FOLH1-
Granulosa_cell	2.56e-06	3.04e-05	-1.93835	EEF1G, EIF3E, PTMS, UQCRH, GAS5, NPM1, COX6C, MARCKSL1, CALM2, CHCHD10, S100A11, PNRC1, AKR1A1, PRDX2, COX7C, CHCHD2, PDCD5, PARK7, NDUFA4, S100A10, ZFAS1, VCP, TXNDC17, TAF1D, TST, RBM8A, HSBP1, TSC22D1, IDH2, TPI1, ANAPC11, RAB11A, SNX3, TBCA, HMGN1, FKBP9, TIMM8B, NDUFC2, PFDN5, EIF3M, TKT, GRHPR, USE1, BAG1, CNPY2, NDUFB4, TXNL1, BSG, IGFBP2, NENF, SELENOH	FOLH1-
Hepatocyte	2.85e-07	4.68e-06	-1.97558	SDHA, CANX, APRT, SPCS2, HINT1, HSP90B1, NDUFB10, KRT18, ARL6IP1, HSPD1, SERP1, NDUFS6, PHB2, DDT, PCBD1, CHCHD2, HSPA5, MPC2, MYDGF, BPHL, DBI, METTL26, ECI1, LAMTOR2, TST, GPX4, CD63, CTSL, SELENOS, P4HB, UQCRQ, PRDX4, IDH2, TPI1, RAB11A, CLDN7, CMTM8, RRBP1, MGST1, NDUFB2, UQCRC2, KRT8, PPIB, PFN1, FDPS, YIF1A, GRHPR, LMAN2, TMEM205, EBPL, PDIA6, HPN, OSTC, LDHA, RAB1A, ATOX1, MDH1, GCSH, CYB5…	FOLH1-
Trophoblast_progenitor_cell	7.36e-11	2.42e-09	-2.00412	EEF1G, EIF3E, EEF1B2, APRT, COX4I1, NPM1, EIF4A1, ACTG1, POLR1D, NAP1L1, CALM2, SUB1, KRT18, ARL6IP1, HSPD1, ELOB, ANP32B, COX5A, PSMA2, NHP2, PHB2, HSPA8, COX8A, MDH2, SNRPE, COX7C, TUBB4B, UBE2R2, CHCHD2, CCT3, DSTN, SRP19, DNAJC2, ARPC2, PDCD5, SQSTM1, CCT2, SNRPG, NDUFA11, HNRNPDL, CCT8, VCP, DBI, SLC25A3, TAF1D, PSMA7, IMPDH2, GPX4, PSMB1, RBM8A, CDC42, LSM2, NDUFS8, PRDX4, ANAPC11, TRA2A, S…	FOLH1-
Gastric_mucosa_cell	7.46e-10	2.28e-08	-2.01796	PTGR1, UQCRH, COX4I1, HIGD2A, COX6C, ACTG1, NDUFB10, KRT18, EPCAM, CHCHD10, PDHA1, TOMM5, COX5A, AKR1A1, NME2, NDUFS6, UQCR11, COX8A, MDH2, PCBD1, COX7C, DSTN, PPA1, ENO1, COX5B, SEC61G, HSPA5, MPC2, SPINT2, NDUFA11, NDUFA4, TSPAN1, EEF1A1, SLC25A5, DBI, ECI1, SLC25A3, TMEM238, SERF2, TST, HADHA, COMMD6, SELENOS, TSTD1, TUFM, NDUFS8, UQCRQ, SRI, OGDH, CMTM8, PHB, CLTB, MGST2, CYC1, COX7A2, NDUFB2…	FOLH1-
Erythroid_progenitor	1.19e-13	5.09e-12	-2.05204	EEF1G, EIF3E, EEF1B2, HNRNPA1, PTMA, EEF2, PABPC1, RACK1, GAS5, EIF3K, NPM1, SERBP1, POLR1D, FBL, NAP1L1, BTF3, PPIA, NDUFB10, OST4, TOMM5, HSPD1, ANP32B, PSMA2, PRDX2, NHP2, EEF1D, SNRPD2, PHB2, HSPA8, UQCR11, COX8A, MDH2, SNRPE, COX7C, CALM3, TUBB4B, CHCHD2, TOMM20, POMP, CCT3, PRDX6, SRP19, TIMM13, COX5B, SNRPG, PARK7, RSL1D1, NDUFA4, UBL5, SLC25A5, CCT8, ZFAS1, SARNP, CITED4, NOP16, PSMA7, IM…	FOLH1-
E8p75_YsE	0.000264719	0.00217375	-2.07286	APRT, CHCHD10, TOMM5, COX5A, UQCR11, DDT, PCBD1, TOMM20, DBI, TXNDC17, GPX4, UQCRQ, SNX3, AQP3	FOLH1-
HALLMARK_MYC_TARGETS_V1	1.3e-07	2.31e-06	-2.07476	EEF1B2, CANX, PABPC1, GSPT1, NPM1, SERBP1, EIF4A1, FBL, NAP1L1, PPIA, YWHAE, HSPD1, CLNS1A, COX5A, PSMA2, NHP2, SNRPD2, PHB2, CCT3, CCT2, RSL1D1, CBX3, SLC25A3, YWHAQ, SMARCC1, TXNL4A, NOP16, PSMA7, LSM2, TUFM, SRM, PRDX4, PHB, PSMB2, PABPC4, CYC1, RAN, PSMA1, SRSF2, EIF3D, PA2G4, CNBP, APEX1, GLO1, PSMD8, DDX21, C1QBP, RNPS1, SET, COPS5, SRPK1, PSMD7, LDHA, ILF2, HDAC2	FOLH1-
Luteal_cell	1.93e-12	7.48e-11	-2.10402	YBX1, HNRNPA1, PTMA, EEF2, H3F3A, EIF4A1, COX6C, ACTG1, POLR1D, PPIA, CALR, CHCHD10, OST4, HSPD1, AKR1A1, PRDX2, NHP2, ALKBH7, PHB2, UQCR11, COX8A, MDH2, COX7C, PLIN5, CHCHD2, TOMM20, GAPDH, CCT3, PRDX6, TIMM13, COX5B, RORA, SNHG9, SQSTM1, CALU, HSPA5, MPC2, CCT2, SNRPG, NDUFA4, SNRNP70, EEF1A1, S100A10, VCP, CITED4, PRKCSH, DBI, METTL26, ARF1, SLC25A3, YWHAQ, TAF1D, GNB2, TST, HADHA, GPX4, PGLS,…	FOLH1-
Myoblast	1.14e-06	1.49e-05	-2.12524	PTMS, UQCRH, GAS5, COX4I1, DAD1, NDUFB10, MTDH, S100A11, NDUFS6, UQCR11, MYL6, GNAS, SEC61G, CALU, NDUFA11, KDELR1, S100A10, ZFAS1, SELENOW, GABARAP, GNB2, CD63, CTSL, RHOC, TM4SF1, P4HB, PRDX4, IDH2, ANAPC11, RHOA, SRSF11, CD81, PFDN5, PPIB, USE1, CSRP1, CLIC1, RABAC1, SOCS2, NDUFV3, CYB5A, ARF5, TMEM50A, TPM4, CAPNS1, ECH1	FOLH1-
combined_predtype_geno.Epi_Luminal_2Psca_T06_Regen_Day2	1.35e-05	0.000144069	-2.13384	PTGR1, YBX1, HMGB1, PPIA, LRRC26, EPCAM, CHCHD10, S100A11, COX5A, AKR1A1, NHP2, SNRPE, COX7C, GAPDH, SNRPG, NDUFA4, TSPAN1, TST, TPI1, CLDN7, RAN, NDUFC2, CD9, TKT, RAB25	FOLH1-
MEF_Cultured	1.43e-14	7.62e-13	-2.16312	PDCD6, EIF3E, EEF1B2, HNRNPAB, APRT, RACK1, EIF3K, NPM1, ACTG1, NAP1L1, ACTB, BTF3, PPIA, CALR, KRT18, OST4, HSPD1, ELOB, S100A11, AKR1A1, PSMA2, NHP2, EEF1D, SNRPD2, PHB2, TUBB4B, TOMM20, GAPDH, POMP, CCT3, DYNLL1, MYL6, SRP19, ENO1, CALU, CCT2, CLTA, KDELR1, S100A10, CCT8, SELENOW, RAB18, SLC25A3, TXNDC17, TXNL4A, GPX4, PSMB1, CD63, PPP1CA, CTSL, CDC42, HSBP1, TSPO, RHOC, LSM2, SRM, SDC2, MLF2,…	FOLH1-
E8p75_ap_YsE	7.77e-06	8.97e-05	-2.23801	DAD1, KRT18, EPCAM, S100A11, PCBD1, CST3, EMB, MYL6, SPINT2, S100A10, DBI, CD63, CTSL, RBM47, RAB11A, CLDN7, CMTM8, KRT8, CD9, TMPRSS2, GLUL, GCSH, CYB5A, MORF4L2, CTSH	FOLH1-
combined_predtype_geno.Epi_Basal_1_T07_Regen_Day3	3.24e-05	0.000329275	-2.25585	EEF1G, EIF3E, EEF1B2, HNRNPA1, EEF2, NPM1, ACTG1, EIF3F, SLC25A5, DBI, EIF3H	FOLH1-
Neutrophil	8.21e-10	2.34e-08	-2.26861	SEC61B, YBX1, PTMA, PABPC1, APRT, SPCS2, HMGB1, MLEC, SERBP1, HSP90B1, PPIA, CALR, MTDH, S100A11, ANP32B, NHP2, MDH2, GAPDH, EMB, PRDX6, DSTN, DNAJC2, ARPC2, ENO1, MYDGF, LAMTOR2, PSMA7, RNASEH2C, PGLS, HMGN2, CD63, PPP1CA, TALDO1, ARHGDIB, TSPO, AURKAIP1, P4HB, FAM49B, CMTM7, MGST2, CKS2, SRSF2, PFN1, TKT, GMNN, LMAN2, ARPC5, PDIA6, TUBA1B	FOLH1-
Proliferating_Myocyte	1.84e-14	8.71e-13	-2.28637	EEF1G, SEC61B, YBX1, EIF3E, EEF1B2, HNRNPA1, PTMA, H3F3A, RACK1, GAS5, EIF3K, DAD1, HMGB1, NPM1, SERBP1, MARCKSL1, HINT1, NAP1L1, BTF3, YWHAE, SUB1, HSPD1, ELOB, ANP32B, AKR1A1, PRDX2, SNRPD2, PHB2, HSPA8, SNRPE, CHCHD2, GAPDH, POMP, CCT3, DYNLL1, PPA1, PDCD5, ENO1, CCT2, SNRPG, PARK7, NDUFA11, NDUFA4, HNRNPDL, CCT8, ZFAS1, VCP, SELENOW, SLC25A3, YWHAQ, TAF1D, IMPDH2, RNASEH2C, HMGN2, PSMB1, PPP1…	FOLH1-
Kidney_epithelial	7.63e-18	1.09e-15	-2.31697	EEF1G, SEC61B, YBX1, EIF3E, EEF1B2, HNRNPA1, PTMA, UQCRH, H3F3A, RACK1, GAS5, EIF3K, HIGD2A, HMGB1, NPM1, SERBP1, MARCKSL1, HINT1, POLR1D, NAP1L1, BTF3, PPIA, YWHAE, CALM2, SUB1, KRT18, EPCAM, ARL6IP1, ELOB, ANP32B, COX5A, AKR1A1, PSMA2, PRDX2, SNRPD2, HSPA8, COX8A, PCBD1, SNRPE, COX7C, TUBB4B, CHCHD2, GAPDH, CCT3, DYNLL1, PPA1, PDCD5, ENO1, SNRPG, SPINT2, NDUFA11, NDUFA4, HNRNPDL, KDELR1, SLC25A…	FOLH1-
Myocyte	4.8e-09	1.21e-07	-2.33328	PPP1R14B, EEF1G, YBX1, EEF1B2, PTMS, HNRNPAB, RACK1, GAS5, HMGB1, NPM1, SERBP1, MARCKSL1, MTDH, HSPD1, ANP32B, COX8A, SNRPE, GAPDH, EIF3F, CCT3, DYNLL1, PDCD5, GNAS, CCT2, EEF1A1, HNRNPDL, ZFAS1, VCP, TAF1D, HMGN2, CD63, IDH2, TBCA, HMGN1, HNRNPM, SRSF11, NCL, YWHAB, CCT6A, SRSF2, PA2G4, TUBA1B, NACA, SNRPB, PSMD7, MAP2K2	FOLH1-
Embryonic_stem_cell	2.06e-15	1.46e-13	-2.33632	EEF1G, EIF3E, EEF1B2, HNRNPAB, PTMA, APRT, RACK1, COX4I1, EIF3K, NPM1, SERBP1, EIF4A1, HINT1, FBL, NAP1L1, BTF3, PPIA, YWHAE, SUB1, CHCHD10, TOMM5, HSPD1, ELOB, ANP32B, COX5A, PSMA2, NHP2, EEF1D, SNRPD2, NDUFS6, PHB2, SNRPE, TUBB4B, CHCHD2, TOMM20, GAPDH, CCT3, DYNLL1, TIMM13, PPA1, ENO1, COX5B, CCT2, SNRPG, PARK7, RSL1D1, NDUFA11, NDUFA4, SLC25A5, CCT8, TAF1D, TXNL4A, PSMA7, IMPDH2, GPX4, PGLS, …	FOLH1-
combined_predtype_geno.Epi_Luminal_1_T07_Regen_Day3	1.18e-06	1.49e-05	-2.35478	PPP1R14B, SEC61B, PABPC1, NPM1, KRT18, CHCHD10, COX5A, AKR1A1, SERP1, NHP2, COX8A, PRDX6, NDUFA4, TSPAN1, TST, PGLS, HMGN2, P4HB, SEC61A1, NKX3-1, FTH1	FOLH1-
combined_predtype_geno.Epi_Luminal_2Psca_T05_Regen_Day1	1.18e-06	1.49e-05	-2.35985	PTGR1, YBX1, KRT18, EPCAM, CHCHD10, S100A11, COX5A, SPINT2, NDUFA4, TSPAN1, S100A10, TST, TSPO, TPI1, CLDN7, TACSTD2, RAN, CD81, KRT8, CD9, TKT, RAB25, AHNAK, CLIC1	FOLH1-
Mesenchymal_stem_cell	5.7e-19	1.22e-16	-2.36334	SEC61B, EIF3E, EEF1B2, APRT, RACK1, COX4I1, NPM1, SERBP1, COX6C, ACTG1, HINT1, FBL, NAP1L1, ACTB, BTF3, CALR, FIS1, PDHA1, TOMM5, HSPD1, ELOB, S100A11, COX5A, NHP2, EEF1D, SNRPD2, NDUFS6, PHB2, UQCR11, MDH2, SNRPE, TUBB4B, GAPDH, POMP, CCT3, PRDX6, DYNLL1, MYL6, SRP19, TIMM13, PPA1, PDCD5, ENO1, COX5B, SEC61G, CCT2, SNRPG, PARK7, RSL1D1, NDUFA11, NDUFA4, S100A10, SLC25A5, CCT8, ZFAS1, MYDGF, VCP,…	FOLH1-
Pancreatic_acinar_cell	7.91e-17	8.45e-15	-2.3805	EEF1G, SEC61B, EEF1B2, HNRNPAB, PTMA, RACK1, GAS5, EIF3K, HMGB1, NPM1, SERBP1, EIF4A1, MARCKSL1, HINT1, YWHAE, SUB1, KRT18, EPCAM, HSPD1, ELOB, ANP32B, SERP1, PRDX2, NHP2, EEF1D, SNRPD2, NDUFS6, PHB2, HSPA8, PCBD1, SNRPE, COX7C, TUBB4B, CHCHD2, GAPDH, REEP5, CCT3, PRDX6, SRP19, PDCD5, SNRPG, PARK7, RSL1D1, SPINT2, CCT8, ZFAS1, MYDGF, VCP, LAMTOR2, SLC25A3, YWHAQ, TXNL4A, PSMA7, RNASEH2C, PGLS, HM…	FOLH1-
E4p5_TE	4.88e-07	7.72e-06	-2.40278	MARCKSL1, ACTB, CALM2, KRT18, EPCAM, S100A11, DSTN, MYL6, ARPC2, LIMCH1, CLDN7, TACSTD2, SRI, AQP3, KRT8, CSRP1, ARPC5, AHNAK, CLDN4, LITAF, HDGF, BAZ1A, TPM4, LCP1, ARPC1B	FOLH1-
combined_predtype_geno.Epi_Basal_1_T05_Regen_Day1	1.05e-06	1.49e-05	-2.40623	EEF1G, YBX1, HNRNPA1, PTMA, APRT, NPM1, EIF4A1, ACTG1, FBL, HSPD1, COX5A, MDH2, HNRNPDL, SLC25A5, IMPDH2, CYC1, RAN, NCL, TUBA1B, C1QBP, MIF	FOLH1-
Myeloid_progenitor_cell	8.21e-16	7.01e-14	-2.46092	EEF1G, SEC61B, YBX1, EIF3E, EEF1B2, HNRNPA1, HNRNPAB, PTMA, PABPC1, RACK1, GAS5, SPCS2, HMGB1, NPM1, SERBP1, EIF4A1, FBL, NAP1L1, PPIA, CALR, SUB1, TOMM5, MTDH, HSPD1, ANP32B, NHP2, SNRPD2, PHB2, HSPA8, MDH2, SNRPE, CALM3, EMB, POMP, EIF3F, ARPC2, SNRPG, PARK7, RSL1D1, NDUFA4, SLC25A5, CCT8, TMED9, TAF1D, PSMA7, IMPDH2, RNASEH2C, PGLS, HMGN2, PPP1CA, ARHGDIB, TSPO, LSM2, CENPX, SRM, NDUFS8, IDH2,…	FOLH1-
combined_predtype_geno.Epi_Luminal_1_T06_Regen_Day2	8.82e-09	1.98e-07	-2.49628	PPP1R14B, SEC61B, YBX1, HNRNPAB, HMGB1, NPM1, HSP90B1, CALR, CHCHD10, HSPD1, ANP32B, COX5A, NHP2, PHB2, SNRPE, COX7C, GAPDH, POMP, PRDX6, TIMM13, SEC61G, SNRPG, NDUFA4, TSPAN1, SLC25A5, TST, HMGN2, P4HB, UQCRQ, COX7A2, RAN, NKX3-1, CCND1, CKS2	FOLH1-
Cartilage_cell	9.68e-15	5.9e-13	-2.54451	EEF1G, SEC61B, YBX1, PTMS, CANX, PTMA, APRT, GAS5, NPM1, EIF4A1, HSP90B1, NAP1L1, CALR, SUB1, AKR1A1, SERP1, PSMA2, PRDX2, GAPDH, DYNLL1, SRP19, PPA1, GNAS, ENO1, SEC61G, CALU, HSPA5, KDELR1, MYDGF, VCP, ARF1, SLC25A3, TMED9, YWHAQ, TAF1D, PSMA7, SERF2, NAPA, CD63, EIF3H, SELENOS, CDC42, SRM, MLF2, COPE, P4HB, PRDX4, TSC22D1, IDH2, TPI1, ANAPC11, SEC61A1, HMGN1, RRBP1, FKBP9, HNRNPM, SRSF11, YWHA…	FOLH1-
combined_predtype_geno.Epi_Luminal_1_T05_Regen_Day1	1.09e-08	2.33e-07	-2.55182	EEF1G, SEC61B, YBX1, NPM1, HSP90B1, CALR, KRT18, EPCAM, CHCHD10, HSPD1, S100A11, COX5A, SERP1, NHP2, MDH2, PPA1, SEC61G, TSPAN1, SLC25A5, MYDGF, IMPDH2, TST, P4HB, TPI1, CLDN7, RAN, CD81, KRT8, TKT, PDIA6, TUBA1B, MIF	FOLH1-
combined_predtype_geno.Epi_Basal_1_T06_Regen_Day2	1.76e-08	3.42e-07	-2.57207	EEF1G, YBX1, HNRNPA1, PTMA, H3F3A, HMGB1, NPM1, SERBP1, FBL, PPIA, HSPD1, ANP32B, COX5A, MDH2, GAPDH, COX5B, SNRPG, NDUFA11, S100A10, SLC25A5, DBI, CYC1, RAN, NCL, TUBA1B, C1QBP, MIF, SNRPB	FOLH1-
Trophoblast_stem_cell	5.89e-22	2.52e-19	-2.64411	PDCD6, EEF1G, EEF1B2, HNRNPA1, EEF2, APRT, RACK1, COX4I1, EIF3K, NPM1, EIF4A1, COX6C, ACTG1, POLR1D, FBL, NAP1L1, BTF3, KRT18, TOMM5, ARL6IP1, HSPD1, ELOB, ANP32B, COX5A, PSMA2, NHP2, ATP6V1F, EEF1D, SNRPD2, NDUFS6, PHB2, UQCR11, SNRPE, TUBB4B, TOMM20, GAPDH, POMP, CCT3, PRDX6, DYNLL1, TIMM13, PPA1, ENO1, CCT2, SNRPG, RSL1D1, CLTA, NDUFA11, UBL5, EEF1A1, S100A10, CCT8, SLC25A3, TAF1D, TXNL4A, IMP…	FOLH1-
Cao2019Embryo_epi_BranchialArchEpithelialTrajectory_1_of_3	0.000589139	0.00292908	-1.79836	CPNE4, ALDH1A3
combined_predtype_geno.Epi_Luminal_2Psca_T05_Regen_Day1	0.0015248	0.00627274	-1.80062	KRT19, TACSTD2, LGALS3, PTGR1, S100A10, IFITM3, CLU, ID1, CD81, ANXA2, ANXA1, PPP1R1B, S100A11, AHNAK, NUPR1, EZR, PRDX1, PEBP1, TST, TSPO, IGFBP7, CLIC1, TKT, SLC12A2, NDUFA4, TSPAN1, RAB25
Astrocyte	7.0089e-05	0.000477273	-1.8065	ABHD12, LUZP2, NFIX, ELOVL5, CLU, CANX, PRDX6, CD81, HOPX, PDIA3, ITM2B, SAT1, APLP2, SLC3A2, RCN2, GLUD1, CD47, PCSK1N, VEGFA, REEP5, ACSL3, APPL2, CNN3, APOE, LAMP2, TMEM256, UBC, KLF9, PSAP, CROT, MAT2A, TKT, PCYT2, TMBIM6, TCF4, S100A16, RAMP1, LRPAP1, METRN, SARAF, GRINA, CD164, CTSD, DBI, SUCLG1, RSRP1, AHCYL1, FNBP1, RABAC1, ADGRG1, CST3, CADM1, TUBB2A, CHCHD10, ACO2, PRNP, PTCH1, RHOB, LA…
combined_predtype_geno.Epi_Luminal_1_T03_Cast_Day14	0.00123153	0.00517966	-1.80995	KRT19, SGK1, CLU, SQSTM1, CHKA, KLF6, HOPX, CDH1, ARL6IP5, AMD1, SOX9, EZR, GNG5, ANXA4, PRSS8, FLNB, MAT2A, CLIC1, DSP, EHD4, TSPAN1, LMO7, TACC2, KRT8, WDR1, CFL1, TUBB2A, CHCHD10, ACTN4, CLDN4, KRT18
E8p75_ap_Midline	0.00169801	0.00674489	-1.81722	KRT19, LGALS3, MGST1, CLU, TGM2, ANXA5, SOX9, RCN2, BICC1, SMIM14, FNDC3B, REEP5, RND3, RCN1, BTG1, IGF1R, COBL, EPHA4, LRIG1, ALCAM, CREB3L2, EPB41L3, PPFIBP1
E3p5_x	0.00105419	0.00456814	-1.83426	SPP1, ARID5B, ID3, PRDX6, RNF130, SOCS2, SAT1, NPM1, FN1, REST, EZR, PRDX1, GLUD1, AKAP12, RND3, AGTRAP, NDFIP1, RCN1, IFITM2, CREG1, KDM5B, EPHA4, C1QBP, KLF4, NFU1
combined_predtype_geno.Epi_Luminal_1_T01_Cast_Day1	0.00403236	0.0134099	-1.84526	H2AFJ, KRT19, DCXR, AGR2, PRDX6, SMIM14, TMED3, COMT, ACSL3, RNF149, TSPAN1, LMO7, NDUFV3, CST3, TMBIM4, KRT18, TSPAN13
Alveolar_type_II_cell	0.000194617	0.00115959	-1.85125	H2AFJ, CCND1, MGST1, FASN, DCXR, NRP1, ATP8A1, ATP1A1, CTSH, ACOXL, SDC1, SOCS2, HERPUD1, ERRFI1, APLP2, S100A11, EMB, PHLDA1, CTNNB1, NUPR1, EZR, PTPRF, ALDH2, ANK3, VAMP8, ANXA4, MXD4, LAMP2, CMTM8, TSPO, TMBIM6, RAMP1, SOAT1, GCLC, ZDHHC3, ALCAM, RSRP1, EXOSC7, RABAC1, TCEAL9, ELOVL1, CDK2AP2, CADM1, CHCHD10, PRNP, POR, NPC2, TMEM50B, ATP6V1G1
HALLMARK_ESTROGEN_RESPONSE_LATE	0.000463176	0.00251522	-1.85253	CCND1, KRT19, FKBP5, CHPT1, DCXR, HOMER2, SGK1, BLVRB, ELOVL5, UGDH, NRIP1, ABHD2, AREG, AGR2, CD44, IL6ST, CDH1, FDFT1, SORD, ZFP36, PRSS23, TST, SLC7A5, PRKAR2B, XBP1, TPD52L1, FLNB, FARP1, ADD3, SLC9A3R1, DHCR7, PKP3, LLGL2, TSTA3, NCOR2, AMFR
E7p5_exVE	0.00193139	0.00746454	-1.85699	SGK1, AQP3, CTSZ, CTSH, RBM47, CTSL, EZR, SLC7A8, APRT, CTSB, CLTC, CNDP2, MPC2, SLC9A3R1, GCAT
E5p5_VE	0.000644867	0.00307386	-1.86737	LAMC1, CKAP4, P4HB, KLF6, TMED9, ARF4, TXNDC5, RPN2, TMEM256, HSPA5, FLNB, RRAS2, SERP1, LRPAP1, DNAJC3, HSP90B1, RAB11A, TMED2, CALR, CRTAP, WDR1, FRMD4A, CTNNBIP1, ATP6V1G1, SSR3, AGFG1, SSR1
B_cell	0.000644867	0.00307386	-1.87542	ERGIC1, REXO2, LMAN2, SDC1, HERPUD1, SLC3A2, IGKC, CD47, TXNDC5, RPN2, HSPA5, XBP1, PPIB, TXNDC11, FKBP11, SERP1, DNAJC3, HSP90B1, MANF, CALR, PRDX4, SDF2L1, RABAC1, SEC61A1, ISG20, SSR3, CRELD2, DERL1, TSPAN13, MTDH, COPE, SLC35B1, NUCB1
Cao2019Embryo_epi_ApicalEctodermalRidgeTrajectory_1_of_1	0.0050807	0.0158659	-1.88137	KREMEN1, SH3RF1, BAMBI, CD44, FNDC3A, COLEC12, SLC41A2, LMO7, PIK3R1, LNX1, SLC7A11
combined_predtype_geno.Epi_Luminal_2Psca_T08_Regen_Day7	0.000561047	0.00289987	-1.886	KRT19, TACSTD2, LGALS3, DCXR, PTGR1, S100A10, CLU, LRRC26, CTSH, ID1, ANXA2, ANXA1, PPP1R1B, SOX9, S100A11, PHLDA1, AHNAK, CTNNB1, NUPR1, HSPA1B, TST, IGFBP7, SLC12A2, NDUFA4, TSPAN1, KRT8, LMO4, AKAP13, FOSB, TRIM2
combined_predtype_geno.Epi_Basal_1_T01_Cast_Day1	0.00188693	0.00735904	-1.89566	GADD45B, TPM4, JUNB, CTSL, ERRFI1, ZFP36, NR4A1, TPM1, APOE, MAFF, DST, IFRD1, SFN, CLDN4, KRT18, MYL12A, TGIF1
HALLMARK_PEROXISOME	0.00058419	0.00292908	-1.89725	ECI2, RDH11, ELOVL5, HSD17B4, ATXN1, DHRS3, ABCC5, IDH1, PRDX1, ACAA1, ACSL1, TSPO, GSTK1, SOD1, EPHX2, CRAT, ALDH1A1, IDI1, CLN8, ACOX1, FIS1, HSD17B11, SLC23A2, SLC25A17, SOD2, CADM1, DHCR24, ALDH9A1, CTBP1, ECH1
E5p5_emVE	0.00067529	0.00318351	-1.91137	TMPRSS2, ATP8A1, ZFP36L1, RHPN2, RBP1, ITM2B, APLP2, CTNNB1, DSG2, PACSIN2, TNKS, VAMP8, PDLIM5, LCP1, TMBIM6, CTNNA1, KRT8, NBEAL1, MPP5, NPC2, ACTN4, RDX, KRT18, USP9X, PDCD4, RAB4A, SMAD1, ADK, SCCPDH, TCF7L2
SU2C-NE-ADENO.POLYA	0.000600836	0.00292908	-1.91583	FKBP5, ERGIC1, FASN, NEDD4L, SLC44A4, ALDH1A3, P4HB, CAMKK2, YIPF6, SND1, SLC45A3, APLP2, GFPT1, PITPNA, HDLBP, PDXDC1, SYNGR2, TBC1D9B, AGTRAP, TXNDC11, MON1B, GSPT1
HALLMARK_INFLAMMATORY_RESPONSE	0.000519454	0.00274802	-1.92972	NAMPT, PTPRE, RIPK2, RNF144B, KLF6, NFKBIA, TIMP1, HPN, LDLR, IL1R1, LYN, NFKB1, P2RX4, TNFSF10, TAPBP, AHR, SGMS2, RAF1, MXD1, RELA, IRF1, DCBLD2
combined_predtype_geno.Epi_Luminal_1_T07_Regen_Day3	0.000519454	0.00274802	-1.93011	KRT19, NKX3-1, DCXR, HES1, PRKCA, CLU, P4HB, HOXB13, CHKA, PRDX6, NPM1, EZR, PEBP1, TST, RNF149, NHP2, SERP1, SLC12A2, NDUFA4, MANF, TSPAN1, LMO7, SDF2L1, SEC61A1
Osteoblast	6.56528e-05	0.000460659	-1.948	HES1, FSTL1, IFITM3, GADD45B, TPM4, SELENOM, CALD1, ZFP36L1, DUSP1, IFI27, MGP, ID3, JUNB, SQSTM1, ANXA5, CD81, RBP1, CTSL, ITM2B, TSC22D1, S100A11, FN1, PHLDA1, CTNNB1, NUPR1, PRSS23, CTSB, APOE, LAMP2, HSPA5, KLF9, PPIB, IGFBP7, HEXA, IFITM2, JUN, EGR1, HSP90B1, MANF
HALLMARK_P53_PATHWAY	5.97531e-05	0.000427235	-1.95327	H2AFJ, DCXR, ZBTB16, PTPRE, S100A10, ZFP36L1, CD81, SDC1, ABCC5, PTPN14, SAT1, TSC22D1, SLC3A2, NUPR1, DDIT4, VAMP8, FOXO3, MXD4, RB1, KIF13B, CCNG1, TPD52L1, INHBB, RXRA, PDGFA, BTG1, S100A4, JUN, CCND3, HIST1H1C, TPRKB, FUCA1, BAIAP2, CTSD, PPP1R15A, KLF4, TRAFD1, TM4SF1, SFN, NINJ1, SEC61A1
HALLMARK_XENOBIOTIC_METABOLISM	9.69825e-05	0.000630386	-1.98355	DCXR, IGF1, PTGR1, BLVRB, ELOVL5, UGDH, MAOA, MCCC2, IDH1, IL1R1, ENTPD5, PPARD, ALDH2, COMT, PDLIM5, APOE, PYCR1, CNDP2, CROT, ACOX3, TNFRSF1A, TMBIM6, NQO1, SERTAD1, GCLC, NPC1, DDAH2, GSR, JUP, ARG2, ADH5, ASL, ACOX1, NINJ1, ACO2, POR, SSR3, PINK1, ALDH9A1, CSAD, GSS, ECH1, CBR1, DHRS7, EPHX1, SLC35B1, SAR1B
Prostate_gland_cell	2.00287e-05	0.000159117	-1.98564	H2AFJ, KRT19, DCXR, CLU, P4HB, HOXB13, AGR2, PRDX6, TMED9, RGS2, PDIA3, ITM2B, HERPUD1, IER2, DNAJB1, ZFP36, ARF4, PHLDA1, NUPR1, SMIM14, EZR, TMED3, PEBP1, ALDH2, RPN2, VAMP8, HIGD2A, HSPA5, NANS, MAT2A, PPIB, TMBIM6, SERP1, SERF2, JUN, SLC12A2, DNAJC3, HSP90B1, MANF, TSPAN1, RAB11A, FUCA1, TALDO1
combined_predtype_geno.Epi_Luminal_1_T08_Regen_Day7	0.000139912	0.000882682	-1.98944	H2AFJ, NKX3-1, P4HB, AGR2, CHKA, PRDX6, PDIA3, HERPUD1, HDLBP, GNG5, TMED3, HSPA1B, TST, HSPA5, RNF149, PPIB, FKBP11, SERP1, SERF2, DNAJC3, HSP90B1, MANF, TSPAN1, CALR, SDF2L1, SEC61A1, EHF, NDUFV3, CDK2AP2, PGM2L1, SSR3, CRELD2
GO_0002064|epithelial cell development	0.00280492	0.0100276	-1.9949	HOXB13, ID1, SHROOM3, B4GALT1, XBP1, COL18A1, FOXA1
HALLMARK_BILE_ACID_METABOLISM	0.000410172	0.00231531	-2.00623	AR, AMACR, HSD17B4, ATXN1, RBP1, IDH1, ACSL1, GSTK1, CROT, RXRA, SOD1, EPHX2, ALDH1A1, IDI1, NPC1, HSD17B11, SLC23A2, PEX16, FADS2, DHCR24, PEX7, ALDH9A1
Smooth_muscle_cell	7.88846e-06	9.14635e-05	-2.02168	HES1, FSTL1, IFITM3, GADD45B, TPM4, CALD1, RHOC, DUSP1, MGP, ID3, JUNB, SQSTM1, ID1, ANXA5, NFKBIA, CD81, ANXA1, ITM2B, CALU, PLS3, ERRFI1, TSC22D1, IER2, S100A11, ZFP36, FN1, PHLDA1, NR4A1, PRSS23, MXD4, TPM1, CNN3, KLF9, PPIC, IGFBP7, KLF2, PDGFA, RAMP1, IFITM2, VIM, JUN, EGR1
Microglia	2.43915e-06	3.1709e-05	-2.03006	ABHD12, RGS10, SGK1, DUSP1, JUNB, CTSZ, CTSH, ASAH1, KLF6, NFKBIA, CD81, CTSL, BASP1, RGS2, ITM2B, SAT1, IER2, SLC3A2, DNAJB1, ZFP36, GNG5, SFT2D1, VAMP8, REEP5, HIGD2A, CYFIP1, CTSB, MCL1, APOE, LAMP2, TMEM256, UBC, SCOC, IFNGR1, HSPA5, LCP1, PSAP, LTC4S, CLIC1, HEXA, KLF2, GDI2, JUN, SARAF, CREG1, EGR1, RAB11A, CD164, CTSD, ATF4
HALLMARK_FATTY_ACID_METABOLISM	2.17277e-05	0.000169476	-2.04724	ECI2, FASN, S100A10, RDH11, ELOVL5, UGDH, BMPR1B, MAOA, HSD17B4, SMS, PDHA1, PRDX6, IDH1, ACAA1, ACSL1, BLVRA, CBR3, GRHPR, LTC4S, ACSS1, D2HGDH, CRAT, ALDH1A1, MCEE, IDI1, SDHA, HMGCS1, ACAT2, SUCLG2, DECR1, SUCLG1, ACOX1, HSD17B11, UBE2L6, UROD, ACO2, SDHC, DLD, DHCR24, ECHS1, ACADVL, ALDH9A1, ECH1, CBR1, EPHX1, MDH2, IDH3B
combined_predtype_geno.Epi_Luminal_1_T00_intact	0.00019026	0.0011496	-2.04876	H2AFJ, NKX3-1, P4HB, AGR2, PRDX6, PDIA3, HERPUD1, HDLBP, SMIM14, TMED3, HSPA1B, TST, HSPA5, RNF149, RCN1, PPIB, FKBP11, SERP1, DNAJC3, HSP90B1, MANF, TSPAN1, FUCA1, CALR, SDF2L1, SEC61A1, EHF, NDUFV3, SLC38A10, PGM2L1, CRELD2, TSPAN13, BCAS3, DDIT3, MAN2A1
PID_INTEGRIN_A9B1_PATHWAY	0.00169653	0.00674489	-2.05145	SPP1, TGM2, ADAM15, SAT1, FN1, VEGFA
HALLMARK_NOTCH_SIGNALING	0.00113045	0.00480161	-2.06787	CCND1, HES1, NOTCH2, PRKCA, MAML2, FBXW11, WNT5A, PPARD
Hepatocyte	2.27417e-07	3.90248e-06	-2.07083	MGST1, P4HB, LMAN2, CTSZ, CTSH, CANX, RBP1, CTSL, IDH1, FDFT1, PDIA3, SORD, HPN, EBPL, PYGL, RAB1A, PRDX1, GLUD1, RPN2, APRT, VAMP8, NDUFC1, CTSB, YIF1A, TST, APOE, PRSS8, TMEM256, HSPA5, HEBP1, GRHPR, PSMA4, ALDH7A1, CMTM8, MPC2, CROT, PPIB, FCGRT, FKBP11, DHCR7, PCYT2, GCAT, BEX3, SERP1, LRPAP1, SDHA, HMGCS1, ATOX1, DNPEP, HSP90B1, MANF, RAB11A, SC5D, TMEM205, DBI, SUCLG1, PHGDH, ATXN10, GOT2, …
HALLMARK_IL6_JAK_STAT3_SIGNALING	0.000721883	0.00332997	-2.07639	STAT3, CD44, IL6ST, IL1R1, IFNGR1, TNFRSF1A, STAT1, JUN, IRF9, LTBR, STAT2, IL13RA1, PTPN1, IRF1
combined_predtype_geno.Epi_Basal_1_T02_Cast_Day7	0.000864707	0.00382432	-2.07947	JUNB, TGM2, CTSL, IER2, NR4A1, APOE
combined_predtype_geno.Epi_Basal_1_T08_Regen_Day7	0.00103059	0.00451146	-2.08091	S100A10, ATP1A1, SDC1, RBP1, ERRFI1, PHLDA1, NR4A1, APOE, ALDH1A1, DBI, SFN
Mast_cell	1.41825e-05	0.000135061	-2.0909	LGALS3, HES1, GATA2, DUSP1, JUNB, SQSTM1, KLF6, NFKBIA, CD81, BASP1, RGS2, SOCS2, ITM2B, SLC45A3, IER2, SLC3A2, DNAJB1, ZFP36, RAB27B, NR4A1, NFKBIZ, REEP5, NME4, HSPA5, LCP1, MAT2A, CLIC1, HEXA, STK17B, HSPA8, VIM, JUN, IFRD1, EGR1, HS3ST1, ATF4, RSRP1, PPP1R15A, LMO4, CFL1, FOSB
Epithelial_cell	5.33429e-08	1.04019e-06	-2.09851	H2AFJ, CCND1, KRT19, TACSTD2, LGALS3, TMPRSS2, MGST1, VMP1, HES1, SGK1, RHOC, CLU, IFI27, JUNB, AREG, SQSTM1, TGM2, CLTB, PRDX6, KLF6, TMED9, ANXA2, ANXA1, ITM2B, ARL6IP5, TSC22D1, S100A11, DNAJB1, ZFP36, NUPR1, EZR, MLPH, TMED3, VCP, VAMP8, SERINC2, SYNGR2, CNN3, LITAF, LAMP2, UBC, XBP1, NAPA, TMEM134, CMTM8, TSPO, CSNK1A1, CLIC1, TMBIM6, S100A16, ATOX1, HSPA8, DNPEP, JUN, SLC12A2, EGR1, TSPAN1,…
Endothelial_cell	6.32518e-07	9.64883e-06	-2.10325	PLPP1, NRP1, HES1, SGK1, IFITM3, TPM4, SELENOM, ZFP36L1, RHOC, ELOVL5, DUSP1, IFI27, ID3, ID1, ANXA5, NFKBIA, CD81, CTSL, AFDN, ANXA2, ITM2B, NFIB, ARL6IP5, TSC22D1, APLP2, IER2, SLC3A2, ZFP36, EFNA1, AHNAK, CTNNB1, ITGA6, RAB1A, CD47, ALDH2, PRSS23, MXD4, EGFL7, CNN3, IFNGR1, MPZL1, KLF9, PSAP, IGFBP7, KLF2, TMBIM6, TCF4, S100A16, IFITM2, ATOX1, EHD4, JUN, SNRK, RAB11A, CTNNA1
luminal_2	1.63478e-05	0.000140264	-2.10996	KRT19, TACSTD2, LGALS3, CHPT1, DCXR, PTGR1, CLU, CITED4, LRRC26, CTSH, ID1, HOPX, CDH1, ANXA2, MECOM, ANXA1, RHOU, PPP1R1B, SOX9, SMCO4, S100A11, EMB, PHLDA1, CDK6, EZR, BACE2, NANS, SLC12A2, TSPAN1, FOXA1, RAB25, ALCAM, CDK19, KRT8, LMO4, AKAP13
Cao2019Embryo_epi_PericardiumTrajectory_1_of_1	0.000847837	0.00382253	-2.1134	WWC1, RASSF8, ANXA1, TNFAIP2, RHOV, RNF149, METRNL, HSBP1L1, AHR, KDM5B, SFN
HALLMARK_INTERFERON_ALPHA_RESPONSE	0.000175852	0.00109334	-2.1228	IFITM3, RIPK2, GMPR, CD47, PARP14, ELF1, PARP9, LAP3, IFITM2, ISG15, LGALS3BP, CNP, IRF9, TRAFD1, UBE2L6, STAT2, CASP8, OGFR, IRF1, ISG20, TAP1, TRIM14, ADAR, WARS, PSME2, PLSCR1, PSMA3
T_cell	1.77717e-05	0.000149491	-2.12381	KRT19, MGST1, S100A10, IFITM3, ZFP36L1, JUNB, CTSZ, DNAJC15, KLF6, NFKBIA, RGS2, PDIA3, SAT1, IER2, DNAJB1, ZFP36, FN1, PHLDA1, IGKC, CD47, NR4A1, EEF1D, VAMP8, UBC, LCP1, TSC22D3, KLF2, STAT1, IFITM2, STK17B, TAPBP, SARAF, ISG15, DBI
combined_predtype_geno.Epi_Luminal_1_T09_Regen_Day14	4.2915e-05	0.000312043	-2.13221	H2AFJ, NKX3-1, GATA2, P4HB, AGR2, CHKA, PRDX6, HDLBP, SMIM14, GNG5, TMED3, HSPA1B, RNF149, PPIB, FKBP11, SOD1, SERP1, SERF2, CREG1, DNAJC3, HSP90B1, TSPAN1, CALR, SDF2L1, RABAC1, SEC61A1, EHF, NDUFV3
PID_INTEGRIN1_PATHWAY	0.000694975	0.0032407	-2.14326	LAMC1, COL4A5, SPP1, TGM2, CD81, FN1, ITGA6, VEGFA, COL18A1
Placenta_endodermal_cell	4.05642e-08	8.28669e-07	-2.14379	LAMC1, HES1, TPM4, CALD1, RHOC, ATP1A1, DUSP1, CKAP4, P4HB, CTSZ, ASAH1, SQSTM1, CANX, ANXA5, KLF6, TMED9, CTSL, ANXA2, PDIA3, CALU, SAT1, TSC22D1, IER2, ARF4, ARL1, RCN2, RAB1A, GNG5, TMED3, RPN2, VAMP8, REEP5, YIF1A, TPM1, HSPA5, XBP1, MRFAP1, RCN1, PSAP, RER1, PPIB, BEX3, SERP1, SERF2, LRPAP1, JUN, SARAF, IFRD1, DNAJC3, EGR1, HSP90B1, MANF, HS3ST1, PDIA5, ATF4, ATXN10, PRDX4, KRT8, ARF5, TMEM2…
E8p75_ParE	1.61051e-05	0.000140264	-2.16605	LAMC1, MLEC, CALD1, CKAP4, P4HB, MYO10, CANX, PDIA3, CALU, RCN2, TMEM263, HDLBP, ITGA6, FAM114A1, ADAM10, HSPA5, SERP1, LRPAP1, DNAJC3, HSP90B1, TMED2, HS3ST1, PDIA5, CALR, KLF4, COPB2, CMTM7, SSR3, SSR1, USP9X, HYOU1, FUT8, COPB1, KLF5, ARCN1, ERP29
GO_0060742|epithelial cell differentiation involved in prostate gland development	8.31097e-05	0.000557095	-2.1687	AR, HOXB13, CTNNB1, PSAP, RXRA, FOXA1
Luminal_Org_2	8.54065e-05	0.000563683	-2.18412	AQP3, AREG, BAMBI, CLTB, CDH1, CLIP1, ANXA2, ANXA1, ADAM15, AHNAK, ATP11B, ANK3, CBR3, CALML3, ACAT2, BAIAP2, ALCAM, BOD1
Luminal_Org_1	6.65754e-05	0.000460659	-2.18525	ABHD12, ALDH1A3, ABHD2, AREG, AFDN, ANXA1, ARL6IP5, ARFGAP3, APLP2, ARL1, AHNAK, ANXA4, APPL2, ADD3, ALDH1A1, ALCAM, ACOX1, ADD1, AKAP13, ACTR2
combined_predtype_geno.Epi_Basal_1_T04_Cast_Day28	0.000581224	0.00292908	-2.19028	TACSTD2, STAT3, IFITM3, CTSL, ERRFI1, TSC22D1, S100A11, UBC, MAFF, CEBPB, KLF4, SFN
Spongiotrophoblast	9.03307e-08	1.68486e-06	-2.20921	KRT19, LGALS3, MLEC, TPM4, RHOC, P4HB, LMAN2, SQSTM1, CANX, ANXA5, RBP1, CTSL, ANXA2, PDIA3, TSC22D1, FN1, EFNA1, TMED3, RPN2, APRT, VAMP8, REEP5, CTSB, YIF1A, TST, LITAF, LAMP2, HSPA5, PSAP, PPIB, FKBP11, TMBIM6, SERP1, LRRFIP2, ATOX1, SARAF, IFRD1, CREG1, DNAJC3, HSP90B1, MANF, UCHL3, PDIA5, DBI, ATXN10, CALR, KRT8, SDF2L1, WDR61, STT3A, NINJ1, DDB1, CDK2AP2, STUB1, NPC2, KDELR2, CTNNBIP1, GRN,…
HALLMARK_EPITHELIAL_MESENCHYMAL_TRANSITION	2.32139e-05	0.000177835	-2.20996	PMEPA1, SNTB1, LAMC1, FSTL1, SPP1, NOTCH2, GADD45B, NNMT, MGP, AREG, TGM2, CD44, SDC1, BASP1, CALU, SAT1, TIMP1, FN1, WNT5A, VEGFA, PPIB, SLC6A8, VIM, JUN, FUCA1
combined_predtype_geno.Epi_Luminal_2Psca_T00_intact	6.56389e-06	7.82196e-05	-2.22997	CCND1, KRT19, TACSTD2, LGALS3, FKBP5, DCXR, PTGR1, ATP1A1, CLU, DUSP1, ABHD2, LRRC26, ID1, CD81, ANXA2, ANXA1, PPP1R1B, SOX9, SMCO4, S100A11, NR2F2, PHLDA1, AHNAK, NUPR1, HSPA1B, TST, IGFBP7, PDLIM2, SLC12A2, NDUFA4, TSPAN1, CTSD, KRT8, LMO4, AKAP13, TRIM2, CST3
combined_predtype_geno.Epi_Luminal_1_T04_Cast_Day28	1.44149e-05	0.000135061	-2.24139	KRT19, TACSTD2, LGALS3, VMP1, CLU, UPK3A, LRRC26, CTSH, ID1, KLF6, CD81, BASP1, IDH1, S100A11, AHNAK, NUPR1, TRIB1, EEF1D, ANXA4, TSPO, SLC12A2, AHR, CXADR, KLF4, KRT8, FOSB
combined_predtype_geno.Epi_Luminal_2Psca_T03_Cast_Day14	3.82169e-06	4.82207e-05	-2.26823	PMEPA1, KRT19, TACSTD2, LGALS3, GADD45B, CLU, CTSH, SQSTM1, CD44, RUNX1, CDH1, ANXA2, ANXA1, ARL6IP5, AMD1, SAT1, TNFAIP2, S100A11, AHNAK, CTNNB1, NUPR1, EZR, FLNB, IGFBP7, CLIC1, S100A16, SLC12A2, JUP, CTNNA1, CXADR, LMO7, KRT8, FAM107B
combined_predtype_geno.Epi_Luminal_2Psca_T02_Cast_Day7	4.63088e-06	5.67613e-05	-2.27043	KRT19, TACSTD2, LGALS3, DCXR, PTGR1, HES1, ZFP36L1, CLU, DUSP1, LRRC26, CTSH, ID1, HOPX, ANXA2, ANXA1, PPP1R1B, S100A11, NR2F2, PHLDA1, AHNAK, NUPR1, HSPA1B, TSPO, IGFBP7, SLC12A2, TSPAN1, RAB25, ALCAM, KRT8, LMO4, AKAP13, FOSB, TRIM2, EHF
Macrophage	1.54414e-08	3.31217e-07	-2.28601	LGALS3, IGF1, BLVRB, CTSZ, CTSH, ASAH1, CANX, NFKBIA, TMED9, CD81, RGS2, ITM2B, SAT1, SLC3A2, PRDX1, CD47, ALDH2, BLVRA, VAMP8, REEP5, COMT, CTSB, AUP1, SYNGR2, APOE, IFNGR1, HSPA5, HEBP1, LCP1, PSAP, MAFB, FCGRT, LAP3, CLIC1, LAMTOR1, HEXA, TMBIM6, SERP1, P2RX4, ATOX1, GDI2, CREG1, HSP90B1, MANF, RAB11A, TALDO1, CTSD, ETHE1, LGALS3BP, SDF2L1, CFL1, NINJ1, GLTP, CDC42SE1, UBE2D3, CMTM7, CST3, CDK…
luminal_1	2.24804e-09	6.42939e-08	-2.28864	ABHD12, H2AFJ, KRT19, NKX3-1, TMPRSS2, DCXR, SGK1, PRKCA, GATA2, TBX3, P4HB, HOXB13, AGR2, CHKA, PRDX6, RBM47, SORD, HERPUD1, ZFHX3, GFPT1, HDLBP, SMIM14, GNG5, TMED3, DDIT4, RPN2, COMT, ACSL3, TST, SLC7A5, HSPA5, CLTC, NANS, MYO5C, RNF149, RCN1, ALDH7A1, ATF6, SYNE4, PPIB, LIMCH1, FKBP11, LAP3, TMEM42, SOD1, SERP1, SRP14, CREG1, DNAJC3, HSP90B1, MANF, TSPAN1, TSTA3, USO1, FUCA1, GMPPB, TRABD, MA…
Monocyte	1.47556e-08	3.31217e-07	-2.30137	H2AFJ, LGALS3, MGST1, S100A10, IFITM3, TPM4, DUSP1, JUNB, CTSZ, CTSH, CD44, ANXA5, NFKBIA, ANXA2, RGS2, ANXA1, ITM2B, ARL6IP5, SAT1, S100A11, ZFP36, FN1, EMB, GLUD1, CD47, NR4A1, ALDH2, VAMP8, REEP5, CTSB, SYNGR2, MCL1, APOE, LITAF, IFNGR1, XBP1, LCP1, PSAP, TSPO, CLIC1, TKT, HEXA, KLF2, TNFRSF1A, BTG1, SERP1, SERF2, S100A4, IFITM2, ATOX1, VIM, CCND3, CREG1
E8p75_ap_Endothelial	1.34998e-05	0.000134684	-2.3147	ERG, IGF1, TPM4, CD81, TJP1, MECOM, NFIB, SAT1, TNFAIP2, FN1, PPP3CA, EGFL7, LIMCH1, CLIC1, KLF2, S100A16, RALB, VIM, CREG1
Urothelium	1.15279e-13	7.06496e-12	-2.31575	ABHD12, H2AFJ, KRT19, TACSTD2, LGALS3, TMPRSS2, MGST1, ERGIC1, DCXR, VMP1, PTGR1, HES1, GATA2, ZFP36L1, CAB39L, ATP1A1, NFE2L3, UGDH, AQP3, UPK3A, JUNB, CTSH, ASAH1, ID1, CLTB, DHRS3, SDC1, CIB1, CDH1, IDH1, ITM2B, TC2N, SAT1, TNFAIP2, APLP2, S100A11, EBPL, ZFP36, SCARB2, PHLDA1, AHNAK, CTNNB1, PDXDC1, SMIM14, EZR, DSG2, ENTPD5, BACE2, RAB27B, PTPRF, PEBP1, DDIT4, CAST, RHOV, ADAM10, SFT2D1, SGPL…
HALLMARK_TGF_BETA_SIGNALING	1.15624e-05	0.000124007	-2.34217	PMEPA1, ID3, JUNB, ID1, TJP1, CDH1, CTNNB1, WWTR1, SMAD3, HIPK2, SKI, NCOR2, PPP1R15A, SKIL, SPTBN1, UBE2D3, FURIN, FKBP1A, TGIF1, SMAD1, BMPR2, SMURF2, BMPR1A
E7p5_ParE	1.72237e-06	2.46299e-05	-2.35984	PMEPA1, LAMC1, SELENOM, CALD1, CKAP4, P4HB, ANXA5, TMED9, ANXA2, PDIA3, CALU, ZFHX3, RCN2, HDLBP, ITGA6, TMED3, TXNDC5, REEP5, HSPA5, RCN1, PARVB, BTG1, LRPAP1, HSP90B1, TMED2, HS3ST1, CALR, KLF4
combined_predtype_geno.Epi_Basal_1_T09_Regen_Day14	3.92648e-05	0.000290424	-2.36385	MGST1, S100A10, JUNB, CTSL, IER2, DNAJB1, ZFP36, NR4A1, APOE, ALDH1A1, JUN, EGR1, RSRP1, SFN
E4p5_PrE	2.1679e-06	3.0001e-05	-2.38125	PMEPA1, LAMC1, CKAP4, P4HB, CTSZ, RBM47, CTSL, PDIA3, ITM2B, EMB, HDLBP, RAB1A, TXNDC5, VAMP8, REEP5, HSPA5, CLTC, CNDP2, SERP1, LRPAP1, DNAJC3, HSP90B1, MANF, RAB11A
HALLMARK_INTERFERON_GAMMA_RESPONSE	2.4866e-07	4.10289e-06	-2.40853	NAMPT, BANK1, STAT3, IFITM3, ARID5B, RIPK2, NFKBIA, TNFAIP2, PELI1, RNF213, NUP93, VAMP8, PARP14, NFKB1, LAP3, BTG1, STAT1, IFITM2, TNFSF10, TAPBP, ISG15, DDX58, LGALS3BP, IRF9, NCOA3, CASP4, TRAFD1, UBE2L6, STAT2, SOD2, CASP8, OGFR, ZNFX1, PTPN1, IRF1, ISG20, TAP1, TRIM14, ADAR, WARS, PSME2, SRI, RBCK1, PLSCR1, SPPL2A, PSMA3, PSMA2, PSMB2, HIF1A, MTHFD2
SCLC-Y	1.20908e-05	0.000124658	-2.42104	YAP1, CSGALNACT1, PRKG1, ALDH1A3, TANC1, NR2F2, TNFRSF10B, WWTR1, ADARB1, VIM, AHR
Chondrocyte	1.52112e-10	5.438e-09	-2.43764	LGALS3, FSTL1, S100A10, SPP1, GADD45B, CLU, DUSP1, UGDH, CKAP4, MGP, P4HB, JUNB, COL9A2, SQSTM1, ID1, ANXA5, KLF6, TMED9, ANXA2, RGS2, ARL6IP5, CALU, SOX9, SAT1, HERPUD1, TIMP1, ERRFI1, TSC22D1, IER2, SLC3A2, DNAJB1, ZFP36, FN1, ARF4, ARL1, RCN2, PHLDA1, NUPR1, TMED3, NR4A1, SEC22B, RPN2, REEP5, MCL1, CNN3, UBC, KLF9, RCN1, PPIC, PPIB, IGFBP7, MAFF, KLF2, HMGCS1, HSPA8, IFRD1, EGR1, TMED2, ATF4, …
combined_predtype_geno.Epi_Luminal_2Psca_T04_Cast_Day28	2.17163e-07	3.88179e-06	-2.44478	PMEPA1, KRT19, TACSTD2, LGALS3, S100A10, IFITM3, CLU, DUSP1, LRRC26, CTSH, ID1, CD44, NFKBIA, CD81, DHRS3, BASP1, ANXA2, ANXA1, PPP1R1B, SAT1, TSC22D1, APLP2, S100A11, AHNAK, CTNNB1, NUPR1, TRIB1, TSPO, IGFBP7, CLIC1, KLF2, SLC12A2, NDUFA4, CXADR, BAIAP2, KLF4, KRT8
E5p5_exVE	6.52252e-07	9.64883e-06	-2.46278	SGK1, TBX3, ATP1A1, CTSZ, CTSH, RBM47, CTSL, EMB, RAB1A, EZR, VCP, SLC7A8, APRT, ACSL3, CTSB, APOE, CLTC, CNDP2, SLC9A3R1, HEXA, GCAT, SOAT1, DBI, EPB41L3, ARF5, GCSH
PID_INTEGRIN3_PATHWAY	2.27804e-06	3.054e-05	-2.46419	LAMC1, COL4A5, SPP1, SDC1, FN1, CD47, VEGFA
HALLMARK_ESTROGEN_RESPONSE_EARLY	4.15893e-09	1.11511e-07	-2.53564	AR, CCND1, KRT19, FKBP5, CHPT1, THSD4, WWC1, FASN, HES1, BLVRB, ELOVL5, AQP3, NRIP1, ABHD2, AREG, SVIL, TGM2, CD44, IL6ST, B4GALT1, DHRS3, FDFT1, SLC39A6, BHLHE40, RHOD, MLPH, NAV2, PRSS23, SLC7A5, ELF1, XBP1, TPD52L1, FLNB, SLC37A1, MED13L, FARP1, ADD3, CANT1, SLC9A3R1, DHCR7, INHBB, IGF1R, TMEM164, NCOR2, AMFR, LRIG1
HALLMARK_CHOLESTEROL_HOMEOSTASIS	4.88086e-07	7.75515e-06	-2.57686	LGALS3, FASN, CLU, CHKA, ANXA5, FDFT1, LDLR, ERRFI1, S100A11, CTNNB1, TM7SF2, STX5, DHCR7, ANTXR2, PCYT2, IDI1, HMGCS1, PDK3, SREBF2, ACAT2, NFIL3, ETHE1, ALCAM, LSS, JAG1, TP53INP1, SQLE, SCD, FADS2
Eosinophil	1.08636e-12	5.17831e-11	-2.609	ABHD12, KRT19, LGALS3, MGST1, REXO2, SGK1, S100A10, SPP1, DUSP1, JUNB, CTSZ, CTSH, TGM2, CD44, ANXA5, PRDX6, KLF6, NFKBIA, ANXA2, ANXA1, ITM2B, SAT1, TNFAIP2, APLP2, S100A11, SLC3A2, ZFP36, FN1, PHLDA1, PITPNA, AHNAK, BHLHE40, PYGL, EZR, GNG5, PRDX1, GLUD1, CD47, NR4A1, APRT, VAMP8, REEP5, CTSB, MCL1, LAMP2, UBC, HEBP1, XBP1, LCP1, SNX1, PSAP, LTC4S, TKT, HEXA, TMBIM6, SERP1, SERF2, RAMP1, VIM, I…
HALLMARK_IL2_STAT5_SIGNALING	1.25276e-09	3.83881e-08	-2.65216	AMACR, NRP1, MYO1E, SPP1, IFITM3, GADD45B, CKAP4, CTSZ, TGM2, CD44, KLF6, CD81, DHRS3, HOPX, SOCS2, SNX9, PHLDA1, AHNAK, BHLHE40, ITGA6, NFKBIZ, ANXA4, CYFIP1, SYNGR2, IFNGR1, XBP1, HIPK2, MAFF, IGF1R, P2RX4, TNFSF10, CCND3, TWSG1, AHR, NFIL3, LRIG1, ALCAM, MAPKAPK2, NCOA3, SPRED2, PLEC, MXD1, PRNP, MYO1C, PTCH1, RHOB, IRF6, ITGAV, FURIN, UCK2
Endothelial_Cell	7.75892e-14	5.54763e-12	-2.77537	PLPP1, NRP1, HES1, SGK1, IFITM3, GADD45B, BLVRB, TPM4, ATP1A1, DUSP1, ID3, JUNB, CTSZ, SQSTM1, TGM2, IL6ST, ANXA5, KLF6, NFKBIA, CD81, CTSL, RGS2, PDIA3, ITM2B, IER2, SLC3A2, DNAJB1, ZFP36, PITPNA, CD47, NFKBIZ, ALDH2, HSPA1B, CTSB, EGFL7, APOE, LITAF, LAMP2, UBC, HNRNPAB, IFNGR1, CLTC, IGFBP7, FCGRT, HEXA, KLF2, SOD1, TMBIM6, SERTAD1, IFITM2, GDI2, HSPA8, JUN, SARAF, IFRD1, EGR1, HSP90B1, ISG15,…
HALLMARK_ANDROGEN_RESPONSE	3.21711e-11	1.25467e-09	-2.84653	PMEPA1, CCND1, KRT19, FKBP5, NKX3-1, TMPRSS2, ELL2, HOMER2, SPDEF, SGK1, ELOVL5, ALDH1A3, BMPR1B, ARID5B, SMS, ABHD2, CAMKK2, B4GALT1, ABCC4, SORD, SAT1, TSC22D1, CDC14B, CDK6, INPP4B, MAP7, AKAP12, ACSL3, PDLIM5, SEC24D, IDI1, HMGCS1, CCND3, PGM3, GSR, DBI, ELK4, INSIG1, KRT8, APPBP2
Stromal_cell	3.15997e-16	3.31306e-14	-2.85692	PLPP1, MGST1, IGF1, LAMC1, HES1, FSTL1, S100A10, IFITM3, TPM4, SELENOM, CALD1, CPQ, RHOC, DUSP1, SDC2, SMOC2, IFI27, MGP, P4HB, CTSZ, CTSH, CANX, IL6ST, ANXA5, TMED9, CD81, RBP1, CTSL, ANXA2, ANXA1, PDIA3, ITM2B, NFIB, CALU, APLP2, S100A11, FN1, ARF4, ARL1, AHNAK, CTNNB1, BICC1, SMIM14, COLEC12, RAB1A, TMED3, CD47, AKAP12, ALDH2, TXNDC5, NFIC, PRSS23, MXD4, LAMP2, IFNGR1, XBP1, KLF9, RCN1, PSAP, …
HALLMARK_TNFA_SIGNALING_VIA_NFKB	2.48676e-16	3.31306e-14	-3.12237	PMEPA1, CCND1, NAMPT, PTPRE, HES1, SGK1, GADD45B, DUSP1, RIPK2, JUNB, AREG, SQSTM1, CD44, IL6ST, B4GALT1, KLF6, NFKBIA, NFAT5, SAT1, TNFAIP2, LDLR, TSC22D1, IER2, ZFP36, EFNA1, PHLDA1, BHLHE40, TRIB1, NR4A1, VEGFA, BCL6, PDLIM5, IRS2, MCL1, LITAF, SMAD3, NFKB1, KLF9, MAFF, KLF2, BTG1, RELB, FOSL2, JUN, EGR1, NFIL3, DDX58, CEBPB, PPP1R15A, KLF4, JAG1, FOSB, NINJ1, SOD2, TUBB2A, MXD1, RHOB, RELA, C…
Cardiac_muscle_cell	2.94157e-08	9.72982e-07	-2.18186	CYC1, UQCRB, SDHA, UQCRH, BRI3, SMIM4, FMC1, MB, ACADM, HIGD2A, SS18L2, NDUFA2, CRIP2, FAM162A, MPC2, COX7A2, ZFAS1, NDUFS6, NDUFA7, NDUFB2, TXNIP, CHCHD10, NDUFA5, UQCRFS1, IVNS1ABP, COX4I1, IDH2, NDUFC2, CYCS, NDUFA11, PTP4A3, NDUFB7, TPI1, NDUFB11, CHCHD2, NDUFB8, COX5A, COX6B1, ECI2, GOT1, ECI1, COX6C, NDUFA8, NDUFV2, UQCR11, PTOV1, YPEL3, PDCD5, PDHA1, NDUFB6, NDUFS3, MAP1LC3A, SDHB, NDUFB9,…
SU2C-NE-ADENO.POLYA	8.86781e-06	9.53289e-05	-2.32747	SPOCK1, NEDD4L, SLC44A4, CAMKK2, PSIP1, HMGN3, YIPF6, SLC45A3, ACYP1, IVNS1ABP, PEX10, FASN, UBE2J1, HMGB2, CORO1B, SND1, APLP2, MON1B, ERGIC1, VPS26B, FKBP5
Muscle_cell	3.74889e-12	8.06012e-10	-2.62759	SELENOW, BNIP3, CYC1, IMMP1L, RAMP1, UQCRB, UQCRH, PKIA, MB, ACADM, VEGFB, GAMT, NDUFA2, CAMTA1, MPC2, COX7A2, TCEA3, NDUFB2, CHCHD10, TPT1, NDUFA5, UQCRFS1, CCNG1, IDH2, CYCS, PTP4A3, NDUFB7, TPI1, NDUFB11, NDUFB8, COX5A, COQ8A, COX6B1, ECI2, SESN1, MLLT3, ECI1, UBAC1, ECSIT, COX6C, NDUFV2, UQCR11, GNAS, GLRX5, YPEL3, TOMM20, PDHA1, MTFR1L, NDUFB6, RWDD1, MAP1LC3A, SDHB, NDUFB9, AK1, TMEM126A, C…
SCLC-A	3.70766e-10	2.27757e-08	-2.68875	ASCL1, HES6, SCG3, TPD52, SEC11C, NELL1, NOL4, RGS7, SERGEF, CAMK1D, CNTNAP2, DLL3, SCN3A, INSM1, COTL1, RGS17, TMEM61, DRAIC, CERS4, SCIN, CA8, GDAP1, SMYD3, ARL6IP1, ICA1, SYP, NDUFA5, RIMS2, OAZ1, SLC36A4, UQCR11, RAB3IP, GLRX5, COX17, COX6A1, COX8A, WSB2, RIMKLA, PLS1, PTS, MIEN1, DNALI1, TFDP1
NEPC_genes.v2	1.21508e-13	5.22484e-11	-3.02448	KLK3, KLK2, AR, CPNE4, CACNA1A, SCG3, CHGA, STEAP2, NOL4, VGF, CDKN2A, ACPP, TMPRSS2, AGBL4, SCGN, CAMK1D, STEAP1, SCG2, DLL3, LRRC26, ONECUT2, SRRM4, CRYBA2, SYT4, TRIM9, SNAP25, CRMP1, INA, ESPL1, SYP, SRRM3, SH3GL2, AP3B2, SCN8A, STMN3, RDH11, ABCC4, ELL2
