# Supplementary material for: Single-cell analysis of treatment-resistant prostate cancer: Implications of cell state changes for cell surface antigen–targeted therapies
Source: Proc Natl Acad Sci U S A. 2024 Jul 5;121(28):e2322203121. doi: 10.1073/pnas.2322203121 (PMC11252802; doi:10.1073/pnas.2322203121)
Supplement: Supplementary file 14 — Dataset S13 (XLSX) [file pnas.2322203121.sd13.xlsx]

## Sheet: Sheet2
AR related	NEPC related	JAK/STAT related	FGFR related	EMT related
FKBP5	ASCL1	IRF9	FGF1	ZEB1
KLK2	INSM1	STAT1	FGF10	LIX1L
ELL2	SOX2	STAT2	FGF17	VIM
TMPRSS2	CHGA	CCND3	FGF18	AXL
ZBTB10	CHGB	STAT3	FGF19	MMP2
CENPN	HES6	IL13RA1	FGF2	ANTXR2
PMEPA1	NEUROD1	IL11RA1	FGF20	C3orf21
NKX3-1	SYP	AKT3	FGF22	FN1
KLK3		SPRED1	FGF23	NRP1
EAF2		IL10RB	FGF3	TGFBI
MED28		CCND1	FGF4	GALNT5
ABCC4		PIK3R1	FGF5	PPARG
SARG		SOCS2	FGF6	HNMT
GNMT		SPRY1	FGF7	CARD6
MPHOSPH9		JAK1	FGF8	RBPMS
NNMT		PIK3R2	FGF9	TNFRSF21
ADAM7		IFNAR1	FGFR1	TMEM45B
TNK1		STAM	DUSP6	MPP7
MAN1A1		STAT5B	TGIF	SSH3
GLRA2		PIAS2	SMAD3	MTAC2D1
CD200		AKT2	SMAD2	MUC1
MAPRE2		PTPN11	THBS1	EPPK1
PIP4K2B		STAT5A	FOS	SHROOM3
AR		JUN	TGFBR2	EPN3
SRP72		CXCL10	SOX9	PRSS22
TBC1D9B		CD44	TGFB1	AP1M2
ACSL3		CXCL2	FKBP1A	SH3YL1
MAF		TNF	MMP15	KLC3
HERC3		CD14	FGFR2	SERINC2
PTGER4		TNFRSF1B	FGFR3	EVPL
		BAK1		FXYD3
		IRF1		CLDN4
		CSF1		CRB3
		FGF1		LRRC54
		FGF10		MAPK13
		FGF17		GALNT3
		FGF18		STAP2
		FGF19		DSP
		FGF2		ELMO3
		FGF20		KRTCAP3
		FGF22		MAL2
		FGF23		Fl 1R
		FGF3		GPR110
		FGF4		GPR56
		FGF5		KRT19
		FGF6		GRHL1
		FGF7		BSPRY
		FGF8		Clorf116
		FGF9		S100A14
		FGFR1		SPINT2
		DUSP6		ANKRD22
		TGIF		ST14
		SMAD3		GRHL2
		SMAD2		PRR5
		THBS1		TJP3
		FOS		TACSTD2
		TGFBR2		CDH3
		SOX9		Cl orf172
		TGFB1		CDS1
		FKBP1A		MPZL2
		MMP15		INADL
		FGFR2		RBM35A
		FGFR3		TMC4
				ITGB6
				TMEM125
				EPHA1
				ENPP5
				EPB41L5
				ERBB3
				RAB25
				PRSS8
				TMEM3OB
				CLDN7
				TACSTDI
				SCNN1A
				CDH1
				ABI3BP
				ACTA2
				ADAM12
				ANPEP
				APLP1
				AREG
				BASP1
				BDNF
				BGN
				BMP1
				CADM1
				CALD1
				CALU
				CAP2
				CAPG
				CCN1
				CCN2
				CD44
				CD59
				CDH11
				CDH2
				CDH6
				COL11A1
				COL12A1
				COL16A1
				COL1A1
				COL1A2
				COL3A1
				COL4A1
				COL4A2
				COL5A1
				COL5A2
				COL5A3
				COL6A2
				COL6A3
				COL7A1
				COL8A2
				COLGALT1
				COMP
				COPA
				CRLF1
				CTHRC1
				CXCL1
				CXCL12
				CXCL6
				CXCL8
				DAB2
				DCN
				DKK1
				DPYSL3
				DST
				ECM1
				ECM2
				EDIL3
				EFEMP2
				ELN
				EMP3
				ENO2
				FAP
				FAS
				FBLN1
				FBLN2
				FBLN5
				FBN1
				FBN2
				FERMT2
				FGF2
				FLNA
				FMOD
				FOXC2
				FSTL1
				FSTL3
				FUCA1
				FZD8
				GADD45A
				GADD45B
				GAS1
				GEM
				GJA1
				GLIPR1
				GPC1
				GPX7
				GREM1
				HTRA1
				ID2
				IGFBP2
				IGFBP3
				IGFBP4
				IL15
				IL32
				IL6
				INHBA
				ITGA2
				ITGA5
				ITGAV
				ITGB1
				ITGB3
				ITGB5
				JUN
				LAMA1
				LAMA2
				LAMA3
				LAMC1
				LAMC2
				LGALS1
				LOX
				LOXL1
				LOXL2
				LRP1
				LRRC15
				LUM
				MAGEE1
				MATN2
				MATN3
				MCM7
				MEST
				MFAP5
				MGP
				MMP1
				MMP14
				MMP3
				MSX1
				MXRA5
				MYL9
				MYLK
				NID2
				NNMT
				NOTCH2
				NT5E
				NTM
				OXTR
				P3H1
				PCOLCE
				PCOLCE2
				PDGFRB
				PDLIM4
				PFN2
				PLAUR
				PLOD1
				PLOD2
				PLOD3
				PMEPA1
				PMP22
				POSTN
				PPIB
				PRRX1
				PRSS2
				PTHLH
				PTX3
				PVR
				QSOX1
				RGS4
				RHOB
				SAT1
				SCG2
				SDC1
				SDC4
				SERPINE1
				SERPINE2
				SERPINH1
				SFRP1
				SFRP4
				SGCB
				SGCD
				SGCG
				SLC6A8
				SLIT2
				SLIT3
				SNAI2
				SNTB1
				SPARC
				SPOCK1
				SPP1
				TAGLN
				TFPI2
				TGFB1
				TGFBR3
				TGM2
				THBS1
				THBS2
				THY1
				TIMP1
				TIMP3
				TNC
				TNFAIP3
				TNFRSF11B
				TNFRSF12A
				TPM1
				TPM2
				TPM4
				VCAM1
				VCAN
				VEGFA
				VEGFC
				WIPF1
				WNT5A
