# Supplementary material for: Single-cell analysis of treatment-resistant prostate cancer: Implications of cell state changes for cell surface antigen–targeted therapies
Source: Proc Natl Acad Sci U S A. 2024 Jul 5;121(28):e2322203121. doi: 10.1073/pnas.2322203121 (PMC11252802; doi:10.1073/pnas.2322203121)
Supplement: Supplementary file 15 — Dataset S14 (XLSX) [file pnas.2322203121.sd14.xlsx]

## Sheet: Human SCENIC gene set
Human GRN	Transcription factor gene + Target genes
IRF2 Inflammatory	En1
IRF2 Inflammatory	Chi3l1
IRF2 Inflammatory	Efhd1
IRF2 Inflammatory	Gata3
IRF2 Inflammatory	Krt23
IRF2 Inflammatory	Mgp
IRF2 Inflammatory	Palmd
IRF2 Inflammatory	Serpine2
IRF2 Inflammatory	Sfrp1
IRF2 Inflammatory	Stac2
IRF2 Inflammatory	Vtcn1
IRF2 Inflammatory	Wnt6
IRF2 Inflammatory	Nfatc1
IRF2 Inflammatory	Btbd19
IRF2 Inflammatory	Ccl5
IRF2 Inflammatory	Dpf3
IRF2 Inflammatory	Ggt5
IRF2 Inflammatory	Ido1
IRF2 Inflammatory	Ifitm1
IRF2 Inflammatory	Kirrel3
IRF2 Inflammatory	Krt5
IRF2 Inflammatory	Ltf
IRF2 Inflammatory	Mrc2
IRF2 Inflammatory	Nfatc2
IRF2 Inflammatory	Nr4a3
IRF2 Inflammatory	Pi15
IRF2 Inflammatory	Pik3cd
IRF2 Inflammatory	Prickle1
IRF2 Inflammatory	Prlr
IRF2 Inflammatory	Rarres1
IRF2 Inflammatory	Scara3
IRF2 Inflammatory	Sema4a
IRF2 Inflammatory	Slc26a4
IRF2 Inflammatory	Tnf
IRF2 Inflammatory	Txlnb
IRF2 Inflammatory	Vav3
IRF2 Inflammatory	Wdr86
IRF2 Inflammatory	Itgb8
IRF2 Inflammatory	Map3k8
IRF2 Inflammatory	Pdlim3
IRF2 Inflammatory	Plxdc2
IRF2 Inflammatory	Tfpi2
IRF2 Inflammatory	H2-DMb1
IRF2 Inflammatory	H2-Ea
IRF2 Inflammatory	Klk5
IRF2 Inflammatory	Mir205hg
IRF2 Inflammatory	Tinagl1
IRF2 Inflammatory	Egr2
IRF2 Inflammatory	Adamts9
IRF2 Inflammatory	Adamtsl4
IRF2 Inflammatory	Aif1
IRF2 Inflammatory	Arc
IRF2 Inflammatory	Arhgap30
IRF2 Inflammatory	Arhgap31
IRF2 Inflammatory	Armcx1
IRF2 Inflammatory	Armcx2
IRF2 Inflammatory	Atf3
IRF2 Inflammatory	Bbox1
IRF2 Inflammatory	Bgn
IRF2 Inflammatory	C1qa
IRF2 Inflammatory	C1qb
IRF2 Inflammatory	C1qc
IRF2 Inflammatory	C1qtnf7
IRF2 Inflammatory	Calb2
IRF2 Inflammatory	Ccdc33
IRF2 Inflammatory	Cd82
IRF2 Inflammatory	Chst3
IRF2 Inflammatory	Ciita
IRF2 Inflammatory	Col12a1
IRF2 Inflammatory	Col5a1
IRF2 Inflammatory	Crabp2
IRF2 Inflammatory	Crlf1
IRF2 Inflammatory	Cryab
IRF2 Inflammatory	Cx3cl1
IRF2 Inflammatory	Cyp1b1
IRF2 Inflammatory	Dusp2
IRF2 Inflammatory	Dusp6
IRF2 Inflammatory	Egr1
IRF2 Inflammatory	Egr3
IRF2 Inflammatory	Eln
IRF2 Inflammatory	Fam20a
IRF2 Inflammatory	Fgf1
IRF2 Inflammatory	Fhl3
IRF2 Inflammatory	Flt1
IRF2 Inflammatory	Foxc1
IRF2 Inflammatory	Fzd2
IRF2 Inflammatory	Fzd7
IRF2 Inflammatory	Gas7
IRF2 Inflammatory	Gata6
IRF2 Inflammatory	Ggt6
IRF2 Inflammatory	Gjb2
IRF2 Inflammatory	Gjb3
IRF2 Inflammatory	Gprasp2
IRF2 Inflammatory	Gria3
IRF2 Inflammatory	Hapln3
IRF2 Inflammatory	Hmga2
IRF2 Inflammatory	Homer1
IRF2 Inflammatory	Hsd17b2
IRF2 Inflammatory	Inhba
IRF2 Inflammatory	Itgb2l
IRF2 Inflammatory	Itprip
IRF2 Inflammatory	Kcnn4
IRF2 Inflammatory	Klk10
IRF2 Inflammatory	Krt16
IRF2 Inflammatory	Krt17
IRF2 Inflammatory	Laptm5
IRF2 Inflammatory	Lcn2
IRF2 Inflammatory	Lif
IRF2 Inflammatory	Ltbp2
IRF2 Inflammatory	Mamld1
IRF2 Inflammatory	Mkx
IRF2 Inflammatory	Osr1
IRF2 Inflammatory	Pigr
IRF2 Inflammatory	Pla2r1
IRF2 Inflammatory	Plekha4
IRF2 Inflammatory	Plk3
IRF2 Inflammatory	Pnpla3
IRF2 Inflammatory	Pou3f1
IRF2 Inflammatory	Rasd2
IRF2 Inflammatory	Rasgef1b
IRF2 Inflammatory	Rgcc
IRF2 Inflammatory	Rtp4
IRF2 Inflammatory	S100a1
IRF2 Inflammatory	Scube3
IRF2 Inflammatory	Serpina3n
IRF2 Inflammatory	Serpina3b
IRF2 Inflammatory	Serpina3a
IRF2 Inflammatory	Sirpa
IRF2 Inflammatory	Slc15a1
IRF2 Inflammatory	Slc2a3
IRF2 Inflammatory	Snap91
IRF2 Inflammatory	Socs3
IRF2 Inflammatory	Sox9
IRF2 Inflammatory	Sp6
IRF2 Inflammatory	Sphk1
IRF2 Inflammatory	Stra6
IRF2 Inflammatory	Sulf2
IRF2 Inflammatory	Syt12
IRF2 Inflammatory	Tmem40
IRF2 Inflammatory	Tmem45a
IRF2 Inflammatory	Tpbg
IRF2 Inflammatory	Zfp521
SOX2/4 Embryonic EMT	Lhx1
SOX2/4 Embryonic EMT	Ajap1
SOX2/4 Embryonic EMT	Bdnf
SOX2/4 Embryonic EMT	Bmp7
SOX2/4 Embryonic EMT	Cacna1e
SOX2/4 Embryonic EMT	Chl1
SOX2/4 Embryonic EMT	Dach2
SOX2/4 Embryonic EMT	Ebf1
SOX2/4 Embryonic EMT	Emx2
SOX2/4 Embryonic EMT	Fgf3
SOX2/4 Embryonic EMT	Fgfr1
SOX2/4 Embryonic EMT	Kcnq5
SOX2/4 Embryonic EMT	9030622O22Rik
SOX2/4 Embryonic EMT	Moxd1
SOX2/4 Embryonic EMT	Msrb3
SOX2/4 Embryonic EMT	Ntng1
SOX2/4 Embryonic EMT	Pcdh19
SOX2/4 Embryonic EMT	Penk
SOX2/4 Embryonic EMT	Prkg1
SOX2/4 Embryonic EMT	Tbx2
SOX2/4 Embryonic EMT	Tcf4
SOX2/4 Embryonic EMT	Trpm3
SOX2/4 Embryonic EMT	Foxa2
SOX2/4 Embryonic EMT	B3galt2
SOX2/4 Embryonic EMT	Bambi
SOX2/4 Embryonic EMT	Col8a1
SOX2/4 Embryonic EMT	Gsn
SOX2/4 Embryonic EMT	Hoxc10
SOX2/4 Embryonic EMT	Kcnj16
SOX2/4 Embryonic EMT	Lgalsl
SOX2/4 Embryonic EMT	Lgalsl2
SOX2/4 Embryonic EMT	Nkd1
SOX2/4 Embryonic EMT	Plekhg3
SOX2/4 Embryonic EMT	Prox1
SOX2/4 Embryonic EMT	Rbp4
SOX2/4 Embryonic EMT	Satb2
SOX2/4 Embryonic EMT	Shh
SOX2/4 Embryonic EMT	Sox2
SOX2/4 Embryonic EMT	Sox21
SOX2/4 Embryonic EMT	Syk
SOX2/4 Embryonic EMT	Ush2a
SOX2/4 Embryonic EMT	Sox13
SOX2/4 Embryonic EMT	Adamts19
SOX2/4 Embryonic EMT	Cadps
SOX2/4 Embryonic EMT	Ccbe1
SOX2/4 Embryonic EMT	Dpysl3
SOX2/4 Embryonic EMT	Etv5
SOX2/4 Embryonic EMT	Gpr155
SOX2/4 Embryonic EMT	Kcnma1
SOX2/4 Embryonic EMT	Lgr6
SOX2/4 Embryonic EMT	9330117O12Rik
SOX2/4 Embryonic EMT	Miat
SOX2/4 Embryonic EMT	Nav2
SOX2/4 Embryonic EMT	Nedd9
SOX2/4 Embryonic EMT	Ntm
SOX2/4 Embryonic EMT	Peli1
SOX2/4 Embryonic EMT	Pof1b
SOX2/4 Embryonic EMT	Ptch1
SOX2/4 Embryonic EMT	Rbp1
SOX2/4 Embryonic EMT	Rfx4
SOX2/4 Embryonic EMT	Sgpl1
SOX2/4 Embryonic EMT	Sox2ot
SOX2/4 Embryonic EMT	Adamtsl1
SOX2/4 Embryonic EMT	Col4a5
SOX2/4 Embryonic EMT	Col4a6
SOX2/4 Embryonic EMT	Cxcl14
SOX2/4 Embryonic EMT	Entpd3
SOX2/4 Embryonic EMT	Grik3
SOX2/4 Embryonic EMT	Morc1
SOX2/4 Embryonic EMT	Ntrk2
SOX2/4 Embryonic EMT	Ptpro
SOX2/4 Embryonic EMT	Rbms3
SOX2/4 Embryonic EMT	Rnf220
SOX2/4 Embryonic EMT	Shc3
SOX2/4 Embryonic EMT	Slc30a3
SOX2/4 Embryonic EMT	Snca
SOX2/4 Embryonic EMT	Tcf7l1
SOX2/4 Embryonic EMT	Tgfb2
SOX2/4 Embryonic EMT	Emx2os
SOX2/4 Embryonic EMT	Epb41l2
SOX2/4 Embryonic EMT	Id3
AR+ HOXB13+	Fli1
AR+ HOXB13+	A2m
AR+ HOXB13+	Adamts6
AR+ HOXB13+	Aif1
AR+ HOXB13+	Alox5ap
AR+ HOXB13+	Aoah
AR+ HOXB13+	Apbb1ip
AR+ HOXB13+	Arhgap15
AR+ HOXB13+	Arhgap31
AR+ HOXB13+	Arhgef6
AR+ HOXB13+	Bcl11b
AR+ HOXB13+	Bcl2a1d
AR+ HOXB13+	Bnc2
AR+ HOXB13+	C1qc
AR+ HOXB13+	Camk4
AR+ HOXB13+	Ccl4
AR+ HOXB13+	Ccl5
AR+ HOXB13+	Cd2
AR+ HOXB13+	Cd226
AR+ HOXB13+	Cd247
AR+ HOXB13+	Cd37
AR+ HOXB13+	Cd38
AR+ HOXB13+	Cd3d
AR+ HOXB13+	Cd52
AR+ HOXB13+	Cd6
AR+ HOXB13+	Cd69
AR+ HOXB13+	Cd8a
AR+ HOXB13+	Cd96
AR+ HOXB13+	Clec7a
AR+ HOXB13+	Coro1a
AR+ HOXB13+	Crhbp
AR+ HOXB13+	Cxcr4
AR+ HOXB13+	Dab2
AR+ HOXB13+	Dlc1
AR+ HOXB13+	Dock2
AR+ HOXB13+	Ets1
AR+ HOXB13+	Evi2b
AR+ HOXB13+	Fcer1g
AR+ HOXB13+	Fcgr3
AR+ HOXB13+	Fcgr4
AR+ HOXB13+	Fgl2
AR+ HOXB13+	Flt1
AR+ HOXB13+	Gng2
AR+ HOXB13+	Gpr183
AR+ HOXB13+	Grap2
AR+ HOXB13+	Gypc
AR+ HOXB13+	Gzma
AR+ HOXB13+	Hcst
AR+ HOXB13+	Icam2
AR+ HOXB13+	Igsf6
AR+ HOXB13+	Ikzf1
AR+ HOXB13+	Il7r
AR+ HOXB13+	Inpp5d
AR+ HOXB13+	Itga4
AR+ HOXB13+	Itgal
AR+ HOXB13+	Itgb2l
AR+ HOXB13+	Klrb1f
AR+ HOXB13+	Klrd1
AR+ HOXB13+	Laptm5
AR+ HOXB13+	Lat
AR+ HOXB13+	Lck
AR+ HOXB13+	Ldb2
AR+ HOXB13+	Lsp1
AR+ HOXB13+	Ltb
AR+ HOXB13+	Lyz3
AR+ HOXB13+	Lyz1
AR+ HOXB13+	Mef2c
AR+ HOXB13+	Myo1f
AR+ HOXB13+	Ncf2
AR+ HOXB13+	Nhsl2
AR+ HOXB13+	Nkg7
AR+ HOXB13+	Pde2a
AR+ HOXB13+	Pecam1
AR+ HOXB13+	Pgm5
AR+ HOXB13+	Piezo2
AR+ HOXB13+	Pik3cd
AR+ HOXB13+	Ppp1r16b
AR+ HOXB13+	Prex1
AR+ HOXB13+	Prkcq
AR+ HOXB13+	Ptpn22
AR+ HOXB13+	Ptpn7
AR+ HOXB13+	Ptprc
AR+ HOXB13+	Rgcc
AR+ HOXB13+	Rgs1
AR+ HOXB13+	Rhoh
AR+ HOXB13+	Runx3
AR+ HOXB13+	Samd3
AR+ HOXB13+	Samsn1
AR+ HOXB13+	Scgb3a2
AR+ HOXB13+	Slc2a3
AR+ HOXB13+	Slco2b1
AR+ HOXB13+	Slfn2
AR+ HOXB13+	Slfn3
AR+ HOXB13+	St6galnac3
AR+ HOXB13+	St8sia4
AR+ HOXB13+	Stat4
AR+ HOXB13+	Syne1
AR+ HOXB13+	Tgfb1
AR+ HOXB13+	Themis
AR+ HOXB13+	Themis2
AR+ HOXB13+	Tnf
AR+ HOXB13+	Tnfaip3
AR+ HOXB13+	Tnfrsf1b
AR+ HOXB13+	Traf3ip3
AR+ HOXB13+	Tyrobp
AR+ HOXB13+	Vwf
AR+ HOXB13+	Zeb2
AR+ HOXB13+	Acap1
AR+ HOXB13+	Akna
AR+ HOXB13+	Arap2
AR+ HOXB13+	Arhgap25
AR+ HOXB13+	Arhgap30
AR+ HOXB13+	Arhgdib
AR+ HOXB13+	C1qa
AR+ HOXB13+	Card11
AR+ HOXB13+	Ccl3
AR+ HOXB13+	Cd68
AR+ HOXB13+	Ciita
AR+ HOXB13+	Ctss
AR+ HOXB13+	Dock10
AR+ HOXB13+	Dock8
AR+ HOXB13+	Flt3l
AR+ HOXB13+	Fmnl1
AR+ HOXB13+	Fyn
AR+ HOXB13+	Gprin3
AR+ HOXB13+	Gpsm3
AR+ HOXB13+	Hcls1
AR+ HOXB13+	H2-DMb1
AR+ HOXB13+	Il16
AR+ HOXB13+	Iqgap2
AR+ HOXB13+	Klrk1
AR+ HOXB13+	Ncf1
AR+ HOXB13+	Pik3ap1
AR+ HOXB13+	Plau
AR+ HOXB13+	Plekha2
AR+ HOXB13+	Prdm1
AR+ HOXB13+	Ptger4
AR+ HOXB13+	Rac2
AR+ HOXB13+	Rftn1
AR+ HOXB13+	Sds
AR+ HOXB13+	Sh2d3c
AR+ HOXB13+	Sirpa
AR+ HOXB13+	Slc7a7
AR+ HOXB13+	Sytl3
AR+ HOXB13+	Vav1
AR+ HOXB13+	Zeb1
AR+ HOXB13+	Zfp189
AR+ HOXB13+	Ankrd7
AR+ HOXB13+	Dcn
AR+ HOXB13+	Fn1
AR+ HOXB13+	Hymai
AR+ HOXB13+	Kcnd2
AR+ HOXB13+	Plagl1
AR+ HOXB13+	Plppr1
AR+ HOXB13+	Slc38a4
AR+ HOXB13+	Spaca6
AR+ HOXB13+	Zfp385b
AR+ HOXB13+	Cd7
AR+ HOXB13+	Parvg
AR+ HOXB13+	Sla2
AR+ HOXB13+	Npdc1
AR+ HOXB13+	Arfip2
AR+ HOXB13+	Arih2os
AR+ HOXB13+	Dnpep
AR+ HOXB13+	Etv2
AR+ HOXB13+	Impdh2
AR+ HOXB13+	Map9
AR+ HOXB13+	Prrt3
AR+ HOXB13+	Slc25a45
AR+ HOXB13+	Smdt1
AR+ HOXB13+	Swsap1
AR+ HOXB13+	Trappc2b
MAFG	Nr1h4
MAFG	A1cf
MAFG	A2m
MAFG	Abcb11
MAFG	Abcc6
MAFG	Ablim3
MAFG	Acmsd
MAFG	Adamtsl3
MAFG	Adra1b
MAFG	Agt
MAFG	Alb
MAFG	Aldh8a1
MAFG	Aldob
MAFG	Ambp
MAFG	Apoa1
MAFG	Apoa2
MAFG	Apoc1
MAFG	Apoc2
MAFG	Apoc3
MAFG	Apoh
MAFG	Arg1
MAFG	Asgr1
MAFG	Asgr2
MAFG	Bco2
MAFG	0610040J01Rik
MAFG	Cfap221
MAFG	Cfhr4
MAFG	Cftr
MAFG	Crp
MAFG	Cxcl5
MAFG	Cyp3a44
MAFG	Cyp3a41a
MAFG	Cyp4f13
MAFG	Cyp4f18
MAFG	Dlc1
MAFG	Dpys
MAFG	F2
MAFG	Fgb
MAFG	Fgfr2
MAFG	Fgl1
MAFG	Fmo4
MAFG	Ftcd
MAFG	Fxyd2
MAFG	Gatm
MAFG	Gc
MAFG	Gda
MAFG	Gipc2
MAFG	Haao
MAFG	Hkdc1
MAFG	Hmgcs2
MAFG	Hp
MAFG	Hpd
MAFG	Hpx
MAFG	Hsd17b2
MAFG	Htra1
MAFG	Iqgap2
MAFG	Itih2
MAFG	Itih3
MAFG	Klhl5
MAFG	Lbp
MAFG	Leap2
MAFG	Lgals6
MAFG	Lipc
MAFG	Lrg1
MAFG	Masp2
MAFG	Mat1a
MAFG	Mlxipl
MAFG	Nr5a2
MAFG	Onecut1
MAFG	Papss2
MAFG	Pck1
MAFG	Pdgfd
MAFG	Pdzk1
MAFG	Pkhd1
MAFG	Pla2g12b
MAFG	Pnpla3
MAFG	Rgn
MAFG	Saa2
MAFG	Saa1
MAFG	Serpinc1
MAFG	Serpine1
MAFG	Serpinf2
MAFG	Serping1
MAFG	Sgk2
MAFG	Sirpa
MAFG	Slc22a1
MAFG	Slco1b2
MAFG	Slco2b1
MAFG	St3gal6
MAFG	Syne1
MAFG	Trf
MAFG	Tfr2
MAFG	Tprg1
MAFG	Ttpa
MAFG	Ttr
MAFG	Ugt2b1
MAFG	Vtn
MAFG	Mafg
MAFG	Abca4
MAFG	Abcc2
MAFG	Arap3
MAFG	Arsg
MAFG	Bend6
MAFG	Bid
MAFG	Bora
MAFG	Car12
MAFG	Cabyr
MAFG	Camkk1
MAFG	Cep126
MAFG	Cideb
MAFG	Cpeb1
MAFG	Cyp4f40
MAFG	Dgkg
MAFG	Dusp14
MAFG	Ereg
MAFG	Fam83g
MAFG	Fastkd5
MAFG	Flrt2
MAFG	Gclm
MAFG	Gna13
MAFG	Hgd
MAFG	Hmga1b
MAFG	Hspb8
MAFG	Ikbkg
MAFG	Incenp
MAFG	Itpka
MAFG	Kcnn3
MAFG	Lime1
MAFG	Loxl1
MAFG	Lsm14b
MAFG	Mettl17
MAFG	Msantd3
MAFG	Neil3
MAFG	Nmt1
MAFG	Nos3
MAFG	Nr0b1
MAFG	Oser1
MAFG	Osgin1
MAFG	Otub2
MAFG	Pak6
MAFG	Panx2
MAFG	Paqr5
MAFG	Pitx2
MAFG	Ppp1r1c
MAFG	Prdm8
MAFG	Rab35
MAFG	Rara
MAFG	Rbpms2
MAFG	Rgs9
MAFG	Rims3
MAFG	Rspo3
MAFG	Serpinb5
MAFG	Shcbp1
MAFG	Srpx2
MAFG	Stk4
MAFG	Stx1a
MAFG	Stx3
MAFG	Tchh
MAFG	Tead4
MAFG	Timp2
MAFG	Tmco3
MAFG	Tob1
MAFG	Tomm34
MAFG	Trim16
MAFG	Ube2o
MAFG	Unkl
MAFG	Wnt3
MAFG	Zfand2a
MAFG	Zscan2
MAFG	Etv3
MAFG	Ankrd42
MAFG	Blzf1
MAFG	Card6
MAFG	Meis1
MAFG	Mmaa
MAFG	Mthfs
MAFG	Mterf1b
MAFG	Nectin4
MAFG	Pde4a
MAFG	Pkd1l1
MAFG	Pomk
MAFG	Ptafr
MAFG	Scara5
MAFG	Slfn2
MAFG	Slfn3
MAFG	Trim6
MAFG	Vstm5
MAFG	Zfp516
MAFG	Mbnl2
MAFG	Adra1a
MAFG	Foxo1
MAFG	Hnf1b
MAFG	Il1rapl2
MAFG	Itga1
MAFG	Klf7
MAFG	Kynu
MAFG	Rassf4
MAFG	Rnd1
MAFG	Samd4
MAFG	Tbx15
MAFG	Ube2k
MAFG	Akap1
MAFG	Akap8l
MAFG	Ap1g1
MAFG	Arhgef12
MAFG	Atp6v1h
MAFG	Atxn2
MAFG	Brf1
MAFG	Btaf1
MAFG	Cbfb
MAFG	Ccnh
MAFG	Cdk10
MAFG	Celf1
MAFG	Chfr
MAFG	Dcaf12
MAFG	Diaph1
MAFG	Efcab14
MAFG	Eif4g1
MAFG	Eps15l1
MAFG	Fam168b
MAFG	Fam219a
MAFG	Fbxl19
MAFG	Frrs1
MAFG	Galnt2
MAFG	Gfod2
MAFG	Hnrnph1
MAFG	Hs6st1
MAFG	Ipo7
MAFG	Klhl21
MAFG	Kpna6
MAFG	Larp4b
MAFG	Mroh1
MAFG	Mvd
MAFG	Mycbp2
MAFG	Naa15
MAFG	Nck2
MAFG	Orc4
MAFG	Otulin
MAFG	Pkd1
MAFG	Ppip5k2
MAFG	Ppp1r12c
MAFG	Ppp6r3
MAFG	Prkcz
MAFG	Rab23
MAFG	Rab6b
MAFG	Rasa1
MAFG	Rbm15
MAFG	Relt
MAFG	Rexo1
MAFG	Ripk4
MAFG	Sfxn5
MAFG	Sik2
MAFG	Slc29a2
MAFG	Ss18l1
MAFG	Stx12
MAFG	Sugp2
MAFG	Tec
MAFG	Tmem33
MAFG	Tnks2
MAFG	Tom1l1
MAFG	Tpra1
MAFG	Trim24
MAFG	Ube2r2
MAFG	Wasl
MAFG	Xpo6
MAFG	Ythdf3
MAFG	Zc3h14
MAFG	Zfp207
AR+ HNF4G GI	Lhx4
AR+ HNF4G GI	Ccdc181
AR+ HNF4G GI	Cfap100
AR+ HNF4G GI	Gbx1
AR+ HNF4G GI	Il34
AR+ HNF4G GI	Kif17
AR+ HNF4G GI	Myrf
AR+ HNF4G GI	Nr2e3
AR+ HNF4G GI	Pde4c
AR+ HNF4G GI	Pnpla1
AR+ HNF4G GI	Snx32
AR+ HNF4G GI	Unc5c
AR+ HNF4G GI	Rela
AR+ HNF4G GI	Amotl2
AR+ HNF4G GI	Asb9
AR+ HNF4G GI	Ccdc68
AR+ HNF4G GI	Cers2
AR+ HNF4G GI	Cxcl10
AR+ HNF4G GI	Efna1
AR+ HNF4G GI	Ehd1
AR+ HNF4G GI	Fam167a
AR+ HNF4G GI	G0s2
AR+ HNF4G GI	Gprin2
AR+ HNF4G GI	H2-Aa
AR+ HNF4G GI	Hspb8
AR+ HNF4G GI	Htr3a
AR+ HNF4G GI	Jchain
AR+ HNF4G GI	Ltb
AR+ HNF4G GI	Ltbp3
AR+ HNF4G GI	Myzap
AR+ HNF4G GI	Pctp
AR+ HNF4G GI	Pcyt2
AR+ HNF4G GI	Peli3
AR+ HNF4G GI	Pex16
AR+ HNF4G GI	Procr
AR+ HNF4G GI	Rap1gap
AR+ HNF4G GI	Rnf223
AR+ HNF4G GI	Snn
AR+ HNF4G GI	Timm10b
AR+ HNF4G GI	Tmbim1
AR+ HNF4G GI	Tnfsf15
AR+ HNF4G GI	Tnfsf9
AR+ HNF4G GI	Tor4a
AR+ HNF4G GI	Trib3
AR+ HNF4G GI	Zfp598
AR+ HNF4G GI	Nr5a2
AR+ HNF4G GI	A1cf
AR+ HNF4G GI	Abcb11
AR+ HNF4G GI	Adra1a
AR+ HNF4G GI	Akap7
AR+ HNF4G GI	Alb
AR+ HNF4G GI	Apob
AR+ HNF4G GI	C3
AR+ HNF4G GI	0610040J01Rik
AR+ HNF4G GI	Cfap221
AR+ HNF4G GI	Cftr
AR+ HNF4G GI	Col27a1
AR+ HNF4G GI	Crp
AR+ HNF4G GI	Cyp4f13
AR+ HNF4G GI	Cyp4f18
AR+ HNF4G GI	Dlc1
AR+ HNF4G GI	F2
AR+ HNF4G GI	Fgfr2
AR+ HNF4G GI	Fgl1
AR+ HNF4G GI	Fxyd2
AR+ HNF4G GI	Gda
AR+ HNF4G GI	Gipc2
AR+ HNF4G GI	Hkdc1
AR+ HNF4G GI	Hp
AR+ HNF4G GI	Hpx
AR+ HNF4G GI	Iqgap2
AR+ HNF4G GI	Itih2
AR+ HNF4G GI	Nr1h4
AR+ HNF4G GI	Onecut1
AR+ HNF4G GI	Pck1
AR+ HNF4G GI	Pdgfd
AR+ HNF4G GI	Pik3ap1
AR+ HNF4G GI	Pkhd1
AR+ HNF4G GI	Rarres2
AR+ HNF4G GI	Serping1
AR+ HNF4G GI	Slco1b2
AR+ HNF4G GI	Trf
AR+ HNF4G GI	Ugt2b1
AR+ HNF4G GI	Vtn
AR+ HNF4G GI	Hnf4g
AR+ HNF4G GI	Acsl5
AR+ HNF4G GI	Aldh1a2
AR+ HNF4G GI	Ang3
AR+ HNF4G GI	Blnk
AR+ HNF4G GI	Bmpr1b
AR+ HNF4G GI	Cyp3a44
AR+ HNF4G GI	Cyp3a41a
AR+ HNF4G GI	Dpf3
AR+ HNF4G GI	Gc
AR+ HNF4G GI	Glis3
AR+ HNF4G GI	Il7
AR+ HNF4G GI	Itgb5
AR+ HNF4G GI	Itih3
AR+ HNF4G GI	Klhl5
AR+ HNF4G GI	Mtus1
AR+ HNF4G GI	Parp14
AR+ HNF4G GI	Parp9
AR+ HNF4G GI	Pik3c2g
AR+ HNF4G GI	Rbpms
AR+ HNF4G GI	Rnase4
AR+ HNF4G GI	Sec16b
AR+ HNF4G GI	Smad3
AR+ HNF4G GI	Smad6
AR+ HNF4G GI	Tmem62
AR+ HNF4G GI	Wwtr1
AR+ HNF4G GI	Zhx2
AR+ HNF4G GI	Max
AR+ HNF4G GI	Acox1
AR+ HNF4G GI	Agap1
AR+ HNF4G GI	Amz1
AR+ HNF4G GI	Armcx3
AR+ HNF4G GI	Arrdc4
AR+ HNF4G GI	Atg14
AR+ HNF4G GI	Atxn3
AR+ HNF4G GI	Bloc1s3
AR+ HNF4G GI	1110059E24Rik
AR+ HNF4G GI	Ccnt1
AR+ HNF4G GI	Ciart
AR+ HNF4G GI	Cipc
AR+ HNF4G GI	Cyp46a1
AR+ HNF4G GI	Cyth1
AR+ HNF4G GI	Eef2k
AR+ HNF4G GI	Epb41l4b
AR+ HNF4G GI	Faxdc2
AR+ HNF4G GI	Fbxo33
AR+ HNF4G GI	Fnip1
AR+ HNF4G GI	Foxp4
AR+ HNF4G GI	Fubp3
AR+ HNF4G GI	Gid4
AR+ HNF4G GI	Git2
AR+ HNF4G GI	Gns
AR+ HNF4G GI	Gpm6b
AR+ HNF4G GI	Homez
AR+ HNF4G GI	Hps3
AR+ HNF4G GI	Klf10
AR+ HNF4G GI	Klf3
AR+ HNF4G GI	Klhl12
AR+ HNF4G GI	Lig3
AR+ HNF4G GI	Mxi1
AR+ HNF4G GI	Natd1
AR+ HNF4G GI	Net1
AR+ HNF4G GI	Nptn
AR+ HNF4G GI	Orc4
AR+ HNF4G GI	Osbpl8
AR+ HNF4G GI	Pdp2
AR+ HNF4G GI	Pfkfb2
AR+ HNF4G GI	Phc3
AR+ HNF4G GI	Ppp3r1
AR+ HNF4G GI	Ptch1
AR+ HNF4G GI	Rab21
AR+ HNF4G GI	Rcbtb1
AR+ HNF4G GI	Sash1
AR+ HNF4G GI	Sel1l
AR+ HNF4G GI	Sgms1os1
AR+ HNF4G GI	Slc35a5
AR+ HNF4G GI	Slc9a5
AR+ HNF4G GI	Smcr8
AR+ HNF4G GI	Sppl3
AR+ HNF4G GI	Synrg
AR+ HNF4G GI	Syt7
AR+ HNF4G GI	Tab2
AR+ HNF4G GI	Tbc1d15
AR+ HNF4G GI	Tbk1
AR+ HNF4G GI	Tbkbp1
AR+ HNF4G GI	Trpm7
AR+ HNF4G GI	Tsc1
AR+ HNF4G GI	Wbp2
AR+ HNF4G GI	Ypel5
AR+ HNF4G GI	Zfyve26
AR+ HNF4G GI	Zfp821
AR+ HOXB13+ FOXA1+	Sox5
AR+ HOXB13+ FOXA1+	Abcc5
AR+ HOXB13+ FOXA1+	Aff3
AR+ HOXB13+ FOXA1+	Akt3
AR+ HOXB13+ FOXA1+	Ank
AR+ HOXB13+ FOXA1+	Bche
AR+ HOXB13+ FOXA1+	Cadm1
AR+ HOXB13+ FOXA1+	Chrm2
AR+ HOXB13+ FOXA1+	Cntn4
AR+ HOXB13+ FOXA1+	Cped1
AR+ HOXB13+ FOXA1+	Dgkb
AR+ HOXB13+ FOXA1+	Dlgap2
AR+ HOXB13+ FOXA1+	Efna5
AR+ HOXB13+ FOXA1+	Ell2
AR+ HOXB13+ FOXA1+	Fam110b
AR+ HOXB13+ FOXA1+	Fgd4
AR+ HOXB13+ FOXA1+	Fkbp5
AR+ HOXB13+ FOXA1+	Ghr
AR+ HOXB13+ FOXA1+	Glud1
AR+ HOXB13+ FOXA1+	Greb1
AR+ HOXB13+ FOXA1+	Il5ra
AR+ HOXB13+ FOXA1+	Lrrc4c
AR+ HOXB13+ FOXA1+	Lrrn3
AR+ HOXB13+ FOXA1+	Map1b
AR+ HOXB13+ FOXA1+	Mboat2
AR+ HOXB13+ FOXA1+	Mctp1
AR+ HOXB13+ FOXA1+	Mme
AR+ HOXB13+ FOXA1+	Nav3
AR+ HOXB13+ FOXA1+	Ncam2
AR+ HOXB13+ FOXA1+	Pappa2
AR+ HOXB13+ FOXA1+	Pde11a
AR+ HOXB13+ FOXA1+	Pde7b
AR+ HOXB13+ FOXA1+	Plcb4
AR+ HOXB13+ FOXA1+	Ppfia2
AR+ HOXB13+ FOXA1+	Prune2
AR+ HOXB13+ FOXA1+	Sgk1
AR+ HOXB13+ FOXA1+	Slc12a2
AR+ HOXB13+ FOXA1+	Slc4a4
AR+ HOXB13+ FOXA1+	Sphkap
AR+ HOXB13+ FOXA1+	Syt1
AR+ HOXB13+ FOXA1+	Tfeb
AR+ HOXB13+ FOXA1+	Usp54
AR+ HOXB13+ FOXA1+	Wwc2
AR+ HOXB13+ FOXA1+	Klf15
AR+ HOXB13+ FOXA1+	Adamts1
AR+ HOXB13+ FOXA1+	Arhgap6
AR+ HOXB13+ FOXA1+	Dlx5
AR+ HOXB13+ FOXA1+	Hoxb13
AR+ HOXB13+ FOXA1+	Lef1
AR+ HOXB13+ FOXA1+	Mpped2
AR+ HOXB13+ FOXA1+	Nefh
AR+ HOXB13+ FOXA1+	Nrp1
AR+ HOXB13+ FOXA1+	Rgs10
AR+ HOXB13+ FOXA1+	Slc44a4
AR+ HOXB13+ FOXA1+	Sv2c
AR+ HOXB13+ FOXA1+	Nr3c1
AR+ HOXB13+ FOXA1+	Asah1
AR+ HOXB13+ FOXA1+	Birc3
AR+ HOXB13+ FOXA1+	Cald1
AR+ HOXB13+ FOXA1+	Ccdc85a
AR+ HOXB13+ FOXA1+	Chst15
AR+ HOXB13+ FOXA1+	Cpeb4
AR+ HOXB13+ FOXA1+	Cry2
AR+ HOXB13+ FOXA1+	Csgalnact1
AR+ HOXB13+ FOXA1+	Dicer1
AR+ HOXB13+ FOXA1+	Eef2k
AR+ HOXB13+ FOXA1+	Errfi1
AR+ HOXB13+ FOXA1+	F3
AR+ HOXB13+ FOXA1+	Fat1
AR+ HOXB13+ FOXA1+	Foxp2
AR+ HOXB13+ FOXA1+	Fstl4
AR+ HOXB13+ FOXA1+	Fzd5
AR+ HOXB13+ FOXA1+	Gabrb3
AR+ HOXB13+ FOXA1+	Galnt3
AR+ HOXB13+ FOXA1+	Gpbp1
AR+ HOXB13+ FOXA1+	Grik4
AR+ HOXB13+ FOXA1+	Hdac4
AR+ HOXB13+ FOXA1+	Ide
AR+ HOXB13+ FOXA1+	Il6ra
AR+ HOXB13+ FOXA1+	Iqsec2
AR+ HOXB13+ FOXA1+	Itgav
AR+ HOXB13+ FOXA1+	Lmo7
AR+ HOXB13+ FOXA1+	Lpar1
AR+ HOXB13+ FOXA1+	Lypd6b
AR+ HOXB13+ FOXA1+	Mast4
AR+ HOXB13+ FOXA1+	Mctp2
AR+ HOXB13+ FOXA1+	Ntn4
AR+ HOXB13+ FOXA1+	Pacsin2
AR+ HOXB13+ FOXA1+	Pde3a
AR+ HOXB13+ FOXA1+	Plekhm3
AR+ HOXB13+ FOXA1+	Ppfibp1
AR+ HOXB13+ FOXA1+	Rffl
AR+ HOXB13+ FOXA1+	Rgs5
AR+ HOXB13+ FOXA1+	Rhobtb2
AR+ HOXB13+ FOXA1+	Sfmbt2
AR+ HOXB13+ FOXA1+	Slc16a9
AR+ HOXB13+ FOXA1+	Slc22a5
AR+ HOXB13+ FOXA1+	Slc36a1
AR+ HOXB13+ FOXA1+	Slc38a4
AR+ HOXB13+ FOXA1+	Slc7a2
AR+ HOXB13+ FOXA1+	Slc9a7
AR+ HOXB13+ FOXA1+	Spata13
AR+ HOXB13+ FOXA1+	Syndig1
AR+ HOXB13+ FOXA1+	Syt7
AR+ HOXB13+ FOXA1+	Sytl5
AR+ HOXB13+ FOXA1+	Tbx15
AR+ HOXB13+ FOXA1+	Tmcc3
AR+ HOXB13+ FOXA1+	Tnfaip8
AR+ HOXB13+ FOXA1+	Tnks1bp1
AR+ HOXB13+ FOXA1+	Triqk
AR+ HOXB13+ FOXA1+	Wnt5b
AR+ HOXB13+ FOXA1+	Add3
AR+ HOXB13+ FOXA1+	Apcdd1
AR+ HOXB13+ FOXA1+	Auts2
AR+ HOXB13+ FOXA1+	Clstn2
AR+ HOXB13+ FOXA1+	Col3a1
AR+ HOXB13+ FOXA1+	Csmd1
AR+ HOXB13+ FOXA1+	Ctnna3
AR+ HOXB13+ FOXA1+	Dab1
AR+ HOXB13+ FOXA1+	Dlgap1
AR+ HOXB13+ FOXA1+	Dock4
AR+ HOXB13+ FOXA1+	Emilin2
AR+ HOXB13+ FOXA1+	Epha4
AR+ HOXB13+ FOXA1+	Etv1
AR+ HOXB13+ FOXA1+	F5
AR+ HOXB13+ FOXA1+	Fbxl7
AR+ HOXB13+ FOXA1+	Fermt2
AR+ HOXB13+ FOXA1+	Fut8
AR+ HOXB13+ FOXA1+	Gabrg3
AR+ HOXB13+ FOXA1+	Ift57
AR+ HOXB13+ FOXA1+	Inpp4b
AR+ HOXB13+ FOXA1+	Lpar3
AR+ HOXB13+ FOXA1+	Mapk10
AR+ HOXB13+ FOXA1+	Nedd9
AR+ HOXB13+ FOXA1+	Pcdh19
AR+ HOXB13+ FOXA1+	Pds5b
AR+ HOXB13+ FOXA1+	Pknox2
AR+ HOXB13+ FOXA1+	Plpp1
AR+ HOXB13+ FOXA1+	Ptpn13
AR+ HOXB13+ FOXA1+	Rbm45
AR+ HOXB13+ FOXA1+	Runx3
AR+ HOXB13+ FOXA1+	Sdk2
AR+ HOXB13+ FOXA1+	Sesn3
AR+ HOXB13+ FOXA1+	Sh2d1a
AR+ HOXB13+ FOXA1+	Sorcs1
AR+ HOXB13+ FOXA1+	Sp5
AR+ HOXB13+ FOXA1+	Stard13
AR+ HOXB13+ FOXA1+	Tacc1
AR+ HOXB13+ FOXA1+	Tenm1
AR+ HOXB13+ FOXA1+	Tmem132b
AR+ HOXB13+ FOXA1+	Trim36
AR+ HOXB13+ FOXA1+	Tshz3
AR+ HOXB13+ FOXA1+	Twist2
AR+ HOXB13+ FOXA1+	Wnt2
AR+ HOXB13+ FOXA1+	Zfp385a
AR+ HOXB13+ FOXA1+	Zfp703
AR+ HOXB13+ FOXA1+	Cebpd
AR+ HOXB13+ FOXA1+	Acvr1b
AR+ HOXB13+ FOXA1+	Arhgap18
AR+ HOXB13+ FOXA1+	Bcl6
AR+ HOXB13+ FOXA1+	Bicd1
AR+ HOXB13+ FOXA1+	Bmpr1b
AR+ HOXB13+ FOXA1+	Ccdc71l
AR+ HOXB13+ FOXA1+	Cd83
AR+ HOXB13+ FOXA1+	Cebpb
AR+ HOXB13+ FOXA1+	Cldn8
AR+ HOXB13+ FOXA1+	Cnga1
AR+ HOXB13+ FOXA1+	Cnn3
AR+ HOXB13+ FOXA1+	Cobll1
AR+ HOXB13+ FOXA1+	Csf1
AR+ HOXB13+ FOXA1+	Cybrd1
AR+ HOXB13+ FOXA1+	Dmxl1
AR+ HOXB13+ FOXA1+	Dnah5
AR+ HOXB13+ FOXA1+	Dusp14
AR+ HOXB13+ FOXA1+	Eif4a2
AR+ HOXB13+ FOXA1+	Emp1
AR+ HOXB13+ FOXA1+	Enc1
AR+ HOXB13+ FOXA1+	Ephb2
AR+ HOXB13+ FOXA1+	Ephb6
AR+ HOXB13+ FOXA1+	Erlin2
AR+ HOXB13+ FOXA1+	F2r
AR+ HOXB13+ FOXA1+	Fkbp4
AR+ HOXB13+ FOXA1+	Flrt3
AR+ HOXB13+ FOXA1+	Fn1
AR+ HOXB13+ FOXA1+	Frat2
AR+ HOXB13+ FOXA1+	Gadd45g
AR+ HOXB13+ FOXA1+	Gpat4
AR+ HOXB13+ FOXA1+	Gsdmd
AR+ HOXB13+ FOXA1+	Hebp1
AR+ HOXB13+ FOXA1+	Hs3st4
AR+ HOXB13+ FOXA1+	Il1r1
AR+ HOXB13+ FOXA1+	Il1rapl1
AR+ HOXB13+ FOXA1+	Il6st
AR+ HOXB13+ FOXA1+	Irs2
AR+ HOXB13+ FOXA1+	Itgal
AR+ HOXB13+ FOXA1+	Klf3
AR+ HOXB13+ FOXA1+	Klf6
AR+ HOXB13+ FOXA1+	Lncpint
AR+ HOXB13+ FOXA1+	Lonrf1
AR+ HOXB13+ FOXA1+	Lpin3
AR+ HOXB13+ FOXA1+	Lrrfip2
AR+ HOXB13+ FOXA1+	Lyn
AR+ HOXB13+ FOXA1+	Mgst1
AR+ HOXB13+ FOXA1+	Minpp1
AR+ HOXB13+ FOXA1+	Nedd4l
AR+ HOXB13+ FOXA1+	Nfil3
AR+ HOXB13+ FOXA1+	Nfkbia
AR+ HOXB13+ FOXA1+	Nup93
AR+ HOXB13+ FOXA1+	Osbpl1a
AR+ HOXB13+ FOXA1+	Paip2b
AR+ HOXB13+ FOXA1+	Pcdh11x
AR+ HOXB13+ FOXA1+	Pim3
AR+ HOXB13+ FOXA1+	Plpp5
AR+ HOXB13+ FOXA1+	Plscr1
AR+ HOXB13+ FOXA1+	Plxna4
AR+ HOXB13+ FOXA1+	Prr15l
AR+ HOXB13+ FOXA1+	Ptk2b
AR+ HOXB13+ FOXA1+	Rab18
AR+ HOXB13+ FOXA1+	Rassf4
AR+ HOXB13+ FOXA1+	Rbpms
AR+ HOXB13+ FOXA1+	Rfesd
AR+ HOXB13+ FOXA1+	Selenbp1
AR+ HOXB13+ FOXA1+	Setd7
AR+ HOXB13+ FOXA1+	Slc23a2
AR+ HOXB13+ FOXA1+	Smim19
AR+ HOXB13+ FOXA1+	Snai2
AR+ HOXB13+ FOXA1+	Snap91
AR+ HOXB13+ FOXA1+	Socs3
AR+ HOXB13+ FOXA1+	Spon2
AR+ HOXB13+ FOXA1+	Spry1
AR+ HOXB13+ FOXA1+	Ssbp2
AR+ HOXB13+ FOXA1+	Stxbp6
AR+ HOXB13+ FOXA1+	Sytl2
AR+ HOXB13+ FOXA1+	Tbc1d10a
AR+ HOXB13+ FOXA1+	Tgif1
AR+ HOXB13+ FOXA1+	Tlr5
AR+ HOXB13+ FOXA1+	Tmtc2
AR+ HOXB13+ FOXA1+	Tnfaip3
AR+ HOXB13+ FOXA1+	Tsc22d1
AR+ HOXB13+ FOXA1+	Tspan31
AR+ HOXB13+ FOXA1+	Vegfa
AR+ HOXB13+ FOXA1+	Vipr2
AR+ HOXB13+ FOXA1+	Wnt4
AR+ HOXB13+ FOXA1+	Xbp1
AR+ HOXB13+ FOXA1+	Zbtb25
AR+ HOXB13+ FOXA1+	Zfp608
AR+ HOXB13-	Hoxa6
AR+ HOXB13-	Bmp5
AR+ HOXB13-	Car4
AR+ HOXB13-	Cux2
AR+ HOXB13-	Edaradd
AR+ HOXB13-	Epha5
AR+ HOXB13-	Erg
AR+ HOXB13-	Fas
AR+ HOXB13-	Gpc5
AR+ HOXB13-	Hoxaas3
AR+ HOXB13-	Hoxa5
AR+ HOXB13-	Htr1f
AR+ HOXB13-	Il17d
AR+ HOXB13-	Kcnc2
AR+ HOXB13-	Nkx2-2
AR+ HOXB13-	Pglyrp2
AR+ HOXB13-	Spock3
AR+ HOXB13-	Tenm2
AR+ HOXB13-	Irx4
AR+ HOXB13-	Adgrf5
AR+ HOXB13-	Angptl3
AR+ HOXB13-	Ar
AR+ HOXB13-	Cdh10
AR+ HOXB13-	Cdkl5
AR+ HOXB13-	Hottip
AR+ HOXB13-	Hoxa13
AR+ HOXB13-	Msx2
AR+ HOXB13-	Samd13
AR+ HOXB13-	Zfp369
AR+ HOXB13-	Acrbp
AR+ HOXB13-	Alpk3
AR+ HOXB13-	Atp1a4
AR+ HOXB13-	Axdnd1
AR+ HOXB13-	Bbs12
AR+ HOXB13-	4930562C15Rik
AR+ HOXB13-	Car5b
AR+ HOXB13-	Capn5
AR+ HOXB13-	Cd200r1l
AR+ HOXB13-	Cd200r3
AR+ HOXB13-	Cdhr2
AR+ HOXB13-	Cdk18
AR+ HOXB13-	Cdnf
AR+ HOXB13-	Celf6
AR+ HOXB13-	Cfap161
AR+ HOXB13-	Cry1
AR+ HOXB13-	Csf1r
AR+ HOXB13-	Cubn
AR+ HOXB13-	Deptor
AR+ HOXB13-	Dnah1
AR+ HOXB13-	Ect2l
AR+ HOXB13-	Fndc7
AR+ HOXB13-	Fzd8
AR+ HOXB13-	Gab1
AR+ HOXB13-	Myzap
AR+ HOXB13-	Ghrl
AR+ HOXB13-	Glipr1l2
AR+ HOXB13-	Grem1
AR+ HOXB13-	Grin3a
AR+ HOXB13-	Gspt2
AR+ HOXB13-	Hba-a1
AR+ HOXB13-	Hbb-bh2
AR+ HOXB13-	Hbb-bt
AR+ HOXB13-	Hfm1
AR+ HOXB13-	Hoxa4
AR+ HOXB13-	Il12rb2
AR+ HOXB13-	Impg2
AR+ HOXB13-	Kat2b
AR+ HOXB13-	Kcnc4
AR+ HOXB13-	Kcnn2
AR+ HOXB13-	D630045J12Rik
AR+ HOXB13-	Klkb1
AR+ HOXB13-	Lat2
AR+ HOXB13-	Lmod2
AR+ HOXB13-	Lrguk
AR+ HOXB13-	Lrrc4
AR+ HOXB13-	Lrrc43
AR+ HOXB13-	Lrrc8e
AR+ HOXB13-	Mab21l3
AR+ HOXB13-	Mdga1
AR+ HOXB13-	Mir17hg
AR+ HOXB13-	Mterf2
AR+ HOXB13-	Nbea
AR+ HOXB13-	Nexn
AR+ HOXB13-	Nfe2l3
AR+ HOXB13-	Nwd1
AR+ HOXB13-	Opn1sw
AR+ HOXB13-	Pla2g5
AR+ HOXB13-	Plppr3
AR+ HOXB13-	Poln
AR+ HOXB13-	Ppp3r2
AR+ HOXB13-	Prdm14
AR+ HOXB13-	Rasgrp2
AR+ HOXB13-	Rcbtb2
AR+ HOXB13-	Rftn2
AR+ HOXB13-	Rinl
AR+ HOXB13-	Rundc3b
AR+ HOXB13-	Sall4
AR+ HOXB13-	Sla2
AR+ HOXB13-	Slc10a1
AR+ HOXB13-	Slc17a8
AR+ HOXB13-	Slc25a27
AR+ HOXB13-	Slc25a42
AR+ HOXB13-	Slc26a6
AR+ HOXB13-	Slc3a1
AR+ HOXB13-	Slc5a11
AR+ HOXB13-	Slc6a13
AR+ HOXB13-	Snx32
AR+ HOXB13-	Spata21
AR+ HOXB13-	Spdya
AR+ HOXB13-	St8sia5
AR+ HOXB13-	Gm773
AR+ HOXB13-	Tacr1
AR+ HOXB13-	Tgm4
AR+ HOXB13-	Gt(ROSA)26Sor
AR+ HOXB13-	Tmc1
AR+ HOXB13-	Tmem213
AR+ HOXB13-	Tmem26
AR+ HOXB13-	Trim54
AR+ HOXB13-	Zdhhc11
AR+ HOXB13-	Zfp976
AR+ HOXB13-	Gm32687
AR+ HOXB13-	Zfp329
AR+ HOXB13-	Zfp78
AR+ HOXB13-	Zfp551
AR+ HOXB13-	Zfp74
AR+ HOXB13-	Zfp583
AR+ HOXB13-	Zfp606
AR+ HOXB13-	Zfp433
AR+ HOXB13-	Zfp667
AR+ HOXB13-	Zfp51
AR+ HOXB13-	Zfp784
AR+ HOXB13-	Zpbp
AR+ HOXB13-	Arhgap6
AR+ HOXB13-	Gm13889
AR+ HOXB13-	Cab39l
AR+ HOXB13-	Cdk14
AR+ HOXB13-	Cntn3
AR+ HOXB13-	Crisp1
AR+ HOXB13-	Cwh43
AR+ HOXB13-	Evx1
AR+ HOXB13-	Gata2
AR+ HOXB13-	Gpc6
AR+ HOXB13-	Hdac9
AR+ HOXB13-	Hoxa10
AR+ HOXB13-	Pdzrn3
AR+ HOXB13-	Ppp1r1b
AR+ HOXB13-	Ptprt
AR+ HOXB13-	Slc45a3
AR+ HOXB13-	Thsd7a
AR+ HOXB13-	Trpv6
AR+ HOXB13-	Tspyl2
AR+ HOXB13-	Wnt11
AR+ HOXB13-	Acoxl
AR+ HOXB13-	Atp8a1
AR+ HOXB13-	1700025G04Rik
AR+ HOXB13-	Cpne4
AR+ HOXB13-	Dnah8
AR+ HOXB13-	Nkx3-1
AR+ HOXB13-	Nudt4
AR+ HOXB13-	Plat
AR+ HOXB13-	Spdef
AR+ HOXB13-	Steap2
AR+ HOXB13-	Upk3a
AR+ IRF7/9 STAT1/2 Inflammatory	Cebpa
AR+ IRF7/9 STAT1/2 Inflammatory	Aldob
AR+ IRF7/9 STAT1/2 Inflammatory	Ambp
AR+ IRF7/9 STAT1/2 Inflammatory	Apoc3
AR+ IRF7/9 STAT1/2 Inflammatory	Cdh20
AR+ IRF7/9 STAT1/2 Inflammatory	Dmd
AR+ IRF7/9 STAT1/2 Inflammatory	Plekhs1
AR+ IRF7/9 STAT1/2 Inflammatory	Serpinc1
AR+ IRF7/9 STAT1/2 Inflammatory	Slc23a1
AR+ IRF7/9 STAT1/2 Inflammatory	Ttr
AR+ IRF7/9 STAT1/2 Inflammatory	Wnt5a
AR+ IRF7/9 STAT1/2 Inflammatory	Irf9
AR+ IRF7/9 STAT1/2 Inflammatory	Adcy2
AR+ IRF7/9 STAT1/2 Inflammatory	Ang3
AR+ IRF7/9 STAT1/2 Inflammatory	Ankrd34b
AR+ IRF7/9 STAT1/2 Inflammatory	Apol8
AR+ IRF7/9 STAT1/2 Inflammatory	Apol6
AR+ IRF7/9 STAT1/2 Inflammatory	Armcx3
AR+ IRF7/9 STAT1/2 Inflammatory	Bmpr1b
AR+ IRF7/9 STAT1/2 Inflammatory	Brinp3
AR+ IRF7/9 STAT1/2 Inflammatory	C130074G19Rik
AR+ IRF7/9 STAT1/2 Inflammatory	Cd47
AR+ IRF7/9 STAT1/2 Inflammatory	Chst9
AR+ IRF7/9 STAT1/2 Inflammatory	Cited1
AR+ IRF7/9 STAT1/2 Inflammatory	Cmpk2
AR+ IRF7/9 STAT1/2 Inflammatory	Col2a1
AR+ IRF7/9 STAT1/2 Inflammatory	Colec12
AR+ IRF7/9 STAT1/2 Inflammatory	Crispld1
AR+ IRF7/9 STAT1/2 Inflammatory	Ctso
AR+ IRF7/9 STAT1/2 Inflammatory	Ddx60
AR+ IRF7/9 STAT1/2 Inflammatory	Dhx58
AR+ IRF7/9 STAT1/2 Inflammatory	Dtx3l
AR+ IRF7/9 STAT1/2 Inflammatory	Dytn
AR+ IRF7/9 STAT1/2 Inflammatory	Efhc2
AR+ IRF7/9 STAT1/2 Inflammatory	Fgf13
AR+ IRF7/9 STAT1/2 Inflammatory	Fzd7
AR+ IRF7/9 STAT1/2 Inflammatory	Galntl6
AR+ IRF7/9 STAT1/2 Inflammatory	Gata6
AR+ IRF7/9 STAT1/2 Inflammatory	Glis3
AR+ IRF7/9 STAT1/2 Inflammatory	Gpr176
AR+ IRF7/9 STAT1/2 Inflammatory	Gsc
AR+ IRF7/9 STAT1/2 Inflammatory	Gsdmd
AR+ IRF7/9 STAT1/2 Inflammatory	Helz2
AR+ IRF7/9 STAT1/2 Inflammatory	Herc6
AR+ IRF7/9 STAT1/2 Inflammatory	Hoxb13
AR+ IRF7/9 STAT1/2 Inflammatory	Hpgds
AR+ IRF7/9 STAT1/2 Inflammatory	Hps1
AR+ IRF7/9 STAT1/2 Inflammatory	Hsh2d
AR+ IRF7/9 STAT1/2 Inflammatory	Ifi35
AR+ IRF7/9 STAT1/2 Inflammatory	Ifi44
AR+ IRF7/9 STAT1/2 Inflammatory	Ifi44l
AR+ IRF7/9 STAT1/2 Inflammatory	Ifih1
AR+ IRF7/9 STAT1/2 Inflammatory	Ifit2
AR+ IRF7/9 STAT1/2 Inflammatory	Ifitm7
AR+ IRF7/9 STAT1/2 Inflammatory	Iqgap2
AR+ IRF7/9 STAT1/2 Inflammatory	Irf7
AR+ IRF7/9 STAT1/2 Inflammatory	Isg15
AR+ IRF7/9 STAT1/2 Inflammatory	Lap3
AR+ IRF7/9 STAT1/2 Inflammatory	Lgmn
AR+ IRF7/9 STAT1/2 Inflammatory	Lmx1b
AR+ IRF7/9 STAT1/2 Inflammatory	Mafb
AR+ IRF7/9 STAT1/2 Inflammatory	Maged2
AR+ IRF7/9 STAT1/2 Inflammatory	Mdh1b
AR+ IRF7/9 STAT1/2 Inflammatory	Mdk
AR+ IRF7/9 STAT1/2 Inflammatory	Msmb
AR+ IRF7/9 STAT1/2 Inflammatory	Mx2
AR+ IRF7/9 STAT1/2 Inflammatory	Mx1
AR+ IRF7/9 STAT1/2 Inflammatory	Nfil3
AR+ IRF7/9 STAT1/2 Inflammatory	Nfkbiz
AR+ IRF7/9 STAT1/2 Inflammatory	Nr3c2
AR+ IRF7/9 STAT1/2 Inflammatory	Oas1e
AR+ IRF7/9 STAT1/2 Inflammatory	Oas2
AR+ IRF7/9 STAT1/2 Inflammatory	Oas3
AR+ IRF7/9 STAT1/2 Inflammatory	Oasl1
AR+ IRF7/9 STAT1/2 Inflammatory	Palld
AR+ IRF7/9 STAT1/2 Inflammatory	Paox
AR+ IRF7/9 STAT1/2 Inflammatory	Parp14
AR+ IRF7/9 STAT1/2 Inflammatory	Parp9
AR+ IRF7/9 STAT1/2 Inflammatory	Pctp
AR+ IRF7/9 STAT1/2 Inflammatory	Pde11a
AR+ IRF7/9 STAT1/2 Inflammatory	Pigr
AR+ IRF7/9 STAT1/2 Inflammatory	Pik3r1
AR+ IRF7/9 STAT1/2 Inflammatory	Plch2
AR+ IRF7/9 STAT1/2 Inflammatory	Plscr1
AR+ IRF7/9 STAT1/2 Inflammatory	Ppm1k
AR+ IRF7/9 STAT1/2 Inflammatory	Prrg1
AR+ IRF7/9 STAT1/2 Inflammatory	Psmb9
AR+ IRF7/9 STAT1/2 Inflammatory	Rhou
AR+ IRF7/9 STAT1/2 Inflammatory	Rnase4
AR+ IRF7/9 STAT1/2 Inflammatory	Rnf213
AR+ IRF7/9 STAT1/2 Inflammatory	Rsad2
AR+ IRF7/9 STAT1/2 Inflammatory	Rtp4
AR+ IRF7/9 STAT1/2 Inflammatory	Sgms1os1
AR+ IRF7/9 STAT1/2 Inflammatory	Slc9a9
AR+ IRF7/9 STAT1/2 Inflammatory	Smad7
AR+ IRF7/9 STAT1/2 Inflammatory	Snx18
AR+ IRF7/9 STAT1/2 Inflammatory	Stat1
AR+ IRF7/9 STAT1/2 Inflammatory	Trim21
AR+ IRF7/9 STAT1/2 Inflammatory	Tshz3
AR+ IRF7/9 STAT1/2 Inflammatory	Uba7
AR+ IRF7/9 STAT1/2 Inflammatory	Ube2l6
AR+ IRF7/9 STAT1/2 Inflammatory	Usp18
AR+ IRF7/9 STAT1/2 Inflammatory	Usp54
AR+ IRF7/9 STAT1/2 Inflammatory	Xaf1
AR+ IRF7/9 STAT1/2 Inflammatory	Zbbx
AR+ IRF7/9 STAT1/2 Inflammatory	Zfp36l1
AR+ IRF7/9 STAT1/2 Inflammatory	Zmiz1
AR+ IRF7/9 STAT1/2 Inflammatory	Zfp503
AR+ IRF7/9 STAT1/2 Inflammatory	Creb3l1
AR+ IRF7/9 STAT1/2 Inflammatory	Ccdc160
AR+ IRF7/9 STAT1/2 Inflammatory	Cfc1
AR+ IRF7/9 STAT1/2 Inflammatory	Lrrn1
AR+ IRF7/9 STAT1/2 Inflammatory	Mzb1
AR+ IRF7/9 STAT1/2 Inflammatory	Plat
AR+ IRF7/9 STAT1/2 Inflammatory	Prr16
AR+ IRF7/9 STAT1/2 Inflammatory	Tunar
AR+ IRF7/9 STAT1/2 Inflammatory	Unc5c
AR+ IRF7/9 STAT1/2 Inflammatory	Cd82
AR+ IRF7/9 STAT1/2 Inflammatory	Gbp3
AR+ IRF7/9 STAT1/2 Inflammatory	H2-M1
AR+ IRF7/9 STAT1/2 Inflammatory	H2-Ea
AR+ IRF7/9 STAT1/2 Inflammatory	Ifit3
AR+ IRF7/9 STAT1/2 Inflammatory	Ifitm1
AR+ IRF7/9 STAT1/2 Inflammatory	Lrg1
AR+ IRF7/9 STAT1/2 Inflammatory	Ltf
AR+ IRF7/9 STAT1/2 Inflammatory	Orm3
AR+ IRF7/9 STAT1/2 Inflammatory	Tap1
AR+ IRF7/9 STAT1/2 Inflammatory	Stat2
AR+ IRF7/9 STAT1/2 Inflammatory	Arl5b
AR+ IRF7/9 STAT1/2 Inflammatory	Batf2
AR+ IRF7/9 STAT1/2 Inflammatory	Bcl6
AR+ IRF7/9 STAT1/2 Inflammatory	Ciita
AR+ IRF7/9 STAT1/2 Inflammatory	Csf1
AR+ IRF7/9 STAT1/2 Inflammatory	Cxcl10
AR+ IRF7/9 STAT1/2 Inflammatory	Icam1
AR+ IRF7/9 STAT1/2 Inflammatory	Irf1
AR+ IRF7/9 STAT1/2 Inflammatory	Lbh
AR+ IRF7/9 STAT1/2 Inflammatory	Mob3c
AR+ IRF7/9 STAT1/2 Inflammatory	Pan2
AR+ IRF7/9 STAT1/2 Inflammatory	Pknox2
AR+ IRF7/9 STAT1/2 Inflammatory	Rhoh
AR+ IRF7/9 STAT1/2 Inflammatory	Rnf144b
AR+ IRF7/9 STAT1/2 Inflammatory	Sirpa
AR+ IRF7/9 STAT1/2 Inflammatory	Tmem140
AR+ IRF7/9 STAT1/2 Inflammatory	Tmem220
AR+ IRF7/9 STAT1/2 Inflammatory	Zbp1
FOSL1 AP-1	Zbtb7b
FOSL1 AP-1	Ahnak
FOSL1 AP-1	Ahnak2
FOSL1 AP-1	Aldh3b1
FOSL1 AP-1	Als2cl
FOSL1 AP-1	Atoh8
FOSL1 AP-1	Bcl3
FOSL1 AP-1	Bcl9l
FOSL1 AP-1	C1qtnf6
FOSL1 AP-1	Cgn
FOSL1 AP-1	Col18a1
FOSL1 AP-1	Evpl
FOSL1 AP-1	Fam83a
FOSL1 AP-1	Furin
FOSL1 AP-1	Lama5
FOSL1 AP-1	Muc1
FOSL1 AP-1	Muc5ac
FOSL1 AP-1	Muc5b
FOSL1 AP-1	Nbeal2
FOSL1 AP-1	Nectin4
FOSL1 AP-1	Plec
FOSL1 AP-1	Ptk6
FOSL1 AP-1	Rhobtb2
FOSL1 AP-1	Sncg
FOSL1 AP-1	Tmc8
FOSL1 AP-1	Tmem184a
FOSL1 AP-1	Tns4
FOSL1 AP-1	Trim29
FOSL1 AP-1	Tsku
FOSL1 AP-1	Ttc22
FOSL1 AP-1	Ankrd22
FOSL1 AP-1	Ano3
FOSL1 AP-1	Bcl6
FOSL1 AP-1	Bhlhe40
FOSL1 AP-1	2200002D01Rik
FOSL1 AP-1	C3
FOSL1 AP-1	Cav1
FOSL1 AP-1	Cd14
FOSL1 AP-1	Clcf1
FOSL1 AP-1	Edn1
FOSL1 AP-1	Fcrlb
FOSL1 AP-1	Fgb
FOSL1 AP-1	Fgl1
FOSL1 AP-1	Gdpd3
FOSL1 AP-1	Glrx
FOSL1 AP-1	Hgd
FOSL1 AP-1	Ifi205
FOSL1 AP-1	Il15ra
FOSL1 AP-1	Il1rn
FOSL1 AP-1	Inha
FOSL1 AP-1	Irf1
FOSL1 AP-1	Gm5414
FOSL1 AP-1	Lypd3
FOSL1 AP-1	Mdfi
FOSL1 AP-1	Nfe2
FOSL1 AP-1	Nod2
FOSL1 AP-1	Osgin1
FOSL1 AP-1	Pde4a
FOSL1 AP-1	Prss22
FOSL1 AP-1	Ptafr
FOSL1 AP-1	Rin1
FOSL1 AP-1	Saa2
FOSL1 AP-1	Saa1
FOSL1 AP-1	Serpina1e
FOSL1 AP-1	Srpx2
FOSL1 AP-1	Sult1a1
FOSL1 AP-1	Synpo
FOSL1 AP-1	Syt8
FOSL1 AP-1	Tnfsf14
FOSL1 AP-1	Usf1
FOSL1 AP-1	Acp6
FOSL1 AP-1	Adgre5
FOSL1 AP-1	Ahr
FOSL1 AP-1	Aifm2
FOSL1 AP-1	Akr1b1
FOSL1 AP-1	Aldh3a1
FOSL1 AP-1	Anxa1
FOSL1 AP-1	Anxa2
FOSL1 AP-1	Anxa3
FOSL1 AP-1	Ass1
FOSL1 AP-1	Atp10d
FOSL1 AP-1	Bdkrb2
FOSL1 AP-1	Bmp1
FOSL1 AP-1	C1qa
FOSL1 AP-1	Capg
FOSL1 AP-1	Cd55
FOSL1 AP-1	Cdc42ep1
FOSL1 AP-1	Chst15
FOSL1 AP-1	Ciita
FOSL1 AP-1	Col6a1
FOSL1 AP-1	Ctsd
FOSL1 AP-1	Cysrt1
FOSL1 AP-1	Dgat2
FOSL1 AP-1	Dusp1
FOSL1 AP-1	Ereg
FOSL1 AP-1	Fam83b
FOSL1 AP-1	Fam83g
FOSL1 AP-1	Fgg
FOSL1 AP-1	Fhl3
FOSL1 AP-1	Fosl1
FOSL1 AP-1	Gem
FOSL1 AP-1	Gprc5a
FOSL1 AP-1	Hmga1b
FOSL1 AP-1	Htatip2
FOSL1 AP-1	Ier3
FOSL1 AP-1	Igfbp4
FOSL1 AP-1	Ikzf1
FOSL1 AP-1	Il15
FOSL1 AP-1	Itga3
FOSL1 AP-1	Itga5
FOSL1 AP-1	Itgb4
FOSL1 AP-1	Kcnn4
FOSL1 AP-1	Krt87
FOSL1 AP-1	Krt86
FOSL1 AP-1	Lamb3
FOSL1 AP-1	Lamc2
FOSL1 AP-1	Lgals3
FOSL1 AP-1	Lgals9
FOSL1 AP-1	Mafk
FOSL1 AP-1	Map1lc3b
FOSL1 AP-1	Mvp
FOSL1 AP-1	Nlrc5
FOSL1 AP-1	Pls3
FOSL1 AP-1	Ppp1r14c
FOSL1 AP-1	Prrx2
FOSL1 AP-1	Rasgef1a
FOSL1 AP-1	Rhbdf2
FOSL1 AP-1	Rhof
FOSL1 AP-1	Rin3
FOSL1 AP-1	Rnd3
FOSL1 AP-1	S100a10
FOSL1 AP-1	S100a16
FOSL1 AP-1	S100a2
FOSL1 AP-1	S100a9
FOSL1 AP-1	Scel
FOSL1 AP-1	Sdcbp2
FOSL1 AP-1	Serpinb5
FOSL1 AP-1	Sertad4
FOSL1 AP-1	Sfta2
FOSL1 AP-1	Slc16a3
FOSL1 AP-1	Slc6a9
FOSL1 AP-1	Slfn2
FOSL1 AP-1	Slfn3
FOSL1 AP-1	Sphk1
FOSL1 AP-1	St3gal4
FOSL1 AP-1	Syt12
FOSL1 AP-1	Tead4
FOSL1 AP-1	Tgfbi
FOSL1 AP-1	Tmem265
FOSL1 AP-1	Tmem40
FOSL1 AP-1	Tmem92
FOSL1 AP-1	Tmprss13
FOSL1 AP-1	Tnfrsf12a
FOSL1 AP-1	Tpbg
FOSL1 AP-1	Trim47
FOSL1 AP-1	Tuba4a
FOSL1 AP-1	Upp1
FOSL1 AP-1	Vamp5
FOSL1 AP-1	Batf
FOSL1 AP-1	Abca12
FOSL1 AP-1	Abcc2
FOSL1 AP-1	Abcc3
FOSL1 AP-1	Abce1
FOSL1 AP-1	Abhd4
FOSL1 AP-1	Ablim1
FOSL1 AP-1	Ablim3
FOSL1 AP-1	Acot10
FOSL1 AP-1	Adam15
FOSL1 AP-1	Adap1
FOSL1 AP-1	Adar
FOSL1 AP-1	Adgrd1
FOSL1 AP-1	Adgrf4
FOSL1 AP-1	Adgrg1
FOSL1 AP-1	Adgrg6
FOSL1 AP-1	Agfg1
FOSL1 AP-1	Agr2
FOSL1 AP-1	Aig1
FOSL1 AP-1	Akap12
FOSL1 AP-1	Aldh1l2
FOSL1 AP-1	Aldh2
FOSL1 AP-1	Aldh5a1
FOSL1 AP-1	Amph
FOSL1 AP-1	Anapc10
FOSL1 AP-1	Angptl4
FOSL1 AP-1	Ankrd35
FOSL1 AP-1	Anxa9
FOSL1 AP-1	Ap5b1
FOSL1 AP-1	Apoc1
FOSL1 AP-1	Aqp3
FOSL1 AP-1	Arap2
FOSL1 AP-1	Arap3
FOSL1 AP-1	Areg
FOSL1 AP-1	Arhgap18
FOSL1 AP-1	Arhgap22
FOSL1 AP-1	Arhgap27
FOSL1 AP-1	Arhgef17
FOSL1 AP-1	Arhgef2
FOSL1 AP-1	Arl4a
FOSL1 AP-1	Arrb1
FOSL1 AP-1	Asah1
FOSL1 AP-1	Atf4
FOSL1 AP-1	Atp2b4
FOSL1 AP-1	Atp2c2
FOSL1 AP-1	Avpi1
FOSL1 AP-1	B3gntl1
FOSL1 AP-1	B4galnt3
FOSL1 AP-1	B4galt1
FOSL1 AP-1	Bach1
FOSL1 AP-1	Bag2
FOSL1 AP-1	Baiap2l2
FOSL1 AP-1	Bcar1
FOSL1 AP-1	Bcar3
FOSL1 AP-1	Bcas1
FOSL1 AP-1	Bcl2l13
FOSL1 AP-1	Bcl2l15
FOSL1 AP-1	Bdkrb1
FOSL1 AP-1	Bend6
FOSL1 AP-1	Bfsp1
FOSL1 AP-1	Bin1
FOSL1 AP-1	Blvrb
FOSL1 AP-1	Bmper
FOSL1 AP-1	Bnip2
FOSL1 AP-1	Bpifa1
FOSL1 AP-1	Bpifa2
FOSL1 AP-1	Bpifb1
FOSL1 AP-1	C1rl
FOSL1 AP-1	C2cd4d
FOSL1 AP-1	AI661453
FOSL1 AP-1	Car12
FOSL1 AP-1	Capn1
FOSL1 AP-1	Capn8
FOSL1 AP-1	Card6
FOSL1 AP-1	Cast
FOSL1 AP-1	Cav2
FOSL1 AP-1	Ccdc68
FOSL1 AP-1	Ccdc69
FOSL1 AP-1	Ccdc82
FOSL1 AP-1	Ccdc88b
FOSL1 AP-1	Ccnd3
FOSL1 AP-1	Ccr3
FOSL1 AP-1	Cd109
FOSL1 AP-1	Cd3d
FOSL1 AP-1	Cd7
FOSL1 AP-1	Cd99l2
FOSL1 AP-1	Cda
FOSL1 AP-1	Cdc42ep2
FOSL1 AP-1	Cdc42ep3
FOSL1 AP-1	Cdk7
FOSL1 AP-1	Cdkl2
FOSL1 AP-1	Cdyl
FOSL1 AP-1	Cep126
FOSL1 AP-1	Ces1b
FOSL1 AP-1	Ces1a
FOSL1 AP-1	Chl1
FOSL1 AP-1	Chst11
FOSL1 AP-1	Cldn1
FOSL1 AP-1	Cldn10
FOSL1 AP-1	Clip4
FOSL1 AP-1	Copz2
FOSL1 AP-1	Cp
FOSL1 AP-1	Cps1
FOSL1 AP-1	Cpsf2
FOSL1 AP-1	Cpt1a
FOSL1 AP-1	Crb3
FOSL1 AP-1	Csgalnact1
FOSL1 AP-1	Cst6
FOSL1 AP-1	Ctsc
FOSL1 AP-1	Ctsl
FOSL1 AP-1	Cttn
FOSL1 AP-1	Cyp24a1
FOSL1 AP-1	Cyp4f40
FOSL1 AP-1	Cyp4f13
FOSL1 AP-1	Cyp4f18
FOSL1 AP-1	Dcaf4
FOSL1 AP-1	Dennd3
FOSL1 AP-1	Dgkg
FOSL1 AP-1	Dmkn
FOSL1 AP-1	Dsc2
FOSL1 AP-1	Dst
FOSL1 AP-1	Dtx2
FOSL1 AP-1	Dusp12
FOSL1 AP-1	Dusp22
FOSL1 AP-1	Dusp4
FOSL1 AP-1	Dusp5
FOSL1 AP-1	Dysf
FOSL1 AP-1	Eef1a2
FOSL1 AP-1	Efna1
FOSL1 AP-1	Efr3a
FOSL1 AP-1	Ehbp1l1
FOSL1 AP-1	Emp1
FOSL1 AP-1	Epas1
FOSL1 AP-1	Epha1
FOSL1 AP-1	Epha2
FOSL1 AP-1	Ephb4
FOSL1 AP-1	Erap1
FOSL1 AP-1	Ero1a
FOSL1 AP-1	Esr1
FOSL1 AP-1	Ets2
FOSL1 AP-1	Etv3
FOSL1 AP-1	Etv4
FOSL1 AP-1	Eya4
FOSL1 AP-1	Ezr
FOSL1 AP-1	F11r
FOSL1 AP-1	Fam107b
FOSL1 AP-1	Fam167a
FOSL1 AP-1	Fam78b
FOSL1 AP-1	Fam83f
FOSL1 AP-1	Fam83h
FOSL1 AP-1	Fbxo30
FOSL1 AP-1	Fcho1
FOSL1 AP-1	Fermt1
FOSL1 AP-1	Fez2
FOSL1 AP-1	Fga
FOSL1 AP-1	Fhl2
FOSL1 AP-1	Fhod1
FOSL1 AP-1	Fign
FOSL1 AP-1	Flad1
FOSL1 AP-1	Flrt2
FOSL1 AP-1	Flrt3
FOSL1 AP-1	Fosl2
FOSL1 AP-1	Foxo1
FOSL1 AP-1	Foxp2
FOSL1 AP-1	Fuca2
FOSL1 AP-1	Fxyd5
FOSL1 AP-1	Fzd5
FOSL1 AP-1	G0s2
FOSL1 AP-1	Gabarapl1
FOSL1 AP-1	Gal
FOSL1 AP-1	Gale
FOSL1 AP-1	Galnt14
FOSL1 AP-1	Galnt6
FOSL1 AP-1	Gbp2b
FOSL1 AP-1	Gclc
FOSL1 AP-1	Gclm
FOSL1 AP-1	Gcnt3
FOSL1 AP-1	Ghitm
FOSL1 AP-1	Gjb5
FOSL1 AP-1	Gnal
FOSL1 AP-1	Gnb4
FOSL1 AP-1	Gnpnat1
FOSL1 AP-1	Gpat3
FOSL1 AP-1	Gpc1
FOSL1 AP-1	Gpr39
FOSL1 AP-1	Gpx2
FOSL1 AP-1	Gramd1b
FOSL1 AP-1	Grsf1
FOSL1 AP-1	Gsap
FOSL1 AP-1	Gsr
FOSL1 AP-1	Gulp1
FOSL1 AP-1	Hal
FOSL1 AP-1	Haus4
FOSL1 AP-1	Hes2
FOSL1 AP-1	Hgsnat
FOSL1 AP-1	Hmbs
FOSL1 AP-1	Hnf1b
FOSL1 AP-1	Hnmt
FOSL1 AP-1	Hopx
FOSL1 AP-1	Hpgd
FOSL1 AP-1	Hs6st2
FOSL1 AP-1	Hsd3b7
FOSL1 AP-1	Htr3a
FOSL1 AP-1	Ifitm10
FOSL1 AP-1	Ikbkg
FOSL1 AP-1	Il13ra1
FOSL1 AP-1	Il18
FOSL1 AP-1	Il1r2
FOSL1 AP-1	Il6ra
FOSL1 AP-1	Inf2
FOSL1 AP-1	Ints3
FOSL1 AP-1	Ipo4
FOSL1 AP-1	Irf5
FOSL1 AP-1	Irs2
FOSL1 AP-1	Isg20
FOSL1 AP-1	Itga2
FOSL1 AP-1	Itgb1
FOSL1 AP-1	Itpka
FOSL1 AP-1	Itpripl2
FOSL1 AP-1	Iyd
FOSL1 AP-1	Jade2
FOSL1 AP-1	Josd1
FOSL1 AP-1	Kcne3
FOSL1 AP-1	Kcnk1
FOSL1 AP-1	Kcnq3
FOSL1 AP-1	4930523C07Rik
FOSL1 AP-1	D130043K22Rik
FOSL1 AP-1	Kifc3
FOSL1 AP-1	Kmo
FOSL1 AP-1	Ksr1
FOSL1 AP-1	Kynu
FOSL1 AP-1	Lad1
FOSL1 AP-1	Lama3
FOSL1 AP-1	Lcn2
FOSL1 AP-1	Lgsn
FOSL1 AP-1	Lmna
FOSL1 AP-1	Lmo7
FOSL1 AP-1	Lonrf3
FOSL1 AP-1	Lrp11
FOSL1 AP-1	Ly6d
FOSL1 AP-1	Ly96
FOSL1 AP-1	Lypd6b
FOSL1 AP-1	Macc1
FOSL1 AP-1	Mal2
FOSL1 AP-1	Mbnl2
FOSL1 AP-1	Mdfic
FOSL1 AP-1	Me1
FOSL1 AP-1	Mef2d
FOSL1 AP-1	Meis2
FOSL1 AP-1	Metap1d
FOSL1 AP-1	Metrn
FOSL1 AP-1	Metrnl
FOSL1 AP-1	Mettl17
FOSL1 AP-1	Mgst3
FOSL1 AP-1	Mia2
FOSL1 AP-1	Mief1
FOSL1 AP-1	Mier3
FOSL1 AP-1	Mir100hg
FOSL1 AP-1	Morrbid
FOSL1 AP-1	Mlph
FOSL1 AP-1	Mmaa
FOSL1 AP-1	Mmp15
FOSL1 AP-1	Mob3b
FOSL1 AP-1	Mocos
FOSL1 AP-1	Mpp3
FOSL1 AP-1	Mpp7
FOSL1 AP-1	Mpv17
FOSL1 AP-1	Mpzl2
FOSL1 AP-1	Msn
FOSL1 AP-1	Mthfs
FOSL1 AP-1	Mterf1b
FOSL1 AP-1	Mtus1
FOSL1 AP-1	Muc13
FOSL1 AP-1	Mx2
FOSL1 AP-1	Mx1
FOSL1 AP-1	Myof
FOSL1 AP-1	N6amt1
FOSL1 AP-1	Nampt
FOSL1 AP-1	Napepld
FOSL1 AP-1	Nek3
FOSL1 AP-1	Nos3
FOSL1 AP-1	Notch3
FOSL1 AP-1	Npas2
FOSL1 AP-1	Npepl1
FOSL1 AP-1	Nqo1
FOSL1 AP-1	Nqo2
FOSL1 AP-1	Nr0b1
FOSL1 AP-1	Nr3c1
FOSL1 AP-1	Ntn4
FOSL1 AP-1	Oaf
FOSL1 AP-1	Obsl1
FOSL1 AP-1	Ogfod2
FOSL1 AP-1	Osmr
FOSL1 AP-1	Otub2
FOSL1 AP-1	Panx1
FOSL1 AP-1	Parp4
FOSL1 AP-1	Pcdh1
FOSL1 AP-1	Pcgf5
FOSL1 AP-1	Pde4d
FOSL1 AP-1	Pde4dip
FOSL1 AP-1	Pdgfa
FOSL1 AP-1	Pelo
FOSL1 AP-1	Per1
FOSL1 AP-1	Per2
FOSL1 AP-1	Pfkp
FOSL1 AP-1	Phactr2
FOSL1 AP-1	Phf20l1
FOSL1 AP-1	Phlda2
FOSL1 AP-1	Pid1
FOSL1 AP-1	Pir
FOSL1 AP-1	Pla2g4a
FOSL1 AP-1	Plaur
FOSL1 AP-1	Plekhn1
FOSL1 AP-1	Pmvk
FOSL1 AP-1	Pold4
FOSL1 AP-1	Pou2f3
FOSL1 AP-1	Ppl
FOSL1 AP-1	Ppp1r1c
FOSL1 AP-1	Ppp2r1b
FOSL1 AP-1	Ppp2r2c
FOSL1 AP-1	Prkab2
FOSL1 AP-1	Prom2
FOSL1 AP-1	Prss23
FOSL1 AP-1	Ptgr1
FOSL1 AP-1	Ptp4a1
FOSL1 AP-1	Rab27a
FOSL1 AP-1	Rab27b
FOSL1 AP-1	Rab31
FOSL1 AP-1	Rac2
FOSL1 AP-1	Rarg
FOSL1 AP-1	Rasgrp3
FOSL1 AP-1	Rassf9
FOSL1 AP-1	Rbms1
FOSL1 AP-1	Rgs20
FOSL1 AP-1	Rhobtb1
FOSL1 AP-1	Rhod
FOSL1 AP-1	Rhov
FOSL1 AP-1	Rnf213
FOSL1 AP-1	Rnf217
FOSL1 AP-1	Rorc
FOSL1 AP-1	Rp1
FOSL1 AP-1	Rspo3
FOSL1 AP-1	Rufy3
FOSL1 AP-1	Samd4
FOSL1 AP-1	Scara5
FOSL1 AP-1	Scoc
FOSL1 AP-1	Sdc4
FOSL1 AP-1	Sdr16c5
FOSL1 AP-1	Sema3e
FOSL1 AP-1	Sema4b
FOSL1 AP-1	Serpina3n
FOSL1 AP-1	Serpina3b
FOSL1 AP-1	Serpina3a
FOSL1 AP-1	Serpinb8
FOSL1 AP-1	Sfmbt2
FOSL1 AP-1	Sfn
FOSL1 AP-1	Sh3kbp1
FOSL1 AP-1	Sh3pxd2b
FOSL1 AP-1	Sh3rf2
FOSL1 AP-1	Sh3tc1
FOSL1 AP-1	Sh3tc2
FOSL1 AP-1	Shc1
FOSL1 AP-1	Slc11a1
FOSL1 AP-1	Slc16a14
FOSL1 AP-1	Slc16a4
FOSL1 AP-1	Slc39a1
FOSL1 AP-1	Slc46a3
FOSL1 AP-1	Slc48a1
FOSL1 AP-1	Slc50a1
FOSL1 AP-1	Slc7a11
FOSL1 AP-1	Slc7a5
FOSL1 AP-1	Slc8b1
FOSL1 AP-1	Smim5
FOSL1 AP-1	Smim6
FOSL1 AP-1	Smoc1
FOSL1 AP-1	Snx10
FOSL1 AP-1	Sp100
FOSL1 AP-1	Sp110
FOSL1 AP-1	Sp140
FOSL1 AP-1	Spink1
FOSL1 AP-1	Spred1
FOSL1 AP-1	Srxn1
FOSL1 AP-1	St3gal1
FOSL1 AP-1	Steap3
FOSL1 AP-1	Stom
FOSL1 AP-1	Stx7
FOSL1 AP-1	Sult2b1
FOSL1 AP-1	Sys1
FOSL1 AP-1	Sytl5
FOSL1 AP-1	Tacc2
FOSL1 AP-1	Tbl1x
FOSL1 AP-1	Tff1
FOSL1 AP-1	Tfpi
FOSL1 AP-1	Tgfbr2
FOSL1 AP-1	Thbd
FOSL1 AP-1	Thnsl2
FOSL1 AP-1	Timp1
FOSL1 AP-1	Tirap
FOSL1 AP-1	Tm4sf1
FOSL1 AP-1	Tm4sf19
FOSL1 AP-1	Tmc5
FOSL1 AP-1	Tmem102
FOSL1 AP-1	Tmem106a
FOSL1 AP-1	Tmem106b
FOSL1 AP-1	Tmprss3
FOSL1 AP-1	Tmprss4
FOSL1 AP-1	Tnfrsf10b
FOSL1 AP-1	Tnfrsf1a
FOSL1 AP-1	Tnpo1
FOSL1 AP-1	Tns1
FOSL1 AP-1	Tpcn1
FOSL1 AP-1	Tpd52l1
FOSL1 AP-1	Tpm4
FOSL1 AP-1	Trib3
FOSL1 AP-1	Trim16
FOSL1 AP-1	Triobp
FOSL1 AP-1	Tsc22d3
FOSL1 AP-1	Ttc39c
FOSL1 AP-1	Ttc9
FOSL1 AP-1	Tubb3
FOSL1 AP-1	Txnrd1
FOSL1 AP-1	Ubash3b
FOSL1 AP-1	Ube4a
FOSL1 AP-1	Uck2
FOSL1 AP-1	Uso1
FOSL1 AP-1	Vav1
FOSL1 AP-1	Vdr
FOSL1 AP-1	Veph1
FOSL1 AP-1	Wnt3
FOSL1 AP-1	Wnt5b
FOSL1 AP-1	Wnt7b
FOSL1 AP-1	Yap1
FOSL1 AP-1	Zbtb38
FOSL1 AP-1	Zc3h12c
FOSL1 AP-1	Zdhhc1
FOSL1 AP-1	Zfp219
FOSL1 AP-1	Zfp438
FOSL1 AP-1	Abca1
FOSL1 AP-1	Akr1c6
FOSL1 AP-1	Akr1c18
FOSL1 AP-1	Alox5ap
FOSL1 AP-1	Angpt1
FOSL1 AP-1	Arhgap26
FOSL1 AP-1	Arhgef4
FOSL1 AP-1	Arl8b
FOSL1 AP-1	Arrdc4
FOSL1 AP-1	Atxn1
FOSL1 AP-1	Bag3
[truncated: 1,155 more rows]

## Sheet: GEMM SCENIC gene set
GEMM GRN	Transcription factor gene + Target genes
Ar/Ascl1+	ANK2
Ar/Ascl1+	B3GAT1
Ar/Ascl1+	CALB1
Ar/Ascl1+	GAP43
Ar/Ascl1+	LY6H
Ar/Ascl1+	NRXN3
Ar/Ascl1+	RCAN2
Ar/Ascl1+	STAT5B
Ar/Ascl1+	SYT4
Ar/Ascl1+	SYTL4
Ar/Ascl1+	DLGAP1
Ar/Ascl1+	ELMO1
Ar/Ascl1+	GREB1
Ar/Ascl1+	LRP4
Ar/Ascl1+	MAGI1
Ar/Ascl1+	PHF21B
Ar/Ascl1+	PRICKLE2
Ar/Ascl1+	SATB1
Ar/Ascl1+	SDC3
Ar/Ascl1+	SOX18
Ar/Ascl1+	STAT5A
Ar/Ascl1+	TBC1D4
Ar/Ascl1+	ADGRV1
Ar/Ascl1+	BVES
Ar/Ascl1+	CADM3
Ar/Ascl1+	CRTAC1
Ar/Ascl1+	DDAH1
Ar/Ascl1+	DENND2A
Ar/Ascl1+	DGKE
Ar/Ascl1+	DNM3
Ar/Ascl1+	FAM181B
Ar/Ascl1+	FGF12
Ar/Ascl1+	ARMCX5-GPRASP2
Ar/Ascl1+	GPRASP2
Ar/Ascl1+	GRID2
Ar/Ascl1+	GRIK5
Ar/Ascl1+	HS3ST3A1
Ar/Ascl1+	IQSEC3
Ar/Ascl1+	KATNAL1
Ar/Ascl1+	KSR2
Ar/Ascl1+	LIMCH1
Ar/Ascl1+	LINGO1
Ar/Ascl1+	MDGA2
Ar/Ascl1+	NCKIPSD
Ar/Ascl1+	NOVA1
Ar/Ascl1+	P4HTM
Ar/Ascl1+	PAQR9
Ar/Ascl1+	PCDHB4
Ar/Ascl1+	PCSK2
Ar/Ascl1+	PGBD5
Ar/Ascl1+	PSD
Ar/Ascl1+	REEP1
Ar/Ascl1+	SLC22A15
Ar/Ascl1+	SOBP
Ar/Ascl1+	SPOCK2
Ar/Ascl1+	ST3GAL5
Ar/Ascl1+	STMN4
Ar/Ascl1+	TRIM23
Ar/Ascl1+	TUBG2
Ar/Ascl1+	UNC80
Ar/Ascl1+	ZBTB37
Ar/Ascl1+	E2F6
Ar/Ascl1+	AK5
Ar/Ascl1+	CACNB4
Ar/Ascl1+	CASKIN2
Ar/Ascl1+	CPLX1
Ar/Ascl1+	DBNDD2
Ar/Ascl1+	DPP6
Ar/Ascl1+	ETNK2
Ar/Ascl1+	FSD1
Ar/Ascl1+	METRN
Ar/Ascl1+	MEX3B
Ar/Ascl1+	PRKCE
Ar/Ascl1+	VGF
Ar/Ascl1+	WRNIP1
Ar/Ascl1+	ADGRL1
Ar/Ascl1+	AGPAT4
Ar/Ascl1+	DDC
Ar/Ascl1+	DENND4A
Ar/Ascl1+	GRIA2
Ar/Ascl1+	IGFBP2
Ar/Ascl1+	LIN7A
Ar/Ascl1+	NCAM1
Ar/Ascl1+	NR2F1
Ar/Ascl1+	NSG1
Ar/Ascl1+	OXR1
Ar/Ascl1+	PCDH17
Ar/Ascl1+	SYT11
Ar/Ascl1+	TCF4
Ar/Ascl1+	TMEM47
Trp63+ Sox4/6	ABL1
Trp63+ Sox4/6	ACE
Trp63+ Sox4/6	ACSF2
Trp63+ Sox4/6	ADAM8
Trp63+ Sox4/6	ADAMTSL4
Trp63+ Sox4/6	ADAMTSL5
Trp63+ Sox4/6	ADORA2B
Trp63+ Sox4/6	AFAP1L2
Trp63+ Sox4/6	AGBL5
Trp63+ Sox4/6	AGL
Trp63+ Sox4/6	AGO4
Trp63+ Sox4/6	AHDC1
Trp63+ Sox4/6	AJUBA
Trp63+ Sox4/6	AK4
Trp63+ Sox4/6	ALDH6A1
Trp63+ Sox4/6	ALG11
Trp63+ Sox4/6	AMBRA1
Trp63+ Sox4/6	AMD1
Trp63+ Sox4/6	ANKRD9
Trp63+ Sox4/6	AQP3
Trp63+ Sox4/6	ARHGAP23
Trp63+ Sox4/6	ARHGEF10
Trp63+ Sox4/6	ARHGEF17
Trp63+ Sox4/6	ARHGEF19
Trp63+ Sox4/6	ARL15
Trp63+ Sox4/6	ARL4D
Trp63+ Sox4/6	ARMC7
Trp63+ Sox4/6	ATP6V1C2
Trp63+ Sox4/6	ATRNL1
Trp63+ Sox4/6	ATXN2
Trp63+ Sox4/6	AZIN2
Trp63+ Sox4/6	B3GNT2
Trp63+ Sox4/6	BAHD1
Trp63+ Sox4/6	BCAS3
Trp63+ Sox4/6	BCL2L2
Trp63+ Sox4/6	BCL2L2-PABPN1
Trp63+ Sox4/6	BCORL1
Trp63+ Sox4/6	BICD2
Trp63+ Sox4/6	BNIPL
Trp63+ Sox4/6	BRPF3
Trp63+ Sox4/6	BYSL
Trp63+ Sox4/6	CACTIN
Trp63+ Sox4/6	CALCOCO1
Trp63+ Sox4/6	CAMK2G
Trp63+ Sox4/6	CAMSAP2
Trp63+ Sox4/6	CA5B
Trp63+ Sox4/6	CARD10
Trp63+ Sox4/6	CBARP
Trp63+ Sox4/6	CBLB
Trp63+ Sox4/6	CCL25
Trp63+ Sox4/6	CCNYL1
Trp63+ Sox4/6	CD109
Trp63+ Sox4/6	CDC42EP4
Trp63+ Sox4/6	CDK18
Trp63+ Sox4/6	CDR2
Trp63+ Sox4/6	CDYL
Trp63+ Sox4/6	CEBPA
Trp63+ Sox4/6	CELSR1
Trp63+ Sox4/6	CGREF1
Trp63+ Sox4/6	CHAD
Trp63+ Sox4/6	CLUH
Trp63+ Sox4/6	CMTR2
Trp63+ Sox4/6	CNKSR3
Trp63+ Sox4/6	COL23A1
Trp63+ Sox4/6	COL4A6
Trp63+ Sox4/6	CORO6
Trp63+ Sox4/6	CORO7
Trp63+ Sox4/6	CORO7-PAM16
Trp63+ Sox4/6	CRLF3
Trp63+ Sox4/6	CTDP1
Trp63+ Sox4/6	CYP2S1
Trp63+ Sox4/6	DCUN1D4
Trp63+ Sox4/6	DENND1A
Trp63+ Sox4/6	DGKA
Trp63+ Sox4/6	DLK2
Trp63+ Sox4/6	DLL1
Trp63+ Sox4/6	DMTN
Trp63+ Sox4/6	DMWD
Trp63+ Sox4/6	DSE
Trp63+ Sox4/6	DTX2
Trp63+ Sox4/6	DUSP7
Trp63+ Sox4/6	DVL2
Trp63+ Sox4/6	EFNB1
Trp63+ Sox4/6	EFS
Trp63+ Sox4/6	EID3
Trp63+ Sox4/6	ELF4
Trp63+ Sox4/6	ELL
Trp63+ Sox4/6	ENOPH1
Trp63+ Sox4/6	ERF
Trp63+ Sox4/6	ESRP2
Trp63+ Sox4/6	EVA1C
Trp63+ Sox4/6	FAAP100
Trp63+ Sox4/6	FADS3
Trp63+ Sox4/6	FAM161A
Trp63+ Sox4/6	FAM89B
Trp63+ Sox4/6	FBRS
Trp63+ Sox4/6	FBXO33
Trp63+ Sox4/6	FBXO42
Trp63+ Sox4/6	FGD1
Trp63+ Sox4/6	FGFRL1
Trp63+ Sox4/6	FHL3
Trp63+ Sox4/6	FJX1
Trp63+ Sox4/6	FOXJ2
Trp63+ Sox4/6	FOXK1
Trp63+ Sox4/6	FRS2
Trp63+ Sox4/6	FZD8
Trp63+ Sox4/6	GAB1
Trp63+ Sox4/6	GCNT4
Trp63+ Sox4/6	GFRA1
Trp63+ Sox4/6	GGA3
Trp63+ Sox4/6	GK5
Trp63+ Sox4/6	GLI3
Trp63+ Sox4/6	GLIS1
Trp63+ Sox4/6	GLIS3
Trp63+ Sox4/6	C14orf28
Trp63+ Sox4/6	HEATR5A
Trp63+ Sox4/6	HIPK3
Trp63+ Sox4/6	HMGA1
Trp63+ Sox4/6	HMGXB3
Trp63+ Sox4/6	HOMER3
Trp63+ Sox4/6	HVCN1
Trp63+ Sox4/6	HYAL1
Trp63+ Sox4/6	HYAL2
Trp63+ Sox4/6	IFITM10
Trp63+ Sox4/6	IGF1R
Trp63+ Sox4/6	IL24
Trp63+ Sox4/6	INAFM2
Trp63+ Sox4/6	INF2
Trp63+ Sox4/6	IQCC
Trp63+ Sox4/6	IQSEC2
Trp63+ Sox4/6	IRS2
Trp63+ Sox4/6	IRX1
Trp63+ Sox4/6	ITGB8
Trp63+ Sox4/6	ITSN1
Trp63+ Sox4/6	JAG2
Trp63+ Sox4/6	KANSL1L
Trp63+ Sox4/6	KANSL3
Trp63+ Sox4/6	KCNK7
Trp63+ Sox4/6	KCTD10
Trp63+ Sox4/6	KCTD11
Trp63+ Sox4/6	KCTD15
Trp63+ Sox4/6	KCTD9
Trp63+ Sox4/6	KDM2B
Trp63+ Sox4/6	KLF11
Trp63+ Sox4/6	KLF16
Trp63+ Sox4/6	KLHL15
Trp63+ Sox4/6	KLHL21
Trp63+ Sox4/6	KLHL28
Trp63+ Sox4/6	KLRG2
Trp63+ Sox4/6	KMT2D
Trp63+ Sox4/6	KREMEN1
Trp63+ Sox4/6	LDLRAP1
Trp63+ Sox4/6	LEMD2
Trp63+ Sox4/6	LEMD3
Trp63+ Sox4/6	LGI4
Trp63+ Sox4/6	LMBR1
Trp63+ Sox4/6	LONRF1
Trp63+ Sox4/6	LPCAT2
Trp63+ Sox4/6	LRFN4
Trp63+ Sox4/6	LRP8
Trp63+ Sox4/6	LRRC8E
Trp63+ Sox4/6	LTB4R
Trp63+ Sox4/6	MAP3K11
Trp63+ Sox4/6	MAP3K6
Trp63+ Sox4/6	MAP3K9
Trp63+ Sox4/6	MAPKAPK3
Trp63+ Sox4/6	MAPKBP1
Trp63+ Sox4/6	MAPRE3
Trp63+ Sox4/6	MARK4
Trp63+ Sox4/6	MBNL3
Trp63+ Sox4/6	MCTP2
Trp63+ Sox4/6	MED22
Trp63+ Sox4/6	MED24
Trp63+ Sox4/6	MED26
Trp63+ Sox4/6	MEF2D
Trp63+ Sox4/6	MEGF11
Trp63+ Sox4/6	MEX3A
Trp63+ Sox4/6	MEX3C
Trp63+ Sox4/6	MEX3D
Trp63+ Sox4/6	MFSD8
Trp63+ Sox4/6	MGAT1
Trp63+ Sox4/6	MICALL1
Trp63+ Sox4/6	MLLT6
Trp63+ Sox4/6	MLXIP
Trp63+ Sox4/6	MNT
Trp63+ Sox4/6	MOB3C
Trp63+ Sox4/6	MOCS1
Trp63+ Sox4/6	MRC1
Trp63+ Sox4/6	MST1R
Trp63+ Sox4/6	MTMR10
Trp63+ Sox4/6	MTURN
Trp63+ Sox4/6	N4BP2
Trp63+ Sox4/6	NAB2
Trp63+ Sox4/6	NADK2
Trp63+ Sox4/6	NCCRP1
Trp63+ Sox4/6	NCKAP5L
Trp63+ Sox4/6	NCS1
Trp63+ Sox4/6	NDST2
Trp63+ Sox4/6	NEMP1
Trp63+ Sox4/6	NFATC1
Trp63+ Sox4/6	NGFR
Trp63+ Sox4/6	NLGN2
Trp63+ Sox4/6	NOL6
Trp63+ Sox4/6	NOTCH2
Trp63+ Sox4/6	NPAS2
Trp63+ Sox4/6	NPPC
Trp63+ Sox4/6	NPR1
Trp63+ Sox4/6	NR1D1
Trp63+ Sox4/6	NRN1
Trp63+ Sox4/6	NT5DC3
Trp63+ Sox4/6	OLFML2A
Trp63+ Sox4/6	OSBPL11
Trp63+ Sox4/6	OTUD1
Trp63+ Sox4/6	OVOL2
Trp63+ Sox4/6	BUB1B-PAK6
Trp63+ Sox4/6	PAK6
Trp63+ Sox4/6	PANK4
Trp63+ Sox4/6	PAQR7
Trp63+ Sox4/6	PCGF2
Trp63+ Sox4/6	PCSK6
Trp63+ Sox4/6	PDP1
Trp63+ Sox4/6	PEAK1
Trp63+ Sox4/6	PER1
Trp63+ Sox4/6	PER2
Trp63+ Sox4/6	PHF1
Trp63+ Sox4/6	PHF13
Trp63+ Sox4/6	PHF2
Trp63+ Sox4/6	PHF23
Trp63+ Sox4/6	PHLDB3
Trp63+ Sox4/6	PI4KB
Trp63+ Sox4/6	PIM3
Trp63+ Sox4/6	PLCD1
Trp63+ Sox4/6	PLD2
Trp63+ Sox4/6	PLEKHA7
Trp63+ Sox4/6	PLEKHM2
Trp63+ Sox4/6	PLXNA1
Trp63+ Sox4/6	PLXNA3
Trp63+ Sox4/6	PLXNB1
Trp63+ Sox4/6	POLG
Trp63+ Sox4/6	POLR3E
Trp63+ Sox4/6	PPFIA3
Trp63+ Sox4/6	PPM1J
Trp63+ Sox4/6	PPP1R13L
Trp63+ Sox4/6	PPP1R18
Trp63+ Sox4/6	PPP2R1B
Trp63+ Sox4/6	PPRC1
Trp63+ Sox4/6	PPTC7
Trp63+ Sox4/6	PRDM10
Trp63+ Sox4/6	PRDM4
Trp63+ Sox4/6	PRICKLE3
Trp63+ Sox4/6	PRKAB2
Trp63+ Sox4/6	PRKCG
Trp63+ Sox4/6	PRMT6
Trp63+ Sox4/6	PRR5L
Trp63+ Sox4/6	PRSS12
Trp63+ Sox4/6	PTHLH
Trp63+ Sox4/6	PTK2B
Trp63+ Sox4/6	PTK7
Trp63+ Sox4/6	PTPN13
Trp63+ Sox4/6	PTPN21
Trp63+ Sox4/6	PTPN9
Trp63+ Sox4/6	PTPRD
Trp63+ Sox4/6	PTPRE
Trp63+ Sox4/6	PTPRU
Trp63+ Sox4/6	RAB11FIP5
Trp63+ Sox4/6	RAB8B
Trp63+ Sox4/6	RAI14
Trp63+ Sox4/6	RAP2C
Trp63+ Sox4/6	RAPGEFL1
Trp63+ Sox4/6	RASA4
Trp63+ Sox4/6	RASA4B
Trp63+ Sox4/6	RASSF5
Trp63+ Sox4/6	RBM12
Trp63+ Sox4/6	RBM15B
Trp63+ Sox4/6	RCL1
Trp63+ Sox4/6	RGMB
Trp63+ Sox4/6	RHBDL3
Trp63+ Sox4/6	RIC1
Trp63+ Sox4/6	RMDN2
Trp63+ Sox4/6	RNF139
Trp63+ Sox4/6	RNF152
Trp63+ Sox4/6	RNF185
Trp63+ Sox4/6	RNF38
Trp63+ Sox4/6	RNF41
Trp63+ Sox4/6	ROR2
Trp63+ Sox4/6	RRP8
Trp63+ Sox4/6	RSPH3
Trp63+ Sox4/6	RUSC2
Trp63+ Sox4/6	SALL3
Trp63+ Sox4/6	SAMD12
Trp63+ Sox4/6	SAMD4A
Trp63+ Sox4/6	SAP130
Trp63+ Sox4/6	SCAF4
Trp63+ Sox4/6	SCHIP1
Trp63+ Sox4/6	SEMA4B
Trp63+ Sox4/6	SEMA4C
Trp63+ Sox4/6	SETD1A
Trp63+ Sox4/6	SFXN2
Trp63+ Sox4/6	SH2B3
Trp63+ Sox4/6	SIK1
Trp63+ Sox4/6	SIK2
Trp63+ Sox4/6	SIMC1
Trp63+ Sox4/6	SIRPA
Trp63+ Sox4/6	SLC16A1
Trp63+ Sox4/6	SLC16A10
Trp63+ Sox4/6	SLC16A11
Trp63+ Sox4/6	SLC19A2
Trp63+ Sox4/6	SLC20A2
Trp63+ Sox4/6	SLC25A37
Trp63+ Sox4/6	SLC25A40
Trp63+ Sox4/6	SLC27A3
Trp63+ Sox4/6	SLC2A4
Trp63+ Sox4/6	SLC30A4
Trp63+ Sox4/6	SLC39A14
Trp63+ Sox4/6	SLC5A3
Trp63+ Sox4/6	SLC7A1
Trp63+ Sox4/6	SMPD4
Trp63+ Sox4/6	SNCG
Trp63+ Sox4/6	SNX11
Trp63+ Sox4/6	SOCS7
Trp63+ Sox4/6	SPRY4
Trp63+ Sox4/6	SRF
Trp63+ Sox4/6	STBD1
Trp63+ Sox4/6	STXBP5
Trp63+ Sox4/6	SUPT3H
Trp63+ Sox4/6	SUSD4
Trp63+ Sox4/6	TAB3
Trp63+ Sox4/6	TAF4B
Trp63+ Sox4/6	TAF8
Trp63+ Sox4/6	TBC1D2
Trp63+ Sox4/6	TBC1D2B
Trp63+ Sox4/6	TBP
Trp63+ Sox4/6	TCF15
Trp63+ Sox4/6	TEAD3
Trp63+ Sox4/6	TEAD4
Trp63+ Sox4/6	TESK1
Trp63+ Sox4/6	TET3
Trp63+ Sox4/6	TFAP2C
Trp63+ Sox4/6	TGFA
Trp63+ Sox4/6	THRB
Trp63+ Sox4/6	TIAM2
Trp63+ Sox4/6	TLE2
Trp63+ Sox4/6	TM9SF1
Trp63+ Sox4/6	TMCC1
Trp63+ Sox4/6	TNFAIP6
Trp63+ Sox4/6	TNFRSF10A
Trp63+ Sox4/6	TNFRSF10B
Trp63+ Sox4/6	TNFRSF10C
Trp63+ Sox4/6	TNFRSF10D
Trp63+ Sox4/6	TNS2
Trp63+ Sox4/6	TNS4
Trp63+ Sox4/6	TRIM7
Trp63+ Sox4/6	TRIP10
Trp63+ Sox4/6	TRMT61A
Trp63+ Sox4/6	TRPV4
Trp63+ Sox4/6	TSACC
Trp63+ Sox4/6	TTC12
Trp63+ Sox4/6	UBE2O
Trp63+ Sox4/6	UBQLN4
Trp63+ Sox4/6	UBTD2
Trp63+ Sox4/6	UBXN7
Trp63+ Sox4/6	UNC45A
Trp63+ Sox4/6	UPK3BL1
Trp63+ Sox4/6	UPK3BL2
Trp63+ Sox4/6	URB1
Trp63+ Sox4/6	USP12
Trp63+ Sox4/6	USP31
Trp63+ Sox4/6	USP42
Trp63+ Sox4/6	VDR
Trp63+ Sox4/6	WDR5
Trp63+ Sox4/6	WDR91
Trp63+ Sox4/6	WFS1
Trp63+ Sox4/6	WHRN
Trp63+ Sox4/6	WNT11
Trp63+ Sox4/6	WNT5B
Trp63+ Sox4/6	ZBTB1
Trp63+ Sox4/6	ZBTB16
Trp63+ Sox4/6	ZBTB2
Trp63+ Sox4/6	ZBTB34
Trp63+ Sox4/6	ZBTB40
Trp63+ Sox4/6	ZCCHC2
Trp63+ Sox4/6	ZNF146
Trp63+ Sox4/6	ZNF212
Trp63+ Sox4/6	ZNF276
Trp63+ Sox4/6	ZNF296
Trp63+ Sox4/6	ZFP36L2
Trp63+ Sox4/6	ZNF384
Trp63+ Sox4/6	ZNF385A
Trp63+ Sox4/6	ZNF436
Trp63+ Sox4/6	ZNF507
Trp63+ Sox4/6	ZNF516
Trp63+ Sox4/6	ZNF574
Trp63+ Sox4/6	ZNF592
Trp63+ Sox4/6	ZNF628
Trp63+ Sox4/6	ZNF668
Trp63+ Sox4/6	ZNF746
Trp63+ Sox4/6	ZNF767P
Trp63+ Sox4/6	ZNF777
Trp63+ Sox4/6	ZHX3
Trp63+ Sox4/6	ZNF496
Trp63+ Sox4/6	ZXDA
Trp63+ Sox4/6	ZXDB
Trp63+ Sox4/6	ZYX
Trp63+ Sox4/6	ADGRB1
Trp63+ Sox4/6	ASS1
Trp63+ Sox4/6	BHLHE41
Trp63+ Sox4/6	BMP2K
Trp63+ Sox4/6	BNC1
Trp63+ Sox4/6	CDH3
Trp63+ Sox4/6	COL17A1
Trp63+ Sox4/6	CSF3
Trp63+ Sox4/6	CTNND2
Trp63+ Sox4/6	JAG1
Trp63+ Sox4/6	LAMB3
Trp63+ Sox4/6	LIF
Trp63+ Sox4/6	LTBP2
Trp63+ Sox4/6	MOXD1
Trp63+ Sox4/6	NECTIN1
Trp63+ Sox4/6	NOS1
Trp63+ Sox4/6	PADI3
Trp63+ Sox4/6	PDGFB
Trp63+ Sox4/6	RFLNB
Trp63+ Sox4/6	RGS12
Trp63+ Sox4/6	ALDOB
Trp63+ Sox4/6	ARHGAP22
Trp63+ Sox4/6	BCAM
Trp63+ Sox4/6	BCL11B
Trp63+ Sox4/6	CD164L2
Trp63+ Sox4/6	CNTFR
Trp63+ Sox4/6	COL7A1
Trp63+ Sox4/6	CRABP2
Trp63+ Sox4/6	IFFO2
Trp63+ Sox4/6	ITGA3
Trp63+ Sox4/6	NDRG2
Trp63+ Sox4/6	NOTCH1
Trp63+ Sox4/6	NTF4
Trp63+ Sox4/6	PADI1
Trp63+ Sox4/6	PKP1
Trp63+ Sox4/6	PLCH2
Trp63+ Sox4/6	PLXDC1
Trp63+ Sox4/6	S100A3
Trp63+ Sox4/6	SEMA4G
Trp63+ Sox4/6	SPACA6
Trp63+ Sox4/6	TRIM29
Trp63+ Sox4/6	WNT10A
Trp63+ Sox4/6	BCL11A
Trp63+ Sox4/6	CDH20
Trp63+ Sox4/6	CPA6
Trp63+ Sox4/6	FHOD3
Trp63+ Sox4/6	NRG1
Trp63+ Sox4/6	PAX9
Trp63+ Sox4/6	SAMD5
Trp63+ Sox4/6	SEMA6A
Trp63+ Sox4/6	SOX6
Trp63+ Sox4/6	TENM2
Trp63+ Sox4/6	TMEM266
Trp63+ Sox4/6	ADNP2
Trp63+ Sox4/6	AHCTF1
Trp63+ Sox4/6	AKAP1
Trp63+ Sox4/6	ASXL1
Trp63+ Sox4/6	ATF7
Trp63+ Sox4/6	ATF7IP
Trp63+ Sox4/6	CCNC
Trp63+ Sox4/6	CDK17
Trp63+ Sox4/6	CEP350
Trp63+ Sox4/6	CHUK
Trp63+ Sox4/6	CNOT3
Trp63+ Sox4/6	COQ8A
Trp63+ Sox4/6	CXCR4
Trp63+ Sox4/6	DBR1
Trp63+ Sox4/6	DDX6
Trp63+ Sox4/6	DHX37
Trp63+ Sox4/6	DIDO1
Trp63+ Sox4/6	DIS3
Trp63+ Sox4/6	DMXL1
Trp63+ Sox4/6	DNAJC13
Trp63+ Sox4/6	E2F3
Trp63+ Sox4/6	FAM135A
Trp63+ Sox4/6	FAM72A
Trp63+ Sox4/6	FAM72B
Trp63+ Sox4/6	FAM72C
Trp63+ Sox4/6	FAM72D
Trp63+ Sox4/6	FCHO2
Trp63+ Sox4/6	FOXN2
Trp63+ Sox4/6	FZD6
Trp63+ Sox4/6	GAS8
Trp63+ Sox4/6	IKZF5
Trp63+ Sox4/6	ING3
Trp63+ Sox4/6	INO80
Trp63+ Sox4/6	KDM3A
Trp63+ Sox4/6	LIN54
Trp63+ Sox4/6	MAP3K7
Trp63+ Sox4/6	MAU2
Trp63+ Sox4/6	MBTPS1
Trp63+ Sox4/6	MED12
Trp63+ Sox4/6	MID1
Trp63+ Sox4/6	MOB1B
Trp63+ Sox4/6	MRE11
Trp63+ Sox4/6	MYSM1
Trp63+ Sox4/6	NCOA2
Trp63+ Sox4/6	NCOA4
Trp63+ Sox4/6	NEK1
Trp63+ Sox4/6	NIF3L1
Trp63+ Sox4/6	NKRF
Trp63+ Sox4/6	NOL11
Trp63+ Sox4/6	NOL9
Trp63+ Sox4/6	NPRL3
Trp63+ Sox4/6	OFD1
Trp63+ Sox4/6	PDS5B
Trp63+ Sox4/6	PIGN
Trp63+ Sox4/6	PPARGC1A
Trp63+ Sox4/6	PRKDC
Trp63+ Sox4/6	PTPN4
Trp63+ Sox4/6	QSER1
Trp63+ Sox4/6	RANBP9
Trp63+ Sox4/6	RASA1
Trp63+ Sox4/6	RBM26
Trp63+ Sox4/6	RCOR1
Trp63+ Sox4/6	RICTOR
Trp63+ Sox4/6	RNF144B
Trp63+ Sox4/6	RNPC3
Trp63+ Sox4/6	SEC63
Trp63+ Sox4/6	SIN3A
Trp63+ Sox4/6	SPRTN
Trp63+ Sox4/6	SRCAP
Trp63+ Sox4/6	SRGAP2
Trp63+ Sox4/6	SRGAP2B
Trp63+ Sox4/6	SRGAP2C
Trp63+ Sox4/6	STK10
Trp63+ Sox4/6	STON2
Trp63+ Sox4/6	TAOK1
Trp63+ Sox4/6	THADA
Trp63+ Sox4/6	THAP1
Trp63+ Sox4/6	TLK2
Trp63+ Sox4/6	TMEM209
Trp63+ Sox4/6	TNNT2
Trp63+ Sox4/6	TRIM39
Trp63+ Sox4/6	USP47
Trp63+ Sox4/6	WDR44
Trp63+ Sox4/6	WDR73
Trp63+ Sox4/6	ZFC3H1
Trp63+ Sox4/6	ZNF462
Trp63+ Sox4/6	ZNF512B
Trp63+ Sox4/6	ZZZ3
Twist1/2 EMT	ADAMTS2
Twist1/2 EMT	BGN
Twist1/2 EMT	COL27A1
Twist1/2 EMT	COL5A1
Twist1/2 EMT	COL8A2
Twist1/2 EMT	FHL1
Twist1/2 EMT	FOXF1
Twist1/2 EMT	FXYD1
Twist1/2 EMT	GNB4
Twist1/2 EMT	LOXL2
Twist1/2 EMT	PTH1R
Twist1/2 EMT	THBS2
Twist1/2 EMT	FOXS1
Twist1/2 EMT	ACTG2
Twist1/2 EMT	ADAM33
Twist1/2 EMT	AEBP1
Twist1/2 EMT	ANGPTL2
Twist1/2 EMT	APOD
Twist1/2 EMT	AXL
Twist1/2 EMT	C1QTNF2
Twist1/2 EMT	C1R
Twist1/2 EMT	CALD1
Twist1/2 EMT	CD248
Twist1/2 EMT	CHODL
Twist1/2 EMT	COL16A1
Twist1/2 EMT	COL1A1
Twist1/2 EMT	COL3A1
Twist1/2 EMT	COPZ2
Twist1/2 EMT	COX4I2
Twist1/2 EMT	CRYAB
Twist1/2 EMT	CYGB
Twist1/2 EMT	DAB2
Twist1/2 EMT	DPT
Twist1/2 EMT	EGFLAM
Twist1/2 EMT	ELN
Twist1/2 EMT	EMILIN1
Twist1/2 EMT	FBLIM1
Twist1/2 EMT	FGFR1
Twist1/2 EMT	GEM
Twist1/2 EMT	GPR153
Twist1/2 EMT	HSPB2
Twist1/2 EMT	HSPB7
Twist1/2 EMT	HTRA3
Twist1/2 EMT	IGFBP4
Twist1/2 EMT	IL11RA
Twist1/2 EMT	ITGBL1
Twist1/2 EMT	KDELR3
Twist1/2 EMT	LGALS1
Twist1/2 EMT	LIX1L
Twist1/2 EMT	LSP1
Twist1/2 EMT	LTBP4
Twist1/2 EMT	MFAP4
Twist1/2 EMT	MFAP5
Twist1/2 EMT	MMP2
Twist1/2 EMT	MXRA8
Twist1/2 EMT	MYH11
Twist1/2 EMT	MYLK
Twist1/2 EMT	NKD1
Twist1/2 EMT	OSR2
Twist1/2 EMT	PDGFRA
Twist1/2 EMT	PDGFRB
Twist1/2 EMT	PLOD1
Twist1/2 EMT	PRELP
Twist1/2 EMT	RAB34
Twist1/2 EMT	RASL11B
Twist1/2 EMT	RCN1
Twist1/2 EMT	RECK
Twist1/2 EMT	SPARC
Twist1/2 EMT	SRPX2
Twist1/2 EMT	TMEM119
Twist1/2 EMT	TPST1
Twist1/2 EMT	WFDC1
Twist1/2 EMT	WIF1
Twist1/2 EMT	WNT2
Twist1/2 EMT	ZEB1
Twist1/2 EMT	TWIST2
Twist1/2 EMT	ADAM19
Twist1/2 EMT	ADCY7
Twist1/2 EMT	ADGRA2
Twist1/2 EMT	AK1
Twist1/2 EMT	ANTXR1
Twist1/2 EMT	AQP1
Twist1/2 EMT	ARAP1
Twist1/2 EMT	ARHGAP31
Twist1/2 EMT	ARSA
Twist1/2 EMT	ASB5
Twist1/2 EMT	ASPN
Twist1/2 EMT	B3GNT9
Twist1/2 EMT	C1QTNF3
Twist1/2 EMT	C1QTNF7
Twist1/2 EMT	CACNA1C
Twist1/2 EMT	CACNA1G
Twist1/2 EMT	CAPN6
Twist1/2 EMT	CCL11
Twist1/2 EMT	CDH11
Twist1/2 EMT	CHST11
Twist1/2 EMT	CILP
Twist1/2 EMT	CLMP
Twist1/2 EMT	COL11A1
Twist1/2 EMT	COL14A1
Twist1/2 EMT	COL15A1
Twist1/2 EMT	COL5A2
Twist1/2 EMT	COL5A3
Twist1/2 EMT	COL6A3
Twist1/2 EMT	COLEC12
Twist1/2 EMT	CREB3L1
Twist1/2 EMT	CRISPLD2
Twist1/2 EMT	CTSK
Twist1/2 EMT	CXCL14
Twist1/2 EMT	DACT1
Twist1/2 EMT	DDR2
Twist1/2 EMT	DKK3
Twist1/2 EMT	DLC1
Twist1/2 EMT	DPYSL3
Twist1/2 EMT	EPHA3
Twist1/2 EMT	ETV1
Twist1/2 EMT	FAM180A
Twist1/2 EMT	FAM20A
Twist1/2 EMT	FAP
Twist1/2 EMT	FBLN5
Twist1/2 EMT	FBN1
Twist1/2 EMT	FLNC
Twist1/2 EMT	FMO1
Twist1/2 EMT	GAS7
Twist1/2 EMT	GDF10
Twist1/2 EMT	GFPT2
Twist1/2 EMT	GJC1
Twist1/2 EMT	GPC6
Twist1/2 EMT	GXYLT2
Twist1/2 EMT	HMCN1
Twist1/2 EMT	HSD11B1
Twist1/2 EMT	ID3
Twist1/2 EMT	IGF1
Twist1/2 EMT	IL10
Twist1/2 EMT	ITGA5
Twist1/2 EMT	JAM3
Twist1/2 EMT	LAMA2
Twist1/2 EMT	LAMA4
Twist1/2 EMT	LAMB1
Twist1/2 EMT	LOXL1
Twist1/2 EMT	LRP1
Twist1/2 EMT	LUM
Twist1/2 EMT	MATN2
Twist1/2 EMT	MFAP2
Twist1/2 EMT	MGP
Twist1/2 EMT	MMP23B
Twist1/2 EMT	MRC2
Twist1/2 EMT	NCKAP5L
Twist1/2 EMT	NID2
Twist1/2 EMT	NR4A2
Twist1/2 EMT	OAF
Twist1/2 EMT	OBSL1
Twist1/2 EMT	OLFML3
Twist1/2 EMT	PCOLCE
Twist1/2 EMT	PDGFRL
Twist1/2 EMT	PLCB1
Twist1/2 EMT	PLEKHG2
Twist1/2 EMT	PRRX1
Twist1/2 EMT	PRRX2
Twist1/2 EMT	S1PR2
Twist1/2 EMT	SCN7A
Twist1/2 EMT	SEMA3B
Twist1/2 EMT	SERPINE1
Twist1/2 EMT	SERPINF1
Twist1/2 EMT	SFRP2
Twist1/2 EMT	SHOX2
Twist1/2 EMT	SLC16A2
Twist1/2 EMT	SPEG
Twist1/2 EMT	SPON1
Twist1/2 EMT	SRPX
Twist1/2 EMT	SSPN
Twist1/2 EMT	SULF1
Twist1/2 EMT	SYNE1
Twist1/2 EMT	TGFB3
Twist1/2 EMT	THBS3
Twist1/2 EMT	THY1
Twist1/2 EMT	TLN2
Twist1/2 EMT	TMEM100
Twist1/2 EMT	TMEM45A
Twist1/2 EMT	TNFAIP6
Twist1/2 EMT	TRIL
Twist1/2 EMT	TSPAN11
Twist1/2 EMT	VCAN
Twist1/2 EMT	VSTM4
Twist1/2 EMT	WNT5A
Twist1/2 EMT	TWIST1
Twist1/2 EMT	ADGRD1
Twist1/2 EMT	CBFA2T3
Twist1/2 EMT	EBF1
Twist1/2 EMT	EMID1
Twist1/2 EMT	ETV4
Twist1/2 EMT	FSTL1
Twist1/2 EMT	GREB1
Twist1/2 EMT	LRRC15
Twist1/2 EMT	MGLL
Twist1/2 EMT	PTCH1
Twist1/2 EMT	TMEM204
Twist1/2 EMT	TMTC1
Twist1/2 EMT	HEYL
Twist1/2 EMT	ABCC9
Twist1/2 EMT	ABI3BP
Twist1/2 EMT	ADAM12
Twist1/2 EMT	ADAMTS5
Twist1/2 EMT	ADAMTSL1
Twist1/2 EMT	ARSJ
Twist1/2 EMT	ATP1A2
Twist1/2 EMT	ATP2B4
Twist1/2 EMT	BMP1
Twist1/2 EMT	BMP4
Twist1/2 EMT	BNC2
Twist1/2 EMT	BRINP3
Twist1/2 EMT	C1QTNF1
Twist1/2 EMT	C1QTNF6
Twist1/2 EMT	C2
Twist1/2 EMT	CALCRL
Twist1/2 EMT	CCDC80
Twist1/2 EMT	CCL13
Twist1/2 EMT	CCL2
Twist1/2 EMT	CNRIP1
Twist1/2 EMT	COL10A1
Twist1/2 EMT	COL12A1
Twist1/2 EMT	COL1A2
Twist1/2 EMT	COL4A1
Twist1/2 EMT	COL4A2
Twist1/2 EMT	COL4A5
Twist1/2 EMT	COL6A1
Twist1/2 EMT	COL6A4P1
Twist1/2 EMT	COL6A4P2
Twist1/2 EMT	COL8A1
Twist1/2 EMT	CPED1
Twist1/2 EMT	CPXM1
Twist1/2 EMT	DES
Twist1/2 EMT	DIO2
Twist1/2 EMT	DKK2
Twist1/2 EMT	ECSCR
Twist1/2 EMT	EDNRA
Twist1/2 EMT	EGR2
Twist1/2 EMT	EMP3
Twist1/2 EMT	ENPP2
Twist1/2 EMT	EVA1B
Twist1/2 EMT	EVC2
Twist1/2 EMT	EYA1
Twist1/2 EMT	FBLN7
Twist1/2 EMT	FGF2
Twist1/2 EMT	FKBP10
Twist1/2 EMT	FKBP9
Twist1/2 EMT	FLRT2
Twist1/2 EMT	FMNL3
Twist1/2 EMT	FN1
Twist1/2 EMT	FNDC1
Twist1/2 EMT	FRZB
Twist1/2 EMT	FZD1
Twist1/2 EMT	FZD2
Twist1/2 EMT	GADD45G
Twist1/2 EMT	GAS2
Twist1/2 EMT	GCNT4
Twist1/2 EMT	GFRA2
Twist1/2 EMT	GLIS2
Twist1/2 EMT	C11orf96
Twist1/2 EMT	GNG11
Twist1/2 EMT	GULP1
Twist1/2 EMT	HIC1
Twist1/2 EMT	HS6ST2
Twist1/2 EMT	HSPG2
Twist1/2 EMT	IGFBP3
Twist1/2 EMT	ISL1
Twist1/2 EMT	ISLR
Twist1/2 EMT	ITGA8
Twist1/2 EMT	JAM2
Twist1/2 EMT	KCNE4
Twist1/2 EMT	KCNJ15
Twist1/2 EMT	KIF26B
Twist1/2 EMT	LBH
Twist1/2 EMT	LDB2
Twist1/2 EMT	LEF1
Twist1/2 EMT	LGI2
Twist1/2 EMT	LOX
Twist1/2 EMT	LPAR1
Twist1/2 EMT	LPL
Twist1/2 EMT	LRRN2
Twist1/2 EMT	MDGA1
Twist1/2 EMT	MDK
Twist1/2 EMT	MEG3
Twist1/2 EMT	MIR155HG
Twist1/2 EMT	MMP3
Twist1/2 EMT	MUSTN1
Twist1/2 EMT	NFATC4
Twist1/2 EMT	NPR1
Twist1/2 EMT	NR4A3
Twist1/2 EMT	NREP
Twist1/2 EMT	NRP1
Twist1/2 EMT	NRP2
Twist1/2 EMT	NTRK2
Twist1/2 EMT	OLFM1
Twist1/2 EMT	OLFML2B
Twist1/2 EMT	ORAI3
Twist1/2 EMT	OSR1
Twist1/2 EMT	P3H1
Twist1/2 EMT	P3H2
Twist1/2 EMT	PAM
Twist1/2 EMT	PAMR1
Twist1/2 EMT	PCSK5
Twist1/2 EMT	PDE10A
Twist1/2 EMT	PDLIM3
Twist1/2 EMT	PENK
Twist1/2 EMT	PIEZO2
Twist1/2 EMT	PKD1
Twist1/2 EMT	PKD2
Twist1/2 EMT	PLA1A
Twist1/2 EMT	PLCL1
Twist1/2 EMT	PLEKHO2
Twist1/2 EMT	PLPP3
Twist1/2 EMT	PLXND1
Twist1/2 EMT	PMP22
Twist1/2 EMT	PODN
Twist1/2 EMT	POSTN
Twist1/2 EMT	PRICKLE1
Twist1/2 EMT	RAI2
Twist1/2 EMT	RASA3
Twist1/2 EMT	RERG
Twist1/2 EMT	RFTN1
Twist1/2 EMT	RFTN2
Twist1/2 EMT	RGL1
Twist1/2 EMT	RGS16
Twist1/2 EMT	RHOJ
Twist1/2 EMT	RSPO3
Twist1/2 EMT	SCARF2
Twist1/2 EMT	SDC2
Twist1/2 EMT	SDK2
Twist1/2 EMT	SEMA3A
Twist1/2 EMT	SERPINH1
Twist1/2 EMT	SLC39A13
Twist1/2 EMT	SLC6A2
Twist1/2 EMT	SLC7A2
Twist1/2 EMT	SOD3
Twist1/2 EMT	SPP1
Twist1/2 EMT	SPRY4
Twist1/2 EMT	STC1
Twist1/2 EMT	STC2
Twist1/2 EMT	SVEP1
Twist1/2 EMT	SYDE1
Twist1/2 EMT	TBX2
Twist1/2 EMT	TCF21
Twist1/2 EMT	TENM3
Twist1/2 EMT	TMEM150A
Twist1/2 EMT	TNC
Twist1/2 EMT	TSC22D3
Twist1/2 EMT	TSHZ3
Twist1/2 EMT	UBASH3B
Twist1/2 EMT	WIPF1
Twist1/2 EMT	WNT6
Twist1/2 EMT	WNT9A
Twist1/2 EMT	ZCCHC24
Twist1/2 EMT	ZEB2
Twist1/2 EMT	ZFHX4
Pou2f3+	AP5M1
Pou2f3+	APOA2
Pou2f3+	ARHGEF28
Pou2f3+	ETHE1
Pou2f3+	FAM185A
Pou2f3+	GNA14
Pou2f3+	HCK
Pou2f3+	LTN1
Pou2f3+	MDC1
Pou2f3+	MLH1
Pou2f3+	MMACHC
Pou2f3+	NPAT
Pou2f3+	PCDH19
Pou2f3+	PIK3CG
Pou2f3+	POU2F3
Pou2f3+	PTHLH
Pou2f3+	SPTB
Pou2f3+	TMEM62
Pou2f3+	TRIM46
Pou2f3+	VAV1
Pou2f3+	WRAP53
Pou2f3+	ZNF653
Pou2f3+	ZFP64
Pou2f3+	B3GALT5
Pou2f3+	CACNB4
Pou2f3+	CRABP1
Pou2f3+	DMXL2
Pou2f3+	DNAH5
Pou2f3+	HMX2
Pou2f3+	HMX3
Pou2f3+	HOXA5
Pou2f3+	KCTD12
Pou2f3+	NEBL
Pou2f3+	NRGN
Pou2f3+	SV2C
Pou2f3+	TRPM5
Pou2f3+	AOC1
Pou2f3+	CD37
Pou2f3+	CLDN10
Pou2f3+	CLDN14
Pou2f3+	INPP5B
Pou2f3+	LMO2
Pou2f3+	PPM1H
Pou2f3+	PRR15
Pou2f3+	PSTPIP2
Pou2f3+	PTPN6
Pou2f3+	SPIB
Pou2f3+	TDO2
Pou2f3+	TOR4A
Pou2f3+	TREM2
Pou2f3+	ABI3
Pou2f3+	ADGRL3
Pou2f3+	ADRA2A
Pou2f3+	ALDH2
Pou2f3+	ALOX5
Pou2f3+	ALOX5AP
Pou2f3+	AP1S2
Pou2f3+	APPL2
Pou2f3+	ARHGAP27
Pou2f3+	ARHGEF2
Pou2f3+	ARRB1
Pou2f3+	ATP1A2
Pou2f3+	ATP2A3
Pou2f3+	AVIL
Pou2f3+	BCL11A
Pou2f3+	BCL2A1
Pou2f3+	BCOR
Pou2f3+	BCORP1
Pou2f3+	BFSP1
Pou2f3+	BMX
Pou2f3+	BPGM
Pou2f3+	CCDC28B
Pou2f3+	CD274
Pou2f3+	CD300LF
Pou2f3+	CDHR2
Pou2f3+	CDKN1C
Pou2f3+	CFAP45
Pou2f3+	CFP
Pou2f3+	CHDH
Pou2f3+	CHN2
Pou2f3+	CLEC5A
Pou2f3+	CLMN
Pou2f3+	CLRN3
Pou2f3+	CMIP
Pou2f3+	COL25A1
Pou2f3+	CSK
Pou2f3+	DCLK1
Pou2f3+	DIO1
Pou2f3+	DNAJC22
Pou2f3+	ELF4
Pou2f3+	ENC1
Pou2f3+	EPHA4
Pou2f3+	ESAM
Pou2f3+	FBXW7
Pou2f3+	FGD2
Pou2f3+	FYN
Pou2f3+	GMIP
Pou2f3+	GNAI2
Pou2f3+	GNAT3
Pou2f3+	GPRC5C
Pou2f3+	GPSM3
Pou2f3+	GSE1
Pou2f3+	HPGDS
Pou2f3+	IGSF8
Pou2f3+	IKZF1
Pou2f3+	IL13RA1
Pou2f3+	ILDR1
Pou2f3+	INPP5D
Pou2f3+	ITPR2
Pou2f3+	KAZN
Pou2f3+	KLF3
Pou2f3+	LGALS4
Pou2f3+	LPIN1
Pou2f3+	LRRC25
Pou2f3+	LST1
Pou2f3+	LTC4S
Pou2f3+	LY6G6D
Pou2f3+	LYN
Pou2f3+	MATK
Pou2f3+	MBNL3
Pou2f3+	MCTP1
Pou2f3+	MED18
Pou2f3+	MLEC
Pou2f3+	MYO1A
Pou2f3+	MYO1B
Pou2f3+	NCF2
Pou2f3+	NLK
Pou2f3+	NREP
Pou2f3+	NRP2
Pou2f3+	NUAK2
Pou2f3+	OCIAD2
Pou2f3+	OSTF1
Pou2f3+	PATZ1
Pou2f3+	PCDH20
Pou2f3+	PCOLCE2
Pou2f3+	PEA15
Pou2f3+	PELI1
Pou2f3+	PGM2L1
Pou2f3+	PIK3R5
Pou2f3+	PKN1
Pou2f3+	PLCB2
Pou2f3+	PLCG2
Pou2f3+	PLEKHA6
Pou2f3+	PLEKHO2
Pou2f3+	PLGRKT
Pou2f3+	PRELID2
Pou2f3+	PTGS1
Pou2f3+	PTPN18
Pou2f3+	PTPRJ
Pou2f3+	PYGL
Pou2f3+	RAB27A
Pou2f3+	RAC2
Pou2f3+	RASSF6
Pou2f3+	RBM14
Pou2f3+	RBM14-RBM4
Pou2f3+	RGS13
Pou2f3+	SEMA4A
Pou2f3+	C8orf44-SGK3
Pou2f3+	SGK3
Pou2f3+	SIM2
Pou2f3+	SLC43A2
Pou2f3+	SLC7A7
Pou2f3+	SLCO3A1
Pou2f3+	SPINK1
Pou2f3+	SRPX2
Pou2f3+	STOX2
Pou2f3+	TSC22D3
Pou2f3+	VANGL2
Pou2f3+	ZFP91
Pou2f3+	ABR
Pou2f3+	ACSL1
Pou2f3+	ACSL4
Pou2f3+	ACVR1B
Pou2f3+	ADAT2
Pou2f3+	ADGRG2
Pou2f3+	AGT
Pou2f3+	AKAP7
Pou2f3+	AKR1B10
Pou2f3+	AKR1B15
Pou2f3+	AMOT
Pou2f3+	AMPD3
Pou2f3+	ANAPC15
Pou2f3+	ANO6
Pou2f3+	ANXA4
Pou2f3+	ARAP2
Pou2f3+	ARHGAP18
Pou2f3+	ARHGAP20
Pou2f3+	ARHGAP5
Pou2f3+	ARHGEF38
Pou2f3+	ARID3A
Pou2f3+	ARL5A
Pou2f3+	ASB11
Pou2f3+	ATF7IP
Pou2f3+	ATP8B1
Pou2f3+	AZIN2
Pou2f3+	B3GALT2
Pou2f3+	B4GALT4
Pou2f3+	BAIAP2L1
Pou2f3+	BAZ1B
Pou2f3+	BDH1
Pou2f3+	BIK
Pou2f3+	BLNK
Pou2f3+	BMP2
Pou2f3+	BRD7
Pou2f3+	BRWD3
Pou2f3+	BTBD3
Pou2f3+	BUB3
Pou2f3+	C2CD4A
Pou2f3+	CABLES2
Pou2f3+	CACHD1
Pou2f3+	CADM2
Pou2f3+	CALD1
Pou2f3+	CAMK2D
Pou2f3+	CAMK2N1
Pou2f3+	CAMTA2
Pou2f3+	CASP8AP2
Pou2f3+	CCDC92
Pou2f3+	CCNE1
Pou2f3+	CDC25A
Pou2f3+	CDC25B
Pou2f3+	CDH2
Pou2f3+	CDK2
Pou2f3+	CDKN1B
Pou2f3+	CDX1
Pou2f3+	CHN1
Pou2f3+	CHRDL1
Pou2f3+	CHST2
Pou2f3+	CHST8
Pou2f3+	CIART
Pou2f3+	CIPC
Pou2f3+	CKAP4
Pou2f3+	CLIC5
Pou2f3+	CNN3
Pou2f3+	CNTRL
Pou2f3+	COBLL1
Pou2f3+	COPRS
Pou2f3+	CORO2B
Pou2f3+	CPT1A
Pou2f3+	CRYBA2
Pou2f3+	CRYM
Pou2f3+	CWC22
Pou2f3+	DAAM1
Pou2f3+	DAB1
Pou2f3+	DCBLD1
Pou2f3+	DIS3L
Pou2f3+	DLGAP3
Pou2f3+	DLL4
Pou2f3+	DOCK11
Pou2f3+	DPYSL2
Pou2f3+	DUSP14
Pou2f3+	EEF2K
Pou2f3+	EGLN3
Pou2f3+	EHF
Pou2f3+	ENTPD5
Pou2f3+	ENTPD7
Pou2f3+	EPS8L3
Pou2f3+	ESPN
Pou2f3+	ETV1
Pou2f3+	EXOC8
Pou2f3+	EYA1
Pou2f3+	FABP7
Pou2f3+	FAM111A
Pou2f3+	FAM117A
Pou2f3+	FAM167A
Pou2f3+	FAM171A1
Pou2f3+	FAM20A
Pou2f3+	FAM221A
Pou2f3+	FBP1
Pou2f3+	FBXO8
Pou2f3+	FCHO2
Pou2f3+	FER
Pou2f3+	FES
Pou2f3+	FMN1
Pou2f3+	FNBP1
Pou2f3+	FRMD4A
Pou2f3+	FXYD6
Pou2f3+	G6PC3
Pou2f3+	GALNT7
Pou2f3+	GATA2
Pou2f3+	GATAD1
Pou2f3+	GCNT1
Pou2f3+	GGACT
Pou2f3+	GNB3
Pou2f3+	GNG13
Pou2f3+	GNG2
Pou2f3+	GOPC
Pou2f3+	GPA33
Pou2f3+	GPCPD1
Pou2f3+	GPM6B
Pou2f3+	GPRIN3
Pou2f3+	GPT2
Pou2f3+	GRAMD1B
Pou2f3+	GRB10
Pou2f3+	GRB14
Pou2f3+	GRK5
Pou2f3+	GTF3C3
Pou2f3+	HAP1
Pou2f3+	HEG1
Pou2f3+	HEPACAM2
Pou2f3+	HIPK3
Pou2f3+	HIVEP3
Pou2f3+	HMGCLL1
Pou2f3+	HNF4A
Pou2f3+	HOXB13
Pou2f3+	HOXB9
Pou2f3+	HPGD
Pou2f3+	HS3ST3B1
Pou2f3+	HS6ST2
Pou2f3+	ID2
Pou2f3+	IFT172
Pou2f3+	IL10
Pou2f3+	IL17RB
Pou2f3+	IL4R
Pou2f3+	INPP5J
Pou2f3+	INTU
Pou2f3+	IVNS1ABP
Pou2f3+	JAKMIP1
Pou2f3+	JAKMIP2
Pou2f3+	JARID2
Pou2f3+	KCNH7
Pou2f3+	KCNH8
Pou2f3+	KCNMB4
Pou2f3+	KCTD15
Pou2f3+	KIF16B
Pou2f3+	KIF21A
Pou2f3+	KIT
Pou2f3+	KLHDC7A
Pou2f3+	LCK
Pou2f3+	LCORL
Pou2f3+	LCP1
Pou2f3+	LDHB
Pou2f3+	LFNG
Pou2f3+	LIG4
Pou2f3+	LIMA1
Pou2f3+	LIPC
Pou2f3+	LMTK2
Pou2f3+	LRP12
Pou2f3+	LRRC56
Pou2f3+	LYRM9
Pou2f3+	MACROD2
Pou2f3+	MAN1A1
Pou2f3+	MAP1A
Pou2f3+	MAP2
Pou2f3+	MAPK10
Pou2f3+	MB21D2
Pou2f3+	MBOAT2
Pou2f3+	MCTP2
Pou2f3+	MIA
Pou2f3+	MICU1
Pou2f3+	MID1IP1
Pou2f3+	MKX
Pou2f3+	MRAS
Pou2f3+	MUC13
Pou2f3+	MYO5B
Pou2f3+	GCOM1
Pou2f3+	MYZAP
Pou2f3+	POLR2M
Pou2f3+	NANOS3
Pou2f3+	NAPEPLD
Pou2f3+	NCKAP5
Pou2f3+	NEURL1
Pou2f3+	NFATC1
Pou2f3+	NIPAL3
Pou2f3+	NKD1
Pou2f3+	NMRK1
Pou2f3+	NOS1AP
Pou2f3+	NPTX2
Pou2f3+	NSFL1C
Pou2f3+	OVOL3
Pou2f3+	PAMR1
Pou2f3+	PAQR4
Pou2f3+	PCBD1
Pou2f3+	PDE4DIP
Pou2f3+	PDE8A
Pou2f3+	PDE9A
Pou2f3+	PDSS2
Pou2f3+	PEX3
Pou2f3+	PGPEP1
Pou2f3+	PHC1
Pou2f3+	PHF6
Pou2f3+	PIK3R1
Pou2f3+	PIM2
Pou2f3+	PIP5K1B
Pou2f3+	PLCH1
Pou2f3+	PLEKHG5
Pou2f3+	PLK2
Pou2f3+	PPARGC1B
Pou2f3+	PPP1R1B
Pou2f3+	PPP1R3B
Pou2f3+	PPP3CA
Pou2f3+	PRKAA2
Pou2f3+	PRKCE
Pou2f3+	PRKCZ
Pou2f3+	PRLR
Pou2f3+	PROX1
Pou2f3+	PRSS53
Pou2f3+	PSTPIP1
Pou2f3+	PVT1
Pou2f3+	RAB27B
Pou2f3+	RABGAP1L
Pou2f3+	RAD51AP1
Pou2f3+	RALGPS2
Pou2f3+	RAPGEF5
Pou2f3+	RASAL2
Pou2f3+	RB1
Pou2f3+	RBM43
Pou2f3+	RBM47
Pou2f3+	RBP2
Pou2f3+	RCBTB1
Pou2f3+	RFLNA
Pou2f3+	RFTN1
Pou2f3+	RGS2
Pou2f3+	RGS3
Pou2f3+	RGS9
Pou2f3+	RHOG
Pou2f3+	RIC8B
Pou2f3+	RILPL2
Pou2f3+	RIMS2
Pou2f3+	RIPK2
Pou2f3+	RPS6KA2
Pou2f3+	RSPH1
Pou2f3+	SATB1
Pou2f3+	SCN9A
Pou2f3+	SEC24B
Pou2f3+	SECISBP2L
Pou2f3+	SEL1L3
Pou2f3+	SELENOM
Pou2f3+	SEMA3B
Pou2f3+	SH2D7
Pou2f3+	SHF
Pou2f3+	SHROOM2
Pou2f3+	SIAE
Pou2f3+	SKAP2
Pou2f3+	SLC25A12
Pou2f3+	SLC25A28
Pou2f3+	SLC25A40
Pou2f3+	SLC26A2
Pou2f3+	SLC35G2
Pou2f3+	SLC38A1
Pou2f3+	SLC4A8
Pou2f3+	SLC9A9
Pou2f3+	SLCO4A1
Pou2f3+	SLCO5A1
Pou2f3+	SLITRK6
Pou2f3+	SMAGP
Pou2f3+	SMARCAD1
Pou2f3+	SMIM10
Pou2f3+	SMIM10L1
Pou2f3+	SMOC1
Pou2f3+	SMPDL3A
Pou2f3+	SMUG1
Pou2f3+	SOCS2
Pou2f3+	SORT1
Pou2f3+	SOS1
Pou2f3+	SOS2
Pou2f3+	SPDEF
Pou2f3+	SPIRE2
Pou2f3+	SRP14
Pou2f3+	SSBP1
Pou2f3+	SSX2IP
Pou2f3+	ST18
Pou2f3+	ST3GAL5
Pou2f3+	STAMBPL1
Pou2f3+	STARD5
Pou2f3+	STEAP3
Pou2f3+	STIM1
Pou2f3+	STK38
Pou2f3+	STK38L
Pou2f3+	STRBP
Pou2f3+	SUCO
Pou2f3+	TENM2
Pou2f3+	TESC
Pou2f3+	TET1
Pou2f3+	TLE4
Pou2f3+	TMEFF2
Pou2f3+	TMEM108
Pou2f3+	TMEM51
Pou2f3+	TMPRSS6
Pou2f3+	TNIP1
Pou2f3+	TOX3
Pou2f3+	TRIB2
Pou2f3+	TRIM40
Pou2f3+	TRMT12
Pou2f3+	TP53I11
Pou2f3+	TSLP
Pou2f3+	TSPAN15
Pou2f3+	TSPAN6
Pou2f3+	TTC12
Pou2f3+	TTC32
Pou2f3+	TTC7A
Pou2f3+	TUBA1A
Pou2f3+	TUBG2
Pou2f3+	TXNRD1
Pou2f3+	UBE2J1
Pou2f3+	UBL7
Pou2f3+	UGT8
Pou2f3+	UMAD1
Pou2f3+	UNC5D
Pou2f3+	USPL1
Pou2f3+	VASH2
Pou2f3+	VPS13C
Pou2f3+	VRK1
Pou2f3+	YDJC
Pou2f3+	ZBTB26
Pou2f3+	ZBTB41
Pou2f3+	ZCWPW1
Pou2f3+	ZFHX2
Pou2f3+	ZFHX3
Pou2f3+	ZNF362
Pou2f3+	ZNF428
Pou2f3+	ZNF462
Pou2f3+	ZNF503
Pou2f3+	ZNF518A
Pou2f3+	ZNF609
Pou2f3+	ZMYND8
Pou2f3+	ZSCAN12
Tff3+	AGR2
Tff3+	ATP2C2
Tff3+	C2CD4A
Tff3+	DAB1
Tff3+	GALNT7
Tff3+	HSD11B2
Tff3+	OVOL3
Tff3+	PAMR1
Tff3+	SLC12A8
Tff3+	SPDEF
Tff3+	CREB3L4
Tff3+	AIF1L
Tff3+	ANG
Tff3+	ARID3B
Tff3+	ATP2A3
Tff3+	ATP4A
Tff3+	BCAS1
Tff3+	BEST2
Tff3+	BMF
Tff3+	BMPR1B
Tff3+	CDX1
Tff3+	CELA1
Tff3+	CIDEB
Tff3+	CREB3L1
Tff3+	CRYM
Tff3+	DIO1
Tff3+	DPYSL3
Tff3+	EPS8L3
Tff3+	FAM124A
Tff3+	FCGBP
Tff3+	FFAR4
Tff3+	FLRT3
Tff3+	GAP43
Tff3+	GDPD3
Tff3+	GUCA2A
Tff3+	GUCA2B
Tff3+	HABP2
Tff3+	HEPACAM2
Tff3+	HGFAC
Tff3+	KLK1
Tff3+	KLK2
Tff3+	KLK3
Tff3+	KRTAP17-1
Tff3+	LYPD8
Tff3+	MAP3K14
Tff3+	MUC13
Tff3+	MYCL
Tff3+	MYCLP1
Tff3+	NR3C2
Tff3+	PHGR1
Tff3+	PPP1R14D
Tff3+	RAMP1
Tff3+	RAP1GAP
Tff3+	SEMA4G
Tff3+	SEMA7A
Tff3+	SLC23A3
Tff3+	SLC6A9
Tff3+	SMIM6
Tff3+	SPINK4
Tff3+	SPINK5
Tff3+	SYT7
Tff3+	SYTL2
Tff3+	TGM5
Tff3+	TMCO3
Tff3+	TMPRSS13
Tff3+	TRIM31
Tff3+	TTYH3
Tff3+	VIPR1
Tff3+	TFF3
Tff3+	ABCB9
Tff3+	ARID3A
Tff3+	ATOH1
Tff3+	ATP2C1
Tff3+	CHODL
Tff3+	EGF
Tff3+	EMID1
Tff3+	GNE
Tff3+	GPR155
Tff3+	IKZF1
Tff3+	JAM2
Tff3+	KCNMA1
Tff3+	LHFPL2
Tff3+	MCEMP1
Tff3+	PAPSS2
Tff3+	PGAP1
Tff3+	PRUNE2
Tff3+	R3HDML
Tff3+	RNF32
Tff3+	TBC1D16
Tff3+	TESC
Tff3+	TRIM36
Tff3+	ADRA2A
Tff3+	APPL2
Tff3+	BCL2L14
Tff3+	CMAS
Tff3+	CPM
Tff3+	CYB561D1
Tff3+	ERN2
Tff3+	FZD4
Tff3+	GALE
Tff3+	GMFG
Tff3+	HMX2
Tff3+	HOXB13
Tff3+	LIPC
Tff3+	LRRC31
Tff3+	LYN
Tff3+	PDE9A
Tff3+	PIK3C3
Tff3+	PMM2
Tff3+	PPP1R1B
Tff3+	RASSF6
Tff3+	SIDT1
Tff3+	TTC8
Tff3+	YPEL2
Tff3+	DGAT2
Tff3+	DNAJC10
Tff3+	FBP2
Tff3+	GATA2
Tff3+	GPA33
Tff3+	LGALS4
Tff3+	NUDT4
Tff3+	NUDT4B
Tff3+	PDZK1
Tff3+	PDZK1P1
Tff3+	SLC35G1
Stat1/2 Inflam	ALDH1L1
Stat1/2 Inflam	ANGPT1
Stat1/2 Inflam	ANKRD42
Stat1/2 Inflam	APOL1
Stat1/2 Inflam	APOL2
Stat1/2 Inflam	AREL1
Stat1/2 Inflam	ARHGAP28
Stat1/2 Inflam	ATOH1
Stat1/2 Inflam	BMPR1B
Stat1/2 Inflam	CCDC73
Stat1/2 Inflam	CD274
Stat1/2 Inflam	CDC14A
Stat1/2 Inflam	CLRN3
Stat1/2 Inflam	CMPK2
Stat1/2 Inflam	COG3
Stat1/2 Inflam	CREBRF
Stat1/2 Inflam	CXCL10
Stat1/2 Inflam	DAXX
Stat1/2 Inflam	DCTD
Stat1/2 Inflam	DDX60
Stat1/2 Inflam	DHX58
Stat1/2 Inflam	DTX3L
Stat1/2 Inflam	EGF
Stat1/2 Inflam	EIF2AK2
Stat1/2 Inflam	EXPH5
Stat1/2 Inflam	FAM13B
Stat1/2 Inflam	GBP1
Stat1/2 Inflam	GBP2
Stat1/2 Inflam	GBP4
Stat1/2 Inflam	GBP7
Stat1/2 Inflam	GBP6
Stat1/2 Inflam	GRHL1
Stat1/2 Inflam	HELZ2
Stat1/2 Inflam	HERC6
Stat1/2 Inflam	IDO1
Stat1/2 Inflam	IFI16
Stat1/2 Inflam	MNDA
Stat1/2 Inflam	PYHIN1
Stat1/2 Inflam	IFI44
Stat1/2 Inflam	IFIH1
Stat1/2 Inflam	IFIT1
Stat1/2 Inflam	IFIT1B
Stat1/2 Inflam	IFIT2
Stat1/2 Inflam	IFIT3
Stat1/2 Inflam	IFNE
Stat1/2 Inflam	IRGM
Stat1/2 Inflam	INSL6
Stat1/2 Inflam	IRF2
Stat1/2 Inflam	ISG15
Stat1/2 Inflam	JADE2
Stat1/2 Inflam	KDM5D
Stat1/2 Inflam	KLHL28
Stat1/2 Inflam	KRT78
Stat1/2 Inflam	LIX1
Stat1/2 Inflam	MX1
Stat1/2 Inflam	MX2
Stat1/2 Inflam	NEK4
Stat1/2 Inflam	NIN
Stat1/2 Inflam	NLRX1
Stat1/2 Inflam	OAS1
Stat1/2 Inflam	OAS2
Stat1/2 Inflam	OASL
Stat1/2 Inflam	OXSR1
Stat1/2 Inflam	PARP10
Stat1/2 Inflam	PARP14
Stat1/2 Inflam	PCED1B
Stat1/2 Inflam	PHACTR1
Stat1/2 Inflam	PHF11
Stat1/2 Inflam	PNPT1
Stat1/2 Inflam	POU2F1
Stat1/2 Inflam	PPARGC1A
Stat1/2 Inflam	PPM1J
Stat1/2 Inflam	PSTPIP1
Stat1/2 Inflam	PYROXD2
Stat1/2 Inflam	RAB19
Stat1/2 Inflam	RIPK2
Stat1/2 Inflam	RNASEL
Stat1/2 Inflam	RSAD2
Stat1/2 Inflam	RTP4
Stat1/2 Inflam	SAMD9L
Stat1/2 Inflam	SERPINB11
Stat1/2 Inflam	SIDT1
Stat1/2 Inflam	SLFN5
Stat1/2 Inflam	SLFN11
Stat1/2 Inflam	SLFN13
Stat1/2 Inflam	SMIM5
Stat1/2 Inflam	SP100
Stat1/2 Inflam	SP110
Stat1/2 Inflam	SPATA13
Stat1/2 Inflam	SPINK1
Stat1/2 Inflam	SPINK5
Stat1/2 Inflam	STAT1
Stat1/2 Inflam	STAT2
Stat1/2 Inflam	TAC1
Stat1/2 Inflam	TCEANC2
Stat1/2 Inflam	TLR3
Stat1/2 Inflam	TMEM140
Stat1/2 Inflam	TMEM71
Stat1/2 Inflam	TOR3A
Stat1/2 Inflam	TRIM5
Stat1/2 Inflam	TRIM24
Stat1/2 Inflam	TRIM25
Stat1/2 Inflam	TRIM68
Stat1/2 Inflam	UPF2
Stat1/2 Inflam	USP18
Stat1/2 Inflam	USP41P
Stat1/2 Inflam	XAF1
Stat1/2 Inflam	XRN1
Stat1/2 Inflam	ZNFX1
Stat1/2 Inflam	ADAR
Stat1/2 Inflam	BST2
Stat1/2 Inflam	CCL5
Stat1/2 Inflam	COL25A1
Stat1/2 Inflam	HOMEZ
Stat1/2 Inflam	HOPX
Stat1/2 Inflam	IRF1
Stat1/2 Inflam	IRF7
Stat1/2 Inflam	ISG20
Stat1/2 Inflam	KHNYN
Stat1/2 Inflam	NFKBIE
Stat1/2 Inflam	NOS2
Stat1/2 Inflam	OAS3
Stat1/2 Inflam	PAN2
Stat1/2 Inflam	PARP11
Stat1/2 Inflam	PARP12
Stat1/2 Inflam	PARP9
Stat1/2 Inflam	PML
Stat1/2 Inflam	RNF31
Stat1/2 Inflam	SBNO2
Stat1/2 Inflam	SFTPD
Stat1/2 Inflam	SLC25A28
Stat1/2 Inflam	SLCO1A2
Stat1/2 Inflam	SOCS1
Stat1/2 Inflam	TDRD7
Stat1/2 Inflam	TMEM161B
Stat1/2 Inflam	TRIM26
Stat1/2 Inflam	TRIM34
Stat1/2 Inflam	TRIM6-TRIM34
Stat1/2 Inflam	TRIM56
Stat1/2 Inflam	TXNIP
Stat1/2 Inflam	UBE2L6
Stat1/2 Inflam	ZBP1
Stat1/2 Inflam	ZC3HAV1
Stat1/2 Inflam	ADGRG7
Stat1/2 Inflam	AKAP12
Stat1/2 Inflam	AQP4
Stat1/2 Inflam	ARSJ
Stat1/2 Inflam	ASB11
Stat1/2 Inflam	BCL2A1
Stat1/2 Inflam	BDH2
Stat1/2 Inflam	CCDC141
Stat1/2 Inflam	CCL2
Stat1/2 Inflam	CCL20
Stat1/2 Inflam	CD53
Stat1/2 Inflam	CD68
Stat1/2 Inflam	CYBB
Stat1/2 Inflam	DBR1
Stat1/2 Inflam	DYRK2
Stat1/2 Inflam	EMCN
Stat1/2 Inflam	FGF7
Stat1/2 Inflam	FZD7
Stat1/2 Inflam	KRTAP2-1
Stat1/2 Inflam	KRTAP2-2
Stat1/2 Inflam	HOXA13
Stat1/2 Inflam	IL23A
Stat1/2 Inflam	LAPTM5
Stat1/2 Inflam	LMO2
Stat1/2 Inflam	LRRC25
Stat1/2 Inflam	MS4A7
Stat1/2 Inflam	NLRP3
Stat1/2 Inflam	PILRA
Stat1/2 Inflam	PILRB
Stat1/2 Inflam	PLAGL1
Stat1/2 Inflam	PPP1R10
Stat1/2 Inflam	PPP1R3B
Stat1/2 Inflam	PTPRR
Stat1/2 Inflam	RAB8B
Stat1/2 Inflam	RND1
Stat1/2 Inflam	SAMSN1
Stat1/2 Inflam	SLC15A3
Stat1/2 Inflam	SLC7A7
Stat1/2 Inflam	SPI1
Stat1/2 Inflam	TMPRSS11GP
Stat1/2 Inflam	TNFSF13B
Stat1/2 Inflam	ZNF407
Stat1/2 Inflam	ZFP90
Stat1/2 Inflam	TAF7
Stat1/2 Inflam	CXCL13
Stat1/2 Inflam	CXCL9
Stat1/2 Inflam	EPSTI1
Stat1/2 Inflam	HP
Stat1/2 Inflam	HPR
Stat1/2 Inflam	IFI35
Stat1/2 Inflam	IL18BP
Stat1/2 Inflam	LGALS3BP
Stat1/2 Inflam	LGALS9
Stat1/2 Inflam	LGALS9B
Stat1/2 Inflam	LGALS9C
Stat1/2 Inflam	MOV10
Stat1/2 Inflam	PSMB8
Stat1/2 Inflam	PSMB9
Stat1/2 Inflam	RGS5
Stat1/2 Inflam	SLFN12
Stat1/2 Inflam	SLFN12L
Stat1/2 Inflam	TCIRG1
Stat1/2 Inflam	TOR1AIP1
Stat1/2 Inflam	UBA7
Stat1/2 Inflam	MITD1
Stat1/2 Inflam	OASL2P
Stat1/2 Inflam	TAP1
Stat1/2 Inflam	UBD
Stat1/2 Inflam	IRF9
Trp63 Basal	ADGRB1
Trp63 Basal	BCAM
Trp63 Basal	BMP7
Trp63 Basal	CDH3
Trp63 Basal	CNTFR
Trp63 Basal	COL17A1
Trp63 Basal	CPNE8
Trp63 Basal	CYP4B1
Trp63 Basal	FGFR2
Trp63 Basal	FGFR3
Trp63 Basal	GPT
Trp63 Basal	IRX1
Trp63 Basal	ITGB4
Trp63 Basal	JAG2
Trp63 Basal	KCTD1
Trp63 Basal	KRT1
Trp63 Basal	KRT14
Trp63 Basal	KRT15
Trp63 Basal	KRT17
Trp63 Basal	KRT5
Trp63 Basal	LMO1
Trp63 Basal	MOXD1
Trp63 Basal	NCKAP5L
Trp63 Basal	NECTIN1
Trp63 Basal	NRG2
Trp63 Basal	OLFML2A
Trp63 Basal	PADI1
Trp63 Basal	PADI3
Trp63 Basal	BUB1B-PAK6
Trp63 Basal	PAK6
Trp63 Basal	PARD6G
Trp63 Basal	PKP1
Trp63 Basal	PLCH2
Trp63 Basal	PRR9
Trp63 Basal	RASA4
Trp63 Basal	RASA4B
Trp63 Basal	RHBDL3
Trp63 Basal	SLC27A3
Trp63 Basal	SLC2A4
Trp63 Basal	TFAP2C
Trp63 Basal	TNS4
Trp63 Basal	TRPV4
Trp63 Basal	ACOT9
Trp63 Basal	AQP4
Trp63 Basal	CALCB
Trp63 Basal	CSF3
Trp63 Basal	CSTA
Trp63 Basal	DSG3
Trp63 Basal	EREG
Trp63 Basal	HCAR2
Trp63 Basal	HCAR3
Trp63 Basal	IGSF3
Trp63 Basal	IL33
Trp63 Basal	IVL
Trp63 Basal	KRT16
Trp63 Basal	OVOL1
Trp63 Basal	PRSS12
Trp63 Basal	RND3
Trp63 Basal	S100G
Trp63 Basal	SLC16A9
Trp63 Basal	TGM1
Trp63 Basal	CEBPA
Trp63 Basal	AGRN
Trp63 Basal	ALDH3A1
Trp63 Basal	AMOTL1
Trp63 Basal	AQP3
Trp63 Basal	ARHGDIB
Trp63 Basal	ARL4C
Trp63 Basal	ASS1
Trp63 Basal	AXL
Trp63 Basal	BCL11A
Trp63 Basal	BCL11B
Trp63 Basal	BNC1
Trp63 Basal	BNIP2
Trp63 Basal	CAV1
Trp63 Basal	CD109
Trp63 Basal	CELSR2
Trp63 Basal	CLIP4
Trp63 Basal	COL18A1
Trp63 Basal	COL4A6
Trp63 Basal	CPE
Trp63 Basal	CTNND2
Trp63 Basal	DLK2
Trp63 Basal	DLL1
Trp63 Basal	DMTN
Trp63 Basal	DPYD
Trp63 Basal	DSC3
Trp63 Basal	DST
Trp63 Basal	DUOXA1
Trp63 Basal	DUSP6
Trp63 Basal	EFNA3
Trp63 Basal	EFS
Trp63 Basal	EPGN
Trp63 Basal	EPHA1
Trp63 Basal	ETS1
Trp63 Basal	EYA2
Trp63 Basal	FAM167A
Trp63 Basal	FAT2
Trp63 Basal	FZD6
Trp63 Basal	GALNT14
Trp63 Basal	GDPD2
Trp63 Basal	GJA1
Trp63 Basal	GOLIM4
Trp63 Basal	GPR87
Trp63 Basal	GSG1L
Trp63 Basal	HS6ST2
Trp63 Basal	IGF1R
Trp63 Basal	IL24
Trp63 Basal	IL7
Trp63 Basal	ITGA3
Trp63 Basal	ITGB5
Trp63 Basal	JAG1
Trp63 Basal	KRT6A
Trp63 Basal	KRT6B
Trp63 Basal	KRT6C
Trp63 Basal	LAMA3
Trp63 Basal	LAMB3
Trp63 Basal	LCN6
Trp63 Basal	LGALS7
Trp63 Basal	LGALS7B
Trp63 Basal	LTB4R
Trp63 Basal	LTB4R2
Trp63 Basal	LTBP1
Trp63 Basal	NRADDP
Trp63 Basal	NXN
Trp63 Basal	P2RY1
Trp63 Basal	PALLD
Trp63 Basal	PAQR7
Trp63 Basal	PDZD2
Trp63 Basal	PERP
Trp63 Basal	PHLDA3
Trp63 Basal	PROCR
Trp63 Basal	PTK7
Trp63 Basal	PTPRE
Trp63 Basal	PTPRS
Trp63 Basal	RAP2B
Trp63 Basal	RAPGEFL1
Trp63 Basal	RBMS3
Trp63 Basal	RBP1
Trp63 Basal	RGS12
Trp63 Basal	RIN1
Trp63 Basal	RRAD
Trp63 Basal	SCHIP1
Trp63 Basal	SERPINB5
Trp63 Basal	SH3BP1
Trp63 Basal	SLC25A13
Trp63 Basal	SLC5A5
Trp63 Basal	SLCO2A1
Trp63 Basal	SOX6
Trp63 Basal	STON2
Trp63 Basal	TENM2
Trp63 Basal	TGFBI
Trp63 Basal	TMEM266
Trp63 Basal	TNC
Trp63 Basal	TRIM29
Trp63 Basal	TRIM62
Trp63 Basal	TP63
[truncated: 585 more rows]
