# Supplementary material for: Single-cell analysis of treatment-resistant prostate cancer: Implications of cell state changes for cell surface antigen–targeted therapies
Source: Proc Natl Acad Sci U S A. 2024 Jul 5;121(28):e2322203121. doi: 10.1073/pnas.2322203121 (PMC11252802; doi:10.1073/pnas.2322203121)
Supplement: Supplementary file 16 — Dataset S15 (XLSX) [file pnas.2322203121.sd15.xlsx]

## Sheet: Sheet1
KEGG_P53_SIGNALING_PATHWAY	http://www.broadinstitute.org/gsea/msigdb/cards/KEGG_P53_SIGNALING_PATHWAY	CASP9	CASP8	SFN	TSC2	IGF1	CDK1	GADD45B	RCHY1	ZMAT3	IGFBP3	RRM2B	BAI1	TRP73	SERPINB5	RPRM	PPM1D	BID	MDM4	BAX	MDM2	CASP3	LRDD	RFWD2	PERP	GADD45G	EI24	SESN2	ATM	ATR	SESN3	CHEK2	APAF1	CDKN2A	RRM2	CDKN1A	BBC3	GADD45A	DDB2	GTSE1	SIAH1A	CCND1	CD82	PTEN	CDK2	CHEK1	SESN1	CDK4	SERPINE1
KEGG_MTOR_SIGNALING_PATHWAY	http://www.broadinstitute.org/gsea/msigdb/cards/KEGG_MTOR_SIGNALING_PATHWAY	TSC2	IGF1	RPS6KA6	MTOR	EIF4B	EIF4E	EIF4EBP1	RICTOR	INS2	PGF	ULK1	RHEB	BRAF	HIF1A	PDPK1	RPTOR	AKT1	AKT2	RPS6KA2	RPS6KA3	RPS6KB1	MLST8	AKT3	RPS6KB2	TSC1	ULK2	CAB39	MAPK3	CAB39L	RPS6	MAPK1	RPS6KA1	PIK3R5	ULK3	EIF4E1B	STK11	EIF4E2	VEGFA	PRKAA2	VEGFC	PRKAA1	VEGFB	STRADA	PIK3R3	FIGF	DDIT4	PIK3CA	PIK3CB
KEGG_APOPTOSIS	http://www.broadinstitute.org/gsea/msigdb/cards/KEGG_APOPTOSIS	CASP9	CASP8	CASP7	CHUK	PRKAR2B	TNF	TNFSF10	BIRC3	XIAP	PPP3R2	PPP3CC	PPP3R1	MYD88	FADD	CFLAR	RIPK1	BAD	IRAK4	BID	BAX	IKBKB	CASP6	IL1A	AKT1	CASP3	AKT2	TNFRSF1A	AKT3	CHP2	ATM	ENDOG	NFKB1	NFKBIA	CAPN2	PIK3R5	IKBKG	CAPN1	IL3RA	RELA	ENDOD1	APAF1	PRKX	CSF2RB	TNFRSF10B	TRAF2	NGF	MAP3K14	IL1RAP
KEGG_WNT_SIGNALING_PATHWAY	http://www.broadinstitute.org/gsea/msigdb/cards/KEGG_WNT_SIGNALING_PATHWAY	JUN	LRP5	LRP6	PPP3R2	SFRP2	SFRP1	PPP3CC	VANGL1	PPP3R1	FZD1	FZD4	APC2	FZD6	FZD7	SENP2	FZD8	LEF1	CREBBP	FZD9	PRICKLE1	CTBP2	ROCK1	CTBP1	WNT9B	WNT9A	CTNNBIP1	DAAM2	TBL1XR1	MMP7	CER1	VANGL2	WNT2B	WNT11	WNT10B	DKK2	CHP2	AXIN1	AXIN2	DKK4	NFAT5	MYC	SOX17	CSNK2A1	CSNK2A2	NFATC4	CSNK1A1	NFATC3	CSNK1E
KEGG_FOCAL_ADHESION	http://www.broadinstitute.org/gsea/msigdb/cards/KEGG_FOCAL_ADHESION	JUN	ELK1	HGF	PARVA	FN1	TNN	IGF1	BIRC3	XIAP	COMP	THBS4	IGF1R	DIAP1	ITGA11	PGF	PARVG	ROCK1	PTK2	MYL7	FLT1	FLT4	AKT1	RELN	AKT2	LAMC2	MYL12B	LAMB2	LAMB3	LAMC1	LAMA4	LAMA5	LAMB1	PAK6	PIK3R5	CAPN2	FLNC	FLNA	FLNB	MYL2	MYLK	PIP5K1C	MET	MYL10	BIRC2	COL11A1	LAMC3	COL11A2	THBS3
KEGG_CELL_ADHESION_MOLECULES_CAMS	http://www.broadinstitute.org/gsea/msigdb/cards/KEGG_CELL_ADHESION_MOLECULES_CAMS	CDH5	JAM3	CDH3	NLGN3	CDH4	CD80	NLGN1	CD86	CD28	CD274	PDCD1LG2	ITGA9	ITGAL	NRCAM	ITGAM	CD34	CD276	ICOSL	CADM3	ITGA4	ICOS	SIGLEC1	CADM1	H2-M3	CLDN20	PECAM1	CD22	ITGB7	SELL	VCAM1	ITGAV	SELP	SPN	ITGB1	SELPLG	ITGB2	CDH2	JAM2	CTLA4	CLDN18	CD4	H2-EB1	CNTN1	NLGN2	ALCAM	SELE	CD8A	CD8B1
KEGG_ADHERENS_JUNCTION	http://www.broadinstitute.org/gsea/msigdb/cards/KEGG_ADHERENS_JUNCTION	MLLT4	SORBS1	WAS	SNAI2	IGF1R	RHOA	CREBBP	LEF1	ACTN4	PTPN6	ACTN1	SNAI1	ERBB2	WASF2	RAC2	PTPRJ	RAC3	PTPRF	WASF1	FGFR1	IQGAP1	SMAD3	MAPK3	SMAD4	ACTG1	INSR	WASF3	CTNNA1	PTPRB	RAC1	TCF7L2	SMAD2	MAPK1	CSNK2A1	PVRL3	CSNK2A2	EP300	EGFR	VCL	CTNNA2	CTNNB1	CTNND1	FARP2	CSNK2B	TGFBR2	PTPRM	PVRL4	TGFBR1
KEGG_TIGHT_JUNCTION	http://www.broadinstitute.org/gsea/msigdb/cards/KEGG_TIGHT_JUNCTION	INADL	JAM3	MLLT4	PPP2R2D	MAGI2	MPP5	TJP3	MYH13	ZAK	EPB4.1L3	MYH14	RRAS2	MYH1	CTTN	MYH15	MYL7	CLDN20	AKT1	AKT2	MYL12B	AKT3	NRAS	EXOC3	CTNNA1	JAM2	CSNK2A1	CLDN18	LLGL1	LLGL2	CSNK2A2	KRAS	CLDN17	PARD6B	MAGI1	GNAI1	GNAI2	MYL2	VAPA	CSNK2B	SYMPK	MYL10	IGSF5	ASH1L	YES1	MAGI3	GNAI3	CLDN16	CLDN23
KEGG_GAP_JUNCTION	http://www.broadinstitute.org/gsea/msigdb/cards/KEGG_GAP_JUNCTION	PLCB2	GRM5	SOS2	ADCY8	PLCB1	ADCY9	ADCY6	TUBA1A	RAF1	PRKCB	ADCY7	PRKCA	PLCB3	PLCB4	ADCY5	GRM1	CDK1	PDGFD	TUBB4A	ADRB1	TUBB4B	TUBB3	PRKCG	PDGFRB	TUBB2A	MAP2K2	ITPR3	MAP2K1	MAP2K5	LPAR1	ADCY4	TUBA1B	NRAS	GRB2	MAPK3	DRD1A	GUCY1B3	DRD2	MAPK7	GUCY1A3	PRKG1	SOS1	PRKG2	MAPK1	HRAS	GJD2	CSNK1D	EGFR
KEGG_JAK_STAT_SIGNALING_PATHWAY	http://www.broadinstitute.org/gsea/msigdb/cards/KEGG_JAK_STAT_SIGNALING_PATHWAY	STAT3	STAT4	STAT1	STAT2	PIAS3	TYK2	IL21R	CREBBP	SOCS5	IL23A	CTF1	STAM	SPRY4	IL22	JAK1	AKT1	AKT2	JAK3	JAK2	AKT3	STAT5B	STAT5A	TPO	STAT6	MYC	IL24	SPRED1	PIK3R5	CSF2	IL13RA2	PIAS1	IL13RA1	CNTF	PRLR	CNTFR	PRL	SOCS1	IFNE	CSF2RB	CSF2RA	IL23R	CSF3	SOCS3	CCND1	IL22RA2	BCL2L1	CSF3R	PIAS4
KEGG_PROSTATE_CANCER	http://www.broadinstitute.org/gsea/msigdb/cards/KEGG_PROSTATE_CANCER	CASP9	SOS2	E2F1	CHUK	RAF1	IGF1	CREB3L4	MTOR	CREB3L1	PDGFD	NKX3-1	IGF1R	GSTP1	CREB3	CREBBP	LEF1	BAD	INS2	PDGFRB	ERBB2	MAP2K2	TGFA	BRAF	MAP2K1	FGFR2	PDPK1	IKBKB	MDM2	RB1	CREB1	AKT1	AKT2	FGFR1	AKT3	NRAS	GRB2	CREB5	MAPK3	NFKB1	INSRR	NFKBIA	SOS1	TCF7L2	MAPK1	PIK3R5	IKBKG	HRAS	EP300
KEGG_SMALL_CELL_LUNG_CANCER	http://www.broadinstitute.org/gsea/msigdb/cards/KEGG_SMALL_CELL_LUNG_CANCER	CASP9	MAX	E2F1	CHUK	LAMA1	RARB	PIAS3	FN1	BIRC3	XIAP	ITGA3	ITGA2B	COL4A6	PTK2	COL4A1	COL4A2	PTGS2	NOS2	COL4A4	RXRB	RXRG	IKBKB	RXRA	RB1	SKP2	AKT1	AKT2	PIAS2	ITGAV	LAMC2	ITGB1	AKT3	LAMB2	LAMB3	LAMC1	LAMA4	LAMA5	LAMB1	NFKB1	NFKBIA	MYC	PIK3R5	PIAS1	IKBKG	RELA	APAF1	CDKN1B	LAMA3
BIOCARTA_P53HYPOXIA_PATHWAY	http://www.broadinstitute.org/gsea/msigdb/cards/BIOCARTA_P53HYPOXIA_PATHWAY	MAPK8	CSNK1D	ABCB1A	CSNK1A1	EP300	HSPA1A	BAX	HIF1A	HIC1	MDM2	TAF1	CDKN1A	AKT1	TRP53	NQO1	FHL2	GADD45A	HSP90AA1	IGFBP3	ATM	RPA1	NFKBIB
BIOCARTA_HIF_PATHWAY	http://www.broadinstitute.org/gsea/msigdb/cards/BIOCARTA_HIF_PATHWAY	JUN	EPO	NOS3	EP300	HIF1A	VHL	CREB1	P4HB	COPS5	EDN1	ASPH	VEGFA	ARNT	LDHA	HSP90AA1
BIOCARTA_INTEGRIN_PATHWAY	http://www.broadinstitute.org/gsea/msigdb/cards/BIOCARTA_INTEGRIN_PATHWAY	JUN	HRAS	CAPN1	MAPK8	ACTA1	RAF1	SHC1	CAPNS1	VCL	ZYX	TNS1	RHOA	CAPNS2	ACTN1	PXN	ROCK1	CSK	SRC	RAP1A	PTK2	ITGA1	MAP2K2	MAP2K1	BCAR1	CAV1	RAPGEF1	ITGB1	CRKL	GRB2	TLN1	MAPK3	FYN	BCR	SOS1	ACTN2	MAPK1
BIOCARTA_MTOR_PATHWAY	http://www.broadinstitute.org/gsea/msigdb/cards/BIOCARTA_MTOR_PATHWAY	PTEN	PDK2	TSC2	PDPK1	EIF3A	EIF4G3	AKT1	MTOR	PIK3CA	EIF4G2	MKNK1	RPS6KB1	FKBP1A	EIF4G1	TSC1	EIF4A1	PPP2CA	EIF4A2	EIF4B	EIF4E	EIF4EBP1	PIK3R1	RPS6
BIOCARTA_P53_PATHWAY	http://www.broadinstitute.org/gsea/msigdb/cards/BIOCARTA_P53_PATHWAY	CCND1	BCL2	E2F1	APAF1	BAX	CDK2	CDK4	MDM2	RB1	CDKN1A	TRP53	GADD45A	ATM	TIMP3	PCNA	CCNE1
BIOCARTA_RB_PATHWAY	http://www.broadinstitute.org/gsea/msigdb/cards/BIOCARTA_RB_PATHWAY	MYT1	MAPK14	CHEK1	CDK2	CDK4	WEE1	RB1	TRP53	CDK1	CDC25B	CDC25C	ATM	YWHAH
BIOCARTA_IGF1MTOR_PATHWAY	http://www.broadinstitute.org/gsea/msigdb/cards/BIOCARTA_IGF1MTOR_PATHWAY	PTEN	PDK2	EIF2S3X	GSK3B	PDPK1	EIF2S1	IGF1	AKT1	MTOR	PIK3CA	IGF1R	RPS6KB1	PPP2CA	EIF4E	EIF4EBP1	EIF2S2	EIF2B5	INPPL1	PIK3R1	RPS6
BIOCARTA_WNT_PATHWAY	http://www.broadinstitute.org/gsea/msigdb/cards/BIOCARTA_WNT_PATHWAY	CSNK2A1	WNT1	CSNK1D	CSNK1A1	GSK3B	BTRC	WIF1	CTNNB1	FZD1	PPP2CA	CREBBP	LEF1	TLE1	CCND1	CTBP1	NLK	APC	DVL1	PPARD	FRAT1	AXIN1	HDAC1	TAB1	SMAD4	MYC
ST_INTERFERON_GAMMA_PATHWAY	http://www.broadinstitute.org/gsea/msigdb/cards/ST_INTERFERON_GAMMA_PATHWAY	STAT1	IFNG	JAK2	CISH	REG1	PTPRU	IFNGR1	ELP2	JAK1
ST_WNT_CA2_CYCLIC_GMP_PATHWAY	http://www.broadinstitute.org/gsea/msigdb/cards/ST_WNT_CA2_CYCLIC_GMP_PATHWAY	ITPR1	PDE6H	CAMK2D	PDE6D	CAMK2G	CAMK2A	PDE6C	CFB	PDE6B	TRF	CAMK2B	NFAT5	ITPR2	PDE6A	ITPKA	PDE6G	SLC6A13	ITPR3	DAG1	ITPKB
WNT_SIGNALING	http://www.broadinstitute.org/gsea/msigdb/cards/WNT_SIGNALING	AES	APC	AXIN1	BCL9	BTRC	FZD5	CCND1	CCND2	CCND3	CSNK1A1	CSNK1D	CSNK1G1	CSNK2A1	CTBP1	CTBP2	CTNNB1	CTNNBIP1	CXXC4	DAAM1	DIXDC1	DKK1	DVL1	DVL2	EP300	FBXW11	FBXW2	FGF4	FOSL1	FOXN1	FRAT1	FRZB	FSHB	FZD1	FZD2	FZD3	FZD4	FZD6	FZD7	FZD8	GSK3A	GSK3B	JUN	KREMEN1	LEF1	LRP5	LRP6	MYC	NKD1
ST_JAK_STAT_PATHWAY	http://www.broadinstitute.org/gsea/msigdb/cards/ST_JAK_STAT_PATHWAY	PIAS1	JAK3	JAK2	CISH	REG1	PTPRU	PIAS3	JAK1	SOAT1
ST_INTEGRIN_SIGNALING_PATHWAY	http://www.broadinstitute.org/gsea/msigdb/cards/ST_INTEGRIN_SIGNALING_PATHWAY	ANGPTL2	PAK3	GRLF1	ITGA4	ILK	MRAS	PAK6	MAP3K11	ITGA5	TERF2IP	ACTR2	MAP2K7	ITGA6	EPHB2	ABL1	AKT2	PTK2	ITGA10	MAPK8IP3	GRB2	ITGA3	ROCK1	CAV1	PIK3CA	PLCG2	PKLR	TNK2	CDKN2A	MAPK10	TLN1	SRC	ITGA1	FYN	P4HB	MAPK8	PAK4	ARHGEF7	ITGA2	ITGB3BP	RALA	ITGA8	SOS1	BCAR1	CRK	RHO	MAPK8IP2	AKT1	ACTN1
ST_STAT3_PATHWAY	http://www.broadinstitute.org/gsea/msigdb/cards/ST_STAT3_PATHWAY	JAK3	JAK2	CISH	SRC	REG1	PTPRU	IL6	STAT3	PIAS3	IL6RA	JAK1
ST_TYPE_I_INTERFERON_PATHWAY	http://www.broadinstitute.org/gsea/msigdb/cards/ST_TYPE_I_INTERFERON_PATHWAY	STAT1	IRF9	STAT2	REG1	IFNB1	PTPRU	TYK2	IFNAR1	JAK1
ST_WNT_BETA_CATENIN_PATHWAY	http://www.broadinstitute.org/gsea/msigdb/cards/ST_WNT_BETA_CATENIN_PATHWAY	PSEN1	CER1	DKK4	NKD1	SFRP1	RPSA	AKT1	NKD2	ANKRD6	AKT3	GSK3A	MVP	TSHB	CXXC4	APC	CTNNB1	FRAT1	FSTL1	GSK3B	AKT2	CBY1	AXIN1	DKK3	WIF1	DKK2	PIN1	AXIN2	CSNK1A1	SENP2	DKK1	DVL1	PTPRA	LRP1	DACT1
PID_SMAD2_3NUCLEAR_PATHWAY	http://www.broadinstitute.org/gsea/msigdb/cards/PID_SMAD2_3NUCLEAR_PATHWAY	SMAD4	IL5	CREB1	CREBBP	SIN3B	NCOA2	SP1	RBBP4	E2F4	TCF3	DCP1A	SKI	RBL1	FOXO4	GATA3	SP3	HNF4A	FOXO3	IRF7	CITED1	FOXH1	MEF2C	TGIF1	SMAD7	CBFB	NR3C1	AR	E2F5	CTBP1	RUNX1	EP300	RUNX3	SAP30	FOXO1	ATF3	GSC	ATF2	SMAD3	SERPINE1	ESR1	KAT2A	CDK2	KAT2B	RUNX2	MYC	CDK4	CDKN2B	MAX
PID_INTEGRIN1_PATHWAY	http://www.broadinstitute.org/gsea/msigdb/cards/PID_INTEGRIN1_PATHWAY	ITGA3	ITGA9	COL4A4	IGSF8	COL5A1	COL11A1	ITGA7	CD81	NID1	VTN	TGFBI	PLAU	LAMB1	COL4A1	ITGB1	COL7A1	LAMA4	LAMA1	ITGA5	COL6A2	THBS2	PLAUR	COL2A1	COL4A5	ITGA10	COL1A1	LAMA2	COL5A2	SPP1	COL18A1	LAMC1	ITGA4	COL4A3	VCAM1	CD14	COL3A1	THBS1	ITGA11	COL1A2	LAMC2	LAMA3	CSPG4	FGA	COL6A1	LAMB3	FBN1	MDK	FN1
PID_WNT_NONCANONICAL_PATHWAY	http://www.broadinstitute.org/gsea/msigdb/cards/PID_WNT_NONCANONICAL_PATHWAY	YES1	PRKCZ	TAB2	FLNA	CSNK1A1	DAAM1	FZD7	WNT5A	ROR2	NFATC2	SETDB1	NLK	ROCK1	RAC1	ARRB2	FZD5	MAPK8	CHD7	MAPK9	PPARG	CAMK2A	DVL1	RHOA	FZD6	CTHRC1	DVL2	DVL3	FZD2	TAB1	MAPK10
PID_HIF2PATHWAY	http://www.broadinstitute.org/gsea/msigdb/cards/PID_HIF2PATHWAY	SIRT1	CREBBP	EGLN2	FXN	EIF3E	SERPINE1	CITED2	EGLN1	SP1	KDR	SLC11A2	EP300	POU5F1	EPAS1	PGK1	VEGFA	EFNA1	ELK1	TWIST1	ABCG2	EPO	BHLHE40	APEX1	SLC2A1	EGLN3	MMP14	FLT1	ETS1	HIF1AN	TCEB1	ARNT	VHL	ADORA2A
PID_INTEGRIN_CS_PATHWAY	http://www.broadinstitute.org/gsea/msigdb/cards/PID_INTEGRIN_CS_PATHWAY	ITGA2B	ITGA7	ITGA3	ITGA8	ITGA5	ITGB1	ITGAE	ITGAL	ITGAM	ITGB5	ITGB8	ITGA11	ITGB4	ITGA4	ITGA6	ITGA2	ITGA10	ITGAD	ITGA1	ITGB2	ITGB3	ITGAV	ITGB6	ITGB7	ITGA9	ITGAX
PID_INTEGRIN3_PATHWAY	http://www.broadinstitute.org/gsea/msigdb/cards/PID_INTEGRIN3_PATHWAY	COL4A5	VEGFA	LAMB1	L1CAM	ITGA2B	CYR61	COL4A6	FGG	LAMA4	COL4A1	EDIL3	F11R	IBSP	PDGFB	FBN1	PDGFRB	FGB	FN1	COL4A3	SPHK1	TGFBR2	ITGB3	SPP1	COL1A1	COL1A2	LAMC1	TGFBI	TNC	PECAM1	PLAUR	VTN	PLAU	KDR	ITGAV	COL4A4	CD47	FGA	THY1	THBS1	SDC4	SDC1
PID_MYC_ACTIV_PATHWAY	http://www.broadinstitute.org/gsea/msigdb/cards/PID_MYC_ACTIV_PATHWAY	MYC	BAX	TK1	SMAD3	TAF9	RUVBL2	HMGA1-RS1	NCL	DDX18	KAT5	GM5506	PFKM	CDC25A	E2F3	PRDX3	ODC1	SNAI1	KAT2A	SERPINI1	HSP90AA1	MMP9	MAX	LIN28B	NPM1	NME1	TERT	RPL11	PIM1	TAF10	HSPD1	RUVBL1	SLC2A1	TAF12	BIRC5	BCAT1	SUPT7L	TAF4B	LDHA	TRRAP	IREB2	TRP53	CAD	MTDH	FOSL1	GPAM	SMAD4	GAPDH	HSPA4
PID_WNT_SIGNALING_PATHWAY	http://www.broadinstitute.org/gsea/msigdb/cards/PID_WNT_SIGNALING_PATHWAY	DKK1	WNT3A	FZD9	WNT2	WNT7A	IGFBP4	WNT1	FZD8	FZD1	KREMEN2	LRP6	KREMEN1	FZD2	LRP5	FZD6	RSPO1	WNT7B	FZD4	CTHRC1	WNT5A	RYK	FZD5	ATP6AP2	WNT3	ROR2	WIF1	FZD10	FZD7
PID_WNT_CANONICAL_PATHWAY	http://www.broadinstitute.org/gsea/msigdb/cards/PID_WNT_CANONICAL_PATHWAY	LRP6	GSK3A	AXIN1	CUL3	WNT3A	DVL3	GSK3B	FZD5	PPP2R5A	CSNK1G1	DVL1	PI4K2A	CTNNB1	DVL2	APC	NKD2	PIP5K1B	RANBP3	KLHL12	CAV1
PID_INTEGRIN_A9B1_PATHWAY	http://www.broadinstitute.org/gsea/msigdb/cards/PID_INTEGRIN_A9B1_PATHWAY	RAC1	NOS2	ITGB1	ADAM8	VEGFA	BCAR1	SRC	ITGA9	F13A1	FIGF	VEGFC	KCNJ15	TNC	SAT1	PXN	PAOX	FN1	SPP1	TGM2	ADAM2	ADAM12	VCAM1	CSF2RA	ADAM15	CSF2
PID_MTOR_4PATHWAY	http://www.broadinstitute.org/gsea/msigdb/cards/PID_MTOR_4PATHWAY	AKT1S1	KRAS	FBXW11	RRAGA	CLIP1	DEPTOR	CCNE1	PML	RPS6KB1	PXN	MAPK1	MAPKAP1	YWHAG	EEF2K	PLD2	MAP2K2	POLDIP3	ULK1	BRAF	PPARGC1A	EIF4B	ATG13	TSC2	YWHAZ	PDCD4	YWHAQ	EIF4EBP1	SSPO	SGK1	EIF4E	HRAS	PRKCA	BNIP3	ULK2	RPS6KA1	YY1	PRR5	RAC1	YWHAH	MAPK3	CYCS	PDPK1	RAF1	EIF4A1	SREBF1	RRAGD	TSC1	RHOA
PID_MYC_PATHWAY	http://www.broadinstitute.org/gsea/msigdb/cards/PID_MYC_PATHWAY	PPP2R5A	PAK2	SKP2	KAT2A	TRRAP	RUVBL1	TAF12	TAF10	KAT5	RUVBL2	PPP2CA	GSK3B	MYC	SUPT7L	TAF9	HBP1	AXIN1	PML	MAX	PIN1	SUPT3	CDKN2A	ZBTB17	FBXW7	ACTL6A
PID_P53_DOWNSTREAM_PATHWAY	http://www.broadinstitute.org/gsea/msigdb/cards/PID_P53_DOWNSTREAM_PATHWAY	DDIT4	FDXR	TNFRSF10B	CCNK	DROSHA	JMY	SERPINB5	E2F3	IGFBP3	GPX1	ATF3	MAP4K4	BNIP3L	ZFP385A	TSC2	BCL2L14	FOXA1	BCL2	TRP63	RNF144B	TRP53	CASP1	MMP2	9630033F20RIK	TRP73	PERP	SP1	BBC3	PRKAB1	TYRP1	CEBPZ	NFYB	E2F2	PYCARD	MLH1	PCNA	SMARCA4	BAK1	JUN	CARM1	VCAN	DUSP1	TAF9	RFWD2	RPS27L	SESN1	AFP	CSE1L
PID_INTEGRIN4_PATHWAY	http://www.broadinstitute.org/gsea/msigdb/cards/PID_INTEGRIN4_PATHWAY	LAMB1	LAMB3	ITGA6	LAMC2	LAMC1	LAMA2	ITGB4	LAMA3	LAMB2	LAMA1	LAMA5
PID_AVB3_INTEGRIN_PATHWAY	http://www.broadinstitute.org/gsea/msigdb/cards/PID_AVB3_INTEGRIN_PATHWAY	ANGPTL3	PXN	ITGAV	PIK3R1	COL1A2	COL5A2	SRC	MAPK3	MAPK1	CDKN1B	COL11A2	HSP90AA1	CBL	PI4KB	COL5A1	TGFBR2	COL16A1	PTK2B	COL8A2	SDC1	ITGB3	RAC1	IGF1	COL8A1	COL6A3	PTPN11	COL2A1	COL4A3	TLN1	MFGE8	COL13A1	COL10A1	FGF2	VAV3	COL6A1	RPS6KB1	EDIL3	COL11A1	CSF1R	COL4A5	ROCK1	PIK3C2A	COL15A1	IRS1	PI4KA	VTN	COL9A2	PIK3CA
PID_IFNG_PATHWAY	http://www.broadinstitute.org/gsea/msigdb/cards/PID_IFNG_PATHWAY	MTOR	CAMK2D	IFNG	SOCS1	IFNGR1	CRKL	IL1B	SMAD7	MAP3K11	IRF9	PIAS4	STAT1	CREBBP	RAP1A	PIK3CA	PTPN2	JAK2	JAK1	PTPN11	MAPK1	IRF1	STAT3	MAP3K1	DAPK1	RAPGEF1	PTGES2	EP300	MAP2K1	PIK3R1	PIAS1	MAPK3	RAP1B	PRKCD	CAMK2B	CBL	CAMK2A	CAMK2G	CEBPB	AKT1	CASP1
PID_AP1_PATHWAY	http://www.broadinstitute.org/gsea/msigdb/cards/PID_AP1_PATHWAY	DMP1	IL4	MYC	TRP53	COL1A2	NPPA	CCL12	FOSL1	GATA2	EGR1	CBFB	NR3C1	IL5	CDKN1B	H2-K1	IL2	MAFG	JUND	PLAU	TH	MAF	SP1	NTS	GJA1	TCF7L2	MMP9	ETS1	MYB	ELF1	NFATC3	CREB1	IL6	TIMP1	DUSP1	DMTF1	ATF2	FOSL2	TRIP6	ACTA1	COPS5	CDK1	CYR61	CRTC1	FABP4	BAG1	EDN1	IL10	BCL2L11
PID_INTEGRIN2_PATHWAY	http://www.broadinstitute.org/gsea/msigdb/cards/PID_INTEGRIN2_PATHWAY	F11R	C3	CYR61	TGFBI	FCGR3	THY1	ITGAD	PLAUR	KNG1	ICAM1	ITGB2	FGB	FGA	ITGAX	CD40LG	ICAM4	GP1BA	ITGAM	FGG	PROC	F10	VCAM1	JAM3	PLAT	ICAM2	PLAU	SPON2	ITGAL
PID_HIF1A_PATHWAY	http://www.broadinstitute.org/gsea/msigdb/cards/PID_HIF1A_PATHWAY	HIF1A	OS9	VHL	HSP90AA1	HIF1AN	TCEB1	NAA10	COPS5	TRP53	GM9840	ARNT	EGLN3	EGLN1	CUL2	CDKN2A	GNB2L1	HIF3A	EGLN2
PID_INTEGRIN5_PATHWAY	http://www.broadinstitute.org/gsea/msigdb/cards/PID_INTEGRIN5_PATHWAY	ITGB5	ITGAV	TGFBR1	ITGA4	ITGB7	PLAU	SDC1	ITGB6	FN1	CYR61	VCAM1	VTN	EDIL3	FBN1	PLAUR	ITGB8
PID_SMAD2_3PATHWAY	http://www.broadinstitute.org/gsea/msigdb/cards/PID_SMAD2_3PATHWAY	PIAS4	MAP3K1	UBE2I	SMAD2	PPM1A	CTDSPL	CTDSP1	MAPK3	KPNB1	CTDSP2	SMAD3	TGFBRAP1	NUP214	SMAD4	MAPK1	KPNA2	NUP153
PID_IL2_STAT5_PATHWAY	http://www.broadinstitute.org/gsea/msigdb/cards/PID_IL2_STAT5_PATHWAY	IL2RA	CCND2	IL4	PRF1	BCL2L1	GRB2	LCK	CCND3	JAK1	JAK3	ELF1	STAT5B	BCL2	PTPN11	SOS1	SHC1	CCNA2	LTA	IL2	PIK3CA	FOXP3	MYC	GAB2	IL2RG	STAT5A	PIK3R1	CDK6	SP1	FASL	IL2RB
PID_A6B1_A6B4_INTEGRIN_PATHWAY	http://www.broadinstitute.org/gsea/msigdb/cards/PID_A6B1_A6B4_INTEGRIN_PATHWAY	LAMA5	RXRA	ERBB2	ERBB3	YWHAZ	CDH1	PRKCA	MET	LAMA2	LAMB1	LAMB3	YWHAB	CD9	LAMA3	HRAS	GRB2	EGFR	PMP22	YWHAG	LAMC2	SHC1	YWHAQ	RXRB	PIK3CA	YWHAH	LAMA4	LAMB2	ITGB1	IL1A	LAMC1	EGF	AKT1	MST1R	CASP7	RPS6KB1	ITGB4	PIK3R1	RXRG	YWHAE	ITGA6	RAC1	LAMA1	SFN	LAMC3	MST1
PID_MYC_REPRESS_PATHWAY	http://www.broadinstitute.org/gsea/msigdb/cards/PID_MYC_REPRESS_PATHWAY	NFYA	HDAC3	ITGA6	TJP2	SFRP1	ID2	TMEM126A	IRF8	SMAD2	ALDH9A1	SMAD3	SLC11A1	WNT5A	ERBB2	MYC	CEBPA	CCL5	CSDE1	FTH1	MAX	CLU	NDRG1	BCL2	ITGB4	DNMT3A	GTF2H2	DDIT3	TBP	COL1A2	HDAC1	MXD4	SMAD4	TMEFF2	CFLAR	ZFP36L1	HMGCS2	CEBPD	GADD45A	RBL1	SFXN3	SPI1	CDKN1A	ITGB1	GFI1	NFYC	SP1	CDKN2B	EP300
PID_HIF1_TFPATHWAY	http://www.broadinstitute.org/gsea/msigdb/cards/PID_HIF1_TFPATHWAY	PGK1	EGLN3	NT5E	PGM2	PFKFB3	HNF4A	NDRG1	ETS1	LEP	SP1	GATA2	NPM1	ABCG2	IGFBP1	EGLN1	SERPINE1	TRF	EDN1	ABCB1A	FURIN	MCL1	FOS	NCOA1	ADM	SLC2A1	ARNT	ALDOA	GM5506	TFF3	CITED2	EP300	CAR9	COPS5	HK2	RORA	CXCL12	CXCR4	ITGB2	CREBBP	VEGFA	PFKL	CREB1	BHLHE40	ID2	HIF1A	PLIN2	HK1	SMAD4
PID_P53_REGULATION_PATHWAY	http://www.broadinstitute.org/gsea/msigdb/cards/PID_P53_REGULATION_PATHWAY	NEDD8	PPM1D	HIPK2	CHEK2	TRP53	TRIM28	CCNG1	HUWE1	CSNK1E	SETD8	SKP2	ATM	CSE1L	CSNK1D	CSNK1A1	PPP2CA	CDK2	PIN1	CHEK1	SETD7	MDM4	KAT5	CCNA2	SMYD2	E4F1	EP300	PRMT5	KAT2B	PPP1R13L	CSNK1G1	RFWD2	KAT8	DAXX	DYRK2	TTC5	RPL5	RPL11	PRKCD	PPP2R4	MDM2	FBXO11	AKT1	CDKN2A	ATR	ABL1	CSNK1G2	GSK3B	CREBBP
PID_INTEGRIN_A4B1_PATHWAY	http://www.broadinstitute.org/gsea/msigdb/cards/PID_INTEGRIN_A4B1_PATHWAY	THBS2	PXN	IGSF8	MYH2	PTK2	AMICA1	RAC1	ITGA4	PRKAR1B	FN1	SRC	BCAR1	PRKACA	PTK2B	ITGB1	PTPRA	ABI1	DOCK1	TLN1	JAM2	CD14	ADAM28	GIT1	PRKACB	CD81	CRK	VCAM1	THBS1	PRKAR1A	YWHAZ	SPP1	ARF6	MDK
PID_RB_1PATHWAY	http://www.broadinstitute.org/gsea/msigdb/cards/PID_RB_1PATHWAY	PPP2CA	SMARCB1	TGFB2	RBP2	CCNE1	CDKN1A	RAF1	JUN	BRD2	BGLAP2	CREBBP	CBX4	CEBPA	CDK4	SPI1	TBP	ATF2	RUNX2	SMARCA4	MAPK14	TFDP1	DNMT1	CKM	CTBP1	ATF7	E2F2	PAX3	MITF	UBTF	MET	SUV39H1	SFTPD	MAPK11	CCND3	SKP2	RBBP4	ELF1	ABL1	EP300	HDAC3	CDKN2A	CCNA2	E2F3	PPARG	E2F1	CCND1	CEBPD	CDKN1B
PID_IL12_STAT4_PATHWAY	http://www.broadinstitute.org/gsea/msigdb/cards/PID_IL12_STAT4_PATHWAY	CD3D	MAPK9	IL18RAP	IL18	H2-EA-PS	CD3G	STAT4	CD80	IRF1	PIAS2	IL18R1	ETV5	CREBBP	PRF1	CD4	IL2	TGFB1	MAPK8	PPP3R1	JUN	TBX21	FOS	PPP3CB	CD28	CD86	STAT3	IFNG	IL2RA	CD3E	PPP3CA	IL13	CD247
REACTOME_INHIBITION_OF_THE_PROTEOLYTIC_ACTIVITY_OF_APC_C_REQUIRED_FOR_THE_ONSET_OF_ANAPHASE_BY_MITOTIC_SPINDLE_CHECKPOINT_COMPONENTS	http://www.broadinstitute.org/gsea/msigdb/cards/REACTOME_INHIBITION_OF_THE_PROTEOLYTIC_ACTIVITY_OF_APC_C_REQUIRED_FOR_THE_ONSET_OF_ANAPHASE_BY_MITOTIC_SPINDLE_CHECKPOINT_COMPONENTS	ANAPC10	UBE2C	CDC26	ANAPC2	ANAPC4	MAD2L1	ANAPC5	ANAPC7	ANAPC11	ANAPC1	BUB1B	UBE2D1	UBE2E1	CDC23	CDC16	BUB3	CDC20	CDC27
REACTOME_EXTRINSIC_PATHWAY_FOR_APOPTOSIS	http://www.broadinstitute.org/gsea/msigdb/cards/REACTOME_EXTRINSIC_PATHWAY_FOR_APOPTOSIS	FAS	FASL	TNF	TNFRSF1A	TRAF2	CASP8	TRADD	RIPK1	TNFSF10	FADD	CFLAR
REACTOME_GAP_JUNCTION_DEGRADATION	http://www.broadinstitute.org/gsea/msigdb/cards/REACTOME_GAP_JUNCTION_DEGRADATION	AP2M1	CLTA	CLTB	CLTC	DAB2	DNM1	DNM2	GJA1	MYO6
REACTOME_SIGNALING_BY_WNT	http://www.broadinstitute.org/gsea/msigdb/cards/REACTOME_SIGNALING_BY_WNT	FRAT1	PSMD14	PSMA8	CSNK1A1	CTNNB1	PSME4	FRAT2	APC	PPP2CA	PPP2CB	PPP2R1A	PPP2R1B	PPP2R5A	PPP2R5B	PPP2R5D	PPP2R5E	PSMA1	PSMA2	PSMA3	PSMA4	PSMA5	PSMA6	PSMA7	PSMB1	PSMB2	PSMB3	PSMB4	PSMB5	PSMB6	PSMB7	PSMB8	PSMB9	PSMB10	PSMC1	PSMC2	PSMC3	PSMC4	PSMC5	PSMC6	PSMD1	PSMD2	PSMD3	PSMD4	PSMD5	PSMD7	PSMD8	PSMD9	PSMD10
REACTOME_ANDROGEN_BIOSYNTHESIS	http://www.broadinstitute.org/gsea/msigdb/cards/REACTOME_ANDROGEN_BIOSYNTHESIS	CGA	CYP17A1	HSD3B2	HSD3B1	HSD17B3	LHB	POMC	SRD5A1	SRD5A2	SRD5A3
REACTOME_ANTIVIRAL_MECHANISM_BY_IFN_STIMULATED_GENES	http://www.broadinstitute.org/gsea/msigdb/cards/REACTOME_ANTIVIRAL_MECHANISM_BY_IFN_STIMULATED_GENES	NUP50	NUPL2	USP18	NUP35	EIF4A1	EIF4A2	EIF4E	EIF4G1	EIF4G2	NUP205	FLNB	NUP210	NUP188	DDX58	NUP62	ARIH1	EIF4E3	GM14446	NUP43	IRF3	JAK1	KPNA1	KPNB1	KPNA2	KPNA3	KPNA4	NUP88	PIN1	PLCG1	NUP54	PPM1B	NUP133	MAPK3	EIF2AK2	NUP107	RPS27A	STAT1	TPR	GM7866	UBA7	UBE2E1	UBE2N	TRIM25	NUP37	NUP85	NUP214	AAAS	SEH1L
REACTOME_TGF_BETA_RECEPTOR_SIGNALING_IN_EMT_EPITHELIAL_TO_MESENCHYMAL_TRANSITION	http://www.broadinstitute.org/gsea/msigdb/cards/REACTOME_TGF_BETA_RECEPTOR_SIGNALING_IN_EMT_EPITHELIAL_TO_MESENCHYMAL_TRANSITION	FKBP1A	ARHGEF18	RHOA	F11R	PARD6A	PRKCZ	PARD3	SMURF1	CGN	RPS27A	TGFB1	TGFBR1	TGFBR2	GM7866
REACTOME_SMAD2_SMAD3_SMAD4_HETEROTRIMER_REGULATES_TRANSCRIPTION	http://www.broadinstitute.org/gsea/msigdb/cards/REACTOME_SMAD2_SMAD3_SMAD4_HETEROTRIMER_REGULATES_TRANSCRIPTION	CDK8	CDK9	CDKN2B	E2F4	E2F5	WWTR1	HDAC1	JUNB	SMAD2	SMAD3	SMAD4	SMAD7	MEN1	MYC	SERPINE1	RBL1	TGIF2	RPS27A	SP1	TFDP1	TGIF1	GM7866	CCNC	CCNT1	CCNT2
REACTOME_P53_INDEPENDENT_G1_S_DNA_DAMAGE_CHECKPOINT	http://www.broadinstitute.org/gsea/msigdb/cards/REACTOME_P53_INDEPENDENT_G1_S_DNA_DAMAGE_CHECKPOINT	PSMD14	CHEK1	CHEK2	PSMA8	PSME4	ATM	PSMA1	PSMA2	PSMA3	PSMA4	PSMA5	PSMA6	PSMA7	PSMB1	PSMB2	PSMB3	PSMB4	PSMB5	PSMB6	PSMB7	PSMB8	PSMB9	PSMB10	PSMC1	PSMC2	PSMC3	PSMC4	PSMC5	PSMC6	PSMD1	PSMD2	PSMD3	PSMD4	PSMD5	PSMD7	PSMD8	PSMD9	PSMD10	PSMD11	PSMD12	PSMD13	PSME1	PSME2	RPS27A	GM7866	PSMF1	PSMD6	CDC25A
REACTOME_REGULATION_OF_HYPOXIA_INDUCIBLE_FACTOR_HIF_BY_OXYGEN	http://www.broadinstitute.org/gsea/msigdb/cards/REACTOME_REGULATION_OF_HYPOXIA_INDUCIBLE_FACTOR_HIF_BY_OXYGEN	EGLN2	EGLN3	CREBBP	EP300	EPAS1	EPO	HIF1A	ARNT	EGLN1	HIF1AN	RPS27A	HIF3A	TCEB1	GM7866	UBE2D1	UBE2D2A	UBE2D3	VEGFA	VHL	CAR9	CUL2	GM9840
REACTOME_TGF_BETA_RECEPTOR_SIGNALING_ACTIVATES_SMADS	http://www.broadinstitute.org/gsea/msigdb/cards/REACTOME_TGF_BETA_RECEPTOR_SIGNALING_ACTIVATES_SMADS	STUB1	STRAP	FKBP1A	PPP1R15A	SMAD2	SMAD3	SMAD4	SMAD7	FURIN	UCHL5	PPP1CA	PPP1CB	GM5601	PMEPA1	SMURF1	RPS27A	SMURF2	TGFB1	TGFBR1	TGFBR2	GM7866	XPO1	MTMR4	ZFYVE9
REACTOME_OXYGEN_DEPENDENT_PROLINE_HYDROXYLATION_OF_HYPOXIA_INDUCIBLE_FACTOR_ALPHA	http://www.broadinstitute.org/gsea/msigdb/cards/REACTOME_OXYGEN_DEPENDENT_PROLINE_HYDROXYLATION_OF_HYPOXIA_INDUCIBLE_FACTOR_ALPHA	EGLN2	EGLN3	EPAS1	HIF1A	EGLN1	RPS27A	HIF3A	TCEB1	GM7866	UBE2D1	UBE2D2A	UBE2D3	VHL	CUL2	GM9840
REACTOME_TRANSCRIPTIONAL_ACTIVITY_OF_SMAD2_SMAD3_SMAD4_HETEROTRIMER	http://www.broadinstitute.org/gsea/msigdb/cards/REACTOME_TRANSCRIPTIONAL_ACTIVITY_OF_SMAD2_SMAD3_SMAD4_HETEROTRIMER	CDK8	CDK9	CDKN2B	PARP1	E2F4	E2F5	WWTR1	HDAC1	JUNB	SMAD2	SMAD3	SMAD4	SMAD7	MEN1	MYC	SERPINE1	TRIM33	PPM1A	RBL1	TGIF2	RPS27A	SMURF2	SKI	SKIL	SP1	TFDP1	TGIF1	GM7866	UBE2D1	UBE2D3	USP9X	CCNC	CCNT1	CCNT2	NCOR1	NCOR2
REACTOME_DOWNREGULATION_OF_SMAD2_3_SMAD4_TRANSCRIPTIONAL_ACTIVITY	http://www.broadinstitute.org/gsea/msigdb/cards/REACTOME_DOWNREGULATION_OF_SMAD2_3_SMAD4_TRANSCRIPTIONAL_ACTIVITY	PARP1	HDAC1	SMAD2	SMAD3	SMAD4	TRIM33	PPM1A	TGIF2	RPS27A	SMURF2	SKI	SKIL	TGIF1	GM7866	UBE2D1	UBE2D3	USP9X	NCOR1	NCOR2
REACTOME_APOPTOSIS_INDUCED_DNA_FRAGMENTATION	http://www.broadinstitute.org/gsea/msigdb/cards/REACTOME_APOPTOSIS_INDUCED_DNA_FRAGMENTATION	DFFA	DFFB	H1F0	HIST1H1C	HIST1H1D	HMGB2	KPNA1	KPNB1	CASP3
REACTOME_INTEGRIN_CELL_SURFACE_INTERACTIONS	http://www.broadinstitute.org/gsea/msigdb/cards/REACTOME_INTEGRIN_CELL_SURFACE_INTERACTIONS	RASGRP1	RASGRP2	RAPGEF3	RAPGEF4	AMICA1	COL1A1	COL1A2	COL2A1	COL4A1	COL4A2	COL4A3	COL4A4	COL4A5	CRK	CSK	AKT1	FBN1	FGA	FGB	FGG	ITGA11	FN1	LAMA1	GRB2	TNC	IBSP	ICAM1	ICAM2	ICAM4	ITGA1	ITGA2	ITGA2B	ITGA3	ITGA5	ITGA9	ITGAE	ITGAL	ITGAM	ITGAV	ITGAX	ITGB1	ITGB2	ITGB3	ITGB4	ITGB5	ITGB6	ITGB7	ITGB8
REACTOME_APOPTOTIC_CLEAVAGE_OF_CELL_ADHESION_PROTEINS	http://www.broadinstitute.org/gsea/msigdb/cards/REACTOME_APOPTOTIC_CLEAVAGE_OF_CELL_ADHESION_PROTEINS	CTNNB1	DSG1A	DSG2	DSG3	DSP	OCLN	PKP1	TJP1	CASP3	TJP2	CDH1
REACTOME_REGULATION_OF_APOPTOSIS	http://www.broadinstitute.org/gsea/msigdb/cards/REACTOME_REGULATION_OF_APOPTOSIS	PSMD14	PSMA8	DAPK1	DAPK3	DCC	UNC5B	PSME4	DAPK2	APPL1	PAK2	PSMA1	PSMA2	PSMA3	PSMA4	PSMA5	PSMA6	PSMA7	PSMB1	PSMB2	PSMB3	PSMB4	PSMB5	PSMB6	PSMB7	PSMB8	PSMB9	PSMB10	PSMC1	PSMC2	PSMC3	PSMC4	PSMC5	PSMC6	PSMD1	PSMD2	PSMD3	PSMD4	PSMD5	PSMD7	PSMD8	PSMD9	PSMD10	PSMD11	PSMD12	PSMD13	PSME1	PSME2	RPS27A
REACTOME_CELL_CYCLE_MITOTIC	http://www.broadinstitute.org/gsea/msigdb/cards/REACTOME_CELL_CYCLE_MITOTIC	KIF20A	ACTR1A	CDK2	CDK4	CDK6	PSMD14	CDK7	CDKN1A	CDKN1B	STAG1	CDKN2A	CDKN2B	CDKN2C	CDKN2D	TUBB4A	TUBB4B	ANAPC10	NDC80	TUBGCP3	DCTN2	CENPA	CETN2	POLD3	NUDC	PLK4	STAG2	SDCCAG8	TUBGCP2	DBF4	KIF2C	CEP110	UBE2C	FGFR1OP	ZWINT	CEP250	PMF1	DCTN3	TUBGCP5	CKS1B	NEDD1	LIN54	PSMA8	CSNK1D	CSNK1E	SPC24	GM4975	SGOL1	DCTN1
REACTOME_RECRUITMENT_OF_MITOTIC_CENTROSOME_PROTEINS_AND_COMPLEXES	http://www.broadinstitute.org/gsea/msigdb/cards/REACTOME_RECRUITMENT_OF_MITOTIC_CENTROSOME_PROTEINS_AND_COMPLEXES	ACTR1A	TUBB4A	TUBB4B	TUBGCP3	DCTN2	CETN2	PLK4	SDCCAG8	TUBGCP2	CEP110	FGFR1OP	CEP250	DCTN3	TUBGCP5	NEDD1	CSNK1D	CSNK1E	DCTN1	DYNC1H1	TUBB5	CEP164	MAPRE1	NINL	CLASP1	TUBG2	HSP90AA1	NEK2	NUMA1	PAFAH1B1	PCM1	PLK1	CEP192	HAUS2	PPP2R1A	PRKACA	CEP72	CDK5RAP2	PRKAR2B	CENPJ	TUBA4A	TUBG1	YWHAE	YWHAG	ALMS1	TUBA1A	CEP76	CEP290	CEP63
REACTOME_LOSS_OF_NLP_FROM_MITOTIC_CENTROSOMES	http://www.broadinstitute.org/gsea/msigdb/cards/REACTOME_LOSS_OF_NLP_FROM_MITOTIC_CENTROSOMES	ACTR1A	TUBB4A	TUBB4B	DCTN2	CETN2	PLK4	SDCCAG8	CEP110	FGFR1OP	CEP250	DCTN3	NEDD1	CSNK1D	CSNK1E	DCTN1	DYNC1H1	TUBB5	CEP164	MAPRE1	NINL	CLASP1	HSP90AA1	NEK2	PAFAH1B1	PCM1	PLK1	CEP192	HAUS2	PPP2R1A	PRKACA	CEP72	CDK5RAP2	PRKAR2B	CENPJ	TUBA4A	TUBG1	YWHAE	YWHAG	ALMS1	TUBA1A	CEP76	CEP290	CEP63	CEP70	OFD1	SSNA1	DYNLL1	CEP41
REACTOME_P130CAS_LINKAGE_TO_MAPK_SIGNALING_FOR_INTEGRINS	http://www.broadinstitute.org/gsea/msigdb/cards/REACTOME_P130CAS_LINKAGE_TO_MAPK_SIGNALING_FOR_INTEGRINS	CRK	FGA	FGB	FGG	FN1	ITGA2B	ITGB3	APBB1IP	PTK2	RAP1A	RAP1B	SRC	TLN1	VWF	BCAR1
REACTOME_RECRUITMENT_OF_NUMA_TO_MITOTIC_CENTROSOMES	http://www.broadinstitute.org/gsea/msigdb/cards/REACTOME_RECRUITMENT_OF_NUMA_TO_MITOTIC_CENTROSOMES	TUBGCP3	TUBGCP2	TUBGCP5	NEDD1	TUBG2	NUMA1	TUBG1	TUBGCP6	CCNB1	CDK1
REACTOME_INTEGRIN_ALPHAIIB_BETA3_SIGNALING	http://www.broadinstitute.org/gsea/msigdb/cards/REACTOME_INTEGRIN_ALPHAIIB_BETA3_SIGNALING	RASGRP1	RASGRP2	RAPGEF3	RAPGEF4	CRK	CSK	AKT1	FGA	FGB	FGG	FN1	GRB2	ITGA2B	ITGB3	PDPK1	APBB1IP	PTK2	PTPN1	RAP1A	RAP1B	SHC1	SOS1	SRC	SYK	TLN1	VWF	BCAR1
REACTOME_P53_DEPENDENT_G1_DNA_DAMAGE_RESPONSE	http://www.broadinstitute.org/gsea/msigdb/cards/REACTOME_P53_DEPENDENT_G1_DNA_DAMAGE_RESPONSE	CDK2	PSMD14	CDKN1A	CDKN1B	PSMA8	PSME4	MDM2	ATM	PSMA1	PSMA2	PSMA3	PSMA4	PSMA5	PSMA6	PSMA7	PSMB1	PSMB2	PSMB3	PSMB4	PSMB5	PSMB6	PSMB7	PSMB8	PSMB9	PSMB10	PSMC1	PSMC2	PSMC3	PSMC4	PSMC5	PSMC6	PSMD1	PSMD2	PSMD3	PSMD4	PSMD5	PSMD7	PSMD8	PSMD9	PSMD10	PSMD11	PSMD12	PSMD13	PSME1	PSME2	RPS27A	RFWD2	TRP53
REACTOME_ADHERENS_JUNCTIONS_INTERACTIONS	http://www.broadinstitute.org/gsea/msigdb/cards/REACTOME_ADHERENS_JUNCTIONS_INTERACTIONS	CDH2	CDH3	CDH4	CDH5	CDH6	CDH7	CDH8	CDH9	CDH10	CDH11	CDH12	CDH13	CDH15	CDH18	CTNNA1	CTNNB1	CTNND1	CADM1	CADM2	PVRL3	JUP	PVRL1	PVRL2	CDH24	PVRL4	CDH1
REACTOME_CELL_CELL_JUNCTION_ORGANIZATION	http://www.broadinstitute.org/gsea/msigdb/cards/REACTOME_CELL_CELL_JUNCTION_ORGANIZATION	CDH2	CDH3	CDH4	CDH5	CDH6	CDH7	CDH8	CDH9	CDH10	CDH11	CDH12	CDH13	CDH15	CDH18	INADL	CLDN16	CLDN4	CLDN3	CLDN7	CLDN19	CTNNA1	CTNNB1	CTNND1	CLDN14	CADM1	CLDN15	CADM2	PVRL3	CLDN17	JUP	CLDN20	CLDN11	F11R	PARD6A	CLDN18	CLDN22	PRKCI	PARD3	PVRL1	PVRL2	MPP5	CDH24	CLDN5	PVRL4	PARD6G	PARD6B	CLDN12	CLDN10
REACTOME_TIGHT_JUNCTION_INTERACTIONS	http://www.broadinstitute.org/gsea/msigdb/cards/REACTOME_TIGHT_JUNCTION_INTERACTIONS	INADL	CLDN16	CLDN4	CLDN3	CLDN7	CLDN19	CLDN14	CLDN15	CLDN17	CLDN20	CLDN11	F11R	PARD6A	CLDN18	CLDN22	PRKCI	PARD3	MPP5	CLDN5	PARD6G	PARD6B	CLDN12	CLDN10	CLDN8	CLDN6	CLDN2	CLDN1	CLDN9
REACTOME_CELL_JUNCTION_ORGANIZATION	http://www.broadinstitute.org/gsea/msigdb/cards/REACTOME_CELL_JUNCTION_ORGANIZATION	CDH2	CDH3	CDH4	CDH5	CDH6	CDH7	CDH8	CDH9	CDH10	CDH11	CDH12	CDH13	CDH15	CDH18	INADL	CLDN16	FERMT2	CLDN4	CLDN3	CLDN7	CLDN19	CTNNA1	CTNNB1	CTNND1	FLNC	CLDN14	CADM1	CLDN15	CADM2	PVRL3	CLDN17	PARVB	ILK	ITGB1	ITGB4	JUP	LAMA3	LAMB3	LAMC2	LIMS1	CLDN20	CLDN11	F11R	PARD6A	CLDN18	PLEC	CLDN22	FBLIM1
REACTOME_MITOTIC_G1_G1_S_PHASES	http://www.broadinstitute.org/gsea/msigdb/cards/REACTOME_MITOTIC_G1_G1_S_PHASES	CDK2	CDK4	CDK6	PSMD14	CDK7	CDKN1A	CDKN1B	CDKN2A	CDKN2B	CDKN2C	CDKN2D	DBF4	CKS1B	LIN54	DHFR	DYRK1A	E2F1	E2F2	E2F3	E2F4	E2F5	ORC6	ORC3	POLA2	FBXO5	LIN9	HDAC1	MAX	MCM2	MCM3	MCM4	MCM5	MCM6	MCM7	MNAT1	MYBL2	MYC	ORC1	ORC2	ORC4	ORC5	PCNA	POLA1	POLE	POLE2	PPP2CA	PPP2CB	PPP2R1A
REACTOME_REGULATION_OF_MITOTIC_CELL_CYCLE	http://www.broadinstitute.org/gsea/msigdb/cards/REACTOME_REGULATION_OF_MITOTIC_CELL_CYCLE	CDK2	PSMD14	ANAPC10	UBE2C	PSMA8	PSME4	CDC26	FBXO5	ANAPC2	ANAPC4	MAD2L1	ANAPC5	ANAPC7	ANAPC11	PLK1	PSMA1	PSMA2	PSMA3	PSMA4	PSMA5	PSMA6	PSMA7	PSMB1	PSMB2	PSMB3	PSMB4	PSMB5	PSMB6	PSMB7	PSMB8	PSMB9	PSMB10	PSMC1	PSMC2	PSMC3	PSMC4	PSMC5	PSMC6	PSMD1	PSMD2	PSMD3	PSMD4	PSMD5	PSMD7	PSMD8	PSMD9	PSMD10	PSMD11
REACTOME_MITOTIC_M_M_G1_PHASES	http://www.broadinstitute.org/gsea/msigdb/cards/REACTOME_MITOTIC_M_M_G1_PHASES	KIF20A	CDK2	PSMD14	STAG1	NDC80	CENPA	NUDC	STAG2	DBF4	KIF2C	ZWINT	PMF1	PSMA8	SPC24	GM4975	SGOL1	E2F1	E2F2	E2F3	SKA1	MAPRE1	PSME4	CLASP1	ITGB3BP	ORC6	ORC3	POLA2	CENPI	AHCTF1	NSL1	FBXO5	BIRC5	SKA2	NUP43	INCENP	KIF2A	CENPP	MAD2L1	MCM2	MCM3	MCM4	MCM5	MCM6	MCM7	ORC1	ORC2	ORC4	ORC5
REACTOME_MITOTIC_G2_G2_M_PHASES	http://www.broadinstitute.org/gsea/msigdb/cards/REACTOME_MITOTIC_G2_G2_M_PHASES	ACTR1A	CDK2	CDK7	TUBB4A	TUBB4B	TUBGCP3	DCTN2	CETN2	PLK4	SDCCAG8	TUBGCP2	CEP110	FGFR1OP	CEP250	DCTN3	TUBGCP5	NEDD1	CSNK1D	CSNK1E	DCTN1	DYNC1H1	E2F1	E2F3	TUBB5	CEP164	MAPRE1	NINL	CLASP1	TUBG2	HSP90AA1	MNAT1	NEK2	NUMA1	PAFAH1B1	PCM1	PLK1	CEP192	HAUS2	PPP2R1A	PRKACA	CEP72	CDK5RAP2	PRKAR2B	CENPJ	TUBA4A	TUBG1	WEE1	XPO1
REACTOME_CHROMOSOME_MAINTENANCE	http://www.broadinstitute.org/gsea/msigdb/cards/REACTOME_CHROMOSOME_MAINTENANCE	STAG1	SYCP2	CENPA	POLD3	STAG3	STAG2	RUVBL2	DIDO1	OIP5	HIST1H4I	HIST3H2BB-PS	DKC1	DNA2	FEN1	SYNE2	SYNE1	ITGB3BP	POLA2	CENPI	HIST1H2BA	SUN2	POT1A	TINF2	SMC1B	HIST1H2AI	HIST1H2AB	H2AFX	H2AFZ	HIST3H2BA	HIST1H2BB	HSPA2	LIG1	LMNA	LMNB1	CENPP	NPM1	SYCP3	PCNA	RSF1	MIS18A	POLA1	POLD1	POLD2	POLE	POLE2	TERF2IP	ATR	WRAP53
REACTOME_REGULATION_OF_IFNG_SIGNALING	http://www.broadinstitute.org/gsea/msigdb/cards/REACTOME_REGULATION_OF_IFNG_SIGNALING	IFNG	IFNGR1	IFNGR2	JAK1	JAK2	PTPN1	PTPN2	PTPN6	STAT1	SUMO1	PIAS1	SOCS1	SOCS3
REACTOME_INTERFERON_GAMMA_SIGNALING	http://www.broadinstitute.org/gsea/msigdb/cards/REACTOME_INTERFERON_GAMMA_SIGNALING	IRF9	GBP3	GBP5	GBP11	FCGR1	GBP2	H2-K1	H2-AA	H2-EB1	GM11127	H2-M3	ICAM1	IRF8	IFNG	IFNGR1	IFNGR2	IRF1	IRF2	IRF3	IRF4	IRF5	IRF6	IRF7	JAK1	JAK2	GBP7	CIITA	NCAM1	OAS1G	OAS2	OAS3	PML	PRKCD	B2M	PTAFR	PTPN1	PTPN2	PTPN6	STAT1	SUMO1	VCAM1	CAMK2A	CAMK2B	CAMK2D	PIAS1	OASL1	SOCS1	SOCS3
REACTOME_INTERFERON_ALPHA_BETA_SIGNALING	http://www.broadinstitute.org/gsea/msigdb/cards/REACTOME_INTERFERON_ALPHA_BETA_SIGNALING	ADAR	IRF9	IFITM3	IFITM2	USP18	EGR1	GBP2	H2-K1	GM11127	H2-M3	IRF8	IFI35	IFIT2	GM14446	I830012O16RIK	IFNA11	IFNAR1	IFNAR2	IFNB1	IRF1	IRF2	IRF3	IRF4	IRF5	IRF6	IRF7	ISG20	JAK1	OAS1G	OAS2	OAS3	IP6K2	XAF1	PSMB8	PTPN1	PTPN6	RNASEL	STAT1	STAT2	TYK2	OASL1	SOCS1	SOCS3	ISG15
REACTOME_REGULATION_OF_IFNA_SIGNALING	http://www.broadinstitute.org/gsea/msigdb/cards/REACTOME_REGULATION_OF_IFNA_SIGNALING	USP18	IFNA11	IFNAR1	IFNAR2	IFNB1	JAK1	PTPN1	PTPN6	STAT1	STAT2	TYK2	SOCS1	SOCS3
REACTOME_INTERFERON_SIGNALING	http://www.broadinstitute.org/gsea/msigdb/cards/REACTOME_INTERFERON_SIGNALING	ADAR	IRF9	IFITM3	IFITM2	NUP50	NUPL2	USP18	GBP3	GBP5	NUP35	GBP11	EGR1	EIF4A1	EIF4A2	EIF4E	EIF4G1	EIF4G2	FCGR1	NUP205	FLNB	NUP210	NUP188	DDX58	NUP62	ARIH1	GBP2	H2-K1	H2-AA	H2-EB1	GM11127	H2-M3	EIF4E3	ICAM1	IRF8	IFI35	IFIT2	GM14446	I830012O16RIK	IFNA11	IFNAR1	IFNAR2	IFNB1	IFNG	IFNGR1	IFNGR2	NUP43	IRF1	IRF2
REACTOME_RIG_I_MDA5_MEDIATED_INDUCTION_OF_IFN_ALPHA_BETA_PATHWAYS	http://www.broadinstitute.org/gsea/msigdb/cards/REACTOME_RIG_I_MDA5_MEDIATED_INDUCTION_OF_IFN_ALPHA_BETA_PATHWAYS	TANK	CHUK	CREBBP	CYLD	AGER	EP300	DDX58	DAK	TBK1	UBE2K	IFNA11	IFNB1	APP	IKBKB	IRF1	IRF2	IRF3	IRF7	MAP3K1	NFKB2	NFKBIA	NFKBIB	PCBP2	PIN1	MAVS	RELA	RPS27A	S100B	SAA1	IFIH1	TNFAIP3	TRAF2	TRAF3	TRAF6	GM7866	UBA7	UBE2D1	UBE2D2A	UBE2D3	TRIM25	DHX58	NLRX1	SIKE1	CASP8	NLRC5	RNF135	IKBKG	RIPK1
REACTOME_APOPTOSIS	http://www.broadinstitute.org/gsea/msigdb/cards/REACTOME_APOPTOSIS	BCL2L11	DNM1L	BCAP31	PSMD14	ADD1	DYNLL2	PSMA8	CTNNB1	DAPK1	DAPK3	DCC	DFFA	DFFB	DSG1A	DSG2	DSG3	DSP	E2F1	AKT1	UNC5B	ACIN1	PSME4	FNTA	DAPK2	APPL1	GAS2	BBC3	DBNL	GSN	H1F0	HIST1H1C	HIST1H1D	HMGB2	APAF1	APC	BIRC2	XIAP	FAS	FASL	KPNA1	KPNB1	LMNA	LMNB1	MAPT	NMT1	OCLN	PAK2	2610018G03RIK
REACTOME_APC_C_CDH1_MEDIATED_DEGRADATION_OF_CDC20_AND_OTHER_APC_C_CDH1_TARGETED_PROTEINS_IN_LATE_MITOSIS_EARLY_G1	http://www.broadinstitute.org/gsea/msigdb/cards/REACTOME_APC_C_CDH1_MEDIATED_DEGRADATION_OF_CDC20_AND_OTHER_APC_C_CDH1_TARGETED_PROTEINS_IN_LATE_MITOSIS_EARLY_G1	PSMD14	ANAPC10	UBE2C	PSMA8	PSME4	CDC26	ANAPC2	ANAPC4	ANAPC5	ANAPC7	ANAPC11	PLK1	PSMA1	PSMA2	PSMA3	PSMA4	PSMA5	PSMA6	PSMA7	PSMB1	PSMB2	PSMB3	PSMB4	PSMB5	PSMB6	PSMB7	PSMB8	PSMB9	PSMB10	PSMC1	PSMC2	PSMC3	PSMC4	PSMC5	PSMC6	PSMD1	PSMD2	PSMD3	PSMD4	PSMD5	PSMD7	PSMD8	PSMD9	PSMD10	PSMD11	PSMD12	PSMD13	PSME1
REACTOME_APC_C_CDC20_MEDIATED_DEGRADATION_OF_MITOTIC_PROTEINS	http://www.broadinstitute.org/gsea/msigdb/cards/REACTOME_APC_C_CDC20_MEDIATED_DEGRADATION_OF_MITOTIC_PROTEINS	PSMD14	ANAPC10	UBE2C	PSMA8	PSME4	CDC26	ANAPC2	ANAPC4	MAD2L1	ANAPC5	ANAPC7	ANAPC11	PSMA1	PSMA2	PSMA3	PSMA4	PSMA5	PSMA6	PSMA7	PSMB1	PSMB2	PSMB3	PSMB4	PSMB5	PSMB6	PSMB7	PSMB8	PSMB9	PSMB10	PSMC1	PSMC2	PSMC3	PSMC4	PSMC5	PSMC6	PSMD1	PSMD2	PSMD3	PSMD4	PSMD5	PSMD7	PSMD8	PSMD9	PSMD10	PSMD11	PSMD12	PSMD13	PSME1
REACTOME_MITOTIC_PROMETAPHASE	http://www.broadinstitute.org/gsea/msigdb/cards/REACTOME_MITOTIC_PROMETAPHASE	STAG1	NDC80	CENPA	NUDC	STAG2	KIF2C	ZWINT	PMF1	SPC24	GM4975	SGOL1	SKA1	MAPRE1	CLASP1	ITGB3BP	CENPI	AHCTF1	NSL1	BIRC5	SKA2	NUP43	INCENP	KIF2A	CENPP	MAD2L1	PAFAH1B1	PLK1	ERCC6L	GM5601	ZWILCH	CDCA8	PPP2CA	PPP2CB	CENPQ	PPP2R1A	PPP2R1B	PPP2R5A	PPP2R5B	PPP2R5D	PPP2R5E	NUP133	CENPN	RCC2	CASC5	NUP107	SPC25	TAOK1	RAD21
REACTOME_MTORC1_MEDIATED_SIGNALLING	http://www.broadinstitute.org/gsea/msigdb/cards/REACTOME_MTORC1_MEDIATED_SIGNALLING	EIF4B	EIF4E	EIF4EBP1	EIF4G1	MTOR	EEF2K	RPTOR	RHEB	RPS6	RPS6KB1	MLST8
REACTOME_PACKAGING_OF_TELOMERE_ENDS	http://www.broadinstitute.org/gsea/msigdb/cards/REACTOME_PACKAGING_OF_TELOMERE_ENDS	HIST1H4I	HIST3H2BB-PS	HIST1H2BA	POT1A	TINF2	HIST1H2AI	HIST1H2AB	H2AFX	H2AFZ	HIST3H2BA	HIST1H2BB	TERF2IP	HIST1H4A	ACD	TERF1	TERF2	HIST2H2AA1	HIST1H4H	HIST1H2AF	HIST1H2AO	HIST1H2AG	HIST2H2AC	HIST1H2BF	HIST1H2BJ	HIST1H2BM	HIST1H2BN	HIST1H2BE	HIST1H2BL	HIST1H2BQ	HIST1H2BC	HIST1H2BG	HIST1H2BP	HIST1H4D	HIST1H4M	HIST1H4C	HIST1H4J	HIST1H4F	HIST2H4	HIST1H4K	HIST4H4	HIST1H4N	HIST1H4B	HIST1H2BK	HIST2H2BE
REACTOME_TELOMERE_MAINTENANCE	http://www.broadinstitute.org/gsea/msigdb/cards/REACTOME_TELOMERE_MAINTENANCE	POLD3	RUVBL2	HIST1H4I	HIST3H2BB-PS	DKC1	DNA2	FEN1	POLA2	HIST1H2BA	POT1A	TINF2	HIST1H2AI	HIST1H2AB	H2AFX	H2AFZ	HIST3H2BA	HIST1H2BB	LIG1	PCNA	POLA1	POLD1	POLD2	POLE	POLE2	TERF2IP	WRAP53	HIST1H4A	PRIM1	PRIM2	NHP2	POLD4	RFC2	RFC3	RFC4	RFC5	RPA1	RPA2	RPA3	ACD	TERF1	TERF2	TERT	HIST2H2AA1	HIST1H4H	HIST1H2AF	HIST1H2AO	HIST1H2AG	HIST2H2AC
REACTOME_EXTENSION_OF_TELOMERES	http://www.broadinstitute.org/gsea/msigdb/cards/REACTOME_EXTENSION_OF_TELOMERES	POLD3	RUVBL2	DKC1	DNA2	FEN1	POLA2	LIG1	PCNA	POLA1	POLD1	POLD2	POLE	POLE2	WRAP53	PRIM1	PRIM2	NHP2	POLD4	RFC2	RFC3	RFC4	RFC5	RPA1	RPA2	RPA3	TERT	RUVBL1
REACTOME_GAP_JUNCTION_TRAFFICKING	http://www.broadinstitute.org/gsea/msigdb/cards/REACTOME_GAP_JUNCTION_TRAFFICKING	GJC1	GJB6	AP2M1	CLTA	CLTB	CLTC	GJB4	DAB2	DNM1	DNM2	GJD4	GJA1	GJA3	GJA4	GJA5	GJA8	GJB1	GJB2	GJB3	GJB5	MYO6	GJC2	GJD2	GJA10
REACTOME_GAP_JUNCTION_ASSEMBLY	http://www.broadinstitute.org/gsea/msigdb/cards/REACTOME_GAP_JUNCTION_ASSEMBLY	GJC1	GJB6	GJB4	GJD4	GJA1	GJA3	GJA4	GJA5	GJA8	GJB1	GJB2	GJB3	GJB5	GJC2	GJD2	GJA10
REACTOME_INTRINSIC_PATHWAY_FOR_APOPTOSIS	http://www.broadinstitute.org/gsea/msigdb/cards/REACTOME_INTRINSIC_PATHWAY_FOR_APOPTOSIS	BCL2L11	DYNLL2	E2F1	AKT1	BBC3	APAF1	XIAP	NMT1	CYCS	PPP3R1	MAPK8	DIABLO	BAD	BAK1	BAX	BCL2	BCL2L1	BID	TFDP1	TRP53	YWHAB	CASP3	CASP7	CASP8	CASP9	DYNLL1	BMF
NABA_MATRISOME_ASSOCIATED	http://www.broadinstitute.org/gsea/msigdb/cards/NABA_MATRISOME_ASSOCIATED	ANXA1	ANXA10	ANXA11	ANXA13	ANXA2	ANXA3	ANXA4	ANXA5	ANXA6	ANXA7	ANXA8	ANXA9	C1QA	C1QB	C1QC	C1QL1	C1QL2	C1QL3	C1QL4	C1QTNF1	C1QTNF2	C1QTNF3	C1QTNF4	C1QTNF5	C1QTNF6	C1QTNF7	CD209E	MGL2	CLEC11A	CLEC12A	CLEC12B	CLEC14A	CLEC18A	CLEC1A	CLEC1B	CLEC2F	CLEC2L	CLEC3A	CLEC3B	CLEC4A2	CLEC4B1	CLEC4D	CLEC4E	CLEC4F	CLEC4G	CD209A	CLEC5A	CLEC4N
NABA_MATRISOME	http://www.broadinstitute.org/gsea/msigdb/cards/NABA_MATRISOME	ADIPOQ	AEBP1	AGRN	AMBN	AMELX	BGLAP2	BMPER	BSPH1	CDCP2	CILP	CILP2	COCH	COLQ	COMP	CRELD1	CRELD2	CRIM1	CRISPLD1	CRISPLD2	CTGF	CTHRC1	CYR61	DDX26B	DMBT1	DMP1	DPT	ECM1	ECM2	EDIL3	EFEMP1	EFEMP2	EGFLAM	EMID1	EMILIN1	EMILIN2	EMILIN3	FBLN1	FBLN2	FBLN5	FBLN7	FBN1	FBN2	FGA	FGB	FGG	FGL1	FGL2	FN1
AKT_UP_MTOR_DN.V1_DN	> Genes down-regulated by everolimus [PubChem = 6442177] in mouse prostate tissue transgenically expressing human AKT1 gene [Gene ID=207] vs untreated controls.	ABHD14A	ACY1	ADHFE1	ADORA1	AGPAT5	AMPD2	ANGPTL4	AP2B1	AQP5	ASF1A	ASS1	BCS1L	BDH1	BEX4	BLVRB	BMP7	C11orf71	C1orf130	C1R	C22orf40	C7orf55	CADM3	CAMKK2	CAP2	CAV2	CBS	CBY1	CD200	CD248	CDC42BPA	CDH16	CELA1	CENPQ	CHAD	CHN2	CHRDL1	CHST12	COIL	COL17A1	COL5A2	CPLX2	DNAJA3	DPT	DPYD	EFEMP1	EIF4E3	ERF	ESR2
AKT_UP_MTOR_DN.V1_UP	> Genes up-regulated by everolimus [PubChem = 6442177] in mouse prostate tissue transgenically expressing human AKT1 gene [Gene ID=207] vs untreated controls.	A4GALT	ABCA7	ADAM10	ADORA2B	AK4	AKAP2	ALDOC	ANGPTL1	ANXA13	APOC2	ARG1	ARRDC4	ATF3	BACE2	BCAS2	BMP8B	BSND	C1orf9	C3orf37	C3orf52	C4orf49	C6orf106	C9orf89	CALCB	CAMKK1	CCL6	CD55	CDKN2B	CEACAM21	CIR1	CLMN	CPE	CPNE6	CRLF1	CTNS	CXCL1	CXCL16	CXCL5	DAGLB	DAZL	DHCR24	DHCR7	DSCAM	DUSP1	DUSP10	DUSP8	EDN1	EFNB2
MTOR_UP.V1_DN	> Genes down-regulated by everolimus [PubChem = 6442177] in prostate tissue.	ABCA1	ADAMTS8	ADCK3	AOC3	AQP5	ARL4D	ARTN	B3GALNT2	BACE1	BBS2	C10orf137	C1QTNF4	C1R	C2	C7orf73	CCDC134	CCT6B	CDC42BPA	CES3	CHRD	CHST12	CIRBP	CLCA3P	CLEC4M	CLPX	COL11A2	COL20A1	CPE	CRY2	CSAD	CSDC2	CSGALNACT2	CSRP2	CTNS	CXCL1	CXCR7	DDIT3	DENND1A	DNASE2	DNMBP	DPEP1	DTX2	DUSP1	EFEMP2	EXOSC1	FAH	FANK1	FBXO32
MTOR_UP.V1_UP	> Genes up-regulated by everolimus [PubChem = 6442177] in prostate tissue.	A2LD1	ABCA2	ADORA2B	ADRA1B	ADRA2B	AK4	ALDOC	ALPK2	ANKRD33	AP2B1	APOOL	ASB11	ATF3	ATXN7L1	BACH2	BDH1	BID	BLK	BST2	C4orf49	C9	CAPN12	CCDC86	CCL5	CD300LD	CDC20	CDH17	CDK1	CDKN2B	CMA1	CMBL	COMTD1	COQ4	CPPED1	CTRB1	CYP26A1	CYP51A1	DBF4	DFNA5	DHCR24	DHCR7	DLG4	DUOXA1	EEF1E1	ELF5	ERN1	FABP5	FAM131A
WNT_UP.V1_DN	> Genes down-regulated in C57MG cells (mammary epithelium) by over-expression of WNT1 [Gene ID=7471] gene.	ABCA1	ABCC3	ACVR1B	ADAM12	ADAM19	ADAM2	ADAR	ADCY4	ADRB1	AGT	AIRE	AKR1E2	APC2	ASH2L	ATP7B	BIK	BPGM	C16orf89	C6orf27	C8orf85	CASQ2	CCDC130	CD44	CD48	CD5	CD79B	CD93	CDO1	CEACAM1	CECR5	CELF1	CFHR1	CLEC4D	CLN3	CMBL	CMPK2	CNTN1	COL9A1	CORT	CPN1	CSF2RB	CYBA	CYTH1	DARC	DDX25	DDX46	DIO2	DNAJC11
WNT_UP.V1_UP	> Genes up-regulated in C57MG cells (mammary epithelium) by over-expression of WNT1 [Gene ID=7471] gene.	A4GALT	ADAM28	AKR1B1	AP1B1	AP1G2	AP2S1	ATP4B	AURKB	BAI1	BCL7C	BTG4	C11orf9	C8G	CCDC86	CCL2	CCR3	CCR8	CCRL1	CD74	CD96	CDH5	CFC1	CHRNA7	CHRNB2	CKAP4	CKMT2	CLDN6	CLDN8	CLEC16A	CLEC4E	CNGA2	COL4A4	CPS1	CRMP1	CXCL1	CYP2E1	CYP2S1	CYP4A22	DBP	DCC	DHCR24	DNAJB13	DPYSL4	DTNB	EDA	ENTPD2	EYA2	F2R
GO_0007259|JAK-STAT cascade	JAK-STAT cascade	PRLR	STAT3	PIAS4	JAK2	SOCS5	PPT2	LOC100045296	FKBPL	OSM	STAT5A	PRRT1	IFNG	PIAS1	NOTCH4	LIF	CLCF1	NLK	LOC100044468	AGPAT1	ATF6B	STAT5B	IL23R	CDK5	PRL	AGER	IL20	SOCS1	IL31RA	PKD2	PKD1
GO_0030855|epithelial cell differentiation	epithelial cell differentiation	JUN	LAMA1	TGM1	KCNE1	STX2	TCFCP2L1	PPARG	SPRR2G	DLX6	LOC100044656	LOC100048295	KDR	VEZF1	FEM1B	TCF21	IVL	ONECUT2	SIX1	SPRR2J-PS	SPRR2F	ONECUT1	ID3	SHROOM3	SPRR2A3	FOXF1A	PGR	EVPL	DSG4	GPRC5D	LOC675255	PAX6	GM15528	FOXA1	IRF6	EHF	TGM3	REN2	SFN	DLX5	LOR	GJA1	SPRR1B	CEBPB	PPP3R1	GDF7	VEGFA	KRT14	KRT6A
GO_0060562|epithelial tube morphogenesis	epithelial tube morphogenesis	SRC	GDNF	DVL2	NUP50	BMP2	PAX3	CD44	VANGL2	FGF8	IFT52	GATAD2A	BCL2	HHEX	PTCH1	ZIC5	RET	FZD6	LOC100048522	GM6180	LOC100047603	SIX1	ALX1	SHH	FZD3	CFL1	HOXA11	BTRC	FOXF1A	PGR	TIMELESS	EXMA	LOC676870	VASP	SHANK3	CELSR1	EYA1	CSF1	GM3655	IFT172	DAG1	HOXD11	GM6141	NCOA3	RDH10	CCL11	MED1	PGF	LOC100047029
GO_0070633|transepithelial transport	transepithelial transport	WNT2	CTTNBP2	P2RY6	ASZ1	CFTR	TES	CAPZA2	BEST1	P2RY4	LOC100046789
GO_0001837|epithelial to mesenchymal transition	epithelial to mesenchymal transition	TGFB1	TRIM28	HIF1A	NOTCH1	NOG	LEF1	SOX9	NFATC1	EOMES	HNRNPAB	RBPJ	WDR92	BMP2	PPP3R1
GO_0002064|epithelial cell development	epithelial cell development	PGR	SHROOM3	TRP63	ESR2	AGT	PAX2	E2F4	HOXB13	VEZF1	TCFCP2L1	WNT4	FEM1B	XBP1	ONECUT2	ONECUT1	REN2	REN1	LOC100047556	FOXA1	LOC100044656	GPX1	GJA1	AGPAT6	COL18A1	ESR1	B4GALT1	KCNE1	ID1
GO_0002070|epithelial cell maturation	epithelial cell maturation	TCFCP2L1	LOC100047556	PGR	GJA1	ESR2	XBP1	FOXA1	HOXB13	AGPAT6	FEM1B	KCNE1
GO_0030321|transepithelial chloride transport	transepithelial chloride transport	CTTNBP2	CAPZA2	ASZ1	BEST1	P2RY4	CFTR	P2RY6	LOC100046789	WNT2	TES
GO_0050673|epithelial cell proliferation	epithelial cell proliferation	AREG	BTRC	ALMS1	GM4475	LOC100044675	IL6	CEBPB	FGFR2	COL8A2	ESR1	HNF1B	KIT	CHUK	COL8A1	TNF	SHH	PSEN1	NKX3-1	FGF10	FOXN1	PDGFB	CCND1	BMP4	MED1	LGR4	WNT5A	TNFSF11	GM6413	SOX9
GO_0060742|epithelial cell differentiation involved in prostate gland development	epithelial cell differentiation involved in prostate gland development	PSAP	FEM1B	CTNNB1	LOC100047556	STAT5A	HOXB13	TRP63	RXRA	LOC100047069	AR	FGFR2	ESR2	GM15528	FOXA1	NOTCH1	WDR77
HALLMARK_TNFA_SIGNALING_VIA_NFKB	http://www.broadinstitute.org/gsea/msigdb/cards/HALLMARK_TNFA_SIGNALING_VIA_NFKB	JUNB	CXCL1	ATF3	NFKBIA	TNFAIP3	PTGS2	IER3	CD83	CCL20	CXCL2	MAFF	NFKB2	TNFAIP2	HBEGF	KLF6	BIRC3	PLAUR	ZFP36	ICAM1	JUN	EGR3	IL1B	BCL2A1A	PPP1R15A	ZC3H12A	SOD2	NR4A2	IL1A	RELB	TRAF1	BTG2	DUSP1	MAP3K8	ETS2	F3	SDC4	EGR1	IL6	TNF	KDM6B	NFKB1	LIF	PTX3	FOSL1	NR4A1	JAG1	CCL4	GCH1
HALLMARK_HYPOXIA	http://www.broadinstitute.org/gsea/msigdb/cards/HALLMARK_HYPOXIA	PGK1	PDK1	GBE1	PFKL	ALDOA	ENO2	PGM2	NDRG1	HK2	ALDOC	GPI1	MXI1	SLC2A1	P4HA1	ADM	P4HA2	GM5506	PFKP	AK4	FAM162A	PFKFB3	VEGFA	BNIP3L	TPI1	ERO1L	KDM3A	CCNG2	LDHA	GYS1	GAPDH	BHLHE40	ANGPTL4	JUN	SERPINE1	LOX	GCK	MAFF	DDIT4	SLC2A3	IGFBP3	NFIL3	FOS	RBPJ	HK1	CITED2	ISG20	GALK1	WSB1
HALLMARK_MITOTIC_SPINDLE	http://www.broadinstitute.org/gsea/msigdb/cards/HALLMARK_MITOTIC_SPINDLE	ARHGEF2	CLASP1	KIF11	KIF23	ALS2	ARF6	MYO9B	MYH9	TUBGCP3	CKAP5	RACGAP1	PREX1	ARHGEF3	NUMA1	SPTBN1	KIF2C	KIF5B	TTK	APC	CEP250	PAFAH1B1	CDC42EP2	KIF3B	CCDC88A	KIF15	BIRC5	CNTROB	NF1	TSC1	CDC27	CEP110	TUBGCP5	KIF4	MAPRE1	FGD6	BRCA2	PLK1	RASA1	NEK2	WASF1	TOP2A	TRIO	ARHGEF11	KATNB1	PRC1	ANLN	CDK5RAP2	SMC3
HALLMARK_WNT_BETA_CATENIN_SIGNALING	http://www.broadinstitute.org/gsea/msigdb/cards/HALLMARK_WNT_BETA_CATENIN_SIGNALING	MYC	CTNNB1	JAG2	NOTCH1	DLL1	AXIN2	PSEN2	FZD1	NOTCH4	LEF1	AXIN1	NKD1	WNT5B	CUL1	JAG1	MAML1	KAT2A	GNAI1	WNT6	PTCH1	NCOR2	DKK4	HDAC2	DKK1	WNT1	NUMB	ADAM17	DVL2	PPARD	NCSTN	HDAC5	CCND2	FRAT1	CSNK1E	RBPJ	FZD8	TRP53	SKP2	HEY2	HEY1	HDAC11
HALLMARK_IL6_JAK_STAT3_SIGNALING	http://www.broadinstitute.org/gsea/msigdb/cards/HALLMARK_IL6_JAK_STAT3_SIGNALING	IL4RA	IL6ST	STAT1	IL1R1	CSF2RB	SOCS3	STAT3	OSMR	IL2RG	IFNGR1	TYK2	IL13RA1	TLR2	IFNGR2	IL10RB	IL6	IL1R2	IL3RA	IFNAR1	TNFRSF1A	MYD88	ACVR1B	CSF3R	ITGB3	REG1	A2M	CSF2RA	IL15RA	IRF9	PDGFC	HAX1	BAK1	EBI3	INHBE	CRLF2	TNFRSF1B	CD14	PTPN1	PTPN2	IL1B	CSF1	IL18R1	TNF	PF4	CXCL13	LTBR	FAS	IL17RA
HALLMARK_APOPTOSIS	http://www.broadinstitute.org/gsea/msigdb/cards/HALLMARK_APOPTOSIS	CASP3	CASP9	DFFA	CASP7	CFLAR	BIRC3	CASP8	JUN	BCL2L11	MCL1	IL1B	SPTAN1	DIABLO	BAX	BIK	IL1A	BID	CDKN1A	GADD45A	DDIT3	CDKN1B	TNF	GSN	TNFSF10	CASP6	SQSTM1	FASL	EGR3	CD44	FAS	IL18	IGFBP6	PRF1	DAP	CCND1	BTG3	F2R	SATB1	BNIP3L	CASP4	TNFRSF12A	CREBBP	RHOB	GPX3	PDGFRB	TSPO	CCND2	XIAP
HALLMARK_ANDROGEN_RESPONSE	http://www.broadinstitute.org/gsea/msigdb/cards/HALLMARK_ANDROGEN_RESPONSE	KLK1B8	ACSL3	PIAS1	CAMKK2	NKX3-1	TMPRSS2	APPBP2	CENPN	BMPR1B	MAF	FADS1	ZBTB10	HMGCR	SPCS3	INSIG1	NGLY1	UBE2J1	ELK4	ABCC4	ELOVL5	ALDH1A3	AZGP1	ABHD2	SAT1	DBI	DHCR24	SORD	STK39	TPD52	IDI1	B2M	MAP7	DNAJB9	FKBP5	HERC3	PGM3	HOMER2	ELL2	UAP1	SEC24D	LMAN1	PMEPA1	INPP4B	RRP12	SEPP1	NDRG1	KRT19	ITGAV
HALLMARK_INTERFERON_ALPHA_RESPONSE	http://www.broadinstitute.org/gsea/msigdb/cards/HALLMARK_INTERFERON_ALPHA_RESPONSE	ISG15	OAS1G	I830012O16RIK	IFI44	IFI35	IRF7	RSAD2	IFI44L	IRF9	OASL1	EIF2AK2	IFIT2	CXCL10	TAP1	LOC102638047	DDX60	UBE2L6	USP18	PSMB8	IFIH1	LGALS3BP	ADAR	ISG20	GBP2	IRF1	PLSCR1	PSMB9	HERC6	CMPK2	IFITM3	RTP4	STAT2	SAMD9L	LY6E	IFITM2	TRIM21	PARP14	TRIM26	PARP12	NMI	RNF31	CASP1	TRIM14	TDRD7	DHX58	PARP9	PNPT1	TRIM25
HALLMARK_INTERFERON_GAMMA_RESPONSE	http://www.broadinstitute.org/gsea/msigdb/cards/HALLMARK_INTERFERON_GAMMA_RESPONSE	STAT1	ISG15	GM14446	I830012O16RIK	IFI35	IRF7	IFIT2	OAS2	TAP1	EIF2AK2	RSAD2	IRF1	OAS3	TNFSF10	IRF9	CXCL10	IFI44	XAF1	LOC102638047	OASL1	PSMB8	IFI44L	IFITM3	DDX60	LGALS3BP	GBP3	IRF8	PSMB9	PML	IFIH1	UBE2L6	ADAR	LY6E	STAT2	IL10RA	PLA2G4A	TRIM21	USP18	PTGS2	EPSTI1	C1S	DDX58	IL15	NLRC5	NMI	IDO1	PSMB10	ITGB7
HALLMARK_APICAL_JUNCTION	http://www.broadinstitute.org/gsea/msigdb/cards/HALLMARK_APICAL_JUNCTION	ACTN1	CLDN7	CLDN19	DLG1	TJP1	PVRL1	CLDN9	CDH3	CTNND1	CDH1	LIMA1	VCL	SHROOM2	PVRL3	PVRL2	CLDN14	PTPRC	THY1	VASP	ITGB1	ZYX	ACTN4	CLDN4	CADM3	ITGA3	NF2	B4GALT1	NEXN	CDH6	ADAM15	PTK2	HADH	LAMB3	CLDN11	CDH4	IRS1	SORBS3	CLDN8	EVL	CLDN15	THBS3	PVRL4	JAM3	CDH11	ITGB4	RASA1	AKT2	TMEM8B
HALLMARK_PI3K_AKT_MTOR_SIGNALING	http://www.broadinstitute.org/gsea/msigdb/cards/HALLMARK_PI3K_AKT_MTOR_SIGNALING	MAPK8	PIK3R3	GRB2	NFKBIB	MAP2K6	MAPK9	AKT1	MAPK1	PLCG1	TRIB3	GSK3B	MAP2K3	CDKN1A	RAC1	RIPK1	AKT1S1	ACTR2	PRKAR2A	YWHAB	HRAS	PDK1	PIKFYVE	TBK1	ACTR3	E2F1	MYD88	ITPR2	SQSTM1	RPS6KA1	PTPN11	MAPKAP1	PLCB1	RAF1	CAMK4	RPTOR	CFL1	CDK4	TRAF2	GNGT1	UBE2N	ADCY2	CDKN1B	VAV3	FGF6	ECSIT	RALB	ARF1	MKNK1
HALLMARK_MTORC1_SIGNALING	http://www.broadinstitute.org/gsea/msigdb/cards/HALLMARK_MTORC1_SIGNALING	FADS1	DDIT4	CALR	HK2	PGK1	SLC7A5	CTSC	ACSL3	SLC1A5	M6PR	TFRC	DDIT3	TMEM97	IFRD1	PLOD2	TUBA4A	PSAT1	CORO1A	LDHA	MTHFD2	FADS2	VLDLR	WARS	SCD1	P4HA1	ACTR2	IDH1	SLC2A1	GBE1	SERPINH1	NUPR1	PSMG1	PSPH	NAMPT	CDKN1A	BHLHE40	HSPA9	HSPA5	EGLN3	LGMN	PNP2	XBP1	SLA	DDX39	HSPE1	ACLY	SLC7A11	SSR1
HALLMARK_E2F_TARGETS	http://www.broadinstitute.org/gsea/msigdb/cards/HALLMARK_E2F_TARGETS	AURKA	BRCA2	CCP110	CENPE	CKS2	DCLRE1B	DNMT1	DONSON	EED	GINS1	GINS4	H2AFZ	LIG1	MAD2L1	MCM2	MCM4	MCM5	MCM7	MELK	MMS22L	NAA38	NASP	NUDT21	NUP205	ORC6	PCNA	PLK4	POLE	PRIM2	RAD51AP1	RFC2	RPA2	RPA3	SUV39H1	TMPO	UBE2T	WDR90	CDK1	MCM3	TOP2A	MCM6	BIRC5	CCNB2	RRM2	HMGB2	BUB1B	RFC3	EZH2
HALLMARK_MYC_TARGETS_V1	http://www.broadinstitute.org/gsea/msigdb/cards/HALLMARK_MYC_TARGETS_V1	PCNA	PSMD8	PSMD7	SET	SNRPA1	RAN	SRSF2	G3BP1	STARD7	NPM1	BUB3	EIF3D	XPO1	FBL	EIF4A1	CANX	NAP1L1	CBX3	CCT3	C1QBP	UBE2L3	SSBP1	SRSF1	TCP1	MCM2	EIF3B	PSMD14	PWP1	APEX1	TXNL4A	HNRNPR	PSMB2	HPRT	MCM6	NME1	SNRPD1	EEF1B2	HSPD1	CAD	RPL18	PGK1	DDX18	RPS2	LDHA	RUVBL2	RNPS1	EIF2S1	RANBP1
HALLMARK_MYC_TARGETS_V2	http://www.broadinstitute.org/gsea/msigdb/cards/HALLMARK_MYC_TARGETS_V2	SLC19A1	GM5633	TMEM97	RRP9	PES1	TFB2M	EXOSC5	IPO4	NDUFAF4	NOC4L	MYC	SRM	PA2G4	GNL3	WDR43	RABEPK	NOP16	TBRG4	DDX18	NIP7	WDR74	BYSL	HSPD1	PLK4	NOP2	PPAN	NOP56	RCL1	NPM1	AIMP2	RRP12	PPRC1	TCOF1	MCM5	HK2	CBX3	PLK1	PHB	MCM4	CDK4	DUSP2	MYBBP1A	UTP20	PRMT3	FARSA	MAP3K6	LAS1L	PUS1
HALLMARK_EPITHELIAL_MESENCHYMAL_TRANSITION	http://www.broadinstitute.org/gsea/msigdb/cards/HALLMARK_EPITHELIAL_MESENCHYMAL_TRANSITION	COL3A1	COL5A2	COL5A1	FBN1	COL1A1	FN1	COL6A3	SERPINE1	COL1A2	COL4A1	COL4A2	VCAN	IGFBP3	TGFBI	SPARC	LUM	LAMC1	LOX	LAMC2	CTGF	TAGLN	COL7A1	LOXL2	COL6A2	ITGAV	THBS2	COL16A1	NNMT	CDH2	MMP2	COL11A1	THBS1	FAP	BGN	SERPINH1	FSTL1	POSTN	THY1	SPP1	TNC	TFPI2	NID2	ITGB5	MMP3	VIM	LOXL1	FBLN5	COL12A1
HALLMARK_INFLAMMATORY_RESPONSE	http://www.broadinstitute.org/gsea/msigdb/cards/HALLMARK_INFLAMMATORY_RESPONSE	CXCL10	CCL12	CCL5	FPR1	CCL20	IL1A	CCL22	CCR7	EDN1	CD40	IL6	IL1B	TLR2	IL1R1	CD69	ICAM1	CCRL2	AQP9	EREG	C3AR1	GNA15	CMKLR1	PTGER4	LIF	IL15	NAMPT	OPRK1	ITGB8	PTAFR	ADM	PLAUR	NFKB1	INHBA	OSM	TNFSF10	TNFSF15	IFNGR2	EMR1	IL12B	CSF1	CXCL5	TNFRSF9	LYN	ACVR2A	LDLR	BDKRB1	HRH1	F3
HALLMARK_P53_PATHWAY	http://www.broadinstitute.org/gsea/msigdb/cards/HALLMARK_P53_PATHWAY	CDKN1A	BTG2	MDM2	CCNG1	FAS	TOB1	GADD45A	PHLDA3	TAP1	CDKN2B	SFN	ZMAT3	DDB2	EI24	PERP	DDIT4	ATF3	BAX	SESN1	FDXR	LRDD	SAT1	CDKN2A	AEN	PPM1D	FOXO3	BTG1	TXNIP	SLC19A2	IER3	TRP53	NOTCH1	RRAD	DCXR	NINJ1	FOS	S100A10	FBXW7	PLK3	XPC	AK1	TRIAP1	BAK1	CCND2	APAF1	PDGFA	NDRG1	RALGDS
HALLMARK_IL2_STAT5_SIGNALING	http://www.broadinstitute.org/gsea/msigdb/cards/HALLMARK_IL2_STAT5_SIGNALING	SOCS2	CISH	PIM1	IL2RA	TNFRSF4	SOCS1	TNFRSF9	XBP1	RRAGD	HK2	PHLDA1	IL2RB	CTLA4	NFIL3	CD83	IKZF2	IL10	TNFRSF18	DHRS3	ECM1	ADAM19	SLC2A3	HIPK2	BATF3	BHLHE40	PTGER2	DENND5A	ITIH5	PHTF2	GADD45B	NRP1	NCOA3	CD79B	AHR	TNFRSF1B	NDRG1	BCL2L1	GABARAPL1	LIF	TIAM1	BMPR2	MAP3K8	RHOB	MYC	S100A1	METTL20	CAPG	ST3GAL4
HALLMARK_KRAS_SIGNALING_UP	http://www.broadinstitute.org/gsea/msigdb/cards/HALLMARK_KRAS_SIGNALING_UP	ANGPTL4	ITGA2	SPRY2	HBEGF	RBP4	HSD11B1	ETV4	GLRX	DUSP6	SCG5	ETV5	ITGB2	AKT2	G0S2	GABRA3	IRF8	BIRC3	FGF9	DCBLD2	INHBA	TFPI	TSPAN1	ADAM8	SLPI	PRKG2	MMP11	MMP10	TMEM158	TNFAIP3	PRDM1	GALNT3	ETS1	MMP9	WNT7A	IGFBP3	SPP1	ETV1	CLEC4A2	CCND2	TSPAN7	ITGBL1	EMP1	CDADC1	KIF5C	TRIB2	SDCCAG8	PCP4	ALDH1A2
HALLMARK_KRAS_SIGNALING_DN	http://www.broadinstitute.org/gsea/msigdb/cards/HALLMARK_KRAS_SIGNALING_DN	CDH16	SPTBN2	FGFR3	NOS1	PDE6B	SIDT1	NTF3	SCN10A	TAS2R108	DTNB	HTR1D	MAST3	SLC6A3	CLDN8	TGM1	PCDHB1	THRB	YPEL1	RYR2	GDNF	CAMK1D	AMBN	LFNG	SERPINA10	ALOX12B	CALCA	FGGY	SPRR3	ATP6V1B1	EDN1	UPK3B	GAMT	RYR1	GPR19	SLC29A3	EDN2	GPRC5C	HC	EDAR	KCNMB1	FAM46C	STAG3	KRT4	SLC25A23	INSL5	GP1BA	ABCG4	MYH7
CIN70	CIN70	TPX2	PRC1	FOXM1	CDK1	C20orf24	MCM2	H2AFZ	TOP2A	PCNA	UBE2C	MELK	TRIP13	CEP250	MCM7	RNASEH2A	RAD51AP1	KIF20A	CDC45	MAD2L1	ESPL1	CCNB2	FEN1	TTK	CCT5	RFC4	ATAD2	CKAP5	NUP205	CDC20	CKS2	RRM2	ELAVL1	CCNB1	RRM2	AURKB	MSH6	EZH2	CTPS	DKC1	OIP5	CDCA8	PTTG1	CEP55	H2AFX	CMAS	NCAPH	MCM10	LSM4
NEPC_genes.v2	NEPC_genes.v2	KLK2	KLK3	STEAP1	TRPV6	CYP1B1	ANXA3	C15orf48	ACSM1	DSC3	ZC3H12A	ABCC4	LRRC26	LXN	PTGS2	SMO	ELL2	PLEKHS1	THRB	TPD52L1	RDH11	CCND1	LATS2	ZCCHC6	TMPRSS2	MSMB	ACPP	CLDN8	CPNE4	AR	STEAP2	YAP1	ACSM3	GPRIN1	MAST1	UNC13A	RAB3C	SNAP25	MYT1	BSN	INA	CRMP1	DPYSL5	PGBD5	SIX2	SYN1	WDR62	ZNF367	ACTL6B
Basal_curated	Basal_curated	LAMC2	BCAM	KRT5	ITGA3	PERP	NECTIN1	KRT15	KRT10	COL17A1	LAMB3	ITGB1	LMO1	LGALS7	ECM1	KRT14	GJA1	LMO4	COL18A1	TRP63	SBSN	KRT17	ITGB4	LY6D	EMP2	LAMA3	LY6C1	LY6A	ITGA6	KRT7	EMP3	TMEM45B	KRT16	CALM2	KRTDAP	KRT1	AQP3	CALM1	KRT13	DMKN	CRNN	LYPD3	LYAR	KRT4	CLDN4	SPRR2A3
Luminal_curated	Luminal_curated	CDH1	KRT6A	KRT20	EPCAM	SPRR1A	LY6G6C	KRT18	EVPL	SPRR2H	KRTCAP2	PSCA	KRT8	MMP15	KRT12	MMP7	SPRR2F	KRT19	CEACAM1	CLDN7	FLG	KRT6B	KRT23	LY6G6E	ALCAM	PROM1	LMO7	GJB2	TMPRSS2	SLURP1	NECTIN4
ASC_SMITH_CELL2018	ASC_SMITH_CELL2018	VSNL1	AKR1B1	NOTCH4	TMEM237	SAMD5	PKD2	NAP1L1	PTTG1	CDK6	CDCA7	ACSL4	HELLS	IKBIP	PLTP	TMEM201	CACHD1	ILF3	DNMT1	USP31	FAM216A	SLC41A1	PFKM	KANK1	SUPT16H	ADCY3	FGD1	PTPN14	C20ORF27	LGR6	SLC16A7	JAM3	FBL	NASP	RANBP1	PRNP	DSE	GPX7	KDELC1	FCHSD2	SLCO3A1	CCNB1IP1	LOC284023	NOL9	NKRF	NUP107	RCC2	ARHGAP25	DDX46
hESC_NAIVE_SMITH_CELL2018	hESC_NAIVE_SMITH_CELL2018	DNMT3L	ALPPL2	NLRP7	SLC25A16	DPPA5	ATAD3B	OLAH	SAMHD1	PYGB	TFCP2L1	LCP1	NEFH	RAB15	SUSD2	VSIG10	PRSS12	PTPRU	ASRGL1	A4GALT	DNAJC15	CBFA2T2	KHDC1L	SLC8B1	SLC35F6	AARS2	CDHR1	SLC25A44	SLC7A7	REEP1	PINK1	GAS7	KLHL18	HYAL4	DCAF4	TGFBR3	SLC23A2	TUBB4A	VAV2	SLC16A10	IL6R	ARPC1B	MYBL2	TNS3	CACNA2D2	ITGAM	GALNT6	NDUFAB1	KL5
hESC_PRIMED_SMITH_CELL2018	hESC_PRIMED_SMITH_CELL2018	SALL2	DUSP6	LRRN1	P3H2	CDH2	VRTN	UCHL1	STC1	FGFBP3	NELL2	ANOS1	FZD7	THY1	PHLDA1	USP44	NAP1L3	SPRY4	PTPRZ1	EDNRB	ADAMTS19	FREM2	PCYT1B	TAGLN	CAV1	COL7A1	CYP26A1	MAP7	PODXL	GRPR	NTS	PLCH1	COL18A1	PCDH18	CRABP1	EPHA2	VIM	NECTIN3	GLI2	FAM13A	DPYSL2	ATP8A1	PMEL	ZIC2	GPC6	FKBP10	SEMA3A	SALL1	ROR1
CORE9_ES_TF_REGULATORS_BENPORATH	CORE9_ES_TF_REGULATORS_BENPORATH	ZIC1	TCF7L1	KLF5	MYBL2	NFE2L3	TEAD4	ILF3	HMGA1	HMGB3
ES_TFS_BENPORATH	ES_TFS_BENPORATH	ZFP36L1	KLF5	ETV1	ETV4	FOXO1A	HHEX	HMGB3	IFI16	ILF3	JARID2	MYBL2	NFYB	NPM1	POU5F1	REST	SALL2	SALL1	SOX2	STAT3	TAF12	TAL1	TCF20	TEAD4	TFAM	TLE3	ZIC1	ZIC2	ZIC3	ZNF195	DEK	MYST3	MLLT10	EOMES	UTF1	HESX1	FUBP1	MSC	CRSP2	NFE2L3	ZFHX1B	G3BP2	MED12	HMGA1	CEBPZ	ZNF267	HMG20A	POLR3G	MYST2
TOP100_CORRELATED_CORE9_ES_TF_REGULATORS_BENPORATH	TOP100_CORRELATED_CORE9_ES_TF_REGULATORS_BENPORATH	ZIC1	FOXM1	HMGA1	TCF7L1	MYBL2	VGLL1	NFE2L3	TRIP13	BCL11A	EZH2	EN1	CEBPG	FOXC1	TEAD4	LMO4	E2F3	KLF5	YEATS2	HMGB3	SOX11	NFIL3	HDAC2	YBX1	ILF2	ELF5	SOX10	SSRP1	RUNX3	DEK	TFDP1	CEBPB	GATAD2A	CREB3L2	ETV6	ELF4	WWTR1	RELB	NFKBIE	SPIB	NFIB	ILF3	TBX19	E2F1	SIX3	TFCP2L1	E2F8	SMARCA4	PAX6
ES_EXP1_BENPORATH	ES_EXP1_BENPORATH	ACTA1	ACTC1	ACTN3	ADD2	PARP1	ALPL	AMD1	BIRC5	ATP1A2	BMPR1A	BUB1	BUB1B	C1QBP	CASP3	CBS	CCNA2	CCNB1	CD24	CDC2	CDC6	CDC20	CDC25A	CTSC	CHEK1	CRABP1	CRABP2	CRMP1	CSE1L	CXADR	CYP26A1	COCH	DHFR	DIAPH2	DLG3	DNA2L	DNMT3A	DNMT3B	DSG2	ECT2	SLC29A1	EPHA1	EPRS	ERBB2	ETV1	ETV4	FABP5	FEN1	GPC4
ES_EXP2_BENPORATH	ES_EXP2_BENPORATH	CDC25A	CYP26A1	DNMT3A	DTYMK	EPHA1	ETV4	GPR19	GPR23	HELLS	MYBL2	ORC1L	ORC2L	POU5F1	PWP2	RBM4	TDGF1	ZIC3	HESX1	SLC5A6	CLDN6	RRP9	GDF3	GJA7	CHEK2	WSCD1	NCAPH	PRKD3	GOLGA7	L1TD1	ERCC6L	C14ORF115	MCM10	CXORF15	PRDM14	ISG20L1	DBNDD1	DCC1	LIN28	ABHD9	NANOG
NANOG_TARGETS_BENPORATH	NANOG_TARGETS_BENPORATH	ABCB7	ACADM	ACAT2	ACO2	ADAR	ADD3	ADFP	ADRBK2	AP2A1	AP1G1	AK3L1	ALCAM	ANGPT1	ANXA1	APLP2	APOA2	APOB	AQP2	ARF3	ARF4	ARHGAP1	ASAH1	ATF4	ATP5F1	ATP6V1A	B2M	BCAT1	BCKDHA	BCL9	BMP2	BMP7	POLR3D	BNIP1	ZFP36L1	KLF5	BUB1B	CA2	CA4	CACNA1A	CACNA2D1	CALB1	CALD1	CALM2	CALR	CAPZA2	CASP9	CAV1	RUNX1T1
OCT4_TARGETS_BENPORATH	OCT4_TARGETS_BENPORATH	ADD3	AUH	BMP7	ZFP36L1	KLF5	BUB1B	CA2	CA4	CACNA2D1	CAPZA2	ENTPD1	CDH1	COL12A1	CPT1A	CTGF	DPYSL2	DPYSL3	DTNA	DUSP6	EIF2S1	ELAVL2	EPHA1	FGF2	FGFR1	FGFR2	FOXO1	FUS	GAP43	GAS1	GATA6	GJA1	GPC3	GLDC	GNG10	GPS1	GRID2	HAS2	HHEX	HMGB2	HOXB5	TNC	ID2	IFI16	JARID2	JUND	JUP	KCNN2	KDR
SOX2_TARGETS_BENPORATH	SOX2_TARGETS_BENPORATH	ABCB7	ACO2	ACOX1	ADAR	ADD3	ADFP	ADRBK2	AP2A1	ALCAM	ALPL	APEX1	APP	AQP2	ARF3	ARF4	ARL4D	ARHGAP1	ASNA1	ATF3	ATF4	ALDH7A1	ATP5F1	AUH	BCAT1	BCKDHA	CCND1	BCL9	BMP2	BMP7	ZFP36L1	KLF5	BTG1	BUB1B	CA2	CA4	CACNA1A	CACNA2D1	CALM2	CALR	CAPZA2	CASP9	CDC2	CDH2	CDH3	CDK6	CETN3	CFL1	FOXN3
NOS_TARGETS_BENPORATH	NOS_TARGETS_BENPORATH	ADD3	BMP7	ZFP36L1	KLF5	BUB1B	CA2	CA4	CACNA2D1	CAPZA2	COL12A1	CPT1A	CTGF	DPYSL2	DPYSL3	DTNA	DUSP6	EPHA1	FGF2	FGFR1	FGFR2	FOXO1	FUS	GJA1	GNG10	HAS2	HHEX	TNC	IFI16	JARID2	JUP	KCNN2	KDR	LAMA4	MAN2C1	MTM1	ROR1	ORC1L	PDCL	PCTK2	ENPP2	PFTK1	EXOSC9	POU5F1	PPP2R1B	PPP2R3A	PTPN2	RAB5A	RASGRF2
NOS_TFS_BENPORATH	NOS_TFS_BENPORATH	ZFP36L1	KLF5	FOXO1	HHEX	IFI16	JARID2	POU5F1	REST	SALL1	SOX2	STAT3	TAF12	TAL1	TCF20	TLE3	ZIC1	ZIC2	ZIC3	MYST3	MLLT10	EOMES	HESX1	MSC	NFE2L3	ZEB2	MED12	HMG20A	POLR3G	PHF8	COMMD3	ARID1B	PRDM14	TBL1XR1	NANOG	PHF17	TCF7L1	IRX2
SUZ12_TARGETS_BENPORATH	SUZ12_TARGETS_BENPORATH	ACADL	ACCN1	ADARB2	ADCY8	ADCYAP1	ADM	ADRA1A	ADRA2A	ADRB1	ADRB3	ADRBK2	ACAN	NR0B1	ALOX5	ALOX15	ALX3	AQP5	ABCC6	RHOB	ARHGAP6	PHOX2A	ASCL1	ASCL2	ASTN1	ZFHX3	ATF3	ATOH1	BAI2	NKX3-2	BCL2	BHMT	BNC1	BMI1	BMP3	BMX	FOXL2	CA3	CACNA1A	CACNA1B	CACNA1D	CACNA1E	CACNB4	CALCA	CAV2	CBLN1	CBR3	CD8A	CD34
EED_TARGETS_BENPORATH	EED_TARGETS_BENPORATH	ADARB2	ADCY8	ADCYAP1	ADM	ADRA1A	ADRA2A	ADRB1	ADRB3	ALOX5	ALOX15	ALX3	AQP5	PHOX2A	ASCL1	ASCL2	ASTN1	ZFHX3	ATF3	ATOH1	NKX3-2	BCL2	BNC1	BMI1	BMP3	FOXL2	CA3	CACNA1B	CACNA1D	CACNA1E	CALCA	CBLN1	CBR3	CD8A	CD34	CD44	CD70	CDH7	CDKN2C	CDX2	CEBPD	CFTR	CIDEA	CLCN5	CNTFR	COL2A1	COL4A5	COL4A6	COL9A2
H3K27_BOUND_BENPORATH	H3K27_BOUND_BENPORATH	ADARB2	ADCY8	ADCYAP1	ADRA1A	ADRA2A	ADRB1	ADRB3	ALOX15	ALX3	AQP5	PHOX2A	ASCL1	ASCL2	ASTN1	ZFHX3	ATF3	ATOH1	NKX3-2	BCL2	BNC1	FOXL2	CACNA1B	CACNA1D	CACNA1E	CALCA	CBLN1	CBR3	CD8A	CD34	CD70	CDH7	CDKN2C	CDX2	CIDEA	CLCN5	CNTFR	COL2A1	COL4A5	COL4A6	COL9A2	COMP	CRHR1	CRYBA2	CTNND2	CYP24A1	CYP26A1	CYP27B1	DACH1
PRC2_TARGETS_BENPORATH	PRC2_TARGETS_BENPORATH	ABCC8	ABTB2	ADAMTS15	ADAMTS18	ADARB2	ADCY4	ADCY8	ADCYAP1	ADRA1A	ADRA2A	ADRB1	ADRB3	ALOX15	ALX3	ALX4	ANKRD19	ANKRD20A1	ANKRD20B	ANKRD27	AQP5	ARHGAP20	ARL9	ASCL1	ASCL2	ASTN1	ASTN2	ZFHX3	ATF3	ATOH1	ATOH8	NKX3-2	BARHL1	BARHL2	BARX1	BARX2	BCL2	BHLHB3	BHLHB4	BHLHB5	BMP8A	BNC1	BTG2	MKX	TMEM59L	FAM89A	C1ORF32	C1ORF76	C1ORF92
MYC_TARGETS1_BENPORATH	MYC_TARGETS1_BENPORATH	CDK4	TIMM17B	HRSP12	OPRS1	TCIRG1	AKR1A1	CFDP1	CEACAM5	CEBPA	RIG	PAICS	KLF1	EBP	ATF7	RCC1	PIM2	CHRNB1	CLCN6	CLNS1A	HIST4H4	PARP1	CSTB	DBI	DCK	ACE	DKC1	E2F1	EEF1A2	EGR3	EIF4A1	EIF4E	ELK1	ENO1	ETS2	ALDH2	FAH	FASN	FGFR4	FOXM1	SIRT1	RPL13A	FPGS	FXN	GALNS	GALT	GAPDH	AMD1	GAS8
MYC_TARGETS2_BENPORATH	MYC_TARGETS2_BENPORATH	AMD1	ARL1	ARRB2	ASAH1	ATF4	ATM	ATP5B	ATP5C1	ATP5E	ATP5G2	BARD1	BCKDHA	BCKDHB	BLK	CACNB1	CAD	CALM2	CALR	CAPZA1	CD79B	CD97	CDC6	CDC25B	CDK6	CDKN1B	CTSC	CISH	CKS2	CLCN2	CLCN3	CLCN6	CLN3	SLC31A1	COX7C	COX15	CR2	CREB1	CREBL2	CSF2RB	CSTF3	CYBA	DAXX	DBI	DBP	DDB1	DDX1	DDX3X	DDX5
CYCLING_GENES_BENPORATH	CYCLING_GENES_BENPORATH	A1BG	A2M	ACYP1	ADCY6	ADH4	AMD1	AOC2	BIRC2	BIRC5	ARHGDIB	ASIP	RERE	BARD1	BBS2	CCND1	BMP2	BRCA1	KLF9	BUB1	BUB1B	C4B	C6	OSGIN2	ZNHIT2	CAPS	CASP3	RUNX1	CCNA2	CCNB1	CCNE1	CCNF	CD24	CD97	CDC6	CDC20	CDC25A	CDC25B	CDC25C	CDC27	CDC42	CDK7	CDKN1B	CDKN2C	CDKN2D	CDKN3	CDR2	CENPA	CENPE
ER_CLASSIFYING_GENES_BENPORATH	ER_CLASSIFYING_GENES_BENPORATH	NAT1	SERPINA3	ABAT	ABCA3	ADCY9	AR	ASS1	ATF4	BCL2	CFB	BTF3	C4A	CA12	CBFB	CCNH	CDC20	CEBPB	CTSC	CIRBP	COX6C	CPB1	CRIP1	CRYAB	CSRP2	CST3	CUX1	CYP2B6	CYP2B7P1	DHPS	E2F3	EGFR	EMP2	ENO1	ESR1	FAT	FBP1	FUCA1	GAMT	GATA3	GFRA1	GLUL	GRK6	GPX4	GSTP1	FOXA1	HOXB2	HPN	HSPB1
GO_REGENERATION	GO_REGENERATION	ADAM15	ADM	ADRB2	AFP	ANGPT2	ANXA1	ANXA3	APOA1	APOA2	APOA4	APOA5	APOD	APOE	APOH	ATIC	BAAT	BAK1	BCL2	BCL9	BIN3	C5AR1	C5ORF13	CAD	CALU	CAST	CAV1	CCKAR	CCL2	CCNA2	CCNB1	CCND1	CCNE1	CDK1	CDK2	CDK4	CDKN1A	CEBPB	CFLAR	CHL1	CHST3	CPB2	CTNNA1	CXCL12	DDR1	DHFR	DHFRP1	EIF4A1	ENO3
GO_RESPONSE_TO_WOUNDING	GO_RESPONSE_TO_WOUNDING	A2M	ABHD2	ACHE	ACTB	ACTG1	ACTN1	ACVRL1	ADAM15	ADAM17	ADAMTS13	ADIPOR2	ADM	ADORA2A	ADRA2A	ADRA2B	ADRA2C	ADRB2	AGER	AHNAK2	AIF1	AIMP1	AK3	AKAP1	AKAP10	AKT1	ALOX15	AMICA1	ANO6	ANXA1	ANXA5	ANXA8	AP3B1	APOA1	APOA5	APOD	APOH	ARF4	ARG1	ARHGEF19	ARRB1	ARRB2	AXL	B4GALT1	BAX	BCL2	BCL9	BIN3	BLOC1S3
GO_TISSUE_REGENERATION	GO_TISSUE_REGENERATION	ADAM15	ANXA1	APOA5	APOD	BCL9	BIN3	CCNB1	CFLAR	ENO3	ERBB4	EYS	EZH2	FGF10	FZD7	GAP43	GJA1	GPX1	GSN	IFRD1	IGF1	IGFBP1	KLK6	LARGE	MAPK14	MSTN	MTPN	MUSTN1	MYF6	MYOD1	MYOG	NACA	NINJ1	NINJ2	NOTCH1	NOTCH2	NOV	PAX7	PGCP	PKM2	PLAU	POSTN	PRKCQ	PTPN12	SEPN1	SOX15	SOX2	TEC	TIMP3
GO_WOUND_HEALING	GO_WOUND_HEALING	A2M	ACTB	ACTG1	ACTN1	ACVRL1	ADAM15	ADAM17	ADAMTS13	ADIPOR2	ADORA2A	ADRA2A	ADRA2B	ADRA2C	ADRB2	AHNAK2	AK3	AKAP1	AKAP10	AKT1	ALOX15	AMICA1	ANO6	ANXA1	ANXA5	ANXA8	AP3B1	APOA5	APOD	APOH	ARHGEF19	ARRB1	ARRB2	AXL	B4GALT1	BCL9	BIN3	BLOC1S3	BMP4	C11ORF34	C1GALT1C1	C1QBP	C20ORF160	C3	C4BPB	C6ORF25	C6ORF89	CAPZA1	CAPZA2
REACTOME_SIGNALING_BY_NOTCH	REACTOME_SIGNALING_BY_NOTCH	ADAM10	ADAM17	APH1A	APH1B	ARRB1	ARRB2	ATP2A1	ATP2A2	ATP2A3	B4GALT1	CCNC	CCND1	CDK8	CNTN1	CREBBP	CUL1	DLK1	DLL1	DLL4	DNER	DTX1	DTX2	DTX4	E2F1	E2F3	EIF2C1	EIF2C2	EIF2C3	EIF2C4	EP300	FBXW7	FURIN	HDAC1	HDAC10	HDAC11	HDAC2	HDAC3	HDAC4	HDAC5	HDAC6	HDAC7	HDAC8	HDAC9	HES1	HES5	HEY1	HEY2	HEYL
KEGG_NOTCH_SIGNALING_PATHWAY	KEGG_NOTCH_SIGNALING_PATHWAY	ADAM17	APH1A	CIR1	CREBBP	CTBP1	CTBP2	DLL1	DLL3	DLL4	DTX1	DTX2	DTX3	DTX3L	DTX4	DVL1	DVL2	DVL3	EP300	HDAC1	HDAC2	HES1	HES5	JAG1	JAG2	KAT2A	KAT2B	LFNG	MAML1	MAML2	MAML3	MFNG	NCOR2	NCSTN	NOTCH1	NOTCH2	NOTCH3	NOTCH4	NUMB	NUMBL	PSEN1	PSEN2	PSENEN	PTCRA	RBPJ	RBPJL	RFNG	SNW1
GO_REGULATION_OF_NOTCH_SIGNALING_PATHWAY	GO_REGULATION_OF_NOTCH_SIGNALING_PATHWAY	AAK1	ASCL1	BCL6	BEND6	BMP7	C12ORF52	C3ORF17	C8ORF4	CD46	CHAC1	DLK1	DLK2	DLL1	DLL4	DLX1	DLX2	DTX1	EGFL7	ERH	EYA1	FBXW7	FGF10	GALNT11	GATA2	GDPD5	GSX2	HES1	HES5	HEY1	HEY2	HIF1AN	IL6ST	ITGB1BP1	JAG1	JAG2	KIT	LFNG	LLGL1	LLGL2	MAGEA1	MESP1	MFNG	MMP14	NEURL	NFKBIA	NOD2	NOTCH1	NOV
GO_POSITIVE_REGULATION_OF_NOTCH_SIGNALING_PATHWAY	GO_POSITIVE_REGULATION_OF_NOTCH_SIGNALING_PATHWAY	AAK1	ASCL1	C3ORF17	DLL1	DLL4	ERH	EYA1	FGF10	GSX2	HES1	HES5	ITGB1BP1	JAG1	JAG2	KIT	LFNG	MESP1	MFNG	NOD2	NOTCH1	NOV	PDCD10	POGLUT1	RFNG	SLC35C2	STAT3	TP63	TSPAN10	TSPAN14	TSPAN15	TSPAN17	TSPAN33	TSPAN5	WNT1
GO_NEGATIVE_REGULATION_OF_NOTCH_SIGNALING_PATHWAY	GO_NEGATIVE_REGULATION_OF_NOTCH_SIGNALING_PATHWAY	BCL6	BEND6	BMP7	C12ORF52	C8ORF4	CHAC1	DLK1	DLK2	DLL4	DLX1	DLX2	EGFL7	FBXW7	GATA2	GDPD5	HEY1	HEY2	HIF1AN	LFNG	MAGEA1	MMP14	NEURL	NFKBIA	NRARP	NUMB	OVOL2	RFNG	SLC35C1
GO_NOTCH_BINDING	GO_NOTCH_BINDING	AAK1	ADAM17	C8ORF4	CHAC1	CNTN6	DLL1	DLL3	DLL4	DNER	DTX1	GALNT11	HIF1AN	JAG1	JAG2	NCOR2	NOTCH1	NOV	SNW1
GO_NOTCH_RECEPTOR_PROCESSING	GO_NOTCH_RECEPTOR_PROCESSING	ADAM10	ADAM17	APH1A	APH1B	DLL1	DLL4	DNER	GALNT11	JAG1	JAG2	NCSTN	NOTCH3	NOTCH4	PSEN1	PSEN2	PSENEN
GO_NOTCH_SIGNALING_PATHWAY	GO_NOTCH_SIGNALING_PATHWAY	ADAM10	ADAM17	AGXT	ANGPT4	ANXA4	APH1A	APH1B	APP	ASCL1	ATOH1	BMP2	C12ORF52	CDH6	CDK6	CDKN1B	CEBPA	CHAC1	CNTN1	CNTN6	CREBBP	DLL1	DLL3	DLL4	DNER	DTX1	DTX2	DTX3	DTX4	EP300	EPN1	ETV2	FCER2	FOXA1	FOXC1	FOXC2	GALNT11	GMDS	GOT1	HES1	HES5	HES7	HEY1	HEY2	HEYL	HHEX	HNF1B	HOXD3	IFT172
GO_NEGATIVE_REGULATION_OF_BMP_SIGNALING_PATHWAY	GO_NEGATIVE_REGULATION_OF_BMP_SIGNALING_PATHWAY	ABL1	BMPER	CAV1	CER1	CHRD	CHRDL1	CTDSPL2	DAND5	DKK1	FBN1	FSTL3	FZD1	GDF3	GREM1	GREM2	HFE2	HIPK2	HTRA1	HTRA3	LEMD3	NBL1	NOG	NOTCH1	PPM1A	SFRP1	SFRP2	SKI	SKOR1	SMAD6	SMAD7	SMURF1	SOST	SOSTDC1	SPG20	TMPRSS6	TOB1	TRIM33	TWSG1	VWC2	VWC2L	WNT1	WNT5A
GO_POSITIVE_REGULATION_OF_BMP_SIGNALING_PATHWAY	GO_POSITIVE_REGULATION_OF_BMP_SIGNALING_PATHWAY	ACVRL1	BMP4	BMPR2	C10ORF54	CRB2	CYR61	ENG	FBXL15	FKBP8	FOXD1	GATA4	GATA6	GDF2	GDF5	GPC3	HES1	HES5	ILK	KCP	MSX1	MSX2	NEO1	NOTCH1	RBPJ	RNF165	SMAD2	SMAD4	SOX11	SULF1	TWSG1	UBE2O	ZNF423
GO_REGULATION_OF_BMP_SIGNALING_PATHWAY	GO_REGULATION_OF_BMP_SIGNALING_PATHWAY	ABL1	ACVR2A	ACVRL1	BMP4	BMPER	BMPR2	C10ORF54	CAV1	CER1	CHRD	CHRDL1	CRB2	CTDSPL2	CYR61	DAND5	DKK1	ENG	FBN1	FBXL15	FKBP8	FOXD1	FSTL3	FZD1	GATA4	GATA6	GDF2	GDF3	GDF5	GPC3	GREM1	GREM2	HES1	HES5	HFE2	HIPK2	HTRA1	HTRA3	ILK	ITGA3	KCP	LEMD3	MSX1	MSX2	NBL1	NEO1	NOG	NOTCH1	PCSK6
REACTOME_SIGNALING_BY_BMP	REACTOME_SIGNALING_BY_BMP	ACVR2A	ACVR2B	BMP2	BMPR1A	BMPR1B	BMPR2	CER1	CHRDL1	FSTL1	GREM2	LOC731429	NOG	SKI	SMAD1	SMAD4	SMAD5	SMAD6	SMAD7	SMURF1	SMURF2	UBE2D1	UBE2D3	ZFYVE16
REACTOME_DOWNSTREAM_SIGNALING_OF_ACTIVATED_FGFR	REACTOME_DOWNSTREAM_SIGNALING_OF_ACTIVATED_FGFR	ADCY1	ADCY2	ADCY3	ADCY4	ADCY5	ADCY6	ADCY7	ADCY8	ADCY9	ADRBK1	AKT1	AKT1S1	AKT2	AKT3	BAD	CALM1	CALM2	CALM3	CAMK4	CASP9	CDK1	CDKN1A	CDKN1B	CHUK	CREB1	FGF1	FGF10	FGF17	FGF18	FGF19	FGF2	FGF20	FGF22	FGF23	FGF3	FGF4	FGF5	FGF6	FGF7	FGF8	FGF9	FGFR1	FGFR2	FGFR3	FGFR4	FOXO1	FOXO3	FOXO4
REACTOME_FGFR_LIGAND_BINDING_AND_ACTIVATION	REACTOME_FGFR_LIGAND_BINDING_AND_ACTIVATION	FGF1	FGF10	FGF17	FGF18	FGF19	FGF2	FGF20	FGF22	FGF23	FGF3	FGF4	FGF5	FGF6	FGF7	FGF8	FGF9	FGFR1	FGFR2	FGFR3	FGFR4	KL	KLB
REACTOME_NEGATIVE_REGULATION_OF_FGFR_SIGNALING	REACTOME_NEGATIVE_REGULATION_OF_FGFR_SIGNALING	BRAF	CBL	FGF1	FGF10	FGF17	FGF18	FGF19	FGF2	FGF20	FGF22	FGF23	FGF3	FGF4	FGF5	FGF6	FGF7	FGF8	FGF9	FGFR1	FGFR2	FGFR3	FGFR4	FRS2	GRB2	KL	KLB	MAPK1	MAPK3	MKNK1	PPP2CA	PPP2CB	PPP2R1A	RPS27A	RPS27AP11	SPRY2	SRC	UBA52
REACTOME_SIGNALING_BY_FGFR	REACTOME_SIGNALING_BY_FGFR	ADCY1	ADCY2	ADCY3	ADCY4	ADCY5	ADCY6	ADCY7	ADCY8	ADCY9	ADRBK1	AKT1	AKT1S1	AKT2	AKT3	BAD	BRAF	CALM1	CALM2	CALM3	CAMK4	CASP9	CBL	CDK1	CDKN1A	CDKN1B	CHUK	CREB1	FGF1	FGF10	FGF17	FGF18	FGF19	FGF2	FGF20	FGF22	FGF23	FGF3	FGF4	FGF5	FGF6	FGF7	FGF8	FGF9	FGFR1	FGFR2	FGFR3	FGFR4	FOXO1
REACTOME_SIGNALING_BY_FGFR_MUTANTS	REACTOME_SIGNALING_BY_FGFR_MUTANTS	BCR	CNTRL	CPSF6	CUX1	FGF1	FGF10	FGF17	FGF18	FGF2	FGF20	FGF22	FGF23	FGF3	FGF4	FGF5	FGF6	FGF7	FGF8	FGF9	FGFR1	FGFR1OP	FGFR1OP2	FGFR2	FGFR3	FGFR4	FRS2	GAB1	GAB2	GRB2	HRAS	KRAS	LOC732425	MYO18A	NRAS	PIK3CA	PIK3R1	PLCG1	SOS1	STAT1	STAT3	STAT5A	STAT5B	TRIM24	ZMYM2
RESPONSE_TO_WOUNDING	RESPONSE_TO_WOUNDING	ABCF1	ACHE	ACVRL1	ADM	ADORA1	ADORA2A	ADORA3	AFAP1L2	AGER	AHSG	AIF1	AIMP1	ALOX15	ALOX5AP	ANXA1	AOAH	AOC3	AOX1	APCS	APOA5	APOL3	BLNK	C2	C3AR1	C4BPB	C5	CCL11	CCL13	CCL20	CCL21	CCL22	CCL23	CCL24	CCL26	CCL3	CCL3L3	CCL4	CCL5	CCR1	CCR2	CCR3	CCR4	CCR5	CCR7	CD36	CD40	CD40LG	CD59
ZHANG_GATA6_TARGETS_UP	> Genes up-regulated after cre-lox knockout of GATA6 [GeneID=2627] in airway epithelium.	AQP4	ARSK	CD36	DSC2	EMB	FABP4	FUT9	GALNT13	GSTO1	MAOB	METTL7A	MPZL2	POF1B	RPL17	TESC
ZHANG_GATA6_TARGETS_DN	> Genes down-regulated after cre-lox knockout of GATA6 [GeneID=2627] in airway epithelium.	ABCA3	ADCY7	AIF1L	AKAP5	ALAD	ANO1	BSPRY	CAMK2B	CCBP2	CHST11	CLDN18	COL4A3	COL4A4	CPM	CTSB	DCBLD1	DHCR7	DUSP7	E2F2	EGFR	EIF5A2	FABP5	FDPS	FZD2	GALNT14	GIPC2	GPR172A	HMHA1	IDI1	INSIG1	KCNJ15	LAMA3	LAMP3	LDLR	MATN4	MSMO1	MUC1	MVD	PARP3	PCBP3	PHACTR1	PPID	RAB27A	RERG	RHOF	SDPR	SEMA3A	SLC35E3
HALLMARK_CHOLESTEROL_HOMEOSTASIS	http://www.broadinstitute.org/gsea/msigdb/cards/HALLMARK_CHOLESTEROL_HOMEOSTASIS	FDPS	CYP51A1	IDI1	FDFT1	DHCR7	SQLE	HMGCS1	NSDHL	LSS	MVD	LDLR	TM7SF2	ALDOC	EBP	SCD	PMVK	MVK	LPL	SC5DL	FADS2	HMGCR	HSD17B7	ANXA13	SREBF2	PCYT2	ACSS2	ATF3	ADH4	ETHE1	ECH1	CBS	GUSB	FASN	LGALS3	ATF5	ANXA5	TP53INP1	CHKA	GSTM2	ACAT2	AVPR1A	PLSCR1	CLU	ERRFI1	TRIB3	CXCL16	TNFRSF12A	ACTG1
HALLMARK_TGF_BETA_SIGNALING	http://www.broadinstitute.org/gsea/msigdb/cards/HALLMARK_TGF_BETA_SIGNALING	TGFBR1	SMAD7	TGFB1	SMURF2	SMURF1	BMPR2	SKIL	SKI	ACVR1	PMEPA1	NCOR2	SERPINE1	JUNB	SMAD1	SMAD6	PPP1R15A	TGIF1	FURIN	SMAD3	FKBP1A	MAP3K7	BMPR1A	CTNNB1	HIPK2	KLF10	BMP2	ENG	APC	PPM1A	XIAP	CDH1	ID1	LEFTY2	CDKN1C	TRIM33	RAB31	TJP1	SLC20A1	CDK9	ID3	NOG	ARID4B	IFNGR2	ID2	PPP1CA	SPTBN1	WWTR1	BCAR3
HALLMARK_DNA_REPAIR	http://www.broadinstitute.org/gsea/msigdb/cards/HALLMARK_DNA_REPAIR	POLR2H	POLR2A	POLR2G	POLR2E	POLR2J	POLR2F	POLR2C	POLR2K	GTF2H3	POLR2D	ERCC3	DDB2	POLR1C	XPC	PCNA	POLR2I	SUPT4H1	POLD3	POLR3GL	POLR3C	GTF2B	POLR1D	NCBP2	RDBP	GTF2F1	ERCC5	LIG1	ERCC1	ERCC4	POLD4	COBRA1	RFC2	ELL	TAF10	RRM2B	SUPT5H	RPA3	SNAPC5	SSRP1	RFC3	RPA2	TCEB3	TAF12	TH1L	TAF13	TAF6	TAF9	GTF2A2
HALLMARK_G2M_CHECKPOINT	http://www.broadinstitute.org/gsea/msigdb/cards/HALLMARK_G2M_CHECKPOINT	AURKA	CCNA2	TOP2A	CCNB2	CENPA	BIRC5	CDC20	PLK1	TTK	PRC1	NDC80	KIF11	NUSAP1	CKS2	KIF2C	MKI67	AURKB	TPX2	SMC4	BUB1	CENPF	RACGAP1	CENPE	KIF23	UBE2C	MCM6	MCM3	PTTG1	CDK1	KIF4A	ESPL1	MAD2L1	NEK2	KIF22	HMMR	KPNA2	CDKN3	CDC25A	H2AFX	CDC25B	PLK4	CDC6	CCNF	MCM5	LMNB1	E2F3	KIF15	CHEK1
HALLMARK_NOTCH_SIGNALING	http://www.broadinstitute.org/gsea/msigdb/cards/HALLMARK_NOTCH_SIGNALING	JAG1	NOTCH3	NOTCH2	APH1A	HES1	CCND1	FZD1	PSEN2	FZD7	DTX1	DLL1	FZD5	MAML2	NOTCH1	PSENEN	WNT5A	CUL1	WNT2	DTX4	SAP30	PPARD	KAT2A	HEYL	SKP1	RBX1	TCF7L2	ARRB1	LFNG	PRKCA	DTX2	ST3GAL6	FBXW11
HALLMARK_ADIPOGENESIS	http://www.broadinstitute.org/gsea/msigdb/cards/HALLMARK_ADIPOGENESIS	FABP4	ADIPOQ	PPARG	LIPE	DGAT1	LPL	CPT2	CD36	GPAM	ADIPOR2	ACAA2	ETFB	ACOX1	ACADM	HADH	IDH1	SORBS1	ACADS	UCK1	SCP2	DECR1	CDKN2C	TALDO1	TST	MCCC1	PGM1	REEP5	BCL2L13	SLC25A10	ME1	PHYH	PIM3	YWHAG	NDUFAB1	GPD2	ADIG	ECHS1	QDPR	CS	ECH1	SLC25A1	ACADL	TOB1	GRPEL1	CRAT	GBE1	SDPR	SCARB1
HALLMARK_ESTROGEN_RESPONSE_EARLY	http://www.broadinstitute.org/gsea/msigdb/cards/HALLMARK_ESTROGEN_RESPONSE_EARLY	GREB1	CA12	SLC9A3R1	MYB	ANXA9	IGFBP4	SYBU	NPY1R	PDZK1	NRIP1	MLPH	HSPB8	EGR3	KRT19	LRIG1	KDM4B	PGR	RHOBTB3	TPD52L1	ELOVL2	RET	TPBG	TFF1	MAPT	SCNN1A	ABAT	FLNB	XBP1	CELSR2	RAB31	MYBL1	MREG	FAM102A	MSMB	STC2	FAM134B	SIAH2	ZNF185	SLC19A2	SLC1A4	FHL2	BCL2	PMAIP1	AREG	OVOL2	TSKU	ADCY9	RASGRP1
HALLMARK_ESTROGEN_RESPONSE_LATE	http://www.broadinstitute.org/gsea/msigdb/cards/HALLMARK_ESTROGEN_RESPONSE_LATE	TFF1	SLC9A3R1	TPD52L1	PRSS23	CA12	PDZK1	ANXA9	CELSR2	TJP3	PGR	RET	MYB	TPBG	EGR3	ARL3	OLFM1	NPY1R	SCNN1A	XBP1	AREG	IL17RB	NRIP1	ASS1	TFF3	FKBP4	SLC27A2	SEMA3B	GPER	LLGL2	AGR2	KRT19	WISP2	BLVRB	FLNB	PDCD4	CALCR	IGFBP4	DNAJC12	TIAM1	TSPAN13	CXCL12	RAB31	PKP3	CYP26B1	FKBP5	SIAH2	ISG20	TMPRSS3
HALLMARK_MYOGENESIS	http://www.broadinstitute.org/gsea/msigdb/cards/HALLMARK_MYOGENESIS	ACTA1	TNNI2	MYL1	TNNC1	TNNC2	MYH3	MYLPF	TNNT3	TNNT2	CASQ2	ACTC1	MYOM1	MYL4	MYBPH	MYH7	MYH8	ACTN2	TNNI1	CRYAB	SGCG	HRC	TNNT1	DES	MYOZ1	RYR1	CSRP3	ADAM12	ATP2A1	CKM	SVIL	MYOM2	MYL6B	TPM2	MYL2	CKMT2	BIN1	MYH1	ENO3	FLII	FXYD1	TPM3	DMD	IGFBP3	CHRNB1	SPEG	FHL1	ACTN3	TCAP
HALLMARK_PROTEIN_SECRETION	http://www.broadinstitute.org/gsea/msigdb/cards/HALLMARK_PROTEIN_SECRETION	ARCN1	TMED10	COPB2	RAB14	ATP7A	COPB1	LAMP2	EGFR	IGF2R	COPE	PPT1	AP3S1	BET1	CLCN3	AP2S1	CLTC	AP2M1	RER1	KIF1B	ARF1	OCRL	ICA1	MON2	ARFGEF2	TMED2	NAPG	TMX1	PAM	SCAMP1	SH3GL2	RAB2A	COG2	VAMP3	ERGIC3	DOPEY1	VAMP4	VPS4B	NAPA	GNAS	STX7	SEC22B	VPS45	STX16	YKT6	SNX2	ARFGEF1	CLTA	CLN5
HALLMARK_APICAL_SURFACE	http://www.broadinstitute.org/gsea/msigdb/cards/HALLMARK_APICAL_SURFACE	B4GALT1	RHCG	MAL	LYPD3	PKHD1	ATP6V0A4	AIM1	SHROOM2	SRPX	MDGA1	TMEM8B	THY1	PCSK9	EPHB4	DCBLD2	GHRL	LYN	GAS1	FLOT2	PLAUR	AKAP7	ATP8B1	EFNA5	SLC34A3	APP	GSTM3	HSPB1	SLC2A4	IL2RB	RTN4RL1	NCOA6	SULF2	ADAM10	BRCA1	GATA3	AFAP1L2	IL2RG	CD160	ADIPOR2	SLC22A12	NTNG1	SCUBE1	CX3CL1	CROCC
HALLMARK_HEDGEHOG_SIGNALING	http://www.broadinstitute.org/gsea/msigdb/cards/HALLMARK_HEDGEHOG_SIGNALING	SHH	PTCH1	NRCAM	NRP1	SCG2	AMOT	UNC5C	GPR56	HEY1	GLI1	THY1	SLIT1	CDK6	HEY2	NRP2	TLE3	TLE1	L1CAM	PLG	NKX6-1	NF1	RASA1	ETS2	RTN1	CRMP1	MYH9	VEGFA	CELSR1	CNTFR	ACHE	PML	CDK5R1	VLDLR	OPHN1	LDB1	DPYSL2
HALLMARK_COMPLEMENT	http://www.broadinstitute.org/gsea/msigdb/cards/HALLMARK_COMPLEMENT	C2	C1S	CFB	C1R	SERPINE1	MMP14	SERPING1	CTSL1	F5	MMP13	F7	CTSS	LGMN	PLG	C1QA	CASP1	GZMA	ADAM9	CALM3	C1QC	TIMP1	DPP4	KLK1	KLKB1	CD59	CR2	MMP15	LAP3	SPOCK2	F10	CTSB	SERPINA1	CTSO	CD40LG	CBLB	PDP1	C4BPB	PLEK	GP9	PLAUR	C3	F2	CASP4	STX4	CTSC	USP15	CR1	DUSP6
HALLMARK_UNFOLDED_PROTEIN_RESPONSE	http://www.broadinstitute.org/gsea/msigdb/cards/HALLMARK_UNFOLDED_PROTEIN_RESPONSE	ATF4	HERPUD1	PARN	EXOSC4	HSP90B1	XBP1	EXOSC9	HSPA5	ATF3	EXOSC1	EXOSC5	ASNS	ARFGAP1	WFS1	SRPRB	DNAJB9	TSPYL2	NFYA	CALR	KHSRP	DNAJC3	EXOSC2	NOP14	ATF6	HYOU1	RRP9	NOP56	CXXC1	IGFBP1	CNOT4	DCP2	PDIA6	ATP6V0D1	PREB	SEC31A	GOSR2	SERP1	NFYB	NHP2	DCTN1	SLC7A5	SSR1	EDEM1	EDC4	EIF2AK3	MTHFD2	SRPR	NOLC1
HALLMARK_XENOBIOTIC_METABOLISM	http://www.broadinstitute.org/gsea/msigdb/cards/HALLMARK_XENOBIOTIC_METABOLISM	CYP1A1	FAH	DCXR	CYP1A2	GSTA3	CYP2J2	CYP27A1	ADH1C	UGDH	ASL	NQO1	ALAS1	GSTM4	CYP2C18	PTS	CYB5A	ACOX2	EPHX1	LCAT	SLC35D1	GSS	FMO3	IDH1	AKR1C3	SLC22A1	GSTO1	ARG1	CDO1	FMO1	ALDH9A1	POR	NDRG2	UPB1	ECH1	PTGES	PDK4	AHCY	COMT	AOX1	CFB	DDAH2	HGFAC	F11	CYP26A1	MCCC2	SERPINA6	GNMT	BLVRB
HALLMARK_FATTY_ACID_METABOLISM	http://www.broadinstitute.org/gsea/msigdb/cards/HALLMARK_FATTY_ACID_METABOLISM	ACAA1	ACAA2	ACADL	ACADM	ACOT8	ACOX1	ACSL1	ALDH3A2	CCDC58	CPT2	CYP4A11	DECR1	ECH1	ECI1	ELOVL5	FABP1	FABP2	HADH	HIBCH	HMGCL	HSD17B11	IDH1	ME1	MGLL	MLYCD	PCBD1	RETSAT	S100A10	SUCLG1	VNN1	EHHADH	ALDH9A1	HADHB	ECHS1	ACADS	CA2	HSD17B10	ALDH1A1	ACADVL	HSD17B4	CA4	ADH1C	ADH7	PTS	MAOA	HAO2	HSD17B7	MCEE
HALLMARK_OXIDATIVE_PHOSPHORYLATION	http://www.broadinstitute.org/gsea/msigdb/cards/HALLMARK_OXIDATIVE_PHOSPHORYLATION	NDUFS3	UQCRB	NDUFS2	SDHA	UQCRC1	NDUFA9	NDUFS4	NDUFS1	NDUFA2	NDUFS8	SDHB	NNT	ATP5O	ATP5G3	NDUFS7	ATP5A1	NDUFV1	COX5B	UQCRH	NDUFA1	ATP5C1	ATP5B	COX7B	SDHD	CYCS	NDUFA6	NDUFAB1	COX8A	ACO2	ATP5G1	CYC1	NDUFB6	ATP5E	COX5A	UQCRC2	COX6A1	ATP5D	COX6C	ATP5J	NDUFB3	IDH3B	OGDH	NDUFB8	SURF1	COX6B1	NDUFB5	NDUFA4	NDUFB1
HALLMARK_GLYCOLYSIS	http://www.broadinstitute.org/gsea/msigdb/cards/HALLMARK_GLYCOLYSIS	PGK1	ALDOA	ENO1	TPI1	PFKP	ERO1L	ALDOB	VEGFA	MXI1	PKM2	HK2	LDHA	EXT1	SLC25A10	GUSB	PFKFB1	PGAM1	PYGB	AK4	P4HA1	PMM2	FAM162A	SDC1	EGLN3	PC	B4GALT7	FBP2	IGFBP3	CHPF	B3GAT3	CHST12	HS2ST1	MPI	GNPDA1	AKR1A1	PPFIA4	B3GAT1	CHPF2	G6PD	MDH2	CHST6	PGLS	PGAM2	CHST1	GPC1	TSTA3	ALG1	GFPT1
HALLMARK_REACTIVE_OXIGEN_SPECIES_PATHWAY	http://www.broadinstitute.org/gsea/msigdb/cards/HALLMARK_REACTIVE_OXIGEN_SPECIES_PATHWAY	GSR	PRDX2	TXNRD1	SOD1	GCLC	CAT	GPX4	MPO	PRDX1	PRDX6	GCLM	TXN	SOD2	PRDX4	SELS	PDLIM1	TXNRD2	HBXIP	G6PD	MSRA	MBP	SRXN1	NQO1	OXSR1	GLRX2	HMOX2	FES	PFKP	NDUFB4	GPX3	SCAF4	CDKN2D	MGST1	ABCC1	FTL	ATOX1	STK25	EGLN2	ERCC2	SBNO2	JUNB	PPP2R4	LSP1	NDUFA6	HHEX	GLRX	NDUFS2	PRNP
HALLMARK_UV_RESPONSE_UP	http://www.broadinstitute.org/gsea/msigdb/cards/HALLMARK_UV_RESPONSE_UP	NXF1	SLC6A8	BAK1	CDC5L	HSPA2	POLR2H	ALAS1	TUBA4A	C4BPB	CCNE1	EPHX1	GRPEL1	ICAM1	FEN1	ARRB2	JUNB	CTSL2	DGAT1	ATF3	CASP3	RASGRP1	TMBIM6	FOS	TAP1	E2F5	RAB27A	CCND3	SLC25A4	SPR	CDKN2B	SHOX2	OLFM1	IGFBP2	LYN	CLTB	BCL2L11	LHX2	NFKBIA	MSX1	H2AFX	NR4A1	GLS	CDC34	MMP14	STK25	PDAP1	ABCB1	BSG
HALLMARK_UV_RESPONSE_DN	http://www.broadinstitute.org/gsea/msigdb/cards/HALLMARK_UV_RESPONSE_DN	TJP1	NFIB	TGFBR3	TFPI	MMP16	ABCC1	MAP2K5	AGGF1	PLCB4	MET	IRS1	PTPRM	AKT3	SIPA1L1	NR1D2	ATRN	ANXA2	ADD3	CDKN1B	ATXN1	CAP2	PRDM2	FAM179B	SDC2	SMAD3	SLC7A1	GCNT1	RUNX1	RND3	PPAP2B	NR3C1	YTHDC1	PPARG	LPHN2	DLG1	ATP2B4	NIPBL	PEX14	MYC	RASA2	FZD2	BMPR1A	LPAR1	PRKCA	MGMT	PRKCE	RXRA	LTBP1
HALLMARK_ANGIOGENESIS	http://www.broadinstitute.org/gsea/msigdb/cards/HALLMARK_ANGIOGENESIS	VCAN	POSTN	FSTL1	LRPAP1	STC1	LPL	VEGFA	PF4	THBD	FGFR1	TNFRSF21	CCND2	COL5A2	ITGAV	SERPINA5	KCNJ8	APP	JAG1	COL3A1	SPP1	NRP1	OLR1	PDGFA	PTK2	SLCO2A1	PGLYRP1	VAV2	S100A4	MSX1	VTN	TIMP1	APOH	PRG2	JAG2	LUM	CXCL6
HALLMARK_HEME_METABOLISM	http://www.broadinstitute.org/gsea/msigdb/cards/HALLMARK_HEME_METABOLISM	ALAS2	PPOX	FECH	HMBS	GYPB	ALAD	RHD	GYPA	SELENBP1	BLVRB	GYPE	GYPC	EPB42	SLC4A1	RHCE	RHAG	TAL1	2024-03-08	SPTB	UROD	HBQ1	DCAF11	ERMAP	EIF2AK1	CPOX	MPP1	GLRX5	TSPAN5	OSBP2	ANK1	NFE2	AHSP	SPTA1	MAP2K3	BNIP3L	SLC22A4	CLIC2	TRAK2	GCLC	KEL	RANBP10	TRIM10	TSPO2	UROS	XK	SNCA	MARK3	UBAC1
HALLMARK_COAGULATION	http://www.broadinstitute.org/gsea/msigdb/cards/HALLMARK_COAGULATION	F2	PROC	C1S	MMP14	F10	PLG	C1R	SERPINE1	SERPING1	C2	F12	CFI	MMP2	C3	F9	CTSO	TMPRSS6	MMP9	PROZ	MMP1	CFB	BMP1	VWF	FGA	F11	THBD	FURIN	MMP11	F8	LGMN	HPN	CTSB	MBL2	F13B	TIMP1	CTSL2	MMP8	A2M	MMP10	MASP2	FGG	C8A	PLAU	ADAM9	GSN	CAPN2	PLAT	FN1
HALLMARK_BILE_ACID_METABOLISM	http://www.broadinstitute.org/gsea/msigdb/cards/HALLMARK_BILE_ACID_METABOLISM	SCP2	ABCD3	SLC27A2	HSD3B7	HSD17B4	AKR1D1	ABCD2	PEX1	CYP8B1	PNPLA8	PHYH	SLC27A5	CYP7B1	CYP27A1	PEX26	AGXT	PEX7	CROT	CYP39A1	ABCA3	CYP7A1	HACL1	PIPOX	PEX6	SOD1	GNPAT	HSD3B1	ABCA2	HAO1	PEX16	ABCD1	ACSL1	MLYCD	ABCG8	AQP9	ISOC1	NR1H4	PEX19	NPC1	HSD17B11	AMACR	CYP46A1	PEX13	IDH1	PEX11A	HSD17B6	EPHX2	PRDX5
HALLMARK_PEROXISOME	http://www.broadinstitute.org/gsea/msigdb/cards/HALLMARK_PEROXISOME	ABCD3	ACOT8	ACOX1	ACSL1	ECH1	ECI2	EHHADH	GSTK1	HSD17B4	MLYCD	PEX11A	RETSAT	SLC27A2	PEX13	PEX14	SCP2	HSD3B7	GNPAT	ABCD2	SLC25A17	PEX2	ACAA1	HAO2	HSD17B11	CRAT	PEX11B	LONP2	IDH1	FIS1	PEX6	ABCB4	SOD1	ABCB1	ISOC1	YWHAH	EPHX2	ABCD1	HMGCL	ACSL5	ALDH9A1	DHCR24	ELOVL5	NUDT19	PRDX5	CTPS	IDE	SLC23A2	PEX5
HALLMARK_ALLOGRAFT_REJECTION	http://www.broadinstitute.org/gsea/msigdb/cards/HALLMARK_ALLOGRAFT_REJECTION	PTPRC	IL12B	TGFB1	IL12A	CD3E	CD3D	CD28	LYN	HCLS1	IL18	CRTAM	IFNG	CD3G	CD86	IL10	UBE2N	BCL10	CD4	LCK	NCK1	C2	HLA-A	ITGB2	HLA-DQA1	CD1D	CD80	HLA-DRA	THY1	TLR1	HLA-G	HLA-DMB	IL7	IL4	TNF	CD247	IL2	HLA-DMA	STAT1	IRF4	SRGN	INHBA	TLR3	ZAP70	CD74	CD40	TRAF2	B2M	BCL3
HALLMARK_SPERMATOGENESIS	http://www.broadinstitute.org/gsea/msigdb/cards/HALLMARK_SPERMATOGENESIS	PDHA2	TSSK2	TNP1	ZPBP	DPEP3	ADAM2	ACTL7B	GAPDHS	TUBA3C	LDHC	DDX25	PRM2	TCP11	PIAS2	PAPOLB	OAZ3	PHF7	ODF1	ACRBP	YBX2	CSNK2A2	NAA11	TULP2	ADAD1	SYCP1	DDX4	MLF1	TEKT2	SPATA6	PGK2	HSPA2	ACRV1	CLPB	CRISP2	FAM164C	AKAP4	CCNA1	CCT6B	PACRG	GSG1	THEG	HSPA4L	CST8	DCC	HSPA1L	GSTM3	DNAJB8	IL13RA2
HALLMARK_PANCREAS_BETA_CELLS	http://www.broadinstitute.org/gsea/msigdb/cards/HALLMARK_PANCREAS_BETA_CELLS	PAX6	NEUROD1	ISL1	NKX2-2	PCSK1	NKX6-1	SLC2A2	SEC11A	DCX	SPCS1	FOXA2	GCK	MAFB	INS	PDX1	ABCC8	IAPP	SRP9	NEUROG3	FOXO1	AKT3	GCG	DPP4	PAX4	SYT13	SCGN	HNF1A	STXBP1	CHGA	VDR	PCSK2	INSM1	SST	ELP4	SRPRB	PAK3	G6PC2	PKLR	LMO2	SRP14
GO_TAXIS	> The directed movement of a motile cell or organism in response to an external stimulus.	ADAM8	AGTR1	AIMP1	ALCAM	ALKBH1	AMICA1	AMOT	ANGPT1	ANK3	ANO6	ANXA1	APBB2	APOA1	APP	ARHGEF16	ARHGEF5	ARRB2	ARTN	ARX	ATOH1	AZU1	B3GNT1	B3GNT2	BCAR1	BCL11B	BDNF	BIN2	BMP4	BMP7	BMPR1B	BOC	C1orf187	C3AR1	C5	C5AR1	C9orf46	CALCA	CCBP2	CCL1	CCL11	CCL13	CCL14	CCL15	CCL16	CCL17	CCL18	CCL19	CCL2
ISHIKAWA_STING_SIGNALING	> Prmary innate immune response genes induced in 293T cells (embryonic kidney) by overexpression of STING (TMEM173) [GeneID=340061].	ADAR	CCL5	IFNB1	IRF1	IRF2	IRF6	IRF7	IRF9KEGG_UBIQUITIN_MEDIATED_PROTEOLYSIS	http://www.broadinstitute.org/gsea/msigdb/cards/KEGG_UBIQUITIN_MEDIATED_PROTEOLYSIS	CDC16	KLHL13	PIAS3	UBA6	UBE2L6	BIRC3	HERC1	XIAP	PML	HERC2	PRPF19	ANAPC1	UBE2S	UBE2O	UBE2M	UBE2Q2	MAP3K1	UBE4A	BRCA1	MDM2	UBE2K	UBE2D2B	UBOX5	KLHL9	UBR5	UBE3A	UBE2R2	RFWD2	TRIM37	FBXW8	UBE2E3	ANAPC7	ANAPC5	UBE2QL1	PIAS1	SMURF1	STUB1	UBE2G2	BTRC
REACTOME_AUTODEGRADATION_OF_THE_E3_UBIQUITIN_LIGASE_COP1	http://www.broadinstitute.org/gsea/msigdb/cards/REACTOME_AUTODEGRADATION_OF_THE_E3_UBIQUITIN_LIGASE_COP1	PSMD14	PSMA8	PSME4	ATM	PSMA1	PSMA2	PSMA3	PSMA4	PSMA5	PSMA6	PSMA7	PSMB1	PSMB2	PSMB3	PSMB4	PSMB5	PSMB6	PSMB7	PSMB8	PSMB9	PSMB10	PSMC1	PSMC2	PSMC3	PSMC4	PSMC5	PSMC6	PSMD1	PSMD2	PSMD3	PSMD4	PSMD5	PSMD7	PSMD8	PSMD9	PSMD10	PSMD11	PSMD12	PSMD13	PSME1	PSME2	RPS27A	RFWD2	TRP53	GM7866	PSMF1	PSMD6
REACTOME_ANTIGEN_PROCESSING_UBIQUITINATION_PROTEASOME_DEGRADATION	http://www.broadinstitute.org/gsea/msigdb/cards/REACTOME_ANTIGEN_PROCESSING_UBIQUITINATION_PROTEASOME_DEGRADATION	UBA2	SAE1	HUWE1	RNF41	PSMD14	STUB1	ANAPC10	ARIH2	UBE2E3	LRRC41	ATG7	RBCK1	WWP1	UBE2C	TRIM9	FBXO17	UBE2J2	LRR1	FBXO27	ASB17	ASB11	ASB5	ASB6	ASB7	ASB8	ASB9	UBE2F	ASB15	ASB12	PSMA8	UBE2U	DTX3L	UBR1	RNF182	UBOX5	TRIM32	PSME4	FBXW11	UBR2	UBR4	MKRN1	CDC26	RNF144B	ANAPC13	RCHY1	WSB1	FBXO2	FBXW8
IRDS.Weichselbaum_2008	IRDS.Weichselbaum_2008	ALDH3A1	CAR2	CCNA1	CD59B	CXCL10	DCN	GALC	HERC6	H2-M3	HSD17B1	IFI35	IFI44	IFI44L	IFIT1BL2	IFIT3B	IGF2	IRF7	LAMP3	LGALS3BP	LY6E	MCL1	OAS1G	OAS3	OASL1	PLSCR1	RAP2C	ROBO1	SERPINB2	SH3YL1	SLC6A15	STAT1	THBS1	TIMP3	TRIM14	USP18	ISG15	IFIT1
KEGG_CYTOSOLIC_DNA_SENSING_PATHWAY	KEGG_CYTOSOLIC_DNA_SENSING_PATHWAY (human genes converted to mouse)	CXCL10	CHUK	IFNAB	POLR1D	CCL5	CCL4	RIPK1	POLR3K	AIM2	IKBKB	CASP1	POLR3H	POLR3C	IKBKE	POLR3G	POLR3B	POLR3F	NFKB1	NFKBIB	NFKBIA	IRF3	IKBKG	TREX1	POLR1C	IL18	RELA	ZBP1	POLR3D	RIPK3	IFNB1	IL33	PYCARD	POLR3GL	IL1B	ADAR	DDX58	MAVS	TBK1	TMEM173	POLR3A	IL6	IRF7
basal	basal	ATPIF1	MYL12A	IER2	HMGN1	GLTSCR2	BSG	NDUFA11	BTG2	ATF3	MAP1LC3A	DNAJB1	ATP1B1	GLUL	OAT	S100A16	HSPB1	DCN	APOE	TMEM176B	TMEM176A	TUBA1C	ERRFI1	NFIX	HRAS	MGST3	HMGB2	TPM1	MRPS6	CP	HPGD	ATP1A1	CYR61	PHLDA1	ALDH1A1	CLDN4	DEFB1	DEFB50	MGST1	INMT	SBSPON	STMN1	CPE	LCN2	PDGFA	BCAM	TUFT1	NRTN	SDC1
luminal_1	luminal_1	RPL36AL	WBP5	MT2	COX7B	ATP5G1	DAD1	MT1	GNG5	SRP14	NDUFA2	PPIB	SPCS2	SCAND1	OST4	HSPA5	TMEM258	TMED10	UQCR11	2410015M20RIK	CALR	SMIM14	NDUFS6	HSP90B1	SSR2	RPN2	SEC61G	RRBP1	MYEOV2	TMEM234	COPE	MDH1	TIMM13	FKBP4	LAMTOR2	TMBIM4	ERP29	CLTC	COMT	SEC61B	KRTCAP2	SGK1	NME1	IER3IP1	UQCRQ	SERP1	BOLA2	NDUFA1	VIMP
luminal_2	luminal_2	PSCA	KRT4	AQP5	PPP1R1B	BARX2	NLRP10	ACSM3	TSTD1	OIT1	UPK1A	GPRC5A	AA986860	SLC12A2	SLC39A8	MME	SMIM6	WFDC2	2200002D01RIK	MMP7	PTGR1	CYP2F2	GSTA3	FOXQ1	ERMP1	GDPD1	TIMP4	CAR8	KLF5	CDK19	SOX9	CYP2B10	SLC16A11	PGLYRP1	TSPAN8	ALOX12E	ALOX15	UPK1B	S100A14	APIP	GSTO1	SBSPON	BACE2	PLPP2	LRRC26	ABHD14B	CMAS	CASZ1	BEX1
luminal_3	luminal_3	ATP6V1G3	FOXI1	DMRT2	2610016A17RIK	ATP6V1B1	CLCNKB	SCG5	SLC26A3	CLCN5	CPSF4L	CLIC6	RNF152	EDN3	RABEP2	VSIG1	TFCP2L1	MUC20	DUOXA1	TDRP	ACSL4	SERPINB9	PLA2R1	NCALD	ADORA1	SERPINB6B	AP1S3	ALDH3A2	VAV3	SLC44A3	CGNL1	RALGAPA2	ATP6V0D2	PLCG2	TMEM158	ARHGAP18	CHCHD10	GDE1	ATP6V1H	1700024P16RIK	ST6GALNAC2	LDHB	PGRMC1	ATP6V1A	ATP6V1E1	PARM1	BIK	ATP6V1D	RTN3
SU2C-NE-ADENO.POLYA	SU2C-NE-ADENO.POLYA	PDXDC1	GFPT1	PMM2	ARHGEF39	CAMKK2	CDC7	TBC1D9B	VPS26B	TMEFF1	TEX30SIDT2	GSPT1	HMOX2	PGBD1	HDLBP	DNA2	ALDH1A3	YIPF6	CORO1B	TMEM268	CEP55	UBE2J1	TRPM4MTF2	TAPT1	E2F8	HMGB2	PCGF6	NEDD4L	VCPKMT	FMR1	CHEK1	SND1	EZH2	APLP2	TMEM87B	FBH1	WDHD1	SPRYD3	PSIP1	AURKB	TYMS	NUSAP1	KNL1	IL17RB	TTLL12	S100PBP	KIF18A	GYS1	SLC45A3
SU2C-NE-ADENO.FPKMCAP	SU2C-NE-ADENO.FPKMCAP	WDR35	CORT	ZFP296	NR6A1	PARVA	TOX	SFN	WDR47	DPEP2	PTTG1	MBTPS2	PHYHIPL	PGBD5	ELL2	FOLH1	HES6	TTLL11	NPAS1	MLLT11	TRP53INP1	RAB24	SEC61G	GRAMD4	TMEM249	BCL9L	ARHGEF2	MRRF	PGBD1	MSTO1	POU2F1	ZIC2	ADAM15	SPINDOC	SLC25A16	MCM10	SEC24D	FRMD5	PLA2G7	LRRFIP2	ACSL3	APPL2	MKI67	IRAK1BP1	SMIM22	CTBSCYB5D1	SOCS7	CDC25B	KCNAB2
SCLC-A	SCLC-A	NDUFAB1	NELL1	CAMK1D	EPCAM	ZNHIT3	SYP	COX6A1	DNALI1	RIMS2	PLEKHJ1	ICA1	GCH1	PCMT1	TBPL1	COX17	SCIN	TPGS1	SLC41A2	ELOVL7	INSM1	ASCL1	HINT2	DYNLT3	VOPP1	TIMM17B	GAD2	PCGF5	NOL4	PSMG1	SLC36A4	LRRIQ4	TFDP1	PAH	PKP2	FBLN7	LRP11	RGS17	NR0B2	SLC2A12	SCG3	EIF1	RGS7	TMEM61	FAM221A	BEX1	LINC00403	SYT1	TDP2
SCLC-N	SCLC-N	GRID2IP	EVX1	CPNE9	SGCD	ALK	CDKN2C	FOXI2	UPP1	CLVS1	BVES	LRFN5	ATP2B2	KBTBD12	MYO16	HSPA2	TSHR	KIAA1614	SLC22A17	SLC7A8	ADAMTS2	FAM212B	EDA	CHRNB4	FAM83G	TMEM235	TRIM62	DRAXIN	ATL1	KCNJ4	UMODL1	CNTN2	LGALS7B	ZBTB8A	PRDM8	NHLH1	NEUROG1	FLJ20021	SPSB4	EYA2	TCEA3	GPR3	PALM3	CDC42EP2	SLC17A6	THRSP	RAB2B	COL4A6	RTN4R
SCLC-P	SCLC-P	SOX9	IL23A	DMRT2	PTPN18	IL19	PCAT18	ZNF695	ABRACL	GJC3	KIT	TESMIN	CHST4	EN1	MUC20	LINC00675	GALNT14	WDR12	LINC00566	GPR143	MYC	RUNX2	BCL2	CPSF4L	KLHDC7A	EIF6	ALDH3B2	IL1RL2	INPP5B	CLDN14	IPCEF1	LINC01598	LINC00639	EFNA4	OXGR1	SOSTDC1	TDRD5	ART3	ADGRF1	PIP5K1B	TFAP2B	GFI1B	LINC01503	UBE2QL1	CALML5	TRPM5	IMP4	PIRT	POU5F1B
SCLC-Y	SCLC-Y	PRKG1	ITGA8	ITGB5	ADARB1	CSGALNACT1	APLNR	SLC5A4	GNG7	ABCA8	HSPB6	ITGA4	BAAT	CPED1	FAM212A	ADAMTS5	DUSP6	PDE4A	ITGB3	SEMA3C	HOXA3	HMCN1	LRRN4CL	LIMS2	WTIP	CFI	ANGPT1	PCDH7	SLC26A4	TBX2	ATP1B2	CDC42EP5	PRG4	YAP1	ATP1A2	A2M	ALDH1A3	RFTN2	ADGRA2	SCARF2	OAF	DHH	EDNRB	EXOC3L2	COL20A1	HSPB2	GYPE	PLAT	MMP2
Luminal_Org_1	0610040J01RIK	1110032A03RIK	1700017B05RIK	1700020I14RIK	1700027J19RIK	1700056E22RIK	1700066B19RIK	1810013L24RIK	1810037I17RIK	2010315B03RIK	2200002D01RIK	2300002M23RIK	2310035C23RIK	2610507B11RIK	2610528A11RIK	2700097O09RIK	3830406C13RIK	4833439L19RIK	4930522L14RIK	8430408G22RIK	9130008F23RIK	AA467197	AA986860	ABCA3	ABCG1	ABHD12	ABHD2	ABHD5	ABI1	ABLIM1	ABLIM3	AC133103.1	AC168977.1	ACADL	ACAP1	ACOT13	ACOX1	ACSM3	ACTR2	ACVR1B	ADAMTSL4	ADD1	ADD3	AFDN	AFF4	AGFG2	AHNAK	AI661453	AKAP13
Basal_Org_1	2010111I01RIK	4631405K08RIK	4930523C07RIK	5930430L01RIK	ACTN1	ADH5	AGRN	AJUBA	ALDH2	AMD1	ANTXR1	ANXA5	ANXA6	APEX1	ARL4C	ATIC	ATP1A1	AXIN2	AXL	B9D1	BCAM	BCL11A	BCL11B	BEX3	BMP2	C1QBP	C3	CALHM2	CAR12	CAV1	CCDC3	CCDC80	CCL20	CCND1	CCND2	CD109	CDCA7	CDH13	CDK4	CELF4	CHST11	COL17A1	COL18A1	COL7A1	COTL1	CPA6	CTNNAL1	CTPS	CUEDC2
Luminal_Org_2	0610007P14RIK	1110008P14RIK	2610528J11RIK	4833423E24RIK	6430548M08RIK	9530059O14RIK	AACS	ABCA12	ABCB10	ABHD16A	ABHD5	ABHD6	ABLIM1	ACAA2	ACAT2	ACER1	ACLY	ACSBG1	ACSS2	ADA	ADAM15	ADGRF4	AGPAT2	AGPAT3	AGPAT4	AHNAK	AIM1L	AK3	ALCAM	ALDH1A7	ALDH3A1	ALDH3B2	ALDH3B3	ANK3	ANKRD13D	ANKRD22	ANKRD35	ANKRD9	ANXA1	ANXA2	ANXA8	AQP3	AREG	ARHGAP27	ARHGDIG	ARTN	ASPRV1	ATP11B	ATP2C2
Basal_Org_3	2810417H13RIK	3010026O09RIK	4930427A07RIK	4930523C07RIK	4930579G24RIK	9130401M01RIK	A430005L14RIK	A930011G23RIK	AAAS	ABCB1B	ABCF2	ABHD10	ACER2	ACIN1	ACKR3	ACTL6A	ADGRL1	ADK	AHCY	AHSA1	AIDA	AIFM1	AK6	AKNAD1	AKT1	ALG13	ALG8	ALYREF	ANAPC11	ANAPC15	ANAPC5	ANKLE1	ANKRD26	ANLN	ANP32B	ANP32E	ANXA5	APEX1	APIP	APITD1	ARHGAP11A	ARHGAP19	ARHGEF39	ARL4C	ARL6IP1	ARL6IP6	ASF1B	ASPM	ASS1
Basal_Org_2	1500009L16RIK	1810011O10RIK	2610528A11RIK	4833427G06RIK	4930523C07RIK	AC149090.1	ACAP1	ACOT7	ACSBG1	ACTN1	ADAM8	ADAMTS1	ADM	ADM2	AGRN	AK1	ALDH1L2	ALDOC	ALOX12	AMOTL1	AMPD3	ANGPTL6	ANKRD29	ANKRD37	ANO6	ANTXR2	ANXA6	APLP2	APOBEC3	ARL4C	ASAP1	ATF5	AXL	B2M	B3GALNT2	B3GNT3	BASP1	BCAR3	BHLHE40	BHLHE41	BLVRB	BNIP3	BNIP3L	CADM1	CALCA	CALCB	CALD1	CALM2	CAMK2N1
ABBUD_LIF_SIGNALING_1_UP	> Genes up-regulated in AtT20 cells (pituitary cancer) after treatment with LIF [GeneID=3976].	ACAA2	ALDOC	ANXA8L1	BCL3	CEBPB	CXCL14	CYB561	ELF3	FBP1	FGG	GPCPD1	GPX3	GRAMD2B	HAS1	IL1R1	IRF1	KLF10	KNG1	LBP	LCN2	LRG1	MAN1A1	MPO	NMI	PSMB8	PTPN1	RASA3	RGS4	RHOU	RNASE2	SCT	SOCS3	SQOR	ST3GAL1	STAT3	TAPBP	TMEM176A	TMEM176B	TNFRSF1A	TSPAN4	UPP1	VWF	XBP1ABBUD_LIF_SIGNALING_2_UP	> Genes up-regulated in GH3 cells (pituitary cancer) after treatment with LIF [GeneID=3976].	ATP1B1	COL11A1	DAB2	DCN
GO_ACTIVIN_RECEPTOR_ACTIVITY_TYPE_I	> Combining with activin-bound type II activin receptor to initiate a change in cell activity; upon binding, acts as a downstream transducer of activin signals. [GOC:mah, PMID:8622651]	ACVR1	ACVR1B	ACVR1C	ACVRL1	TGFBR1
GO_ACTIVIN_RECEPTOR_BINDING	> Interacting selectively and non-covalently with an activin receptor. [GOC:BHF, GOC:vk]	BMP15	CFC1	CFC1B	GDF9	INHBA	MAGI2	NODAL	SAV1	SMAD6	TDGF1	TDGF1P3
GO_ACTIVIN_RECEPTOR_COMPLEX	> A protein complex that acts as an activin receptor. Heterodimeric activin receptors, comprising one Type I activin receptor and one Type II receptor polypeptide, and heterotrimeric receptors have been observed. [PMID:8307945, PMID:8622651]	ACVR1	ACVR1B	ACVR1C	ACVR2A	ACVR2B	AMHR2	TGFBR1
GO_ACTIVIN_RECEPTOR_SIGNALING_PATHWAY	> A series of molecular signals initiated by the binding of an extracellular ligand to an activin receptor on the surface of a target cell, and ending with regulation of a downstream cellular process, e.g. transcription. [GOC:rl, GOC:signaling]	ACVR1	ACVR1B	ACVR1C	ACVR2A	ACVR2B	ACVRL1	AMHR2	BMP10	BMPR2	CER1	CFC1	CFC1B	CITED2	CSNK2B	DACT2	DAND5	DMRT1	FGF10	FGF9	FKBP1A	FOXH1	FST	FSTL3	GDF2	GDF6	GDF7	HJV	IGSF1	INHBA	INHBB	LEMD3	MAGI2	MEN1	NODAL	SHH	SKI	SMAD2	SMAD3	SMAD7	TDGF1	TDGF1P3	TGFBR1	TGFBR2	TGIF2	ZC3H3
GO_INHIBIN_BINDING	> Interacting selectively and non-covalently with an inhibin monomer, any of the polypeptides that combine to form activin and inhibin dimers. [GOC:BHF, GOC:mah]	ACVR1B	ACVR2A	IGSF1	INHA	INHBA
GO_NEGATIVE_REGULATION_OF_ACTIVIN_RECEPTOR_SIGNALING_PATHWAY	> Any process that stops, prevents, or reduces the frequency, rate or extent of the activity of any activin receptor signaling pathway. [GOC:BHF, GOC:rl]	ACVR1	CER1	DACT2	DAND5	FST	FSTL3	IGSF1	LEMD3	MAGI2	SKI
GO_POSITIVE_REGULATION_OF_ACTIVIN_RECEPTOR_SIGNALING_PATHWAY	> Any process that activates or increases the frequency, rate or extent of the activity of any activin receptor signaling pathway. [GOC:BHF, GOC:rl]	ACVR1B	ACVR2A	ACVR2B	CSNK2B	FGF9	NODAL	SMAD2	ZC3H3
GO_REGULATION_OF_ACTIVIN_RECEPTOR_SIGNALING_PATHWAY	> Any process that modulates the frequency, rate or extent of the activity of any activin receptor signaling pathway. [GOC:BHF, GOC:rl]	ACVR1	ACVR1B	ACVR2A	ACVR2B	CER1	CSNK2B	DACT2	DAND5	DMRT1	FGF10	FGF9	FKBP1A	FST	FSTL3	IGSF1	LEMD3	MAGI2	MEN1	NODAL	SHH	SKI	SMAD2	SMAD7	ZC3H3
REACTOME_SIGNALING_BY_ACTIVIN	> Signaling by Activin	ACVR1B	ACVR1C	ACVR2A	ACVR2B	DRAP1	FOXH1	FST	FSTL3	INHBA	INHBB	SMAD2	SMAD3	SMAD4
GCS_genes	H2AFY	ATP5J	MLEC	HINT1	NDUFAB1	PHC2	CDKN2AIPNL	CCND3	POLR2K	CORO1C	MRPS24	FKBP2	SUMO2	CHCHD1	AP2M1	HNRNPAB	KPNB1	NDUFS6	SRRM2	MRPL28	EMC10	SLIRP	GNAS	DYNLL2	MRPS16	FKBP8	PPP4C	SRP9	YWHAB	HNRNPA3	TRIM28	PIN1	SWI5	SFXN1	2024-09-02	HNRNPA2B1	ATP5G1	G3BP1	NDUFB7	BABAM1	FERMT1	AKT1	TCF3	CHD4	ATP5G3	NACC1	COX5B	GCN1L1	MRPS33
CytoTRACE_genes	SELENOH	NUDC	CALM2	CCDC34	CKS1B	H2AFZ	RFC2	2810417H13RIK	PPP1CC	SLFN9	SSRP1	PIN1	4930427A07RIK	TUBB5	KCNN4	NAA20	YWHAQ	BST2	FLOT2	TUBB6	LIG1	CRIP2	FKBP4	UBE2E3	ANAPC11	RBBP4	CBX1	PSIP1	PRDX4	PKIG	RFC5	CYCS	CASP3	PRPS2	DIAPH3	HMGN2	SMC4	SLC29A1	RANBP1	BEX3	HINT1	SLBP	YWHAH	MRPL49	ANAPC5	TYMS	RAD51	WBP5	INCENP
Adipocyte	mcaGeneSetFull	CFD	CAR3	FABP4	ADIPOQ	CIDEA	CIDEC	COX8B	CHCHD10	MT-RNR1	LPL	APOC1	PNPLA2	CDO1	RETN	BNIP3	MGST1	CAT	COQ8A	ECI1	MT-RNR2	ACADL	MT-CO1	HSD17B10	ADIG	PCK1	COX8A	TSPO	NDUFB9	SLC36A2	COX6A1	COX6B1	COX4I1	MT-CYTB	ACSL1	MT-ND5	8430408G22RIK	ATP5B	GPX3	LIPE	APOE	MT-ND4	ARL4A	IMPDH1	PLIN1	AIFM2	MRAP	COX7B	MAP1LC3B
Alveolar_type_II_cell	mcaGeneSetFull	SFTPC	SFTPA1	SFTPB	SFTPD	CXCL15	SLC34A2	CBR2	CHIL1	SCD1	LYZ1	LYZ2	SFTA2	WFDC2	NAPSA	HC	LAMP3	AGER	LPCAT1	S100G	ELOVL1	NPC2	RNASE4	FASN	DRAM1	MUC1	PTPRF	MID1IP1	CD36	CES1D	LGI3	CLDN18	CHIA1	AQP5	GM43085	ABCA3	EGFL6	CAR8	CTSH	CTSC	SELENBP1	METTL7A1	ATP11A	CLDN3	IL33	PPP1R14C	ATP1B1	ALCAM	IRX1
Astrocyte	mcaGeneSetFull	ATP1A2	ALDOC	GPR37L1	ATP1B2	NTSR2	SLC1A3	SLC1A2	SPARCL1	NDRG2	PLA2G7	BCAN	SLC7A10	MT3	TTYH1	HTRA1	GJB6	PLPP3	TSPAN7	GPM6A	S1PR1	PRNP	CKB	SLC6A1	ACSL6	SLC6A11	NTRK2	GJA1	APOE	CLDN10	BTBD17	MLC1	SLC38A3	AQP4	CST3	FAM107A	ACSL3	TRIL	SCG3	CSPG5	GM3764	CLU	SLC39A12	LCAT	MMD2	LUZP2	GPLD1	KCNJ10	CMTM5
B_cell	mcaGeneSetFull	IGHA	JCHAIN	IGKC	IGLV1	MZB1	XBP1	TXNDC5	IGLC2	IGLC1	TNFRSF17	CCR10	IGKV1-110	DERL3	IGLC3	SEC11C	HSP90B1	GLIPR1	EAF2	IGKV1-117	CD74	SSR4	EDEM1	TRP53INP1	FAM46C	GM5547	SLPI	IGHG2B	POU2AF1	CD79A	LY6D	HERPUD1	SERP1	B2M	LY6C2	EDEM2	SLAMF7	CD52	CD79B	CRELD2	KRTCAP2	REXO2	CD69	LY6E	SPCS1	H13	TXNDC11	SRGN	SHISA5
Basal	Basal	LAMC2	BCAM	KRT5	ITGA3	PERP	NECTIN1	KRT15	KRT10	COL17A1	LAMB3	ITGB1	LMO1	LGALS7	ECM1	KRT14	GJA1	LMO4	COL18A1	TRP63	SBSN	KRT17	ITGB4	LY6D	EMP2	LAMA3	LY6C1	LY6A	ITGA6	KRT7	EMP3	TMEM45B	KRT16	CALM2	KRTDAP	KRT1	AQP3	CALM1	KRT13	DMKN	CRNN	LYPD3	LYAR	KRT4	CLDN4	SPRR2A3
Cao2019Embryo_epi_ApicalEctodermalRidgeTrajectory_1_of_1	Cao2019_epi	ABCA4	ACPT	ADAMTS18	ADAMTS3	ALX3	AOX3	ARRDC4	ATP2B3	BACH2	BACH2IT1	BAMBI	BMP4	CD44	COL13A1	COLEC12	CRHR1	CYP26B1	D930020B18RIK	DIXDC1	DLX1	DLX2	FAP	FGF8	FNDC3A	FZD1	GM13483	GM15222	GM15264	GM37941	GM43376	GRM4	HS6ST3	IL1RAP	KREMEN1	LMO7	LNX1	LRRK2	MAP2	MAP3K8	MAPKBP1	MEGF11	MYLIP	NOTUM	PDGFRA	PIK3R1	POU6F2	RAB6A	RELT
Cao2019Embryo_epi_AuditoryEpithelialTrajectory_1_of_3	Cao2019_epi	2610028E06RIK	A830082K12RIK	BRIP1	CAR13	CCDC33	CDH4	CEMIP	CLDN14	CLDN9	CLU	FGF10	GAS2	GM43428	HECW2	HEY2	HS3ST1	HS3ST6	ITIH5	LFNG	LUM	METTL24	MOXD1	NR2F1	NTF3	OTOA	OTOG	OTOGL	OTOL1	PAPPA2	PDE4B	PLS1	PRDM12	RXRG	SALL2	SFRP1	SLITRK3	SLITRK6	SOBP	SPIRE2	TECTA	THRB	TMOD1	TRPM3	UBASH3B
Cao2019Embryo_epi_AuditoryEpithelialTrajectory_2_of_3	Cao2019_epi	2210408F21RIK	4930444P10RIK	4930520O04RIK	4933402J07RIK	6820408C15RIK	A530072M11RIK	AATK	ABHD3	ADAMTS5	AGL	AGPAT9	ALDH1A1	ALDH1A3	ALDH1L1	ALK	AP1S1	ARFGEF3	ARMCX1	ATP13A5	ATP6V1C2	BCAS3OS2	BLOC1S6	BMP3	C1QL1	CADM2	CAPG	CD200	CDH18	COL14A1	CRB1	CRY1	CST3	CYBRD1	DACH1	DISC1	DLGAP1	DLX5	DYNC1I1	E130114P18RIK	EIF2AK4	ELF1	ELMOD3	ELOVL4	ESYT1	ETS2	FAAH	FAM126B	FAM19A1
Cao2019Embryo_epi_AuditoryEpithelialTrajectory_3_of_3	Cao2019_epi	ADAM23	ARHGAP20	ATP2B2	BRINP3	CHADL	FAM20A	GATA2	GM15689	GM25630	GM44883	GRID2	GUCY2F	LHFPL3	NALCN	NR4A3	OC90	PCDH20	PLXNA4	SLC6A15	SLCO1A5	SORCS1	TOX2	VIT	ZPLD1
Cao2019Embryo_epi_BranchialArchEpithelialTrajectory_1_of_3	Cao2019_epi	1700011I03RIK	ALDH1A3	CPNE4	D030025E07RIK	EDN1	GM16546	GM26823	GM37234	HAS2	IL7	LGI1	LOXL2	MLIP	NKX2-3	PAX1	PDE11A	PITX2	PRSS16	PRTG	PSMG3	SYCP2L	VGLL2	ZP3
Cao2019Embryo_epi_BranchialArchEpithelialTrajectory_2_of_3	Cao2019_epi	1700049J03RIK	4933439K11RIK	9130410C08RIK	ADAM28	ADAMTSL5	ADCY2	ADGRV1	AMZ1	ARHGAP25	ARL10	ATG4D	B130024G19RIK	BC037032	BC100451	BEST3	BMP8B	CCDC8	CLIP4	CSMD1	DCN	DGKH	EHBP1	F3	FAM161A	FAM210B	FBN1	FOXE1	GM11423	GM12446	GM14022	GM15581	GM15675	GM15987	GM17949	GM37472	GM42445	GM42447	GM42448	GM43322	GM43417	GM43662	GM43750	GM44250	GM44536	GPM6B	HMCN1	IGFBP5	KLF4
Cao2019Embryo_epi_BranchialArchEpithelialTrajectory_3_of_3	Cao2019_epi	2010308F09RIK	8030423F21RIK	9430064I24RIK	ANKLE1	CCL27A	CHL1	DAPL1	DBX2	DMRT2	DSC3	EID2	FAM167A	FAM19A4	FNDC1	GM37033	GM42909	GM43761	GM44439	GM44441	GM44716	GTF2IRD1	NKAIN3	PITX2	SH3RF2	SIM2	SLC7A10
Cao2019Embryo_epi_EpidermisTrajectory_1_of_8	Cao2019_epi	1700037C18RIK	2600014E21RIK	2610316D01RIK	2810405F17RIK	4930447N08RIK	4930455D15RIK	4930516B21RIK	4930517O19RIK	A330023F24RIK	AU015336	ADGRF5	ADH5	AFAP1L1	ARAP3	ARMC5	ART3	ASB5	ATP10D	B230323A14RIK	B9D1	BMP6	CAPN1	CBR2	CXCL12	D5ERTD615E	D930048N14RIK	DAG1	DCBLD2	DDX52	DUSP6	E130311K13RIK	FAM49B	FOXB1	GAS7	GM11084	GM13377	GM16725	GM16876	GM17057	GM19427	GM26904	GM28309	GM28791	GM33050	GM37894	GM42893	GM43581	GM45380
Cao2019Embryo_epi_EpidermisTrajectory_2_of_8	Cao2019_epi	2310008N11RIK	2610001A08RIK	A230001M10RIK	CD247	CDH23	D030018L15RIK	GM11375	GM11906	GM21092	GM37674	GM9828	HGF	PRKCB	RAB39B	SERPINC1	SERPINE2	SLC1A3	TANK	TRAPPC5	WNT6	ZFP595
Cao2019Embryo_epi_EpidermisTrajectory_3_of_8	Cao2019_epi	CD59A	CLDN11	DCDC5	DNAJC1	EFEMP1	FILIP1L	FRMPD4	GALR1	GM10575	GM37900	GM42769	GM45152	HHIP	IGFBP2	MGARP	NMNAT2	NOX4	PODN	RAI2	SLC1A6	SOD3	VDR
Cao2019Embryo_epi_EpidermisTrajectory_4_of_8	Cao2019_epi	0610009E02RIK	1110012L19RIK	1110028F11RIK	2810410L24RIK	4930470G03RIK	5430400D12RIK	5730419F03RIK	5830418P13RIK	6530403H02RIK	9330162012RIK	9430060I03RIK	9530082P21RIK	AB124611	ACTR8	ADH1	AHSA2	ANKRD50	ARHGAP24	ARL16	ASCL4	ATAT1	ATRNL1	BTBD3	BTG1	C130021I20RIK	CALN1	CCDC162	CCDC3	CD59B	CD83	CDH6	CDKN2D	CENPJ	CLSTN2	COMMD9	CREG1	CYP4F17	CYYR1	D430041D05RIK	D730003I15RIK	DAB1	DBX1	DCLRE1C	DCXR	DEGS2	DKK4	DNPEP	DPYD
Cao2019Embryo_epi_EpidermisTrajectory_5_of_8	Cao2019_epi	2610001J05RIK	2610027F03RIK	4930557F10RIK	4930586N03RIK	APOC1	BC022687	COL17A1	COL19A1	CRYBG3	DLX4OS	EID3	ELMOD1	EOGT	FAM184B	FBLN5	GM13859	GM16552	GM17189	GM26355	GM26736	GM29358	GM36931	GM38000	GM38372	GM43158	GM43283	GM43288	GM44416	GM45630	GRIA1	HIST1H2BE	HMGA2	HOXC13	KCNA1	KCNT2	MB21D2	NMBR	PLCXD3	RPS7	SLC7A1	SRPX	SUPV3L1	SYT1	ZFP213	ZFP365
Cao2019Embryo_epi_EpidermisTrajectory_6_of_8	Cao2019_epi	9230114K14RIK	BNC2	C230014O12RIK	CAV1	CDK20	COL12A1	COL7A1	DEFB44-PS	DGKI	DOCK2	DOCK8	FAM196B	FCHSD1	GM10248	GM10501	GM12421	GM13481	GM13830	GM14547	GM19040	GM21811	GM26831	GM37161	GM38036	GM38177	GM42767	GM42770	GM42892	GM42919	GM43048	GM43318	GM43320	GM43341	GM6994	IFT57	ITGA2B	KCNIP4	LGR6	LMO1	LRRC24	NCKAP5	NR2E3	OTX1	PCP4L1	PLBD1	PLPPR1	PTCH2	RHBDL3
Cao2019Embryo_epi_EpidermisTrajectory_7_of_8	Cao2019_epi	0610010K14RIK	2024-09-01	1810013L24RIK	1810024B03RIK	4930453N24RIK	AY036118	ACTN4	AEN	APOA2	APPBP2OS	ARL1	ATP5A1	AVIL	BC031181	C130036L24RIK	C130083A15RIK	C1QBP	CAMK1D	CCDC102A	CD2BP2	CD93	CDK8	COPS6	COQ10B	COX4I1	CSRNP1	DBN1	DLD	DNAAF2	EMD	ERMAP	FADD	FLNA	FTL1	GLT8D2	GM15892	GM37354	GM42418	GM42890	GM44597	HBA-A1	HBB-BS	HGD	HIST1H2BC	HSPD1	IL31RA	KARS	KRT14
Cao2019Embryo_epi_EpidermisTrajectory_8_of_8	Cao2019_epi	4631405J19RIK	5730508B09RIK	5830444F18RIK	9330182L06RIK	AI838599	AIF1	ANO4	ARHGDIB	ASTN2	BCL11B	BEND6	BFSP2	BRINP1	C1QTNF3	CNTNAP3	CRTAC1	D530049I02RIK	DOC2G	EFHC2	FBLN2	FRMPD1	GABRA5	GALNT18	GCAT	GJA3	GJB2	GJB6	GM14093	GM15507	GM16036	GM26745	GM28876	GM29430	GM37139	GM37248	GM37510	GM37527	GM42532	GM9930	HOXAAS2	HPCA	HPGDS	IRX2	ITGB4	JAG2	KCNIP1	LST1	LY86
Cao2019Embryo_epi_LungEpithelialTrajectory_1_of_1	Cao2019_epi	2410017I17RIK	4930556M19RIK	9330104G04RIK	ABCC6	ABHD2	ACSS3	ADD3	ALDH1A7	BEND7	C77370	CES1D	CLDN18	CRLF1	DDO	DRAM1	ENTPD3	EPS8	ETV5	EVA1A	FBN2	FOXP2	GM10499	GM13986	GM26973	GM38362	GPRC5A	IL15	IRX1	LAMA3	LIN7A	MAL2	MBIP	NEDD9	NKX2-1	PPP1R3B	RAI14	SEC11C	SEMA4F	SERPINB6B	SLC16A12	SPAG17	TGFB3	THBS1	TINAG	TMEM132D	TTC9
Cao2019Embryo_epi_Midgut_HindgutEpithelialTrajectory_1_of_3	Cao2019_epi	4930555F03RIK	4933431K23RIK	5031415H12RIK	ADAM32	ANGPT2	ANTXR2	APELA	B530045E10RIK	C430019N01RIK	CCDC34OS	CHIC1	CLGN	D330045A20RIK	DUSP3	E130102H24RIK	FSTL4	GM12602	GM15347	GM16571	GM16751	GM17108	GM25190	GM38147	GM43603	GM45519	GPX3	HBEGF	HMGN2	HOXA11OS	HOXA13	HOXC9	HOXD13	ISL1	KCNC1	LRRTM3	MREG	NEPN	P4HA3	PIK3R2	PIR	PPME1	PXYLP1	RNF32	ROBO2	RP1	SCNN1A	SCRN2	SLU7
Cao2019Embryo_epi_Midgut_HindgutEpithelialTrajectory_2_of_3	Cao2019_epi	1700015C17RIK	1810062G17RIK	2700069I18RIK	2810039B14RIK	2900005J15RIK	2024-03-03	4930415F15RIK	4930483K19RIK	4930518C09RIK	4933433G15RIK	2024-09-06	9530036O11RIK	A530083M17RIK	ABCA9	ACAN	ADAMTS12	AFF1	AGTR1A	ALCAM	ALKBH7	ANXA5	AP1S2	APLNR	ARID3B	ATP1A2	B230303O12RIK	BCAS1	BHLHE40	BRDT	C230038L03RIK	CAR3	CASC1	CASKIN1	CD109	CGREF1	CHRM2	CIAO1	CLEC2L	COBL	COL11A1	COL11A2	COL2A1	COL6A3	COL9A1	COLGALT2	CSPG4	CTF1	CTGF
Cao2019Embryo_epi_Midgut_HindgutEpithelialTrajectory_3_of_3	Cao2019_epi	0610005C13RIK	AA986860	ABCC2	ADAP1	AIFM2	APOA1	APOB	ARHGAP18	ASPG	B4GALNT1	B4GALNT2	CALML4	CAR8	CBLN2	CCR4	CDH17	CLIC5	CPS1	CUBN	CYP3A13	DNMT3A	FOLR2	FOXD2OS	GM12295	GM13199	GM13561	GM21814	GNE	GRIN2B	GUCY2C	HNF4A	HNF4G	HOPX	HSD17B2	HTR4	HYI	IL34	ISX	L3MBTL4	LGALS4	MALRD1	MAMDC4	MGAM	MIA2	MUC13	MYO15B	MYO1D	MYO6
Cao2019Embryo_epi_NA	Cao2019_epi	2900022M07RIK	2900037B21RIK	6330415B21RIK	9330159F19RIK	A330074H02RIK	ABCD2	ADCYAP1R1	ADRA1A	AJAP1	AKAP6	APBA1	APC2	ARMC4	ATCAY	BTBD17	CCDC177	CHRNA3	CKB	CLVS1	CNTNAP2	CSPG5	DCC	DCX	DLGAP3	DLL3	DNER	DRAXIN	ELAVL3	ELAVL4	FEZ1	FGFBP3	FSTL5	GABRG2	GLRA1	GM17750	GM26803	GM26871	GM29260	GM29478	GM37608	GM3764	GM37895	GM42853	GM44090	GM44235	GM44593	GM45009	GM5089
Cao2019Embryo_epi_NA2	Cao2019_epi	2810442N19RIK	4930438E09RIK	5930403N24RIK	8030451A03RIK	AV026068	ACSBG1	ALX1	B230217C12RIK	C1QTNF7	CACNA1C	CACNA1G	CD248	CLMP	COL1A1	COL1A2	COL23A1	COL3A1	COL6A2	CPED1	DKK2	DNM3OS	ELN	EMILIN1	FENDRR	FIBIN	GLIS1	GM20485	GM26523	GM26719	GM29101	GM3364	GM36988	GM37644	GM43504	GM45258	GM5127	GREM1	HIC1	IGF1	IL1RAPL2	LHX8	LPAR1	LRRC17	LSP1	MEOX2	PRRX1	S1PR3	SNAI1
Cao2019Embryo_epi_OlfactoryEpithelialTrajectory_1_of_1	Cao2019_epi	3110039M20RIK	4930516K23RIK	4930538E20RIK	5330437M03RIK	ACSM4	ADRB1	AGR3	AOX2	BC035947	BCL6	C130093G08RIK	CCDC171	CCP110	CNTNAP5B	CYP4V3	DMBX1	DMRT3	DMRTA1	ELF5	ENTPD5	EPHX1	EYA2	FAM126A	FEZF2	FRMD3	FZD8	GAD2	GALM	GGT7	GM10548	GM16565	GM19445	GM38505	GM42583	GM43638	GM45263	GM45264	GM9869	GPM6A	GRM7	HEY1	HS3ST5	KRT23	MAOB	MYO1H	NR2E1	OLFM5	OSTM1
Cao2019Embryo_epi_PericardiumTrajectory_1_of_1	Cao2019_epi	1810019D21RIK	2024-09-05	6530437J22RIK	A830012C17RIK	AW011738	ABLIM1	ADTRP	AHR	AIM1L	AKAP17B	ANKRD22	ANXA1	ATP2C2	BDKRB2	CARD14	CFAP99	CLDN23	CMAS	DENND2C	DSC2	DSG3	DUOX1	DUOXA1	E430014B02RIK	EAF2	EMP1	ESR2	ESRP2	FAM129B	FAM63B	FECH	GM12766	GM14005	GM15513	GM19410	GM26550	GM26797	GM37795	GM38029	GM44293	GM7854	GNAL	GRHL3	HSBP1L1	HSPB8	IKZF2	KDM5B	KRT17
Cao2019Embryo_epi_PrimordialGermCellTrajectory_1_of_1	Cao2019_epi	1700019D03RIK	1700021F05RIK	1700028E10RIK	1700030J22RIK	1700061G19RIK	2310061I04RIK	2410006H16RIK	2500002B13RIK	2700016F22RIK	3000002C10RIK	4732463B04RIK	4921524J17RIK	4930452B06RIK	4930467D21RIK	9330185C12RIK	A830018L16RIK	A830080D01RIK	AW209491	AATF	ABCD1	ABL2	ACOXL	ADAD1	ADAM19	ADAMTS14	ADAT1	ADGRF4	AGK	AKAP1	ALG13	ALPL	ANAPC7	ANKRD31	AOAH	AP3B2	ARL15	ARPC1B	ASF1B	ASPHD2	ATF7IP2	ATG14	ATP8B5	AUNIP	B3GNT2	BC030867	BC065397	BAHD1	BID
Cao2019Embryo_epi_RenalEpithelialTrajectory_1_of_1	Cao2019_epi	2024-03-11	2024-09-04	AMIGO2	ANKS1B	BC021891	C130073E24RIK	CALB1	CDH16	CLDN8	CLEC18A	CYP7B1	DCDC2A	DEPDC7	DKK1	E330013P04RIK	EMID1	EMX2	ENO2	ESRRG	FHOD3	FRMPD4	GLB1L2	GLDN	GM13652	GM1604A	GM17229	GM20646	GM27419	GM38056	HOXB5	HOXB6	IGFBP7	IPCEF1	KCNH5	KCNJ16	KCP	LHX1	LHX1OS	MFAP3L	MYOCD	NCAM1	PAX2	PAX8	PDE4C	PDE7B	PLPP4	RP24-295B16.1	RAB3IP
Cao2019Embryo_epi_RetinaEpithelialTrajectory_1_of_1	Cao2019_epi	2024-03-01	4833422C13RIK	9530051G07RIK	AI504432	ADGRG2	AGBL4	ALDH1A2	AMPD3	ANKRD24	APBB1IP	APPL1	ARHGAP36	ARHGEF6	BLCAP	BOLA3	CADM3	CADPS2	CBLN1	CCDC189	CNGB3	CNTN1	CUL9	DLG2	DLK1	DNAH7B	DNAH7C	DPY19L2	DUBR	EDA	EGLN3	FAM69C	FGF13	GM11454	GM12648	GM14697	GM15155	GM16070	GM20125	GM20757	GM23134	GM26709	GM26843	GM26883	GM2694	GM27008	GM27195	GM28905	GM30382
Cao2019Embryo_epi_StomachEpithelialTrajectory_1_of_2	Cao2019_epi	9030622O22RIK	ABI3BP	ADCY8	ATP7B	B3GALT1	BACE2	CAR4	CORIN	CPN1	CYM	DNAH5	DOPEY2	FAM3C	FHL2	GALE	GALNT4	GALNTL6	GM12296	GM12577	GM26905	GM28609	GM29266	GM43435	IHH	ITPKA	LRPAP1	MROH3	MUC4	MYO16	OSR1	PTPRK	RASGRP3	SHISA6	SIDT1	SLC26A2	SLC35F4
Cao2019Embryo_epi_StomachEpithelialTrajectory_2_of_2	Cao2019_epi	1700016L21RIK	2310040G07RIK	4933404O12RIK	5330417C22RIK	6030498E09RIK	8430419K02RIK	9330175M20RIK	ABCC8	ADAMTS1	AMBP	APPL2	BEX4	C230088H06RIK	C330006A16RIK	CAMK2B	CCDC30	CDA	CDC42EP1	CELF6	CFAP61	CHST2	CPA2	CPEB3	CRP	DEB1	EHF	ENOX1	EXOC6	FAM234B	FAM63A	FLRT2	FMO2	GM10658	GM14372	GM14827	GM15802	GM15941	GM17396	GM20649	GM26725	GM26903	GPT2	GSTA3	GSTM2	GULO	HABP2	HKDC1	HPGD
Cao2019Embryo_epi_UrotheliumTrajectory_1_of_1	Cao2019_epi	4931406P16RIK	9430020K01RIK	9530086O07RIK	ADAMTS2	ANGPTL2	ANXA3	ARHGAP40	ARHGAP6	ARHGAP8	ARHGEF37	ARMC2	ASL	C430049B03RIK	CACNA1E	CAMK1	CGNL1	CHST12	COCH	CRISPLD2	DLC1	DOK4	DPF3	DUSP22	EGFL7	EMP2	ENDOD1	EPAS1	EXTL1	FAM107B	FAM65C	FBXL7	FGD3	FLT1	GM15261	GM26673	GM2897	GM3002	GM36949	GM42515	GM42939	GM43185	GM43946	GM43947	GM43953	HAND1	HCN4	HSD17B7	IL17RC
Cardiac_muscle_cell	mcaGeneSetFull	NPPA	ACTC1	TNNT2	MYL3	MYL2	COX6A2	PLN	TNNC1	TNNI3	TNNI1	MYH6	MYH7	SLC25A4	CSRP3	TPM1	FABP3	CKM	MB	SMPX	COX8B	HSPB7	CRIP2	ATCAYOS	IDH2	MT-ND1	MT-CYTB	MT-ND4	MT-ND2	MYBPC3	DES	TRDN	MT-CO1	ACTN2	CRYAB	COX6C	MYOZ2	NEXN	PGAM2	COX4I1	POPDC2	ATP5B	ACADL	MDH1	ATP5C1	LDHB	COX7A1	COX7B	UQCRH
Cartilage_cell	mcaGeneSetFull	COL2A1	COL9A1	COL9A3	CDKN1C	COL9A2	MATN4	H19	SERPINH1	CNMD	MATN1	MIA	ITM2A	WWP2	CTHRC1	DLK1	P4HB	MEST	HAPLN1	ASB4	FIBIN	IGF2	PLOD2	GNAS	CPE	CYTL1	GPC3	MEG3	SUSD5	SOX9	PDIA6	RCN3	CDK4	KDELR3	COL11A1	MAGED1	CAPN6	S100B	AIF1L	TSPAN4	SSR2	1110004F10RIK	LUM	TCEAL9	MAGED2	PTOV1	FSTL1	GRB10	RPS26
Chondrocyte	mcaGeneSetFull	COL2A1	CHAD	UCMA	3110079O15RIK	CNMD	COMP	FMOD	COL9A2	COL9A1	COL9A3	CYTL1	SPARC	MIA	HAPLN1	RCAN1	SCRG1	MGP	EPYC	OMD	EMP1	ERRFI1	COL11A1	FAM180A	COL11A2	MATN3	BGN	1500015O10RIK	C1QTNF3	DLK1	IER3	ITM2A	ACAN	TNFRSF12A	IGF2	SOX9	PHLDA1	CDKN1A	STFA2	SDC4	MEG3	TIMP1	FN1	PPA1	MFGE8	H19	STFA2L1	STFA3	COL6A1
Clara_Cell	mcaGeneSetFull	DYNLRB2	SCGB1A1	CYP2F2	SCGB3A2	RIIAD1	CCDC153	TMEM212	MT3	LRRC23	FAM183B	FOXJ1	MEIG1	CBR2	CFAP126	ODF3B	4933434E20RIK	DBI	PIFO	1110017D15RIK	2410004P03RIK	3300002A11RIK	DRC3	GM16006	TMEM107	SEC14L3	NME5	1700016K19RIK	1700007K13RIK	CAPSL	RSPH1	CES1D	1700012B09RIK	ELOF1	1700001C02RIK	HP	SELENBP1	WFDC2	SFTPB	EFCAB10	TPPP3	MLC1	MT2	1700007G11RIK	ALDH1A1	MT1	RSPH9	CHCHD10	TOMM7
Cumulus_cell	mcaGeneSetFull	INHA	AKR1CL	HSD3B1	SERPINE2	BEX4	NAP1L5	CTSL	HTRA1	TNNI3	HSD17B1	TCEAL9	CYB5A	CAR14	GJA1	SOCS2	APOA4	PRKAR2B	INHBA	CNMD	TENM4	WFDC10	AMH	FST	GREB1	MGARP	EPHX2	CST12	HSPA5	AMHR2	FOXO1	DEFB19	ST3GAL5	RGS2	ACSBG1	MID1IP1	SLC38A5	APOA1	AKR1C14	KCTD14	FOSB	GPX7	HSP90B1	ST3GAL4	IVNS1ABP	ISYNA1	SERPINH1	GSTM2	RPL23A
Cycling_cell	mcaGeneSetFull	HBB-Y	HBA-X	HBA-A2	HBA-A1	HBB-BT	HBB-BS	ALAS2	HBB-BH1	SNCA	MDK	NNAT	BPGM	PRDX2	NREP	H19	UBE2L6	DLK1	CDKN1C	MEG3	FTL1	BLVRB	FECH	STMN1	CDK4	ATPIF1	MAGED2	OAZ1	MFAP2	RBP1	UBB	HMGN1	BEX3	TUBB5	MARCKSL1	PTN	DCAKD	CD24A	MKRN1	DDAH2	GPX1	ACTA2	TCEAL9	MIF	ITM2A	UBE2C	GLRX5	FKBP3	TSPAN3
Decidual_stromal_cell	mcaGeneSetFull	CTLA2A	4930486L24RIK	PRL8A2	RARRES2	ERV3	MRGPRG	MT1	SRGN	MT2	GPX3	HSPB8	CRYAB	AOC1	SCGB1A1	CTLA2B	CYP11A1	DES	LGALS3	GZMD	CTSK	SLC6A12	HTRA3	SBSN	CTSL	IL1R2	LY6C1	AA467197	CTSB	CPE	LY6A	CD68	VAT1	SERPING1	LMCD1	DCN	HIST1H2BC	TSC22D1	PRR13	NBL1	A2M	S100A1	GPNMB	CYB5A	AIF1L	GNG11	QPCT	RHOC	PLIN2
Dendritic_cell	mcaGeneSetFull	SIGLECH	IRF8	BST2	COX6A2	LY6D	RNASE6	PSAP	TYROBP	MPEG1	CD7	CD300C	LY6E	PLAC8	SELL	GRN	SELPLG	PLD4	CTSS	IGHM	SPIB	KMO	RAC2	CCR9	CYTH4	CTSB	PPFIA4	SMIM5	PSMB8	CORO1A	UPB1	CTSH	UNC93B1	ST8SIA4	CSF2RB2	IGLC3	LSP1	H2-K1	LAPTM5	CD74	SERINC3	LY6C2	B2M	KLRD1	H2-D1	LAIR1	CD47	JAML	H2-Q7
E3p5_TE	Nowotschin2019	CDX2	KRT18	BMYC	TMSB10	S100A11	DPPA1	GATA3	ACTN4	CLDN4	ID2	AP2A2	KRT8	FABP3	RFLNB	DAB2	EFHD2	PTGES	LRRFIP1	MYH10	CLIC4	GM2A	TPM1	AKR1B8	LRP2	MYL6	CSTA1	TAGLN2	NEU1	LGALS1	CNN3	TMEM62	EGLN1	CRB3	CYSTM1	FABP3-PS1	ANK	PFN1	TSPAN8	CSRP1	GLTP	RRAGD	CRIP2	ANXA2	CLDN7	SLC6A8	AHNAK	WNT7B	SLC2A3
E3p5_x	Nowotschin2019	TDGF1	UPP1	RNF130	PTTG1	FABP5	MGARP	JAM2	UTF1	CACYBP	TET1	FN1	FAM25C	NME1	IFITM2	POU5F1	UHRF1	TDH	BMP4	GDF3	EPHA4	EIF4EBP1	KLF4	HMGN5	SPARC	PMM1	TWISTNB	1500009L16RIK	E130012A19RIK	ETV5	RND3	BHMT	TRP53	SOX2	DPPA4	SPP1	PRDX6	TUBA4A	FBP2	TCL1	GJA1	ID3	APEX1	MESDC2	DPPA2	NDFIP1	NKX6-2	SPIC	GLUD1
E4p5_EPI	Nowotschin2019	TDGF1	SLC7A3	MYLPF	IFITM2	MKRN1	DPY30	IGFBP2	TLE4	ZFP428	2024-09-01	SMS	POU5F1	FN1	LEF1	HELLS	EIF4EBP1	GSTA4	CBX1	PHC1	GABARAPL2	RIF1	PLATR10	MORC1	AIRE	ETV5	TRIM28	PMM1	TWF2	KDM2B	SNRPN	TRP53	HSF2BP	ANP32A	SETX	UPP1	RBPJ	JARID2	CHCHD10	OTX2	1190005I06RIK	RCC2	SAP30	KDM5B	L1TD1	RARG	HMCES	EXOC3L	GDF3
E4p5_PrE	Nowotschin2019	SERPINH1	COL4A1	AMN	LRPAP1	SPARC	DAB2	CTSL	COL4A2	CUBN	SRGN	P4HB	MYO6	CTSZ	ITM2B	CKAP4	HSP90B1	RRBP1	SNX2	LAMC1	LRP2	SPINK1	LAMA1	PTH1R	MESDC2	LAMB1	GATA6	CALR	FLRT3	HSPG2	ATP6V0A1	FOXQ1	VAMP8	CLTC	LGMN	AMOT	SELENOK	BEND5	CITED1	DNAJB11	SLC2A3	PCBD1	OAT	STX7	PDIA6	TXNDC12	DNAJC3	AQP8	SURF4
E4p5_TE	Nowotschin2019	SATB1	LGALS1	GM3776	PSAP	ELF5	KRT18	KRT8	CLDN4	TSPAN8	TINAGL1	RBMS1	TACSTD2	LITAF	S100A6	TPM4	ANXA2	S100A11	AU018091	EFHD2	PSAT1	CSRP1	MYH10	SLC7A8	DSTN	ARPC1B	LGALS3	MYL12A	GATA3	MARCKSL1	GSTA1	TFAP2C	BAZ1A	TPM1	KRT7	CRIP1	EOMES	IRX3	LASP1	CAPG	TMSB4X	ABRACL	CNN3	SDC4	TMSB10	GNG2	ZYX	NID1	DDAH1
E5p5_EPI	Nowotschin2019	DNMT3B	POU5F1	MKRN1	SOX11	PIM2	2810417H13RIK	CBX1	SMS	CCND1	DPPA5A	DNMT3A	RASGRP2	SNRPN	STMN1	HELLS	AKAP12	MARCKS	FAM60A	IGFBP2	PHC1	MDK	RRAGD	PDZD4	PLATR10	RBPMS2	PSIP1	H2AFV	KDM5B	BST2	IFITM2	EIF1AX	PSME2	TDGF1	PBX1	COL18A1	RCC2	G3BP2	TLE4	BAX	ETV5	PEBP1	SALL2	PPHLN1	SMARCC1	RBPMS	SLC7A3	CDK2AP1	TMEM238
E5p5_ExE	Nowotschin2019	TMSB4X	S100A6	DDAH1	GM1673	RHOX5	ELF5	SFMBT2	H19	BEX3	CALD1	TRAP1A	ARPC1B	ID2	SATB1	LGALS1	S100A13	TFAP2C	SLC25A4	ZFP42	AU018091	ANXA5	SDC4	BAZ1A	NUP62CL	TAGLN2	WNT7B	GJB3	CPNE3	RNF128	IGF2	RBMS1	IRX3	TEX19.1	NDRG1	PHLDA2	GSTO1	ETS2	HAND1	PEG10	APOC1	SFN	BEX1	AK1	FGFR2	TINAGL1	PDGFA	LY6A	AKAP17B
E5p5_VE	Nowotschin2019	SERPINH1	COL4A1	SRGN	CITED1	SPARC	CKAP4	P4HB	PDIA6	RPN1	ATP2B1	COL4A2	RRBP1	CITED2	LRPAP1	CD63	HSP90B1	PTH1R	2200002D01RIK	GJA1	CALR	AGFG1	P4HA1	SSR3	ATP6V0A1	RAB11A	ME1	FLRT3	PDIA4	LAMC1	AP2A2	SERP1	ATP6V0E	RBBP7	GALK1	SELENOS	TFPI	TRAM1	GATA6	LAMA1	SCD2	SURF4	ERP29	JADE1	CRTAP	TM9SF3	SALL4	ARF4	RPN2
E5p5_emVE	Nowotschin2019	AMOT	APOA1	SLC16A1	SFRP1	CAR4	APLP2	CTSC	CYP26A1	CLIC6	PEG3	LHX1	RDX	IRS4	APOB	KRT8	GRB10	PGA5	CD59A	RBP4	CLDN6	ITM2B	GPC4	FOXQ1	TCF7L2	SELENOP	CD24A	RBP1	ATP8A1	FZD5	MT1	NPC2	MUC13	IGFBP4	CAR2	TMPRSS2	HMGB3	RAB4A	GPX4	FOXA2	STARD4	CTNNB1	PDCD4	CDH2	TRIP12	VAMP8	PKDCC	TNKS	BZW1
E5p5_exVE	Nowotschin2019	LGMN	CUBN	DAB2	CTSB	CTSL	SLC2A3	AMN	LRP2	SPINK1	GPC3	CLTC	TTR	OAT	MORF4L2	LAMP1	EMB	PODXL	APOE	SLC9A3R1	COTL1	GLUL	MFSD1	APOM	ATP6V1A	MYO6	FOLR1	CTSZ	APOA4	MTTP	STX7	ATP1B1	CTSH	ATP6V1B2	APRT	NRK	ATP6V0B	MAF	SNX2	EZR	GATA4	KLHL2	RBM47	NPL	SLC7A8	FOXO4	SOAT1	MORC4	RAB1A
E6p5_EPI	Nowotschin2019	POU5F1	PIM2	DNMT3B	SNRPN	WFDC2	FABP5	SMS	PSIP1	SOX11	2810417H13RIK	DUT	CBX1	PABPC1	MARCKS	FAM60A	EIF1AX	SIVA1	CCND1	DEK	LYAR	RANGRF	DCTPP1	IFITM2	GNG3	AKAP12	NASP	ZIC5	RCC2	ANP32A	HELLS	HMGA1	SOX4	PRPS1	RRAGD	CDCA7	PHC1	PPHLN1	TUBA1A	SUMO1	SOCS2	TEAD2	STMN1	OTX2	IGFBP2	KNOP1	AK010878	SLC38A1	NUDT19
E6p5_Mes	Nowotschin2019	HMGA2	TDGF1	TMSB10	IFITM1	PBX1	MESP1	NPM3	BASP1	RBMS1	CCND2	FN1	DLC1	EOMES	LIMD2	MIXL1	PLK4	CHD7	LEF1	GRRP1	T	PRTG	FGF3	LHX1	CDH2	TPM4	GM9844	FAM162A	LUZP1	AUTS2	CDH11	KDR	FSCN1	FLNA	H2AFX	TMEM47	YPEL3	SNAI1	CNN3	PCDH7	PTK7	EPB41L4AOS	PTCH1	SMARCE1	CACHD1	CBX5	RALGPS2	MEX3A	FRZB
E6p5_TE	Nowotschin2019	S100A6	GM1673	BEX3	TMSB4X	FABP3	ELF5	DDAH1	UTF1	GJB3	LGALS1	EIF4EBP1	BEX1	TFAP2C	MARCKSL1	LITAF	POLR1D	GNG2	ZFP42	SFN	HDGF	TEX19.1	MKRN1	SFMBT2	OXCT1	AU018091	UPP1	GJB5	WNT7B	SATB1	CLDN3	UBE2A	IRX3	BAZ1A	PCSK1N	SLC16A3	NUP62CL	WNT6	FGFBP1	LMO4	DNMT3L	PERP	ATRX	ARPC1B	HTRA1	ANXA5	PMM1	CALD1	CPNE3
E6p5_emVE	Nowotschin2019	RBP1	CAR4	MYL6	AMOT	CD59A	CAR2	GSTP1	S100A10	KRT18	TSPAN7	CTSC	HMGB3	CLDN6	AFP	KRT8	GLRX	SFRP1	SRGN	PRSS12	ITM2B	GRB10	CYP26A1	PGA5	ADK	DDAH2	MYL12B	SPINT2	GPC4	EBP	LRPAP1	DGKK	GABARAP	VAMP8	BLVRB	PLS3	ATP8A1	CMTM8	SEC11A	LAPTM4B	TCEA3	MUM1L1	TMEM9	TPM1	DAPK2	SMIM14	IRS4	ABRACL	TNFAIP8
E6p5_exVE	Nowotschin2019	ATP1B1	LRP2	CUBN	H19	APOA2	CTSB	MORF4L2	SLC2A3	LGMN	GLUL	MT1	SLC2A2	MAF	ATP6V1A	S100A1	TDH	LGALS2	DBI	CLIC6	CLTC	GSTM1	RBP4	GLDC	CAR7	SLC9A3R1	MFSD1	GPX3	SLC7A8	SLC13A4	FOXO4	CITED1	CYBA	NPL	MT2	OAT	4933402E13RIK	JADE1	KLHL2	CTSL	LAMP1	DDT	APOA4	SOD1	MTTP	PDZK1	S100G	MYO6	DAB2
E7p5_DE	Nowotschin2019	CD24A	CER1	STMN1	APELA	PDGFA	WFDC2	KRT8	TRH	GRB10	H2AFY2	SMS	SFRP1	PLS3	CBX1	SIVA1	PEG3	STMN2	TGIF1	PSIP1	GPX2	AP1S3	GNAI2	SLC2A1	CRIP1	MRPL23	SHISA2	KLK8	TPM1	SLC39A10	OTX2	TRP53I11	RAB25	GLTP	DBN1	JARID2	FZD2	1700027J19RIK	CRB3	SPEG	HESX1	HDAC6	RAB15	TMEM47	ERAS	RBMS1	ARMCX2	OVOL2	ISL1
E7p5_EPI	Nowotschin2019	GJB3	UTF1	S100A6	BEX3	ELF5	GM1673	ZFP42	TEX19.1	DDAH1	HTRA1	DNMT3L	TFAP2C	GNG2	ID2	BEX1	SFMBT2	EIF2S2	CLDN3	WNT7B	UBE2A	PERP	PMM1	FGFBP1	ARPC1B	BAZ1A	EFNA3	TMEM54	CLDN4	SFN	LITAF	RANGRF	NUP62CL	DPPA4	CPNE3	GM9	FBXO21	LGALS1	OXCT1	TACSTD2	MKRN1	MYBL2	PIN1	AU018091	TUBB6	PRSS50	POLR1D	IRX3	WNT6
E7p5_ExE	Nowotschin2019	SH3BGRL3	TAL1	LMO2	FAM212A	GATA2	FGF3	CBFA2T3	TACC1	HDGF	F2R	PRKAR2B	DDX21	FLI1	MSN	RAP1B	RAP1A	RND2	TPST2	EGFL7	TNFAIP2	GADD45G	RRP8	PHLDA1	CRLF3	ODC1	CCND2	2024-09-09	KDR	PRDX3	CCDC124	SLC1A3	PPP1R15A	RHEB	TGFB1	RSPO3	SMTNL2	GYPC	PTP4A3	TIMM10	HHEX	GATA1	CNN2	GNL3	EIF3J1	CCDC137	PDCD5	MYC	TSC22D4
E7p5_Mes	Nowotschin2019	SOX11	HNRNPA1	2810417H13RIK	MARCKSL1	TEAD2	CCND1	MARCKS	SNRPN	HMGB3	FABP5	FGFR1	BASP1	LEF1	EIF1AX	HMGA2	MEIS2	SUMO1	FUBP1	SMARCC1	FSCN1	H2AFX	CASP3	CHD7	PRTG	DPYSL2	CRABP1	FAM162A	LIMD2	PPP1CC	AUTS2	MYH10	UBE2E3	PAICS	RCC2	NUDT21	SAP30	SMARCE1	TTC3	TCF3	APEX1	PTK7	BRD3	CDCA7	SALL3	ZFP428	MEX3A	ZFP266	METTL9
E7p5_Midline	Nowotschin2019	CFAP126	1110017D15RIK	2410004P03RIK	B9D1	MNS1	FOXJ1	T	PIFO	EFCAB10	NME5	MLF1	1700016K19RIK	CCPG1OS	TEKT1	TMEM107	TPPP3	CETN2	CAPSL	CTXN1	GM17018	NOTO	RIIAD1	TUBA1A	IFT74	ARL4A	CADM1	LARP7	DNAJB13	CFAP36	DYNLRB2	TCTEX1D2	CHRD	1110004E09RIK	OSCP1	DALRD3	CALCA	ENKUR	FAM183B	RSPH1	PPP1R1A	CCDC34	1700007K13RIK	IQCG	ERICH2	EFCAB1	RABL2	CCDC173	ARL6
E7p5_ParE	Nowotschin2019	LAMA1	SRGN	LAMC1	LAMB1	SERPINH1	SPARC	PLOD2	PTH1R	COL4A2	COL4A1	FST	FABP3	NID1	HS3ST1	P4HA2	ADAMTS9	CD9	EPAS1	TINAGL1	CKAP4	RCN3	GATA6	CMTM7	CRYAB	P4HA1	COLGALT1	RCN2	ERP29	KDELR3	FXYD3	PLOD3	HBB-BS	PDIA3	HSP90B1	PLAT	P4HB	DNAJC10	SOX7	STRA6	KLF4	TXNDC12	CALU	RCN1	MAGED1	PMEPA1	P3H1	CALR	FKBP9
E7p5_emVE	Nowotschin2019	RBP1	SPINK1	CLDN6	KRT18	EPCAM	ITM2B	CDKN2A	CST3	CTSC	CAR4	NPC2	CAR2	APOE	SPINT2	PRSS12	EMB	TRAP1A	MOGAT2	GPC3	DDAH2	CLDN7	GSN	ALDH2	TMEM9	SELENOP	FAM213A	HACD2	COMMD3	XLR3A	TECR	TSPAN7	CMTM8	RAB4A	CLIC1	CPN1	LAPTM4B	CSTB	AMBP	MYL12B	S100A10	SLC39A4	BST2	AFP	SGCE	EBP	AKR7A5	FOXA3	PDZK1IP1
E7p5_exVE	Nowotschin2019	CLIC6	APOA2	MTTP	ATP6V1A	UQCRQ	SLC2A2	CUBN	LGALS2	MORF4L2	ATP1B1	GLUL	GLDC	DAB2	LRP2	CTSB	FOXO4	RBP4	SLC7A8	CLTC	H19	SLC2A3	S100G	ATP6V0B	LGMN	CAR7	SLC9A3R1	NPL	PODXL	S100A1	TDH	MYO6	FTH1	GPX3	PDZK1	MFSD1	DBI	DDT	SLC13A4	EZR	APOA1	TXNDC17	APOA4	GSTM1	SMLR1	OAT	FXYD2	GNG12	CITED1
E8p75_Blood	Nowotschin2019	HBB-BH1	HBA-X	HBB-Y	HBA-A1	HMBS	CAR2	BLVRB	FECH	SPTA1	EPB41	GYPA	ALAS2	SLC25A37	CPOX	KLF1	SSX2IP	ALAD	TAL1	SMIM1	SLC4A1	TRIM10	ANP32B	PRKAR2B	TFRC	SNCA	GPX1	SPTB	CITED4	PRDX3	MBNL1	PRDX2	ABCB10	SLC39A8	RFESD	NCL	ANK1	HSPD1	MLLT3	PICALM	ERMAP	GYPC	GLRX5	IKZF1	ADD2	UROD	GATA1	HEMGN	MKI67
E8p75_GutTube	Nowotschin2019	GM2000	TMSB10	GM9843	GM9844	WDR89	RPL23A-PS3	RPS12-PS3	GM10036	RPL27-PS3	RPL6L	GM9493	PEG3	GM10263	SNRPF	RPS27RT	LRRC58	MARCKS	GM5218	NISCH	FAM162A	RPL13-PS3	1810022K09RIK	RPL9-PS6	PTPRF	MAP4K4	GM8186	EZH2	HNRNPA0	PTCH1	HYPK	CCDC34	ZFP36L1	TCF4	GSTP1	UBA52	UBE2R2	TES	GM10282	KTN1	CMTM8	SFR1	HK2	DAG1	HSBP1	ARGLU1	RPL36-PS3	MT-ND3	MEX3A
E8p75_GutTube_DE_Colon	Nowotschin2019	RSPO3	FGF8	HOXC9	T	NPM3	CCND1	FGF17	HOXA9	TLX2	PTN	PFDN5	IFITM2	SP5	HES7	CPN1	CDX4	EPHA5	LIMCH1	NDUFA7	HOXC6	EVA1B	PKM	CYP26A1	SP8	GSTM5	CENPW	TPBG	HOXB7	HOXC10	FN1	HSD17B10	CETN2	LEF1	BMP4	GM53	ZFP503	CCDC85B	LGI1	HOXC4	ACOT7	ARL3	ETV4	GTF3A	NDUFAF4	PPP4C	IL17RD	CCDC80	CRIP2
E8p75_GutTube_DE_Liver	Nowotschin2019	FABP5	SMS	PYY	COL1A2	FOXP1	CBX1	TEAD2	APEX1	NME4	PDCD4	SMARCD3	TSPAN6	DDX39B	FSCN1	BZW2	TRP53	TUBB4A	MAPRE2	ALPL	SMARCE1	ZFP428	NMRAL1	FLYWCH2	MCM7	MRPL13	FUNDC2	METRN	GDPD1	PIGX	MEIS1	GUSB	RUVBL2	ADGRL1	FOXP4	TMEM158	DNAJC15	TSPAN7	PRPF19	CDCA7L	NDUFAF2	YPEL2	RFC3	IMP3	DTD1	NELFCD	OGFR	XRCC1	UNG
E8p75_GutTube_DE_Lung	Nowotschin2019	HMGN3	PCBP4	PBX1	DCTPP1	TTC3	HOXA1	KNOP1	DUT	HOXB1	RIPPLY3	CRABP1	HOXB2	PRRX2	BRD3	TBX1	OSR1	AIF1L	IRX1	FAM64A	TSHZ1	TGIF2	AMMECR1	ATOH8	TFAP4	CBX2	RCC1	CUEDC1	GBX2	TENM4	TNS3	DFNA5	RHOU	ARL2BP	SPSB4	IRX2	RSRC1	PRDM1	RCOR2	PINX1	GALNT3	PRRX1	WASF3	E130309D02RIK
E8p75_GutTube_DE_Pancreas	Nowotschin2019	MDK	ARG1	KRT7	RBP1	SOX4	TUBA1A	BNIP3L	RAET1E	CADM1	TPI1	H2AFV	ESPN	ANP32A	FAM32A	SFRP5	SESN3	LBH	DBN1	CSRP1	USP29	FOXA1	FAM183B	GSTA4	ZFP703	CCNI	SMOC2	PROM1	REM2	DPYSL5	HIKESHI	FHL2	UBE2E1	MAP1LC3A	ENAH	SBK1	ERRFI1	LPAR3	MYL9	PAK1	RAET1D	ERO1LB	SMOC1	SPG21	RTN1	GPX2	ARMC10	IRS4	TRAF4
E8p75_GutTube_DE_SmallInt	Nowotschin2019	2810417H13RIK	LAPTM4B	FBN2	PFDN2	WNT5A	HMGB3	SNRPN	DPY30	ZFP422	DPYSL2	EIF1AX	AKR1B3	SIVA1	MSMO1	THOC7	SSBP1	BOK	GJC1	UHRF1	PKIG	E2F5	GAR1	COX4I2	SALL3	FDPS	POLR2H	ACAT2	PIN4	VANGL2	C530008M17RIK	RANGRF	MRPL11	POLR2D	CCDC58	MNS1	CLNS1A	SALL4	RARG	SQLE	TAF10	DNAJC2	ACTL6A	HMGCS1	FAM189B	FCF1	HOXD1	LYPD6	CTBP2
E8p75_GutTube_DE_Thymus	Nowotschin2019	MEIS2	SOCS2	PRTG	WFDC2	SIX1	PDGFA	CCND2	IRX3	H2AFY	H2AFX	HAS2	HOMER2	ADGRL2	HMCN1	GLI3	ZCCHC3	JAG1	CBX3	MMD	EFNB2	EYA1	RP23-220F20.2	VGLL2	ELAVL2	ARMCX2	ARID3B	DCAKD	NR2F6	UNC119	IRX5	ZBTB12	CELF2	SIX4	LIG1	HMGN5	GAS1	FOXC1	STOX2	PAX1	PHF6	1110059E24RIK	CDCA4	HDGFRP3	PPP3CA	CHTOP	2610318N02RIK	FAIM	NELFE
E8p75_GutTube_DE_Thyroid	Nowotschin2019	IGFBP5	NKX2-3	CSRP2	ISL1	NNAT	NKX2-5	MEST	SHISA2	SOX11	ID3	CD24A	ID1	ATXN7L3B	CRABP2	CTXN1	GRB10	H3F3A	IGF2	ENO3	6330403K07RIK	NUAK1	BAMBI	DOK5	FHL1	CAPN6	COX7A2L	CYSTM1	JARID2	DDAH2	BCAM	MARCKSL1	NREP	KLK8	TBX3	H2AFY2	GNAS	NRXN3	PCDH7	RPRM	HIST3H2BA	NPNT	UNC5B	SELENOW	CNN3	CIRBP	SSBP2	TSC22D1	PAFAH1B3
E8p75_GutTube_VE_Colon	Nowotschin2019	HOXC8	HOXA7	APELA	GREB1	PTK7	HOXD9	CDX2	WNT5B	HOXB8	IFITM1	NKD1	HOXB6	PLA2G7	HOXB9	LDHB	LMO2	XLR3A	TGIF1	HES1	CDKN1A	GM1673	IER2	SMIM3	BAX	DRAM2	PLATR13	AXIN2	HOXA10	1700027J19RIK	ITM2C	2010111I01RIK	ASPSCR1	TRIM2	PSME2	TSPAN12	PNRC1	DEFA30	PDLIM4	MFGE8	SERF1	TNFRSF19	SMIM10L2A	SULF2	FKBP3	FZD10	LYPD6B	XLR5A	ARL4A
E8p75_GutTube_VE_Liver	Nowotschin2019	HHEX	CDKN1C	DLK1	MEG3	BEX4	VTN	STMN1	RELN	PROX1	ID2	TCEAL8	ASB4	GM10073	RASGRP3	HMGA2	AMBP	SERPINA1C	SERPINA1B	PLA2G12A	CAR14	LPL	SERPINA1A	FOXA3	ENPP1	TGM2	AES	PLA2G1B	PLK2	CASP6	SAP30	SERPINA1D	ONECUT2	TPST1	KLHDC2	GAS6	ITIH2	NR5A2	GAP43	KRT20	IVNS1ABP	MYC	PPP4R4	RAPH1	AUTS2	TCF3	FIGN	POLR3K	HABP2
E8p75_GutTube_VE_Lung	Nowotschin2019	IGFBP2	CDKN2A	FOS	FAM60A	RARB	JUN	PAX9	JUND	PHLDA3	CKB	PELI1	FAM174B	TLN2	GPRC5C	MED31	HALR1	DUSP1	CLDN11	2024-03-05	IFITM3	FAM195B	ETL4	PPP2R2B	AFAP1L1	PLET1	AC149090.1	CDH3	PERP	PARM1	IGF1	MLF1	AJUBA	ZFP444	LPAR6	DTNA	COLEC12	BBC3	DYRK3	FAM110A	CLDN8	OGT	PIM3	ARID4B	CLDN9	LIMK2	SNHG6	PPP1R9A	SPRY1
E8p75_GutTube_VE_Pancreas	Nowotschin2019	NEPN	BSG	KRT18	BNIP3	EPCAM	KRT8	CLDN6	OCIAD2	SMIM14	ENO1	F11R	SPINT2	CD81	PRDX4	RBBP7	PGAM1	ALDOA	CLDN4	SLC16A3	S100A11	GM8797	ENO1B	TUBB2B	CST3	MMP11	LAPTM4A	PFKL	TECR	SDCBP	TMEM59	CLU	MGST1	MAPK13	MYL3	KALRN	S100A10	RCAN2	TUSC3	NAV2	DPP4	RAB25	FBLIM1	TMED4	GPI1	PRSS23	FERMT1	RFX6	RCBTB2
E8p75_GutTube_VE_SmallInt	Nowotschin2019	MAP1B	KRT19	CXCL12	KITL	GPC3	CPM	2610528A11RIK	BEX1	WBP5	SHH	FSTL1	DYNLT1C	B4GALT6	RASL11A	RNASE4	AP1S3	PURA	GM21814	PGK1	VCAN	EGR1	DACT2	KRTAP17-1	IHH	PIR	DYNLT1F	RBPMS	DIO3	NDN	MAP1LC3B	1700011H14RIK	FRAS1	P4HA3	DYNLT1B	RNF128	HBEGF	GM10093	TPM3-RS7	RGN	GDE1	VDAC3	UCP2	GLUD1	MAFF	AQP7	EPHA4	MTX2	CETN3
E8p75_GutTube_VE_Thymus	Nowotschin2019	RBMS1	TMSB4X	SOX2	HMGB2	PSIP1	FXYD6	TPM1	UCHL1	NR2F2	FZD2	OAZ2	TPM2	HMGN2	DUSP6	COL2A1	UBE2E3	SULF1	PALLD	SOX21	IGF1R	VEZF1	HDAC1	CSNK1E	OTX2	BTF3L4	CTHRC1	SALL1	IFT57	UBE2B	HS6ST2	PHIP	RND3	TNNT1	ZFP664	IGF2BP3	PDLIM7	TOX3	MYH7	ZFP608	VPS72	RAB28	PLCB4	ZFP462	H1FX	HSD11B2	FAM49B	MSI1	ALCAM
E8p75_ParE	Nowotschin2019	COL4A1	LAMC1	NID1	LAMB1	LAMA1	ADAMTS9	COL4A2	SRGN	HDLBP	PLOD2	SPARC	PDIA3	P4HA2	FABP3	SERPINH1	P4HA1	FST	DNAJC10	PTH1R	HSP90B1	CD9	HSPA5	LRPAP1	PDGFRA	CALU	EPAS1	GM42418	HS3ST1	TINAGL1	LIFR	CANX	P4HB	KDELR3	CALR	RRBP1	HYOU1	USP9X	PDPN	ERP44	CKAP4	ITGB1	COPB2	ERP29	RCN3	F3	PDIA6	CRYAB	ARCN1
E8p75_YsE	Nowotschin2019	APOA4	APOA1	CUBN	APOA2	AMN	APOB	APOM	LGMN	TTR	S100G	APOE	AFP	SLC2A3	APRT	CITED1	SLC9A3R1	CTSH	NRK	LGALS2	FXYD2	CTSZ	APOC1	SPP2	NPL	SLC13A4	SELENOP	ATP6V0B	MORF4L2	GCSH	SLC2A2	UQCRQ	TRF	GCAT	CAR7	RBP4	FOLR1	2610528J11RIK	AY036118	S100A1	MT1	DDT	4933402E13RIK	ASS1	SNX3	PSPH	PDZK1	ALDOB	PSAT1
E8p75_ap_Endothelial	Nowotschin2019	RAMP2	EGFL7	KDR	IGFBP4	FLI1	FLT1	VIM	GNG11	CDH5	PLVAP	ECSCR	CLDN5	CRIP2	MEST	RHOJ	IGF1	ESAM	GNAI2	CLIC1	NOTCH1	PLXND1	HAPLN1	MSN	FKBP1A	LIMCH1	CTLA2A	VAMP5	LMO2	RASGRP2	COL4A1	CD34	ELK3	SH3BGRL3	TGFB1	SMAGP	F2R	ARHGAP31	TPM4	CD59A	RASIP1	RALB	VAT1	GNGT2	RASGRP3	CD93	TEK	EMCN	TMSB4X
E8p75_ap_GermCells	Nowotschin2019	IFITM3	IFITM1	DPPA3	POU5F1	MRPL23	SOX2	1810037I17RIK	IFITM2	NOP10	TOMM7	NMT2	COX7A2	SYCE2	SUB1	PHLDA2	PSME1	GLRX2	TFAP2C	HMGN5	ATP6V1F	CHCHD10	SNRPD2	ETV5	UTF1	L1TD1	SSBP4	NDUFA7	ALPL	BOLA2	H2AFJ	MEA1	MKRN1	PMM1	NDUFA6	MPHOSPH8	SOCS2	IGFBPL1	TIMM8B	WDR43	UCHL3	MSX2	TALDO1	CISD1	CHMP2A	POP5	PDGFA	ARPC1B	NDUFS6
E8p75_ap_Mes	Nowotschin2019	SOX11	MDK	PBX1	MEIS2	FOXF1	NR2F1	RUNX1T1	NR2F2	SFRP1	H2AFY2	ARG1	NASP	PRTG	HDGFRP3	PSIP1	MEIS1	FNDC3C1	FABP5	FOXP1	ENO3	RRAGD	2810417H13RIK	PDGFRA	RRM2	ZCCHC3	TEAD2	COL3A1	MYH10	SMARCC1	EZH2	HOXB1	HK2	PTPRS	CCND2	NNAT	PTN	HNRNPDL	METRN	HMGA1	MYL7	FKBP4	DCAKD	LIN28A	CCDC34	BCAT1	ODC1	PRRX2	ROBO2
E8p75_ap_Midline	Nowotschin2019	T	SHH	CTHRC1	SLIT2	SOX9	ALCAM	GPC3	IGFBP5	BSG	CDKN1C	PSME2	TLN2	TMOD2	COL2A1	MALAT1	ARID3B	SULF1	KRT19	NOG	CDH2	SAMD3	HMGN3	COBL	RND3	CAR3	HALR1	ETL4	SP5	MGST1	ANXA5	SCARA3	GNAI1	LAPTM4A	SALL3	TSPAN3	CLU	COL9A1	FOXA2	WWP2	STK26	TLE4	GRB10	GOLM1	LRIG3	PTPRD	DEFA30	KANK1	FAM89A
E8p75_ap_YsE	Nowotschin2019	EMB	SPINK1	SLC2A3	CAR4	PCBD1	TTR	BEX4	CLDN7	RBP4	CLDN6	RHOX5	TRAP1A	AFP	BEX1	CD63	APOM	EPCAM	APOE	VAMP8	ITM2B	KRT18	LGALS2	S100A10	LRPAP1	S100G	KRT8	RNF128	APOB	SPINT2	FOLR1	CYSTM1	S100A11	CLIC6	SLC2A1	CITED1	APOA1	TAGLN2	CSTB	SLC16A1	MT2	KRT7	XLR3A	VKORC1	CTSL	CTSZ	CPM	CD9	SPARC
E8p75_gfp_Blood	Nowotschin2019	HBB-BH1	CITED4	BLVRB	SMIM1	FTH1	HBA-X	FECH	CPOX	ALAS2	SNCA	HBA-A1	GPX1	CAR2	TMEM14C	SLC25A37	GLRX5	HBB-Y	MGST3	GYPA	ALAD	HEBP1	HMBS	ANP32B	PRDX2	SLC4A1	KLF1	RFESD	MLLT3	FAM210B	ELL2	SLC39A8	PRDX3	ACP5	ABCB10	PTP4A3	TRIM10	NOP10	HBB-BS	GMPR	PRKAR2B	NHP2	MRAP	TAL1	GATA1	SSX2IP	PNPO	UQCRQ	GCLM
E8p75_gfp_Endothelial	Nowotschin2019	EGFL7	RAMP2	KDR	IGFBP4	ELK3	LMO2	FLI1	PLVAP	CRIP2	ECSCR	GNG11	TGFB1	HHEX	VIM	CLDN5	RHOJ	TPM4	MEST	ESAM	FLT1	RASGRP2	HAPLN1	MSN	FKBP1A	CLIC1	RALB	FAM212A	SOX17	PLXND1	SGK1	SMAGP	PLK2	CD34	ARHGAP31	F2R	CDH5	RASIP1	TEK	GNGT2	ENG	EXOC3L4	UPP1	VAMP5	EMCN	IGF1	RASGRP3	CCDC85B	CTLA2A
E8p75_gfp_GermCells	Nowotschin2019	POU5F1	IFITM3	DPPA3	SYCE2	IFITM1	ALPL	1810037I17RIK	ARPC1B	SSBP4	TFAP2C	SOX2	UTF1	MKRN1	CHCHD10	SOCS2	TOMM7	AVPI1	IFITM2	MRPL23	UNG	GJB3	GM42637	ATP6V1F	BCL7C	DND1	PMM1	GLRX2	PHLDA2	BST2	PDGFA	NDUFA7	HMGN5	ALG13	L1TD1	MEA1	PSME1	NDUFS6	BOLA2	SALL4	NMT2	IGFBPL1	H2AFJ	REST	MAPK13	KLF2	IMPDH2	MRPL57	TIMM8B
E8p75_gfp_Mes	Nowotschin2019	SOX11	MEIS2	2810417H13RIK	H2AFY2	FOXF1	PBX1	NNAT	FABP5	NASP	MEIS1	DEK	PRRX2	SFRP1	PRTG	NR2F1	BCAT1	CCND2	HDGFRP3	ZCCHC3	ANP32E	ENO3	NUCKS1	RUNX1T1	NR2F2	PTN	RRM2	ARG1	TEAD2	PPP1R14A	HOXB2	SRSF1	FNDC3C1	SH3BGRL	CRABP1	DCAKD	SPSB4	MYH10	PCBP4	SAP30	PTBP2	BZW2	FBN2	CFL2	ALDH1A2	COL3A1	RAB34	METRN	PSIP1
E8p75_gfp_Midline	Nowotschin2019	T	CTHRC1	SHH	SAMD3	SLIT2	ALCAM	KRT19	GPC3	SOX9	NOG	TMOD2	TLN2	MALAT1	PSME2	IGFBP5	CLU	LAPTM4A	HALR1	SULF1	ARID3B	SP5	CDH2	COL2A1	APLNR	SMIM14	VTN	SCARA3	HMGN3	RND3	RCN2	RAB38	EPB41L3	CAR3	CKB	COBL	ANXA5	FAM89A	REEP5	TSPAN3	EIF4A2	GNAI1	RCN1	ETL4	LMX1A	FKBP9	MGST1	APP	PLIN2
E8p75_gfp_YsE	Nowotschin2019	EMB	TTR	SPINK1	RBP4	EPCAM	CLDN6	SLC2A3	CAR4	CLDN7	RHOX5	PCBD1	BEX4	AFP	SPINT2	ITM2B	BEX1	KRT18	TRAP1A	LRPAP1	CD63	APOE	RNF128	BSG	CTSL	KRT7	APOM	CYSTM1	RNASE4	CPM	FOLR1	S100A10	CD9	XLR3A	KRT8	HADH	SPARC	SDC4	SPINT1	S100A11	TMPRSS2	CDKN2A	SLC2A1	STARD10	PRSS8	RAB11A	APOA1	TAGLN2	FXYD3
Embryonic_stem_cell	mcaGeneSetFull	RPS13-PS1	RPS3A3	DPPA5A	GM10036	GM11942	TDGF1	GM15459	STMN2	CHCHD10	TDH	UTF1	ZFP42	MKRN1	IFITM1	RPS4L	BEX1	GM24289	EIF4EBP1	HSP90AA1	UPP1	MRPL45	TRH	L1TD1	HSPB1	DCTPP1	HSD17B14	NHP2	RP23-118L13.5	TRAP1A	NPM1	MRPL15	TXNL4A	POU5F1	GM28438	APRT	MIF	SNORA73B	PHLDA2	NCL	EIF2S2	MT2	IFITM3	HSP90AB1	RPL8	FKBP3	RPS20	RPL23	ALDOA
Endocrine_cell	mcaGeneSetFull	CHGA	PCSK2	CHGB	PYY	PCSK1N	IAPP	RESP18	INS2	GCG	SCG2	CPE	TTR	INS1	SCG5	TMEM27	SLC38A5	PPY	FAM183B	SLC30A8	MRLN	G6PC2	CRYBA2	ABCC8	SCGN	SCG3	RBP4	PAX6	NEUROD1	SYT13	TM4SF4	PCSK1	GNAS	NKX6-1	APLP1	ISL1	BEX2	AMBP	HEPACAM2	TSPAN7	HMGN3	TMSB15B2	FFAR2	MEG3	ERO1LB	ZCCHC18	PCBD1	CPLX2	PPP1R1A
Endothelial_Cell	mcaGeneSetFull	HSPA1B	CLEC4G	CXCL10	SELENOP	FCGR2B	AQP1	HSPA1A	ENG	IL1A	DNASE1L3	KDR	CYP4B1	OIT3	GPR182	SERPINA3F	STAB2	IGFBP7	APOE	B2M	H2-K1	UBC	JUND	CTSB	PTPRB	NFKBIA	DUSP1	FOS	APOA2	IRGM1	BMP2	SERINC3	TMSB4X	MRC1	IFITM3	CXCL9	FTH1	NRP1	SRGN	ALB	TSPAN7	H2-D1	CLEC4F	SOCS3	CLDN5	EGFL7	PLPP1	EHD3	PLK2
Endothelial_cell	mcaGeneSetFull	PLVAP	LY6C1	FABP4	EMCN	FLT1	KDR	EGFL7	GPIHBP1	IGFBP7	MGLL	IGFBP3	AQP1	PODXL	PLPP3	ENG	NRP1	PECAM1	CD300LG	PLPP1	PTPRB	RBP7	TMEM88	ESAM	COL4A1	CLEC14A	SLC9A3R2	ADGRF5	ADGRL4	TMEM204	RGCC	CDH5	TM4SF1	CAV1	LY6A	EPAS1	SDPR	SCARB1	SPTBN1	MMRN2	SPARCL1	USHBP1	COL4A2	CD34	CD200	ESM1	RFLNB	TIMP3	CAR4
Eosinophil	mcaGeneSetFull	CD9	EAR2	CHIL3	CCL6	EAR1	ATP6V0D2	KRT79	CTSS	CTSD	LGALS3	PLET1	CAR4	TMSB4X	CLEC4N	LTC4S	WFDC21	LYZ2	CD44	ABCG1	FABP1	BCL2A1A	TLR2	TYROBP	CD68	FCER1G	F7	CLEC7A	ANXA2	LAPTM5	FTL1	LPL	LILRB4A	MCEMP1	FXYD5	FTH1	SLPI	FPR1	ITGAX	VIM	MPEG1	CAPG	ITGB2	CTSC	ALOX5AP	MSRB1	BCL2A1D	MALAT1	CYBB
Epithelial_cell	mcaGeneSetFull	PRLR	KRT18	KRT19	IDO1	AQP5	CD164	KRT8	LY6E	WFDC2	TMEM56	TMED3	FAM25C	PTN	CXCL15	KRT7	SLC5A5	LY6D	FXYD2	SLC12A2	AW112010	CDO1	GLUL	CITED1	GPX3	CLDN3	FGG	PHYH	CLDN4	CD9	S100A6	AGTR1A	TGM2	STC2	FGB	AREG	GIPC2	EPCAM	CD200	ATF3	TSPAN1	FXYD3	TMEM176B	URAH	MLPH	TMSB4X	CLCA3A2	HP	LY6A
Erythroblast	mcaGeneSetFull	HBA-A2	HBA-A1	HBB-BT	CST9	HBB-BS	DEFB19	GSTM2	PTGDS	AKR1CL	KCTD14	GSTM6	CLU	ALDH1A1	ALAS2	SNCA	ETD	AMH	CTSL	GSTM1	TMEM184A	GSTM7	AARD	LGALS7	BEX2	WNT6	ETNK2	AKR1B8	CHCHD10	ARHGDIG	CST8	SERPINE2	GATM	INHA	TNNI1	KAZALD1	TSC22D1	DHH	TESC	TGFBR3L	MKRN1	GYPA	PRDX2	RP24-337D17.1	LDHB	MT3	SOCS2	MMP11	VDAC3
Erythroid_progenitor	mcaGeneSetFull	CAR1	CAR2	FAM132A	BLVRB	KLF1	VAMP5	RHD	AQP1	GM15915	ATPIF1	CLDN13	LMO2	SPHK1	TSPO2	ERMAP	COX6B2	CTSE	RPL35	GATA1	DUT	CES2G	RPS18	CREG1	SMIM1	MNS1	LGALS9	HMBS	PRG2	GM2000	GPX1	SLC38A5	RPS2	GYPA	NXPE2	ATP5G1	RPL13	CASP3	RPL14	AI662270	RPS23	HEBP1	NPM1	GCLM	STMN1	HMGB3	GAS5	SNHG3	PRDX2
Gastric_mucosa_cell	mcaGeneSetFull	PGC	PLA2G1B	FXYD3	MT-CO1	CFI	ANXA10	TSPAN1	TFF2	ATP4B	CYSTM1	AGR2	ATP4A	1810010D01RIK	PGA5	SULT1C2	VSIG1	CLDN18	TTR	SMIM6	CD24A	ATP1B1	MT-ND3	MUC6	CKMT1	SPINK4	GKN3	BPIFB1	TSTD1	PDIA2	MT-CYTB	PLLP	TESC	CXCL17	A4GNT	CAR2	MT-ND4	TMED6	CLU	TSPAN8	SPINT2	CLPS	MT-ND5	VSIG2	GSDMA2	SNORD118	OIT1	HAMP2	PRR15L
Granulosa_cell	mcaGeneSetFull	KCTD14	LGALS7	GNG13	BMYC	IFITM1	GSTM2	LAPTM4B	AMHR2	WNT6	LDHB	H19	CST8	ISYNA1	FST	CDKN1C	TSC22D1	ANXA2	HES1	IRX3	ALDH1A1	MYL9	ATPIF1	SMIM1	MED10	DNAJC15	MAGED2	MT-CYTB	RPL13	IGFBP2	RPS26	UBB	AKR1CL	GSTM1	CASP6	POLR2G	ACAA2	RPS27	RPL18A	SERPINB6A	VDAC3	TST	RPL23A	TKT	RPL14	MT-ND1	RPL32	TMEM176B	COX6C
Hepatocyte	mcaGeneSetFull	AFP	APOA2	RBP4	APOM	FGB	APOA1	KNG1	FGG	TTR	ALB	FGA	SERPINA6	SERPINA1B	AHSG	SPP2	SERPINF2	SERPINA1A	TRF	AMBP	F2	AADAC	ALDOB	PLG	H2-Q10	ITIH2	APOH	MT1	SERPINC1	VTN	HPX	FABP5	APOC1	PROC	MAOB	SERPIND1	CYP2C68	APOC4	CFI	BEX4	APOF	HSD17B2	FABP1	BEX2	TIMD2	CPB2	PCBD1	GC	SERPINA1D
Intercalated_cells_of_collecting_duct	mcaGeneSetFull	ATP6V1G3	TMEM213	ATP6V1A	MT-ND5	SPINK8	CAR12	ATP6V1B1	RHCG	ATP6V0D2	CLCNKB	LDHB	ATP6V1C2	MT-ND2	AQP6	MT-ND1	MT-ND4	MT-CO1	MT-CYTB	ATP1B1	ALDH1L1	DEFB1	RHBG	PGRMC1	SLC26A4	ITM2B	HEXB	ATP6V1E1	FXYD2	ATP6V0A4	ATP6V1F	S100A1	FOXI1	HEPACAM2	CDH16	MDH1	MT-ND3	CAR2	AIF1L	CHCHD10	COX6C	ATP5B	CLDN8	GABARAPL1	ATP6V0E	SLC25A5	CKMT1	SPP1	COX8A
Intestinal_epithelial_cell	mcaGeneSetFull	REG3B	REG3G	FABP2	FABP6	LGALS4	LYPD8	APOA1	TFF3	FABP1	PRAP1	PIGR	PHGR1	RBP2	LGALS2	GPX2	MUC13	GUCA2B	SMIM24	DMBT1	CLDN7	APOA4	CKMT1	GUCA2A	KRT20	CCL25	CLEC2H	IFI27L2B	2200002D01RIK	TM4SF5	CES2E	CDHR5	SIS	ALDH1B1	GSTM3	CDH17	ANPEP	EPCAM	KRT8	VIL1	ALDOB	ADH6A	KRT19	CLDN3	TM4SF20	ST3GAL4	MISP	SLC5A1	MGAM
Kidney_epithelial	mcaGeneSetFull	CALB1	RPRM	WFDC2	WFDC15B	CLDN6	MDK	HOXB7	CLDN7	LDHB	PTMA	BEX1	MIF	HMGN1	RPS26	MT-CYTB	BEX2	EPCAM	1700011H14RIK	RPL41	ID3	HES1	RPL13	NPM1	CDK4	BEX4	PCBD1	SNRPG	TCEAL9	RPL14	STMN1	SELENOH	CD24A	FKBP3	SRSF3	RPS9	FSTL1	MT-ND1	RPL11	BEX3	RPL26	GAPDH	RPL23A	CLDN3	RPS17	RPS20	H2AFZ	RPL32	RPS8
Leydig_cell	mcaGeneSetFull	CYP17A1	HSD3B1	CYP11A1	AKR1CL	ALDH1A1	FDX1	ACSBG1	STAR	MGARP	ME1	REN1	INSL3	PRSS35	FDXR	HAO2	NR5A1	INHA	CST8	TSC22D1	TMEM86A	HSPE1	PRKAR2B	HMGCS2	SUSD3	DEFB19	PRLR	MT-CYTB	MAP1LC3A	PCOLCE	TCEAL9	CPE	LHCGR	CLU	HSPD1	DNAJC15	GGH	GSTM2	FXYD1	IDH1	MT-ND1	GAS6	EPHX1	MOB4	FDPS	FOLR1	MT-ND4	SCARB1	MGST1
Luminal	Luminal	CDH1	KRT6A	KRT20	EPCAM	SPRR1A	LY6G6C	KRT18	EVPL	SPRR2H	KRTCAP2	PSCA	KRT8	MMP15	KRT12	MMP7	SPRR2F	KRT19	CEACAM1	CLDN7	FLG	KRT6B	KRT23	LY6G6E	ALCAM	PROM1	LMO7	GJB2	TMPRSS2	SLURP1	NECTIN4
Luteal_cell	mcaGeneSetFull	HSD3B1	CYP11A1	FDX1	AKR1CL	SFRP4	EPHX2	MGARP	IDH1	LHCGR	SCARB1	GM2A	ME1	NRN1	FKBP5	CST8	SGK1	PRSS35	TMEM86A	CITED4	ACSBG1	BHMT	MRAP	PRLR	ATP6V0E2	STAR	INHA	PLIN5	KCNAB3	EPDR1	FDXR	GM15543	DPYSL4	CST12	MGST1	LRRN1	PDLIM4	GAMT	HAO2	USP50	SOAT1	AIF1L	BST2	FAM213B	BCAT1	POLR2L	AES	HS3ST1	RORA
MEF_Cultured	mcaGeneSetFull	S100A6	RPS3A3	ACTA2	LGALS1	TAGLN	TIMP1	GM15459	GM10320	RHOX5	VIM	ANXA1	ANXA2	MYL12A	BEX1	TPM2	GM10260	S100A4	TNFRSF12A	S100A11	CTGF	PRSS23	IGFBP7	TEX19.1	RPS27L	TPM1	GM11942	FABP3	HSPB1	PHLDA3	NGF	TM4SF1	GM10263	TAGLN2	MYL9	TMSB4X	ANXA3	BGN	TXN1	ITGA5	CD63	SPP1	CCNG1	CTHRC1	CDKN2A	SERPINE1	RPS12	GSTO1	CRLF1
Macrophage	mcaGeneSetFull	CTSB	SLC40A1	FCNA	CFP	VCAM1	C1QC	FTL1	CTSD	C1QB	HMOX1	C1QA	CTSC	PSAP	CD5L	FCER1G	AIF1	ITM2B	CYBA	GRN	APOE	SPIC	CTSS	CREG1	CSF1R	LGMN	CD68	PLD3	TYROBP	CLEC4N	FTL1-PS1	ADGRE1	TMSB4X	SIRPA	IL18BP	TIMD4	LST1	IGF1	ITGAD	TRF	SDC3	BLVRB	SELENOP	MPEG1	LAMP1	FCGR3	PILRA	CD86	FTH1
Mast_cell	mcaGeneSetFull	CMA1	CPA3	TPSB2	HDC	MCPT4	MRGPRB1	TPSAB1	SERPINB1A	SRGN	ADORA3	MRGPRB2	TPSG1	CYP11A1	SLC6A4	IL13	MAOB	GATA2	LAT2	FCER1G	CD200R3	IL1RL1	PLEK	RAB27B	CD63	PRSS34	HS3ST1	RGS1	CMTM7	LILR4B	FCGR3	GPR65	SLC3A2	MT-RNR2	TYROBP	TNF	CSF2RB	LGALS1	CST7	KCNE3	SLC45A3	ERO1L	LXN	CCL7	SAMSN1	IL2RG	PLA2G7	DAPP1	FXYD5
Mesenchymal_stem_cell	mcaGeneSetFull	S100A6	TIMP1	CXCL5	GM15772	SPP1	LGALS1	GM28438	S100A4	GM15459	TM4SF1	TPM2	U90926	PCOLCE	GM8730	PKM	APRT	RHOC	CCL7	GM10039	CDKN2A	NHP2	TUBB6	MRPS6	ANXA3	ACTA2	CALD1	DAP	CCL2	ENO1	TPM1	CRLF1	GAPDH	GM10260	MIF	CSF1	ACTB	LDHA	TPM3-RS7	TWIST2	FABP5	RPL12	RANBP1	HINT1	RPL8	NME1	RPL41	MYL9	RPL38
Microglia	mcaGeneSetFull	HEXB	C1QC	P2RY12	C1QA	CST3	FCRLS	C1QB	CTSS	CX3CR1	LGMN	SIGLECH	CSF1R	TREM2	CTSD	CRYBB1	GPR34	TYROBP	P2RY13	FCER1G	CTSB	OLFML3	FCGR3	LY86	AIF1	CCL3	SELPLG	LTC4S	CCL4	TMEM119	GRN	RGS10	CTSZ	LAPTM5	SELENOP	TGFBR1	HPGDS	SERINC3	ZFP36	CD68	CTSL	EVI2A	TMSB4X	LPCAT2	ITM2B	RHOB	B2M	SIRPA	UBC
Monocyte	mcaGeneSetFull	LYZ2	MS4A6C	LY6C2	TYROBP	CTSS	ALOX5AP	CYBB	CCL6	LGALS3	PSAP	FCER1G	MS4A4C	IFITM3	PLAC8	IFITM6	CCL9	CCR2	S100A4	LST1	I830127L07RIK	F13A1	CLEC4A3	CORO1A	CD52	SPI1	MPEG1	SAMHD1	WFDC17	FXYD5	CRIP1	LY6E	NAPSA	ARPC1B	TMSB4X	B2M	ARPC2	CSF2RA	LAPTM5	MSRB1	H2-D1	CYBA	UCP2	CST3	PLD4	IFI27L2A	LILRB4A	CLEC4A1	GPX1
Mouse_3T3_cell	mcaGeneSetFull	S100A4	GNB2L1	PRL2C2	TCEB2	RPL13A	SHFM1	RP24-288C12.6	2017-09-15	GM8730	IL1RL1	LGALS3	RPL39L	MYEOV2	LGALS1	NGFRAP1	GM10260	S100A6	S100A10	ESD	GM10263	TXN1	WBP5	LMNA	ANXA1	LSMD1	1500012F01RIK	0610009D07RIK	ANXA2	IGFBP6	ANXA3	EFEMP1	TM4SF1	TAF9	TCEB1	GM12603	1810009A15RIK	HSPD1	UTP11L	2810417H13RIK	RAB1	CXCL5	DAP	VIM	S100A11	SC4MOL	PSAT1	H2-KE2	PKM
Muscle_cell	mcaGeneSetFull	ACTA1	TNNT3	MYLPF	TNNC2	MYL1	TNNI2	CKM	TPM1	TCAP	TPM2	MYOZ1	MYOT	ATP2A1	ALDOA	ENO3	SLC25A4	PGAM2	DES	HSPB6	MYOZ2	ANKRD2	COX7A1	APOBEC2	FHL1	COX6A2	COX8B	MYBPC1	HSPB7	GAPDH	MB	JSRP1	PVALB	LDB3	TMOD4	TRDN	H19	SMPX	CSRP3	ACTN3	CRYAB	SLN	CAR3	PDLIM3	TMEM38A	CASQ1	MYF6	TCEAL7	ATP5G1
Myeloid_progenitor_cell	mcaGeneSetFull	PRTN3	CMTM7	H2AFY	MPO	PLAC8	CTSG	EMB	GMFG	PTPRCAP	AI662270	CORO1A	RAMP1	GLIPR1	STMN1	SRGN	PSMB8	LMO2	GPX1	CDK6	EIF5A	RAC2	NPM1	SLC25A5	RPS2	SPI1	ALOX5AP	TUBA4A	BIN2	CD34	RPL3	RPL18A	NOP10	RPS3A1	PHGDH	PTPN18	ARHGDIB	RPS19	RPS9	PTMA	LAPTM5	YBX1	SERPINB1A	RPLP0	TUBA1B	PABPC1	SERBP1	RPS18	RPL32
Myoblast	mcaGeneSetFull	IGFBP7	MGP	SPARC	TBX20	POSTN	SLC16A2	MYL2	SLN	MYL3	ASPN	DCN	NPPA	MYH6	MYH7	DPEP1	LHFP	ELN	PDLIM3	CRIP2	COL3A1	MMP2	CTSL	PTGIS	MT-RNR2	CSRP3	MB	TNNT2	MFAP2	PLN	MFAP4	ACTC1	DKK3	TNNI1	RAMP2	MT-RNR1	DPT	LGALS1	MMP23	RBP1	CYTH3	COL1A1	HTRA3	LTBP4	MT-CYTB	MT-ND1	APOE	COL1A2	MT-ND4
Myocyte	mcaGeneSetFull	CDKN1C	MYOG	ITM2A	ACTC1	TNNT1	H19	MEG3	ACTA2	GNAS	SPG21	CAPN6	DLK1	RPS26	LGALS1	LSM6	RPL13	SPARC	CRYAB	HMGB1	RPL18A	RPL14	PDLIM4	RPL41	RPL32	HSP90AB1	RPS5	PPP1R14B	RPS27A	PDGFA	RPS15A	IGF2	CCND3	RPS3A1	CNN3	MEST	MT-ND1	RPS14	RPS4X	RPSA	NNAT	RPL11	EEF1B2	RPL26	RPS27	TUBB2B	RPS13	SLC25A4	TPM1
NK_cell	mcaGeneSetFull	CCL5	NKG7	AW112010	KLRD1	GZMA	MS4A4B	IL2RB	KLRB1C	KLRE1	KLRA4	NCR1	KLRA8	KLRK1	CTSW	CD52	KLRA13-PS	XCL1	H2-D1	KLRA7	B2M	H2-K1	TMSB4X	CD7	SHISA5	PRF1	GZMB	TYROBP	H2-Q7	TMSB10	FCER1G	IL2RG	GIMAP4	SH2D2A	RAC2	VPS37B	H2-Q6	TRBC1	CORO1A	LCK	SELPLG	FXYD5	PTPRCAP	PTPRC	SH3BGRL3	IRF8	HCST	SERPINB9	IFNGR1
NK_or_T_cell	mcaGeneSetFull	GZMA	CCL5	GZMB	CD7	RGS1	AW112010	CD3G	NKG7	CD8A	TCRG-C2	GIMAP4	CTSW	CD160	TCRG-C4	TRBC2	LCK	H2-Q7	TCRG-C1	GIMAP7	CD3D	GIMAP3	TMSB4X	B2M	TRBC1	SRGN	H2-K1	CORO1A	ACTN2	TRDC	PTPRCAP	ITGAE	H2-D1	FASL	RAC2	ITLN1	FABP6	CD52	ABI3	MUC2	FCGBP	TRAC	CD3E	HCST	LAT	ZG16	CD96	CST7	TBC1D10C
Neuron	mcaGeneSetFull	RTN1	NNAT	TUBB3	TUBB2B	TUBA1A	STMN2	STMN3	IGFBPL1	TAGLN3	GAP43	HIST3H2BA	CRMP1	STMN1	MLLT11	ELAVL3	UCHL1	NSG2	GNG3	NSG1	6330403K07RIK	INA	NREP	GM1673	MAPT	BEX2	NDN	DPYSL3	SNRPN	PANTR1	MARCKSL1	TUBB2A	CTXN1	PCSK1N	GDI1	HN1	ELAVL4	SOX11	LY6H	PFN2	SCG5	RAB3A	ATXN7L3B	PAFAH1B3	FEZ1	TUBB5	STMN4	SERF1	PRDX2
Neutrophil	mcaGeneSetFull	STFA1	BC100530	ELANE	MPO	PRTN3	S100A8	FCNB	MS4A3	S100A9	GM5483	CTSG	SERPINB1A	SRGN	PLAC8	ARHGDIB	PGLYRP1	PRSS57	CEBPE	CAMP	TMSB4X	GPX1	RAC2	CMTM7	NKG7	HMGN2	SPI1	IGSF6	HP	ALOX5AP	WFDC21	CLEC12A	GMFG	TUBA4A	CST7	TMED3	CYBA	LY6C2	STFA3	RGCC	GSTM1	FCER1G	TYROBP	FCGR3	MGL2	CORO1A	STFA2L1	TREM3	LIMD2
Oligodendrocyte	mcaGeneSetFull	PLP1	CNP	QDPR	MBP	CLDN11	TUBB4A	MOBP	2017-09-04	MOG	MAG	PLLP	APOD	CRYAB	STMN4	CSRP1	MAL	ENPP2	APLP1	GPM6B	TRF	GLUL	ERMN	OPALIN	FTH1	PPP1R14A	SYT11	ASPA	RNF13	SCD2	CMTM5	PTGDS	FEZ1	IL33	YWHAQ	GATM	FA2H	PEX5L	TMEM88B	OLIG1	CAR2	UGT8A	SLC48A1	GPR37	EVI2A	SEC11C	TMEFF2	ETV1	TSPAN2
Osteoblast	mcaGeneSetFull	NBL1	MMP11	AEBP1	MMP14	SOX4	MGP	SPARCL1	DCN	RNASE4	RARRES2	MMP2	MDK	COL1A2	TIMP2	GPX3	MT-RNR2	COL1A1	LSP1	DPT	SERPING1	CD63	COL3A1	C1QTNF3	CFH	CTLA2A	IGFBP7	RBP1	CTSL	MAF	MYLK	PRSS23	TMSB4X	PLTP	LGALS1	LUM	B2M	OSR2	MFAP4	COL6A1	IGFBP6	TMSB10	INMT	PAMR1	ZFP36L1	ADH1	MATN2	CXCL12	LAPTM4A
Pancreatic_acinar_cell	mcaGeneSetFull	CPA2	CPA1	CTRB1	PNLIPRP1	CLPS	SERPINA6	AMBP	TTR	DLK1	CELA1	GAMT	SERPINA1C	TMED6	WFDC15B	GC	BEX1	PCBD1	CLDN10	H19	BEX2	CEL	FFAR2	TMEM97	BEX4	RPL11	RPS26	RPL14	NUPR1	MEG3	WFDC2	MIF	GCAT	TCEAL9	CDK4	MT1	ALDH1B1	MT2	PHGDH	SSR2	REEP5	NPM1	RPL13	ACER2	DCTPP1	CNPY2	HMGN1	EPCAM	CLDN7
Placenta_endodermal_cell	mcaGeneSetFull	PGA5	COL4A2	COL4A1	LAMA1	CTSL	AQP8	GKN2	SERPINH1	TXNDC12	LRPAP1	SPARC	P4HB	PLOD3	PDPN	GKN1	GLIPR1	IGSF1	P4HA2	TINAGL1	WFDC1	LAMB1	RCN3	HS3ST1	S100G	FABP3	CITED1	SRGN	FST	PTH1R	PDLIM1	PROCR	FXYD3	P3H4	2010204K13RIK	NID1	LAMC1	TRAP1A	KDELR3	PDIA5	MFGE8	EMP2	ERP29	CD9	CRYAB	SOX17	KRT8	RHOX5	CKAP4
Premeiotic_germ_cell	mcaGeneSetFull	DPPA3	DAZL	UTF1	DPPA5A	FKBP6	TEX19.1	DPPA4	CCT8	RPS4L	IFITM1	DND1	GNG13	HSPE1	CCT6A	COX7C	SELENOH	ATP5G1	TCL1	RPL14	CHCHD2	STK31	RHOX5	CACYBP	SLC25A31	DDX4	NPM1	RPL23A	CYCT	COPRS	LDHB	MAEL	RPS26	HAT1	SUB1	RPL13	UCHL1	CCT7	TEX30	ASZ1	DYNLL1	RPL18	RPA2	CHCHD10	CCT3	CCT2	BCAS2	ZFP428	MPHOSPH8
Primordial_germ_cell	mcaGeneSetFull	STRA8	DAZL	SYCP3	TEX101	TEX12	SMC1B	SYCE2	FKBP6	SLC25A31	TEX30	1700013H16RIK	MPHOSPH8	DPPA3	M1AP	MAEL	TAF7L	4930447C04RIK	RHOX9	FMR1NB	TUBA3A	SYCE1	RHOX5	STK31	DDX4	SERF1	SYCP1	COX7C	NDUFA6	COX5A	RPS27L	RPL14	RHOX6	CYCT	HAT1	RPL18A	TEX19.1	RPS26	NPM1	PDCD5	NMT2	HSF2BP	SIAH1B	SUB1	LRRC42	COPRS	RPS4L	2310061I04RIK	IQCB1
Principal_cells_of_cortical_collecting_duct	mcaGeneSetFull	SPRR2F	FAM213A	PADI1	FXYD4	TMEM213	LTF	SPINK12	LCN2	CLCA1	WFDC2	4833423E24RIK	KRT7	SFTPD	CLDN7	FXYD3	CBR2	ANPEP	SERPINA1E	SPRR2G	KRT19	PLET1	TACSTD2	KRT18	KRT8	MSX1	CLDN3	TSPAN1	CLDN4	URAH	EPCAM	RNF128	MUC1	F3	LAMC2	TGM2	PADI2	CFB	SLC39A4	PRAP1	ELF3	MUC4	ENPP3	BCAT1	PHLDA1	C3	SPRR1A	SFN	ALPL
Proliferating_Myocyte	mcaGeneSetFull	MDK	RBP1	NREP	CDK4	TEAD2	HMGN1	SELENOH	MARCKSL1	MIF	H2AFZ	STMN1	SRSF3	TUBB5	NPM1	PTMA	SLC25A4	RPS26	NNAT	RPL39	RPS8	RPS13	RPL11	RPL14	RPS9	RPL41	RPL13	MT-ND1	TUBA1B	PCLAF	MAGED2	FKBP3	RPS15A	SNRPD3	BEX3	RPS5	ATPIF1	RPL21	EEF1B2	CDKN1C	RPL18A	PRDX2	ID3	RPSA	MEST	SERF1	RPL32	RPS27A	DCAKD
Proliferative_neuron	mcaGeneSetFull	FABP7	PANTR1	NNAT	PTN	PAX6	RTN1	DBI	TUBA1A	H2AFV	TUBB2B	SON	STMN1	HMGN2	MT3	CKB	CCND2	H2AFZ	BEX2	PEA15A	MARCKSL1	IGFBPL1	GM1673	NDUFC2	FKBP3	CDK4	SELENOH	GPM6B	DDAH2	HMGN3	H1F0	CALM2	PRDX2	H3F3B	SYT11	YWHAE	SEM1	ERH	HMGB3	NDUFA12	PFN2	SELENOW	TSPAN3	LOCKD	CIRBP	TUBB5	DYNLRB1	MDK	HN1
Prostate_gland_cell	mcaGeneSetFull	SBP	SPINK1	9530002B09RIK	DEFB50	5430419D17RIK	WFDC3	NUPR1	AZGP1	AGR2	TSPAN1	CBR2	SPINK5	OIT1	ABO	HOXB13	PIGR	PRDX6	PGAP2	NUCB2	CYSTM1	MT1	TIMP4	HSPB1	DCAF12L1	UPK1A	RGS2	DCXR	SEC11C	SLC12A2	GNE	CLDN10	GM16136	KRT18	MT2	DNAJC3	COPZ2	DNAJC10	ADI1	CLDN3	TMED3	HERPUD1	KRT19	MT-RNR2	FKBP2	MAT2A	SSR4	EIF4EBP1	FUCA1
Proximal_tubule_brush_border_cell	mcaGeneSetFull	KAP	MIOX	ALDOB	AKR1C21	FXYD2	GSTA2	GPX3	RIDA	ASS1	KEG1	PCK1	SLC34A1	HAO2	GLYAT	TMEM27	FBP1	TTC36	AADAT	SORD	PDZK1	AI314278	NAPSA	ACAA1B	NDRG1	ACADM	CALML4	FMO1	CDA	KHK	PTER	PCBD1	ACY3	PAH	GUCA2B	BDH2	PLSCR2	BPHL	PECR	RDH16F2	SULT1D1	NAT8F1	FAH	PDZK1IP1	DNAJC12	MSRA	CRYZ	ABHD14B	GSTT2
Renal_tubular_cell	mcaGeneSetFull	KLK1	UMOD	WFDC15B	DEFB1	FXYD2	EGF	PPP1R1A	ATP1B1	KNG2	ATP1A1	TMEM52B	TMEM213	CDH16	KCNJ1	MT-ND4	MT-CYTB	MT-ND2	MT-CO1	MT-ND1	GABARAPL1	SLC12A1	SLC12A3	MT-ND5	CLCNKB	LDHB	SPP1	CALB1	MT-ND3	1700011H14RIK	IGFBP7	SOSTDC1	PDZK1IP1	OXCT1	S100G	S100A1	WFDC2	COX8A	MPC2	AIF1L	COX6C	LY6A	PCBD1	MRPS6	CLDN8	MAL	SLC25A5	PAQR5	PGAM2
Schwann_cell	mcaGeneSetFull	TTR	1500015O10RIK	SOSTDC1	KCNJ13	DEFB11	KCNE2	IGFBP2	TRPM3	SLC6A15	FOLR1	VAT1L	CFAP126	CALML4	DYNLRB2	FXYD1	PTGDS	MT3	1110017D15RIK	BSG	ENPP2	MIA	MSX1	PCP4L1	GM29538	SLC16A2	OTX2	USMG5	NME5	PRR32	GM20501	WFIKKN2	CAR14	PIFO	MLF1	MRPS6	CAR12	CLIC6	COL8A2	NDUFA13	FHIT	ARL6IP1	NDUFA1	COL9A3	GPM6A	CLU	RIIAD1	IGFBPL1	PCP4
Secretory_alveoli_cell	mcaGeneSetFull	WAP	CSN1S2B	CSN1S2A	CSN1S1	CSN2	CSN3	GLYCAM1	LALBA	WFDC18	LAO1	FABP3	TRF	CIDEA	FOLR1	THRSP	QSOX1	CEL	WFDC3	FKBP11	OLAH	NUPR1	ORM1	BTN1A1	MFGE8	CEACAM10	ALDOC	PLIN2	SCD1	ELF5	CLU	LPL	PIGR	LCN2	CD36	SSR4	CCK	ABCG2	NUCB2	MPC2	ISG20	MSRB1	PRDX4	ELOVL5	SLC25A1	1110008P14RIK	DAP	MPC1	RAB18
Sertoli_cells	mcaGeneSetFull	DEFB19	CST9	GSTM2	GSTM6	CLU	KCTD14	PTGDS	ALDH1A1	BEX2	GSTM1	TMEM184A	AMH	CTSL	WNT6	AARD	LGALS7	CITED1	GSTM7	SERPINE2	ETNK2	AKR1CL	CHCHD10	LDHB	ETD	SIN3B	INHA	TESC	TSC22D1	DHH	VDAC3	8030411F24RIK	SPARC	RAB3B	AMHR2	AKR1B8	GSTA4	GATM	TCEAL9	SOCS2	MT-CYTB	EXOC3L2	ISYNA1	SPP1	MAGED1	HMGB3	HSPB1	TNNI3	KAZALD1
Smooth_muscle_cell	mcaGeneSetFull	ACTA2	MYL9	TPM2	MUSTN1	IGFBP7	TPM1	MYL6	CALD1	ELN	TAGLN	MYH11	CRIP1	MYLK	RGS5	CAV1	ACTG2	SPARCL1	LMOD1	NDUFA4L2	SPARC	CNN1	GM13889	RASL11A	TM4SF1	VIM	CSRP2	FXYD1	PRKCDBP	AOC3	CSRP1	FOS	COL4A1	FLNA	MCAM	LHFP	TINAGL1	LGALS1	FHL1	MFGE8	COL4A2	ASPN	NEXN	ACTN1	CRIP2	BCAM	PLS3	PTP4A3	RRAD
Spongiotrophoblast	mcaGeneSetFull	TPBPA	TPBPB	PRL3B1	PRL2B1	CEACAM11	PRL8A9	CEACAM14	PSG21	PRL8A8	CEACAM12	CREG1	PRL7A2	PSG27	PSG23	PSG18	PSG28	CEACAM13	1600012P17RIK	CTS3	PSG16	PSG-PS1	CEACAM5	CTSM	PSG19	PRL7D1	PRL2C5	PSG17	TAF7L	PSG25	TNFRSF9	RHOX9	FLT1	GM5155	ISG20	CEACAM3	SCT	PRL8A1	RHOX6	PRL8A6	CTSJ	ADA	PSG26	SLC38A4	RARRES2	1600025M17RIK	FTHL17A	CITED1	RHOX5
Stomach_epithelial_cell	mcaGeneSetFull	TFF1	GKN1	GKN2	GSTA1	PSCA	LGALS2	DPCR1	2210407C18RIK	TFF2	GSTO1	GSDMA2	GSTA4	ANXA10	SPTSSB	KRT8	MGST3	PTGR1	MUC5AC	CTSE	KRT19	FXYD3	CYSTM1	SULT1C2	GM3776	NQO1	ALDH3A1	VSIG1	AGR2	MOGAT1	SMIM6	SPRR2A3	PGC	TSPAN8	VSIG2	LYPD8	CKMT1	CBR1	ADH7	CLDN18	TESC	SPINK4	CAR2	IL18	OIT1	MGST2	MT-RNR1	SULT1B1	SNORD118
Stromal_cell	mcaGeneSetFull	GSN	DCN	SMOC2	COL4A1	CRISPLD2	COL15A1	COL3A1	DPT	CCL11	ABCA8A	NID1	DPEP1	SERPING1	PENK	CLEC3B	HTRA3	FBN1	MS4A4D	GDF10	COL6A1	LPL	TNXB	C1S1	COL4A2	PCOLCE	COL6A2	OGN	RNASE4	COL6A3	HSPG2	LAMB1	IGFBP4	LAMA2	RARRES2	ITIH5	ENTPD2	LAMC1	COL1A2	SERPINH1	SPARC	SVEP1	TIMP2	ANGPTL2	LUM	HSD11B1	COL5A3	COL5A2	FBLN2
T_cell	mcaGeneSetFull	WFDC18	IFI27L2A	IGHG2C	WFDC12	H2-Q7	B2M	GM8369	CD74	CCR7	MS4A4B	ZBP1	H2-AB1	H2-K1	RETNLA	LY6A	LY6C2	SHISA5	IGKC	AW112010	CD3D	TRAC	H2-AA	H2-EB1	H2-D1	LY6E	TRBC2	CCL5	RPS24	PFN1	CD52	CSN2	RPL32	RPS27	RPS19	RPS20	COL3A1	TMSB4X	RPLP1	RPS15A	THY1	PLAC8	CXCL10	ISG15	RPS3	CRIP1	TRBC1	GM9843	IGTP
Testicular_cell	mcaGeneSetFull	PRM1	PRM2	MEIG1	LDHC	TNP1	FABP9	TNP2	SMCP	RBAKDN	ROPN1L	COX8C	SPINK2	DBIL5	CYPT4	GM5617	SPATA33	GM11837	COX7B2	GSG1	FAM229A	PRM3	SPA17	FHL4	FAM229B	GM9999	TEX40	MLF1	ASRGL1	CCDC89	CRISP2	1700027A15RIK	RPL39L	HMGB4	DNAJB3	RSPH1	CYPT12	CETN1	EFCAB10	GGNBP1	TUBA3A	1700020D05RIK	NUPR1L	ROPN1	MAEL	CCL27A	1700108J01RIK	DKKL1	TUBA3B
Trophoblast_progenitor_cell	mcaGeneSetFull	SCT	RHOX9	RHOX6	LDOC1	SIN3B	FTHL17A	CDKN1C	GM9112	RHOX5	3830417A13RIK	PLAC1	SERPINB9G	SERPINB9E	TBRG1	MBNL3	TRAP1A	HSPB1	DUSP9	NUP62CL	PHLDA2	KRT8	TEX19.1	H19	SERPINB9B	LGALS1	KRT19	RPS4L	HMGN5	GM9	GJB5	EPOP	LGALS9	GJB3	SLC38A4	KRT18	1600025M17RIK	PRSS8	FMR1NB	SRI	PRAMEF12	RBBP7	GLRX5	PEG10	DKKL1	CALM1	C430049B03RIK	TMEM14C	FSTL3
Trophoblast_stem_cell	mcaGeneSetFull	RHOX5	BEX1	TEX19.1	GM15459	BEX3	TRAP1A	UTF1	GM11942	GM15772	CLDN6	CLDN3	HAT1	CLDN4	FABP3	GM10039	MRPL12	RPS4L	TIMP1	GSTO1	KRT18	APOC1	GM8730	ID2	MORC4	PKM	S100A6	NHP2	ALDOA	FKBP3	RPS27L	PRDX1	LDHA	RACK1	RPL22L1	RPS20	RPL19	RPL18	RPS12	RPL23	GAPDH	RPL12	RPS15	ACTA2	RPL7	RPL8	RPL38	RPL4	HSPB1
Urothelium	mcaGeneSetFull	SPRR1A	GSTM1	KRT15	LY6D	UPK3A	GSTA4	KRT7	WFDC2	SPRR2A3	UPK1A	SPTSSB	KRT5	IGFBP2	UPK1B	FMO5	UPK2	IVL	AQP3	S100A6	GSDMC2	8430408G22RIK	TMPRSS2	FXYD3	KRT19	FOXQ1	AKR1B3	ACAA1B	CLDN4	PERP	SFN	2200002D01RIK	MAL	VSIG2	SDC1	GSTM2-PS1	GSTO1	KRT4	MGST3	PSCA	LMO1	OCIAD2	TACSTD2	ADH1	PAQR5	ALDH3A1	LYPD3	CTSE	KRT18
combined_predtype_geno.Epi_Basal_1_T00_intact	WRK-Cas-Regen	LGALS7	KRT15	9530053A07RIK	ALDH1A1	APOE	ATP1A1	AY036118	CBR2	DCN	GLUL	GSN	HBB-BS	HPGD	IER2	IGFBP5	INMT	1600014C10RIK	PATE4	PBSN	RSRP1	SULT5A1	SVS2	SVS5	TGM4	TSC22D3	LY6A	JUNB	DEFB1	FXYD3	S100A6	MT2	HSPA1A	DEFB50
combined_predtype_geno.Epi_Basal_1_T01_Cast_Day1	WRK-Cas-Regen	TPM1	GADD45B	TGIF1	SRSF5	SDC4	RHEB	PTP4A1	PIM1	PERP	OVOL1	MYL12A	MAFF	KRT17	F3	TNFRSF12A	F2RL1	DDX5	CTSL	CSRP1	CSRNP1	COQ10B	CLIC4	CLDN4	CCNL1	ATF3	ANXA3	TIMP3	ACTG1	S100A6	ERRFI1	SRSF3	IFRD1	WSB1	IER3	SFN	CYR61	IER5	BCL10	TPM4	GSTM1	DST	CNN2	PALLD	DUSP6	ZFP36	KRT14	PBSN	DCN
combined_predtype_geno.Epi_Basal_1_T02_Cast_Day7	WRK-Cas-Regen	TGM2	S100A6	KRT15	JUNB	INMT	IER2	DCN	AY036118	APOE	CTSL	KRT5	1600014C10RIK	NR4A1
combined_predtype_geno.Epi_Basal_1_T03_Cast_Day14	WRK-Cas-Regen	MAT2A	HK2	EIF6	EPCAM	ETF1	F3	FOSL1	G3BP1	GM27187	HBEGF	IER3	EIF1	IER5	KLF5	KRT14	KRT17	KRT18	KRT8	LIF	LMNA	EIF4A1	EFHD2	MAST4	CD52	ACTG1	ACTN4	ACTR3	AMD1	ANXA2	ARF6	ARL6IP5	BZW1	CD9	D730048I06RIK	CDH1	CDKN1A	CFL1	CLDN4	CLU	CXCL1	CXCL16	CXCL2	MAP2K3	ACTB	TNFRSF12A	RTN4	VASP	TUBB6
combined_predtype_geno.Epi_Basal_1_T04_Cast_Day28	WRK-Cas-Regen	CALM2	DDX5	FOXQ1	JUND	KRT17	LMNA	LY6D	SFN	SOCS3	STAT3	UBC	IER5	ICAM1	CSRNP1	S100A11	TSC22D1	COQ10B	TNFRSF12A	KLF4	MAFF	THBS1	CDKN1A	ERRFI1	CTSL	TACSTD2	CEBPB	HBEGF	S100A6	KRT14	IFITM3	DCN
combined_predtype_geno.Epi_Basal_1_T05_Regen_Day1	WRK-Cas-Regen	MDH2	LSM4	KRT17	IMPDH2	IFRD1	IFITM3	HSPE1	HSPD1	HSPA9	HSP90AB1	HNRNPDL	HNRNPA3	HNRNPA1	GM15013	FBL	EIF5A	EIF4A1	EEF1G	CYC1	COX5A	CCT4	C1QBP	ATP5G1	ATP5B	APRT	LCN2	ALDOA	TUBB5	PTMA	YBX1	MIF	RBM3	RANBP1	RAN	SLC25A5	PSMB6	PRMT1	NPM1	PSMB3	NME1	NCL	ACTG1	TUBA1B	LY6D	TNFRSF12A	GM20186	KRT5	KRT14
combined_predtype_geno.Epi_Basal_1_T06_Regen_Day2	WRK-Cas-Regen	IFITM2	IER3	ERH	FABP5	FBL	FXYD3	GAPDH	GM10709	GNB2L1	H3F3A	HMGB1	HMGB2	HNRNPA1	HNRNPA3	HRAS	HSPD1	HSPE1	ID1	ID2	EIF5A	EEF1G	DEFB1	ATP5H	ALDH1A1	ALDH2	ANP32B	ATP1A1	ATP5A1	ATP5B	ATP5G1	C1QBP	DCN	CBR2	CEBPB	COX5A	COX5B	CXCL10	CYC1	DBI	ID3	1600014C10RIK	RBP1	IFITM3	S100A16	S100A6	SDC1	SERBP1	SLC25A4
combined_predtype_geno.Epi_Basal_1_T07_Regen_Day3	WRK-Cas-Regen	KRT15	ITM2B	IGFBP5	IFITM3	HRAS	HNRNPA1	GNB2L1	GM8730	GLTSCR2	ERRFI1	EIF3H	EIF3F	EIF3E	EEF2	EEF1G	EEF1B2	DCN	DBI	CBR2	BSG	ATP1A1	ALDH2	ALDH1A1	IL33	1600014C10RIK	SULT5A1	NPM1	ZFAND5	KRT5	RBP1	NXN	NR4A1	SLC25A5	MFGE8	MAP1LC3A	MAFF	LY6A	LGALS7	PERP	FABP5	ACTG1	CYR61	ATF3	TMEM176B	DEFB50	BTG2	DEFB1	APOE
combined_predtype_geno.Epi_Basal_1_T08_Regen_Day7	WRK-Cas-Regen	MARCKSL1	MAP1LC3A	ALDH1A1	APOE	ATP1A1	CBR2	DBI	DCN	DEFB1	ID2	IGFBP5	KRT15	LGALS7	1600014C10RIK	RBP1	SDC1	SULT5A1	TINAGL1	DEFB50	S100A10	NR4A1	ERRFI1	PHLDA1	SFN	BTG2	CYR61	KRT14	MT2
combined_predtype_geno.Epi_Basal_1_T09_Regen_Day14	WRK-Cas-Regen	JUNB	JUN	ALDH1A1	APOE	BTG2	CBR2	CTSL	DCN	DNAJB1	EGR1	FXYD3	IER2	INMT	9530053A07RIK	KRT15	LGALS7	MGST1	NR4A1	RSRP1	S100A10	TMEM176B	ZFP36	CYR61	DEFB1	S100A6	SFN	DEFB50
combined_predtype_geno.Epi_Basal_1_T10_Regen_Day28	WRK-Cas-Regen	ACTG1	HSPB1	TPM1	RHEB	LRRC58	IFRD1	ATF3	ERRFI1	DNAJA1	CSRP1	CLDN4	SVS4	SVS5	SRSF3	UNC45A	CYR61	ACTB	9530053A07RIK	MAFF	MYL12A	PTP4A1	SFN	COQ10B	TMED5	EMD	CSRNP1	ARC	CNN2	PBSN	IER5	HSPA5	S100A6	TIMP3	PERP	APOE	TNFRSF12A	ID3	BTG2	KRT15	KRT14	INMT	KRT17	DCN	IER3	DEFB50
combined_predtype_geno.Epi_Luminal_1_T00_intact	WRK-Cas-Regen	MAN2A1	GSDMA	FCGBP	FKBP11	FKBP2	FUCA1	FUT9	GATA3	GLB1L3	GM37223	GM42418	GM5615	H2AFJ	WARS	HBB-BS	HDLBP	HERPUD1	HSP90B1	HSPA1B	HSPA5	HSPH1	IER3IP1	IFT20	KRTCAP2	EHF	EGF	EDEM2	DNAJC3	9530003J23RIK	9530053A07RIK	AGR2	AKR1B3	ATP6V1C2	AY036118	B2M	BCAS3	C1RB	C1S2	CALR	CD24A	CD52	CD59A	CHN2	CRELD2	CRIP1	CYSTM1	DDIT3	DEGS2
combined_predtype_geno.Epi_Luminal_1_T01_Cast_Day1	WRK-Cas-Regen	ACSL3	AGR2	C1RB	FCGBP	FGL1	GLB1L3	GM37223	NGFRAP1	PBSN	PRDX6	SECTM1A	SERPINB1A	TMEM45A	9530053A07RIK	MT1	UBB	GM5615	2310001H17RIK	ATP6V1C2	9530002B09RIK	TGM4	CTSC	GDPD3	C1S2	REN1	GSDMA	9530003J23RIK	TSPAN1	BCL2L14	COMT	NDUFA1	WBP5	FUT9	CD59A	TMED3	UFL1	PLET1	PDIA6	MAN1A	USP16	PABPC1	CLDN3	DNAJC10	TMBIM4	PNLIPRP1	SSR4	RNASE1	TSPAN13
combined_predtype_geno.Epi_Luminal_1_T02_Cast_Day7	WRK-Cas-Regen	NGFRAP1	DCXR	MAN1A	KRTCAP2	HSPA1B	H2AFJ	GSDMA	GM5615	GM42418	GM37223	GLB1L3	GDPD3	GATA3	FUT9	EHF	DNAJC10	CYSTM1	NDUFV3	CHN2	CD59A	CD24A	C1S2	C1RB	BRD2	B2M	AY036118	ATP6V1C2	AKR1B3	AGR2	ACE	ABHD12	9530053A07RIK	MIEN1	9530002B09RIK	WBP5	RNF149	OST4	TSPAN13	TSPAN1	TMEM45A	TGM4	SEC61B	TST	RNASE1	PRDX6	PNLIPRP1	PLAC8	PDIA6
combined_predtype_geno.Epi_Luminal_1_T03_Cast_Day14	WRK-Cas-Regen	KRT18	KLF6	CLIC1	CLU	CRIP2	CYP1A1	CYSTM1	D730048I06RIK	DDX3X	DNAJC10	DSP	DSTN	EFHD2	EHD4	EIF6	EPCAM	EZR	FAM220A	FLNB	FOXQ1	GM27187	GM8797	GNG5	HOPX	IRF2BPL	CLDN7	CLDN4	CLDN3	BEX4	ACTG1	ACTN4	AKR1B3	ALOX12	AMD1	ANXA4	ARL6IP5	ATP13A3	AZIN1	BCL2L14	BLNK	CHMP4B	CAR2	CD24A	CD52	CDC42EP5	CDH1	CEACAM1	CFL1
combined_predtype_geno.Epi_Luminal_1_T04_Cast_Day28	WRK-Cas-Regen	LGALS3	H2-AA	FOSB	FOXQ1	GDPD3	GM10073	GM15013	GM9843	H2-D1	EIF3H	H2-K1	HBEGF	IDH1	JUND	KRT18	KRT19	EPCAM	EIF3F	KRT8	CHCHD10	ANXA4	BASP1	BEX1	BEX4	CD74	CD81	CLDN3	EEF1D	CLU	CRIP2	CTSH	CXADR	CYBA	EDN1	KRT23	AHNAK	LRRC26	LY6E	NUPR1	PFDN5	PSMB8	S100A11	SLC12A2	SPINT2	TACSTD2	THBS1	TSPAN8	UPK1B
combined_predtype_geno.Epi_Luminal_1_T05_Regen_Day1	WRK-Cas-Regen	FUCA1	MAPK13	MMP7	NME1	PEBP1	SLC12A2	MIF	LGALS3	KRT8	ANXA4	FHL2	FAM3C	KRT19	PPA1	TAGLN2	CLU	CHCHD10	ATP5G1	TKT	TMEM147	BEX1	RAN	KRT23	TUBB5	GM15013	B2M	RANBP1	NHP2	SLC25A5	HSPD1	COX5A	P4HB	ARPC1B	ALOX12	TPI1	GM10073	RNH1	H2-D1	BEX4	MYDGF	ALDOA	NDUFA12	MANF	SDF2L1	CLDN3	CRIP1	CD81	YBX1
combined_predtype_geno.Epi_Luminal_1_T06_Regen_Day2	WRK-Cas-Regen	B2M	CRIP1	DEFB50	H2AFZ	NHP2	NME1	DTYMK	RAN	CYCS	ATP5G1	H2-K1	DEFB1	RANBP1	CCND1	SNRPG	RBBP7	CKS2	ERH	HMGN2	TMEM147	HMGB2	PEBP1	2700094K13RIK	COX5A	GM10076	CKS1B	NDUFAB1	ATP5K	TUBB5	LSM6	HSPE1	UQCR10	TUBA1B	DUT	PLAC8	ATP5J	SF3B5	H2-D1	GAPDH	SNRPD1	CDO1	LSM4	DEK	NKX3-1	SNRPF	HNRNPAB	HSPD1	TMA7
combined_predtype_geno.Epi_Luminal_1_T07_Regen_Day3	WRK-Cas-Regen	PPP1R14B	MMP7	FTH1	GM8730	H2AFZ	HMGN2	KRT19	MAPK13	NDUFA4	PLAC8	NHP2	NKX3-1	P4HB	PABPC1	PEBP1	PGAP2	EZR	DNAJC10	DEFB50	DEFB1	CYSTM1	CRIP2	CRIP1	COX8A	CHCHD10	BEX4	BEX1	B2M	ATP5G2	ATP5G1	ATP5C1	AKR1A1	AES	PGLS	2700094K13RIK	PRKCA	RNASE1	SEC61B	SLC12A2	SLC22A1	SMDT1	TSPAN1	TST	USP16	ZFOS1	PRLR	SERP1	NGFRAP1
combined_predtype_geno.Epi_Luminal_1_T08_Regen_Day7	WRK-Cas-Regen	PDIA4	FKBP11	GM10076	GM5615	GSDMA	H2AFJ	HDLBP	HERPUD1	HSP90B1	HSPA5	IFT20	KRTCAP2	MAN1A	MANF	MMP7	MYEOV2	NDUFA2	NKX3-1	NLRP10	NUCB1	NUCB2	FKBP2	ERP29	PDIA3	EDEM1	9530053A07RIK	AGR2	AKR1B3	ATP2A2	B2M	C1RB	C1S2	CALR	CD59A	CDK2AP2	CHN2	CRELD2	CRIP1	CYSTM1	DDIT3	DEFB50	DERL3	DNAJC10	DNAJC3	P4HB	9530002B09RIK	SYVN1	SEL1L
combined_predtype_geno.Epi_Luminal_1_T09_Regen_Day14	WRK-Cas-Regen	MT3	EHF	FCGBP	FKBP11	FKBP2	FUT9	GATA2	GLB1L3	GM37223	GM5615	GNG5	GSDMA	H2AFJ	HDLBP	HSPA1B	IFT20	ITLN1	KRTCAP2	MAN1A	ERP29	EDEM2	MT1	DNAJC3	9530003J23RIK	9530053A07RIK	A630095E13RIK	AGR2	AKR1B3	ATP6V1C2	C1RB	C1S2	CALR	CD24A	CD52	CD59A	CHN2	CREG1	CRIP1	CYSTM1	DNAJC10	MMP7	9530002B09RIK	SEC61A1	TGM4	SEC61G	SERF2	SERP1	SMIM14
combined_predtype_geno.Epi_Luminal_1_T10_Regen_Day28	WRK-Cas-Regen	9530002B09RIK	9530053A07RIK	C1RB	FCGBP	GM37223	GSDMA	PBSN	PRDX6	TGM4	TMED3	CD59A	GLB1L3	GM5615	CHN2	ATP6V1C2	HERPUD1	AGR2	9530003J23RIK	FKBP11	C1S2	HSPH1	NDUFA1	PDIA6	DEGS2	MAN1A	MT3	MT1	MMP7	HSPA1B	TMEM160	SSR4	UBB	SVS5	RNASE1	SDF2L1	MANF	AKR1B3	CRELD2	FKBP2	HSPA5	SVS4	NDUFV3	DNAJC10	PLAC8	CD52	TST	NKX3-1	IFT20
combined_predtype_geno.Epi_Luminal_2Psca_T00_intact	WRK-Cas-Regen	PGLYRP1	WFDC2	PSCA	MME	CLDN10	TSPAN8	AQP5	GSTA4	PPP1R1B	GSTA3	SLC39A8	OIT1	SLC12A2	CLU	ATP6AP2	KRT4	PRDX5	AKAP13	TSPAN1	SBSPON	ATP1B1	CBR2	ANXA1	LMO4	TIMP2	S100A1	TXNIP	MMP7	PRR15L	GSDMC3	GSDMC2	2200002D01RIK	LRRC26	KRT7	CYP2F2	ANO1	TRIM2	SPTSSA	PDZK1IP1	IGFBP7	S100A11	B2M	MAPK13	LY6E	ANXA3	FXYD3	NR2F2	SPINT2
combined_predtype_geno.Epi_Luminal_2Psca_T02_Cast_Day7	WRK-Cas-Regen	TSPAN8	PSCA	PPP1R1B	KRT4	GSTA4	CBR2	WFDC2	SLC16A11	GSDMC2	BEX1	SLC12A2	BARX2	CYP2F2	PRDX5	LRRC26	OIT1	PGLYRP1	UPK1A	CLDN10	ID1	CLU	AKAP13	ANXA1	AQP5	GSTA3	SLC39A8	MME	S100A6	DCXR	NR2F2	S100A11	PDZK1IP1	2200002D01RIK	LGALS3	MMP7	LMO4	AHNAK	KRT7	CAR2	ATP1B1	TSPAN1	TRIM2	CTSH	CAR8	UPK1B	BRI3	TIMP2	NUPR1
combined_predtype_geno.Epi_Luminal_2Psca_T03_Cast_Day14	WRK-Cas-Regen	ANXA2	UPK1A	LGALS3	S100A14	S100A11	TACSTD2	AHNAK	PLAUR	GPRC5A	ANXA3	CLDN7	SQSTM1	CTNNB1	SLC16A11	NIPAL1	FAM107B	KRT19	KRT4	ARL6IP5	TSPAN8	CDC42EP5	PSCA	NUPR1	WFDC2	CDH1	CLU	TNFAIP2	CYP2F2	MAP2K3	S100A16	CBR2	CTSH	CLIC1	EMP1	GM27187	TNFRSF12A	AMD1	LRRFIP1	EIF1	S100A6	KRT8	KRT7	SLC12A2	CLDN4	EPCAM	THBS1	CLDN3	F3
combined_predtype_geno.Epi_Luminal_2Psca_T04_Cast_Day28	WRK-Cas-Regen	LGALS3	S100A11	NUPR1	WFDC2	CLU	SLC12A2	CD81	MSLN	CAR8	FOSB	CTSH	CYBA	GABRP	ANXA1	TSPAN8	GSTA4	IGFBP7	KLF4	WNT4	HBEGF	TACSTD2	GSDMC2	CXADR	SLC16A11	FOS	LRRC26	BASP1	CTNNB1	EPCAM	AHNAK	CRIP2	PPP1R1B	MMP7	CD44	ANXA2	EMP1	ANXA3	UPK1B	KRT4	MAL	TSPO	KRT19	LMNA	FAM213A	FOXQ1	GNAI2	S100A6	UPK1A
combined_predtype_geno.Epi_Luminal_2Psca_T05_Regen_Day1	WRK-Cas-Regen	ANXA1	WFDC2	LGALS3	TSPAN8	PPP1R1B	S100A11	GSTA4	ANXA2	KRT7	MMP7	TKT	SLC12A2	CLU	MAPK13	IGFBP7	SLC39A8	ANXA3	MSLN	RAB25	ALOX15	LY6A	NUPR1	CLDN7	KRT4	STRA6	CYBA	KRT19	PGLYRP1	PSCA	CD81	OIT1	KRT8	S100A14	S100A6	MAL	PDLIM1	EPCAM	BEX1	PTGR1	ATP1B1	NDUFA4	RNH1	TSPAN1	YBX1	TAGLN2	ARPC1B	TSPO	PKM
combined_predtype_geno.Epi_Luminal_2Psca_T06_Regen_Day2	WRK-Cas-Regen	OIT1	PPP1R1B	ANXA1	KRT4	TST	TSPAN8	WFDC2	GSTA4	AQP5	PSCA	PGLYRP1	SLC39A8	MAPK13	S100A11	TSPAN1	PTGR1	NDUFA4	SLC12A2	ALOX15	MMP7	STRA6	CBR2	TKT	ATP6AP2	KRT7	LY6A	NDUFC2	2200002D01RIK	CLDN10	S100A1	MGST3	CLU	PRR15L	GAPDH	S100A14	CD9	LMO4	S100A6	ANXA3	UQCR10	COX5A	PRDX5	GSTA3	CYP2F2	GMDS	LRRC26	ANXA2	BEX1
combined_predtype_geno.Epi_Luminal_2Psca_T07_Regen_Day3	WRK-Cas-Regen	WFDC2	MAPK13	MMP7	PGLYRP1	PPP1R1B	ANXA1	SLC12A2	AQP5	DCXR	TSPAN8	KRT4	SLC39A8	MSLN	GSTA4	IGFBP7	LY6C1	OIT1	REG3G	S100A11	REG3B	PSCA	LY6A	CBR2	LRG1	S100A1	LRRC26	GABRP	TSPAN1	KRT7	ANPEP	CLU	ATP1B1	ANXA3	PRR15L	STRA6	RAB25	PRDX5	ATP6AP2	CYP2F2	TST	FAM162A	CYBA	PIGR	MAL	CAR2	TMEM176A	EPCAM	LMO4
combined_predtype_geno.Epi_Luminal_2Psca_T08_Regen_Day7	WRK-Cas-Regen	PGLYRP1	PSCA	WFDC2	PPP1R1B	TSPAN8	SLC39A8	AQP5	OIT1	KRT4	S100A1	CBR2	DCXR	ATP6AP2	ANXA1	GSTA4	MME	PRDX5	SLC12A2	LY6C1	MMP7	LRRC26	CLDN10	TSPAN1	ALOX12E	2200002D01RIK	ATP1B1	GSDMC2	IGFBP7	CYP2F2	CLU	GSDMC3	S100A11	AKAP13	PIGR	LY6A	GSTA3	MAPK13	ERMP1	ANXA3	SBSPON	ANO1	FXYD3	LGALS3	B2M	CTSH	NUPR1	REG3G	LMO4
combined_predtype_geno.Epi_Luminal_2Psca_T09_Regen_Day14	WRK-Cas-Regen	WFDC2	AQP5	GSTA3	MMP7	PSCA	PGLYRP1	TSPAN8	5430419D17RIK	GSTA4	KRT4	DCXR	SLC39A8	LRRC26	CLDN10	SLC12A2	PRDX5	LYPD2	PPP1R1B	ANXA3	LY6E	S100A1	DUSP1	UPK1A	MME	ANXA1	CLU	GM10073	SBSPON	S100A11	LMO4	TXNIP	ATP1B1	PDZK1IP1	CYBA	PTGR1	CBR2	MAPK13	LY6A	TMEM176A	B2M	BEX1	CST3	CYP2F2	NUCB2	TSPAN1	2200002D01RIK	CLDN3	KRT7
combined_predtype_geno.Epi_Luminal_2Psca_T10_Regen_Day28	WRK-Cas-Regen	WFDC2	PSCA	MSLN	ANXA1	KRT4	MMP7	KRT7	TSPAN8	GSTA3	S100A6	PGLYRP1	GSTA4	AQP5	2200002D01RIK	CBR2	LYPD2	UPK1A	LGALS3	ALOX15	BARX2	S100A1	PPP1R1B	GSDMC2	OIT1	NUPR1	ANXA3	GPRC5A	ANXA2	ATP1B1	ELF3	SVS4	SLC12A2	CLU	PDZK1IP1	S100A14	MAL	S100A11	ALAS1	DCXR	IGFBP7	PRR15L	CYBA	CLDN10	CYP2F2	PTGR1	SVS5	CLDN3	TSPAN1
combined_predtype_geno.Epi_Luminal_3Foxi1_T00_intact	WRK-Cas-Regen	S100A1	ATP6V0E	ATP6V1E1	GDE1	CHCHD10	LDHB	ATP6V0B	FOXI1	SERPINB9	ATP6V1A	ACSL4	ATP6V1G3	TFCP2L1	HEPACAM2	PGRMC1	DMRT2	MAL	TMBIM4	STAP1	2610016A17RIK	RBPMS	CLDN10	SGMS1	SEPP1	ATP6V0D2	COCH	RABEP2	UQCRB	CDS1	GSTM5	PLCG2	CLIC6	VSIG1	FAM189A2	IL13RA2	NCALD	UQCRFS1	SERPINB6B	ALDH3A2	COX5A	HEXB	AKAP13	CLCN5	NDUFA4	AP1S3	TMEM158	CGNL1	ISCU
combined_predtype_geno.Epi_Luminal_3Foxi1_T01_Cast_Day1	WRK-Cas-Regen	PGRMC1	ATP6V1E1	PDLIM3	S100A1	ATP6V0E	HEXB	ATP6V0B	ACSL4	LDHB	TDRP	RBPMS	CDS1	AKAP13	ATP6AP2	ATP6V1A	CHCHD10	PAM	ELOVL5	GDE1	HEPACAM2	NCALD	SEPP1	ATP6V0D2	CYP4V3	STAP1	CMPK1
combined_predtype_geno.Epi_Luminal_3Foxi1_T02_Cast_Day7	WRK-Cas-Regen	S100A1	CHCHD10	ATP6V1E1	PGRMC1	ATP6V0E	LDHB	GDE1	ATP6V0B	TFCP2L1	ATP6V0D2	UQCRFS1	ATP6V1G3	FOXI1	DMRT2	PLCG2	ATP6V1A	COCH	HEPACAM2	MAL	HEXB	STAP1	CLDN10	2610016A17RIK	UQCRB	NDUFA4	NCALD	CLCN5	COX5A	ACSL4	CDS1	DAP	SEPP1	ATP6V1D	ADAM10	ALDOA	ALDH3A2	ATP6V1C2	CYCS	AKAP13	COX8A	NDUFS4	RGS5	MPC2	SDHD	COX7A2	TMBIM4	FAM189A2	MINOS1
combined_predtype_geno.Epi_Luminal_3Foxi1_T03_Cast_Day14	WRK-Cas-Regen	ATP6V1E1	LDHB	S100A1	CHCHD10	HEXB	ATP6V0E	ATP6V1A	GDE1	ALDH3A2	PGRMC1	ATP6V0B	UQCRFS1	CYCS	NDUFA4	COCH	USMG5	CDS1	STAP1	HEPACAM2	ATP6V1G3	TMBIM4	COX7A1	FAM189A2	UQCRB	ATP6V0D2	NCALD	ATP6V1B1	TFCP2L1	SGMS1	IL13RA2	COX5A	FOXI1	ISCU	ACSL4	COX6C	CLDN10	ELOVL5	2610016A17RIK	NDUFC1	CLCNKB	CLCN5	COX7A2	SYN2	ALDOA	2010107E04RIK	VSIG1	CKMT1	ATP6V1D
combined_predtype_geno.Epi_Luminal_3Foxi1_T04_Cast_Day28	WRK-Cas-Regen	CHCHD10	LDHB	ATP6V1A	ATP6V1E1	ATP6V0E	ATP6V0B	HEXB	COCH	PGRMC1	ATP6V1G3	TFCP2L1	CLCN5	IAPP	RGS5	CXADR	STAP1	FOXI1	S100A1	AES	TMBIM4	S100A11	NUPR1	ALDOA	FTH1	KRT7	CLDN10	CD24A	BEX1	COX5A	MAL	SERPINB9	UPK3A	LGALS3	H2-D1	NDUFA4	H2-K1	ATP5J	ARF3	CYBA	ATP6AP2	UQCRB	COX7A2	CTNNB1	ALCAM	APLP2	CLDN7	CD47	CYB5A
combined_predtype_geno.Epi_Luminal_3Foxi1_T05_Regen_Day1	WRK-Cas-Regen	CHCHD10	LDHB	GDE1	S100A1	ATP6V0E	ATP6V1A	ATP6V0B	ATP6V1G3	ATP6V1E1	ATP6V0D2	COCH	FOXI1	SEPP1	SERPINB9	MAL	IL13RA2	STAP1	TFCP2L1	COX5A	UQCRB	VSIG1	HVCN1	PGRMC1	KRT7	FTH1	CLDN10	WBP5	AP1S3	NDUFA4	BEX1	IFI27	CD24A	HEXB	SGMS1	ALDOA	S100A11	IAPP	RGS5	COX7A2	ATP6V1G1	DNAJB6	LDHA	ACSL4	KCNMA1	ATP6V1F	BC031181	NGFRAP1	FKBP1A
combined_predtype_geno.Epi_Luminal_3Foxi1_T06_Regen_Day2	WRK-Cas-Regen	S100A1	LDHB	ATP6V1E1	CHCHD10	ATP6V1A	ATP6V0B	ATP6V0E	MAL	CYCS	SEPP1	SERPINB9	GDE1	COCH	ATP6V1G3	ACSL4	UQCRB	ATP6V0D2	STAP1	CLIC6	ALDH3A2	COX5A	IL13RA2	TFCP2L1	VSIG1	TMBIM4	DAP	PGRMC1	FOXI1	NDUFA4	COX7A2	COX6C	CLDN10	RGS5	HEXB	KLHL23	NDUFS4	DMRT2	NDUFC1	CLCN5	2610016A17RIK	HEPACAM2	HVCN1	IAPP	ELOVL5	2010107E04RIK	UQCRFS1	CBR1	CDS1
combined_predtype_geno.Epi_Luminal_3Foxi1_T07_Regen_Day3	WRK-Cas-Regen	S100A1	ATP6V0B	ATP6V1E1	SEPP1	ATP6V0E	CHCHD10	LDHB	ATP6V1A	TMEM158	CLIC6	PGRMC1	ATP6V1G3	TFCP2L1	AES	SERPINB6B	FOXI1	SERPINB9	MAL	CDS1	GDE1	VSIG1	2610016A17RIK	FTH1	ALDH3A2	STAP1	RGS5	FAM189A2	COCH	UQCRB	GLIPR2	HEPACAM2	IAPP	CLDN10	ATP6V0D2	NDUFA4	DMRT2	DAB2	ACSL4	IL13RA2	COX5A	UQCRFS1	CLCN5	RBPMS	CPXM2	KLHL23	COX7A2	TMBIM4	ISCU
combined_predtype_geno.Epi_Luminal_3Foxi1_T08_Regen_Day7	WRK-Cas-Regen	ATP6V1E1	ATP6V0E	S100A1	ATP6V0B	ATP6V1A	LDHB	CHCHD10	SEPP1	FOXI1	DMRT2	RBPMS	2610016A17RIK	STAP1	TFCP2L1	CLCN5	COCH	GDE1	KLHL23	ACSL4	ATP6V1G3	HEPACAM2	SERPINB9	ATP6V0D2	RNF152	SERPINB6B	MAL	NCALD	UQCRB	PGAM1	COX5A	USMG5	PGRMC1	DAP	VSIG1	COX7A2	NDUFA4	MINOS1	UQCRFS1	2010107E04RIK	PBXIP1	BBOX1	KCNMA1	FTH1	CD24A	FAM189A2	IL13RA2	ATP5K	SGMS1
combined_predtype_geno.Epi_Luminal_3Foxi1_T09_Regen_Day14	WRK-Cas-Regen	S100A1	ATP6V0E	CHCHD10	ATP6V1A	ATP6V1E1	ATP6V0B	LDHB	SEPP1	GDE1	SERPINB9	PGRMC1	TFCP2L1	ATP6V1G3	FAM189A2	FOXI1	STAP1	TMEM158	2610016A17RIK	COCH	CDS1	CLCN5	TMBIM4	HEXB	CLIC6	DMRT2	RNF152	ATP6V0D2	CLDN10	AES	AKAP13	IL13RA2	PARM1	RBPMS	VSIG1	FTH1	NCALD	UQCRB	DAB2	HEPACAM2	SERPINB6B	PLCG2	KCNMA1	RABEP2	ATP6V1C2	MAL	ISCU	SGMS1	GSTM5
combined_predtype_geno.Epi_Luminal_3Foxi1_T10_Regen_Day28	WRK-Cas-Regen	ATP6V1E1	S100A1	ATP6V0E	ATP6V0B	GDE1	LDHB	PGRMC1	RBPMS	CHCHD10	SEPP1	IL13RA2	TFCP2L1	STAP1	SGMS1	2610016A17RIK	ATP6V1A	ATP6V1G3	FOXI1	PAM	COCH	FAM189A2	AKAP13	CLEC1A	ISCU	ATP6V0D2	CDS1	PARM1	PDLIM3	CLCN5	KCNMA1	DMRT2	NCALD	SERPINB9	ALDH3A2	TMBIM4	ATP6V1C2	RABEP2	CLDN10	SERPINB6B	UQCRB	HEXB	DAP	MAL	NDUFS4	GSTM5	AP1S3	APLP2	RGS5
[truncated: 1,073 more columns]
