# Supplementary material for: Single-cell analysis of treatment-resistant prostate cancer: Implications of cell state changes for cell surface antigen–targeted therapies
Source: Proc Natl Acad Sci U S A. 2024 Jul 5;121(28):e2322203121. doi: 10.1073/pnas.2322203121 (PMC11252802; doi:10.1073/pnas.2322203121)
Supplement: Supplementary file 17 — Dataset S16 (XLSX) [file pnas.2322203121.sd16.xlsx]

## Sheet: Sheet1
Cell Surface Markers
A2M
A2MP
A4GALT
AARS
ABCA1
ABCA2
ABCA3
ABCA5
ABCA7
ABCA8
ABCA9
ABCB1
ABCB1A
ABCC1
ABCC2
ABCC4
ABCC5
ABHD14A
ABI3BP
ACAA1
ACAA2
ACAM
ACCN2
ACE
ACE2
ACHE
ACLY
ACP2
ACSM2
ACTB
ACTN1
ACTN4
ACVR1
ACVR2A
ACVR2B
ADAM10
ADAM12
ADAM15
ADAM17
ADAM19
ADAM22
ADAM23
ADAM8
ADAM9
ADAMTS15
ADAMTSL4
ADCY3
ADCY6
ADCY7
ADCY9
ADCYAP1R1
ADORA1
ADORA2B
ADRA1B
ADRA2A
ADRA2C
ADRB2
AEBP1
AER61
AFP
AGPS
AGRN
AGTR1
AGTR1A
AGTR2
AHSG
AKAP11
ALCAM
ALK
ALPL
ALPP
AMBP
AMICA1
AMIGO1
AMIGO2
ANGPT1
ANGPTL1
ANGPTL2
ANGPTL4
ANK2
ANO1
ANO5
ANO6
ANO9
ANPEP
ANTXR1
ANTXR2
ANXA2
AOC3
AP2M1
APCDD1
APLF
APLNR
APLP1
APLP2
APMAP
APOB
APOD
APOH
APR3
AQP1
AQP4
AREG
ARMCX2
ARSB
ARSE
ARSF
ART2B
ASAH1
ASAH2
ASPH
ASPN
ASTN1
ASTN2
ATF6B
ATG9A
ATL1
ATP13A3
ATP1A1
ATP1A3
ATP1B1
ATP1B2
ATP1B3
ATP2A3
ATP5H
ATP6AP1
ATP6V0A1
ATP6V0A2
ATP6V0E1
ATP6V1A
ATRN
ATRX
AXL
B3GALNT1
B3GALT1
B3GALT2
B3GALT6
B3GALTL
B3GAT3
B3GNT1
B3GNT2
B4GALNT1
B4GALT3
B4GALT5
BACE1
BACE2
BAI3
BAT2L2
BCAM
BCAN
BCHE
BDKRB2
BDNF
BGN
BIRC6
BMP1
BMP3
BMPR2
BOC
BRI3BP
BSCL2
BSG
BST1
BST2
BTBD17
BTD
BTLA
BTN2A1
BTN3A3
BVES
C10orf54
C10orf72
C11orf24
C12orf49
C19orf6
C1orf159
C1orf85
C1orf9
C1QA
C1QTNF2
C3
C3AR1
C4A
C4BPA
C4BPB
C6orf120
C7orf42
C9orf5
CA12
CA4
CABLES2
CACHD1
CACNA1B
CACNA1C
CACNA1S
CACNA2D1
CACNA2D2
CACNG6
CACNG7
CACNG8
CADM1
CADM2
CADM3
CADM4
CALCOCO2
CALCR
CALCRL
CALHM2
CALR
CALU
CANT1
CANX
CAPNS1
CARKD
CASC4
CASD1
CASP7
CASR
CCDC126
CCDC80
CCKBR
CCR4
CCR7
CCRN4L
CCT4
CD101
CD109
CD14
CD151
CD160
CD163
CD164
CD164L2
CD180
CD19
CD1B
CD1C
CD1D
CD2
CD200
CD200R1
CD200R4
CD209B
CD22
CD226
CD24
CD244
CD27
CD274
CD276
CD28
CD302
CD320
CD33
CD34
CD36
CD37
CD38
CD3D
CD3G
CD4
CD40
CD40LG
CD44
CD46
CD47
CD48
CD5
CD53
CD55
CD58
CD59
CD6
CD63
CD68
CD69
CD7
CD70
CD72
CD74
CD79A
CD79B
CD80
CD82
CD83
CD84
CD86
CD8A
CD8B
CD93
CD96
CD97
CDCP1
CDH1
CDH10
CDH11
CDH13
CDH15
CDH17
CDH19
CDH2
CDH20
CDH3
CDH4
CDH5
CDH6
CDH8
CDH9
CDON
CDSN
CEACAM1
CEACAM6
CEACAM8
CELSR1
CELSR2
CELSR3
CERCAM
CES1
CFH
CGN
CHGA
CHL1
CHPF2
CHRDL1
CHRM4
CHRNA3
CHRNA4
CHST11
CHST12
CHST2
CHST3
CHST6
CHST7
CHSY1
CHSY3
CKAP4
CLCA2
CLCN2
CLCN5
CLCN6
CLCNKA
CLDN12
CLDND1
CLEC12A
CLEC14A
CLEC1A
CLEC1B
CLEC2B
CLEC2D
CLEC4A
CLEC5A
CLIC1
CLN3
CLN5
CLPTM1
CLPTM1L
CLSTN2
CLTC
CLU
CMA1
CMKLR1
CNNM2
CNNM3
CNNM4
CNR1
CNR2
CNTFR
CNTN1
CNTN2
CNTN3
CNTN6
CNTNAP1
CNTNAP2
CNTNAP4
COL11A1
COL12A1
COL14A1
COL16A1
COL18A1
COL1A1
COL1A2
COL29A1
COL2A1
COL3A1
COL5A1
COL5A2
COL5A3
COL6A1
COL6A2
COL6A3
COL6A6
COL7A1
COLEC12
COPB1
CP
CPA3
CPD
CPE
CPM
CPVL
CPXM1
CPZ
CR1
CR2
CRB2
CREG1
CRELD2
CRHR1
CRIM1
CRLF1
CRLF2
CRRY
CRTAP
CSF1
CSF1R
CSF2RA
CSF2RB
CSMD1
CSPG4
CSPG5
CSRP1
CTLA4
CTNS
CTSA
CTSB
CTSC
CTSD
CTSF
CTSK
CTSL1
CTSL2
CUBN
CXADR
CXCL16
CXCR1
CXCR3
CXCR5
CXCR7
CYBB
CYP1A2
CYSLTR1
CYTH1
D1PAS1
DAG1
DBC1
DBH
DCBLD1
DCBLD2
DCC
DCHS1
DCN
DCT
DDR2
DGCR2
DHX36
DISP1
DISP2
DKC1
DKK3
DLL3
DMTF1
DMXL2
DNAHC8
DNASE1L1
DNER
DPEP1
DPEP2
DPP10
DPP4
DPP6
DPP7
DPY19L4
DSC2
DSE
DSG2
DYNC2H1
ECE1
ECE2
ECEL1
ECM1
EDA2R
EDEM3
EDNRA
EDNRB
EEF1A1
EEF1D
EEF1E1
EEF2
EFEMP1
EFNA1
EFNA2
EFNA3
EFNA4
EFNA5
EFNB1
EFNB2
EFNB3
EGFR
EIF2S2
ELANE
ELFN1
ELFN2
ELOVL4
ELOVL6
ELTD1
EMB
EMID1
EMID2
EMILIN1
EMILIN2
EMP1
EMP2
EMP3
EMR1
EMR2
EMR3
ENG
ENO1
ENPEP
ENPP1
ENPP3
ENPP4
ENPP5
ENTPD1
ENTPD2
ENTPD7
EPCAM
EPDR1
EPHA1
EPHA10
EPHA2
EPHA3
EPHA4
EPHA5
EPHB1
EPHB2
EPHB3
EPHB4
EPRS
EPX
ERAP1
ERAP2
ERBB2
ERBB3
ERBB4
ERGIC2
ERLIN1
ERMP1
ERO1L
ERO1LB
ESAM
EVC2
EVI2A
EXTL2
EXTL3
F11R
F13A1
F2
F2R
F2RL3
F3
F5
FABP7
FAM151A
FAM171A1
FAM171A2
FAM174A
FAM174B
FAM189B
FAM20B
FAM26F
FAM38A
FAM38B
FAM5B
FAP
FAS
FASLG
FAT1
FAT3
FAT4
FBLN2
FBN1
FBN2
FCAR
FCER1A
FCER2
FCGR1
FCGR1A
FCGR1C
FCGR2
FCGR2A
FCGR2B
FCGR3A
FCGR3B
FCGRT
FCRL2
FCRL3
FCRL5
FCRL6
FGA
FGB
FGF17
FGFR1
FGFR2
FGFR3
FGFR4
FGFRL1
FGL2
FICD
FKBP10
FKBP14
FKBP7
FKBP9
FKRP
FKTN
FLG2
FLNA
FLRT1
FLRT2
FLT1
FLT3
FLT4
FMOD
FN1
FNDC4
FNDC5
FOLH1
FOLR1
FOLR2
FOLR4
FRAS1
FREM2
FRRS1
FSTL1
FUT10
FUT11
FV4
FZD4
FZD5
FZD9
G6B
GAA
GABBR1
GABBR2
GABRA2
GABRA3
GABRA6
GABRB3
GABRG1
GABRG2
GAL3ST3
GALNS
GALNT1
GALNT11
GALNT5
GALNTL4
GAPDH
GAPDHS
GART
GBA
GDF15
GDF3
GDPD2
GDPD5
GFAP
GFRA1
GFRA2
GFRA3
GGCX
GGH
GGT1
GGT3P
GGT5
GGT7
GLA
GLB1
GLCE
GLG1
GLP1R
GLT25D1
GLT25D2
GLT8D1
GLT8D2
GMPPB
GMPS
GNB2L1
GNPTAB
GNPTG
GNS
GOLIM4
GOLM1
GP49A
GP5
GP9
GPA33
GPC1
GPC3
GPC4
GPC5
GPI
GPM6A
GPM6B
GPNMB
GPR107
GPR110
GPR116
GPR124
GPR125
GPR126
GPR132
GPR155
GPR158
GPR172B
GPR174
GPR176
GPR37L1
GPR39
GPR44
GPR56
GPR64
GPR65
GPR98
GPRC5A
GREM1
GRIA1
GRIA2
GRIA3
GRIA4
GRID1
GRID2
GRIK2
GRIK3
GRIN1
GRIN2A
GRIN2B
GRM3
GRM5
GRM7
GRN
GUSB
GXYLT1
GZMA
GZMH
H2-AA
H2-D1
H2-DMA
H2-EA
H2-K1
H2-L
H2-Q10
H2-Q7
H2-T23
HAVCR2
HEG1
HEPACAM
HEPACAM2
HEPH
HEXA
HEXB
HFE
HGSNAT
HHIP
HHLA2
HIDE1
HIST1H1C
HIST1H1D
HIST1H1E
HLA-A
HLA-B
HLA-C
HLA-DPA1
HLA-DPB1
HLA-DQA1
HLA-DQA2
HLA-DQB1
HLA-DQB2
HLA-DRA
HLA-DRB1
HLA-DRB3
HLA-DRB4
HLA-DRB5
HLA-E
HLA-F
HMCN1
HMGCR
HNRNPK
HNRNPU
HP
HPX
HS2ST1
HS6ST1
HS6ST2
HSD11B1
HSD17B2
HSP90AA1
HSP90AB1
HSP90B1
HSPA13
HSPA8
HSPD1
HSPG2
HTR1D
HTR2B
HTR2C
HYAL2
HYOU1
ICAM1
ICAM2
ICAM3
ICAM5
ICOSLG
IDH2
IFI30
IFNAR1
IFNAR2
IFNGR1
IGDCC3
IGDCC4
IGF1R
IGF2BP1
IGF2R
IGFBP3
IGH-6
IGHA1
IGHG1
IGHG2
IGHG4
IGHM
IGLON5
IGSF1
IGSF10
IGSF21
IGSF3
IGSF8
IGSF9
IKIP
IL10RA
IL10RB
IL12RB1
IL12RB2
IL13RA1
IL13RA2
IL17D
IL17RA
IL17RB
IL17RD
IL18R1
IL1R1
IL1R2
IL1RAP
IL1RL2
IL21R
IL27RA
IL2RA
IL2RB
IL2RG
IL31RA
IL3RA
IL4R
IL5RA
IL6RA
IL6ST
IL7R
IMPAD1
INHBE
INSR
INTS12
ISLR
ITFG1
ITFG3
ITGA1
ITGA10
ITGA11
ITGA2
ITGA2B
ITGA3
ITGA4
ITGA5
ITGA6
ITGA7
ITGA8
ITGA9
ITGAD
ITGAE
ITGAL
ITGAM
ITGAV
ITGAX
ITGB1
ITGB2
ITGB3
ITGB4
ITGB5
ITGB6
ITGB7
ITGB8
ITIH2
ITIH5
ITM2B
ITPR1
ITPR3
ITPRIP
JAG1
JAG2
JAM2
JAM3
KCNA3
KCNC4
KCNE3
KCNH2
KCNK17
KDELC1
KDELC2
KDR
KIAA0090
KIAA0195
KIAA0319L
KIAA0494
KIAA0644
KIAA0922
KIAA1161
KIAA1324
KIAA1324L
KIAA1467
KIAA1549
KIDINS220
KIF21B
KIR2DL3
KIR2DL5A
KIR2DS1
KIR2DS4
KIR3DL1
KIRREL
KIRREL3
KIT
KITLG
KLRA2
KLRB1
KLRC1
KLRF1
KLRG1
KNG1
KRT1
KTELC1
L1CAM
LAG3
LAIR1
LAMA1
LAMA2
LAMA3
LAMA4
LAMA5
LAMB1
LAMB1-1
LAMB2
LAMB3
LAMC1
LAMC2
LAMP1
LAMP2
LAMP3
LARGE
LASS2
LASS6
LDLR
LEMD2
LEPR
LEPRE1
LFNG
LGALS3BP
LGI2
LGMN
LGR4
LIFR
LILRA1
LILRA5
LILRB1
LILRB4
LINGO1
LINGO3
LIPA
LIPG
LMAN2
LMAN2L
LMBRD1
LMBRD2
LMF2
LMNA
LNPEP
LOX
LOXL2
LOXL4
LPAR1
LPAR2
LPAR4
LPAR5
LPAR6
LPHN1
LPHN2
LPHN3
LPL
LPPR1
LRFN1
LRFN2
LRFN4
LRIG1
LRIG2
LRP1
LRP10
LRP11
LRP12
LRP1B
LRP2
LRP4
LRP5
LRPAP1
LRRC15
LRRC24
LRRC25
LRRC32
LRRC4
LRRC4B
LRRC8A
LRRC8B
LRRC8C
LRRN1
LRRN4
LRRN4CL
LRRTM3
LSAMP
LTB
LTB4R
LTBP1
LTBP3
LTBP4
LTBR
LTF
LUM
LY6H
LY6K
LY75
LY9
LYPD3
LZTFL1
M6PR
MAN1A2
MAN2A1
MAN2A2
MAN2B1
MAN2B2
MARCKS
MARCO
MASP1
MBTPS1
MBTPS2
MC2R
MCA32
MCAM
MCEMP1
MCOLN1
MCOLN2
MDGA1
MDGA2
MEGF10
MEGF8
MEGF9
MERTK
MET
METTL9
MFAP3
MFAP3L
MFAP4
MFAP5
MFGE8
MFI2
MFNG
MFSD2A
MFSD4
MFSD8
MGAT2
MGAT4B
MGAT5
MGAT5B
MGL1
MIA3
MICA
MICB
MINPP1
MME
MMGT1
MMP13
MMP15
MMRN1
MOGS
MOXD1
MPHOSPH9
MPO
MPPE1
MPZ
MPZL1
MPZL2
MR1
MRC1
MRC2
MRGPRF
MS4A1
MSLN
MSR1
MST1R
MTMR7
MUC1
MUC15
MUC16
MUC4
MUG1
MXRA5
MXRA8
MYBBP1A
MYH9
MYL12B
MYL6B
MYO9A
MYOF
NAAA
NAALAD2
NAALADL2
NAGA
NAGLT1
NAGLU
NAGPA
NAT10
NAV2
NCAM1
NCAM2
NCAN
NCEH1
NCL
NCLN
NCR3
NCSTN
NDUFA2
NEGR1
NELL1
NEO1
NEU1
NFASC
NID1
NID2
NIPAL4
NKAIN4
NKTR
NLGN1
NLGN2
NLGN3
NLGN4X
NMUR1
NOMO3
NOP56
NOTCH1
NOTCH2
NPC1
NPR1
NPR2
NPR3
NPTN
NPTX1
NPTX2
NPTXR
NPY1R
NRCAM
NRP1
NRP2
NRXN1
NT5E
NTM
NTN1
NTN3
NTNG1
NTNG2
NTRK1
NTRK2
NTRK3
NTSR1
NUP210
NXF2
NXPH4
ODZ1
ODZ2
ODZ3
ODZ4
OGFOD1
OGN
OLFM1
OLFM2
OLFML2A
OLFML2B
OLFML3
OLR1
OMG
OPCML
ORF61
ORM1
OSCAR
OSMR
OSTM1
P2RX1
P2RX4
P2RX7
P2RY10
P2RY11
P2RY8
P4HA1
P4HA2
PA2G4
PANX1
PARM1
PBXIP1
PCBP1
PCBP2
PCBP3
PCDH1
PCDH15
PCDH17
PCDH18
PCDH19
PCDH20
PCDH21
PCDH7
PCDH9
PCDHA10
PCDHA11
PCDHA6
PCDHGA12
PCDHGA8
PCDHGA9
PCDHGB1
PCDHGB4
PCDHGB5
PCDHGB7
PCDHGC3
PCDHGC5
PCNA
PCSK2
PCYOX1
PDCD1
PDCD1LG2
PDE4B
PDE4D
PDE5A
PDGFC
PDGFRA
PDGFRB
PDPN
PEAR1
PECAM1
PFN1
PGAP1
PGCP
PHB2
PI16
PIGG
PIGN
PIGO
PIGS
PIGT
PILRA
PILRB2
PKD1
PKD2
PKHD1L1
PKM2
PLA2G3
PLA2G7
PLA2R1
PLAT
PLAU
PLAUR
PLBD1
PLBD2
PLD3
PLD4
PLOD1
PLOD2
PLOD3
PLP2
PLTP
PLVAP
PLXDC1
PLXDC2
PLXNA1
PLXNA2
PLXNA3
PLXNA4
PLXNB1
PLXNB2
PLXNB3
PLXNC1
PLXND1
PMEPA1
PNPLA6
PODXL
PODXL2
POFUT2
POLR1A
POMT1
POMT2
PON1
PON2
POSTN
PPAP2A
PPAP2B
PPAP2C
PPIAL4A
PPIB
PPM1L
PPT1
PPT2
PRELP
PRF1
PRG2
PRG4
PRKCSH
PRKDC
PRL7D1
PRNP
PROCR
PROM1
PROM2
PRSS23
PRSS35
PRTG
PSAP
PSCA
PSMA
PTAFR
PTBP1
PTCH1
PTCHD1
PTDSS2
PTGER2
PTGER3
PTGFRN
PTGIR
PTGS2
PTH1R
PTK7
PTPRA
PTPRB
PTPRC
PTPRD
PTPRF
PTPRG
PTPRJ
PTPRK
PTPRM
PTPRN
PTPRN2
PTPRQ
PTPRS
PTPRZ1
PTTG1IP
PVR
PVRL1
PVRL2
PVRL3
PXDN
QSOX1
QSOX2
RAB11FIP1
RAB1A
RAB5C
RAET1A
RAET1B
RAET1C
RAET1E
RAET1G
RALY
RAMP3
RBM7
RCN1
RCN3
RECK
RELL1
RERG
RET
RFNG
RGMA
RHAG
RHBDF1
RHBDF2
RNF13
RNF130
RNF149
ROBO1
ROBO2
ROBO3
ROBO4
ROR1
ROR2
RPL17
RPL18
RPL19
RPL21
RPL27A
RPL28
RPL3
RPL32
RPL34
RPL35
RPL35A
RPL37A
RPL4
RPL9
RPLP2
RPN1
RPN2
RPS15A
RPS23
RPS8
RSL1D1
RTN4
RTN4R
RYK
RYR3
S1PR1
S1PR2
S1PR3
S1PR4
S1PR5
SC65
SCAP
SCARA3
SCARA5
SCARB1
SCARB2
SCARF2
SCN2A
SCN2B
SCN4B
SCN7A
SCN9A
SCNN1D
SCPEP1
SCUBE2
SCUBE3
SDHB
SDK1
SDK2
SEC22B
SEL1L
SEL1L3
SELL
SELP
SELPLG
SEMA3A
SEMA3C
SEMA4A
SEMA4B
SEMA4C
SEMA4D
SEMA4F
SEMA4G
SEMA5A
SEMA5B
SEMA6B
SEMA7A
SERINC1
SERINC5
SERPINA1
SERPINA3
SERPINB2
SERPINE2
SERPINF1
SERPING1
SERPINH1
SERPINI1
SEZ6
SEZ6L
SEZ6L2
SFRS3
SGCB
SGCD
SGCE
SGCZ
SGK196
SIDT1
SIDT2
SIGIRR
SIGLEC1
SIGLEC10
SIGLEC12
SIGLEC5
SIGLEC6
SIGLEC7
SIGLEC9
SIL1
SILV
SIPA1L2
SIRPA
SIRPB1
SIRPG
SLAMF1
SLAMF6
SLAMF7
SLAMF9
SLC11A2
SLC12A2
SLC12A4
SLC12A5
SLC12A6
SLC12A7
SLC12A9
SLC14A1
SLC15A1
SLC15A2
SLC15A3
SLC15A4
SLC17A7
SLC18A2
SLC19A1
SLC19A2
SLC1A1
SLC1A2
SLC1A3
SLC1A4
SLC1A5
SLC20A2
SLC22A16
SLC22A21
SLC22A23
SLC22A4
SLC22A5
SLC23A2
SLC24A3
SLC24A4
SLC24A6
SLC26A2
SLC26A5
SLC26A6
SLC28A2
SLC29A1
SLC29A2
SLC29A4
SLC2A1
SLC2A13
SLC2A3
SLC2A4
SLC2A5
SLC2A8
SLC2A9
SLC30A1
SLC34A2
SLC35A5
SLC36A4
SLC38A1
SLC38A2
SLC38A3
SLC38A5
SLC38A6
SLC38A9
SLC39A10
SLC39A14
SLC39A4
SLC39A6
SLC39A8
SLC3A2
SLC43A1
SLC43A3
SLC44A1
SLC44A2
SLC44A3
SLC44A4
SLC44A5
SLC45A2
SLC45A4
SLC46A1
SLC4A10
SLC4A11
SLC4A2
SLC4A7
SLC5A1
SLC5A11
SLC5A3
SLC5A5
SLC5A6
SLC6A11
SLC6A12
SLC6A14
SLC6A15
SLC6A2
SLC6A6
SLC6A8
SLC6A9
SLC7A1
SLC7A2
SLC7A5
SLC8A1
SLC9A1
SLC9A7
SLC9A9
SLCO1A4
SLCO1A5
SLCO1C1
SLCO2A1
SLCO3A1
SLCO4A1
SLCO4C1
SLIT1
SLIT2
SLIT3
SLITRK2
SLITRK3
SLITRK4
SLITRK6
SMC2
SMO
SMPD1
SMPDL3B
SNRPD2
SORCS1
SORCS2
SORCS3
SORL1
SORT1
SOSTDC1
SPANXB1
SPOCK2
SPON1
SPPL2A
SPPL2B
SQRDL
SSR1
SSR2
ST14
ST3GAL1
ST3GAL4
ST3GAL5
ST3GAL6
ST6GALNAC3
ST8SIA1
ST8SIA2
ST8SIA3
ST8SIA4
STAB1
STAT4
STEAP4
STIM1
STS
STT3A
STT3B
SUCNR1
SULF1
SULF2
SUMF1
SUSD1
SUSD2
SUSD5
SV2A
SV2B
SV2C
SVEP1
SYNPR
SYP
SYPL1
T10
TACSTD2
TAGLN2
TAPBPL
TBXA2R
TCRB
TCTN1
TCTN2
TCTN3
TEK
TEX101
TF
TFPI
TFPI2
TFRC
TGFB1
TGFBR1
TGFBR2
TGFBR3
TGOLN1
THBD
THBS1
THBS2
THBS3
THSD1
THSD4
THSD7A
THY1
TIE1
TIGIT
TIMP1
TLL1
TLL2
TLR1
TLR13
TLR2
TLR3
TLR4
TLR6
TLR8
TLR9
TM2D1
TM2D3
TM4SF1
TM9SF1
TM9SF3
TM9SF4
TMC6
TMC7
TMCO3
TMED4
TMED7
TMED9
TMEFF1
TMEM104
TMEM106B
TMEM106C
TMEM108
TMEM110
TMEM117
TMEM130
TMEM131
TMEM132A
TMEM132B
TMEM132C
TMEM132E
TMEM150A
TMEM156
TMEM179B
TMEM181
TMEM194A
TMEM195
TMEM2
TMEM200B
TMEM206
TMEM25
TMEM26
TMEM27
TMEM30A
TMEM30B
TMEM5
TMEM62
TMEM63A
TMEM63B
TMEM63C
TMEM67
TMEM87A
TMEM87B
TMEM8A
TMEM9
TMEM9B
TMIGD2
TMPO
TMPRSS4
TMPRSS5
TMTC4
TMX3
TMX4
TNC
TNFRSF10B
TNFRSF11A
TNFRSF11B
TNFRSF13B
TNFRSF14
TNFRSF17
TNFRSF18
TNFRSF1A
TNFRSF21
TNFRSF25
TNFRSF26
TNFRSF4
TNFRSF8
TNFRSF9
TNFSF11
TNFSF18
TNFSF8
TNFSF9
TNXB
TOR1AIP1
TOR1AIP2
TOR1B
TOR2A
TOR3A
TPBG
TPCN1
TPI1
TPP1
TPST2
TPTE
TRAC
TRAP1
TRBC1
TRBV12-3
TREM2
TRHDE
TRHR
TRIM28
TRPC6
TRPV2
TRPV4
TSHR
TSPAN1
TSPAN13
TSPAN14
TSPAN15
TSPAN18
TSPAN2
TSPAN3
TSPAN31
TSPAN33
TSPAN4
TSPAN6
TSPAN7
TSPAN8
TSPAN9
TTC17
TTMA
TTN
TTYH1
TTYH2
TTYH3
TUBA4A
TUBB
TUBB2A
TUBB2C
TUBB4
TUBB5
TUBB6
TXNDC11
TXNDC15
TYR
TYRO3
TYRP1
U2AF1
UBA1
UGGT1
UGGT2
UGT1A9
UGT8
ULBP2
ULBP3
UNC5A
UNC5B
UNC5C
UNC84A
UNC84B
UNQ870/PRO1886
UQCRC2
UST
VAMP5
VASN
VCAM1
VCAN
VDAC1
VDAC2
VEGFC
VIM
VIPR1
VNN1
VNN2
VSTM1
VTCN1
VTN
VWF
WBSCR17
WDR13
WNT1
WNT11
WNT5A
WNT5B
WNT7A
WNT7B
WNT8A
XPO4
XRCC6
YBX1
YIPF1
YWHAQ
ZC3HAV1
ZDHHC23
ZDHHC5
ZNF318
ZNF618
ZNF844
ZP3
ZP4
ZSWIM3
